# Supplementary material for: Systems approach reveals photosensitivity and PER2 level as determinants of clock‐modulator efficacy
Source: Mol Syst Biol. 2019 Jul 8;15(7):e8838. doi: 10.15252/msb.20198838 (PMC6613017; doi:10.15252/msb.20198838)
Supplement: Supplementary file 3 — Table EV1 [file MSB-15-e8838-s003.xlsx]

## Sheet: Sheet1
Table EV1. The single state variables used in the mathematical model (Fig 2A). The variables of the protein complexes are separately described in Table EV2. The description of the variables was adopted from Supplementary Table S6 in Kim et al, 2013.
Name	Symbol
The free plasma concentration of CK1 inhibitor	pInh
The free brain concentration of CK1 inhibitor	bInh
The free cytoplasm concentration of CK1 inhibitor	Inh
The free nucleus concentration of CK1 inhibitor	nInh
The concentration of Per1 mRNA in the nucleus/ cytoplasm	MnPo/McPo
The concentration of Per2 mRNA in the nucleus/ cytoplasm	MnPt/McPt
The concentration of Cry1 mRNA in the nucleus/ cytoplasm	MnRo/McRo
The concentration of Cry2 mRNA in the nucleus/ cytoplasm	MnRt/McRt
The concentration of Bmal1 mRNA in the nucleus/ cytoplasm	MnB/McB
The concentration of Npas2 mRNA in the nucleus/ cytoplasm	MnNp/McNp
The concentration of Rev-erbsmRNA in the nucleus/cytoplasm	MnRev/McRev
The concentration of BMAL1 protein in the cytoplasm	B
The concentration of CLOCK/NPAS2 protein in the cytoplasm	Cl
The concentration of unphosphorylated BMAL1-CLOCK/NPAS2	BC
The concentration of unphosphorylated REV-ERBs in the nucleus/cytoplasm	revn/cyrev
The concentration of unphosphorylated REV-ERBs bound with GSK3b in the nucleus/cytoplasm	revng/cyrevg
The concentration of phosphorylated REV-ERBs bound with GSK3b in the nucleus/cytoplasm	revngp/cyrevgp
The concentration of phosphorylated REV-ERBs in the nucleus/cytoplasm	revnp/cyrevp
The probability of the per1, per2, and cry1 E-box being activated	G
The probability of the per1, per2, and cry1 E-box being repressed	GR
The probability of the cry2 E-box being activated	Gc
The probability of the cry2 E-box being repressed	GcR
The probability of the rev-erbs E-box being activated	Gr
The probability of the rev-erbs E-box being repressed	GrR
The probability of the npas2 and cry1 RORE being activated	GB
The probability of the npas2 and cry1 RORE being repressed	GBR
The probability of the Bmal1 RORE being activated	GBb
The probability of the Bmal1 RORE being repressed	GBRb
The activity of GSK3b	gto
