# Supplementary material for: Systems approach reveals photosensitivity and PER2 level as determinants of clock‐modulator efficacy
Source: Mol Syst Biol. 2019 Jul 8;15(7):e8838. doi: 10.15252/msb.20198838 (PMC6613017; doi:10.15252/msb.20198838)
Supplement: Supplementary file 4 — Table EV2 [file MSB-15-e8838-s004.xlsx]

## Sheet: Sheet1
Table EV2. The variables of the protein complexes used in the mathematical model (Fig 2A). Each complex is represented as x[j][k][l][m][n], where j, k, l, and n denote the proteins present in the complex and m denotes the location of the complex. For instance, x[1][1][1][5][1] represents the concentration of the complex of PER1, CRY1, CK1, CK1 inhibitor (Inh), GSK3 and BMAL1-CLOCK in the nucleus.…
Index	j	k	l	m	n
	PER	CRY	Kinase	Location	BMAL1-CLOCK
0	No PER bound	No CRY bound	No Kinases bound	Cytoplasm	No BMAL1-CLOCK bound
1	PER1	CRY1	CK1	Nucleus	BMAL1-CLOCK
2	PER1P by CK1	CRY2	GSK3
3	PER2		CK1&GSK3
4	PER2P by CK1		Inh:CK1
5	PER2P by GSK3		Inh:CK1&GSK3
6	PER2P by both CK1 and GSK3
