# Supplementary material for: Systems approach reveals photosensitivity and PER2 level as determinants of clock‐modulator efficacy
Source: Mol Syst Biol. 2019 Jul 8;15(7):e8838. doi: 10.15252/msb.20198838 (PMC6613017; doi:10.15252/msb.20198838)
Supplement: Supplementary file 5 — Dataset EV1 [file MSB-15-e8838-s005.zip › MSB-19-8838_DatasetEV1.xlsx]

## Sheet: Sheet1
Dataset EV1. Parameters of the mathematical model (Fig 2A). The modified eight parameters are highlighted in red. The value of prodi denotes the initial free plasma concentration of the CK1 inhibitor corresponding to 10 mpk dosing. Depending on the dose level, the value of prodi is scaled. The references presenting experimental data on the parameter are represented. The estimated values of parame…
Parameter Description	Symbol	Value	References
Initial free plasma concentration of CK1 inhibitor (10 mpk)	prodi	6562.5 nM
Clearance rate constant for free CK1 inhibitor in plasma	uinp	2/hr
Transfer rate from plasma to brain for CK1 inhibitor	nlpin	1/hr
Transfer rate from brain to plasma for CK1 inhibitor	nepin	1/hr
Transfer rate from brain to cell for CK1 inhibitor	nlbin	0.15/hr
Transfer rate from cell to brain for CK1 inhibitor	nebin	23/hr
Additional Per1 transcription rate in the presence of light	lono	2.43097	(Challet et al, 2003)
Additional Per2 transcription rate in the presence of light	lont	4.68201	(Challet et al, 2003)
Nuclear localization rate constant for CK1 inhibitor	nlin	0.533/hr
Nuclear export rate constant for CK1 inhibitor	nein	0.192/hr
Nuclear export rate constant for CK1 and CK1 inhibitor complex	lnei	0.047/hr
Binding rate constant for CK1 inhibitor to CK1	inbin	0.421/nMhr
Unbinding rate constant for CK1 inhibitor to CK1	inubin	3.38/hr
Ratio of cytoplasmic to nuclearcompartment volume	Nf	3.351	(Miller et al, 1989)
Transcription rate constant for Per1	trPo	25.92nM/hr
Transcription rate constant for Per2	trPt	44.85nM/hr
Transcription rate constant for Cry1	trRo	23.07nM/hr
Transcription rate constant for Cry2	trRt	39.94nM/hr
Transcription rate constant for Bmal1	trB	46.10nM/hr
Transcription rate constant for Npas2	trNp	0.33nM/hr
Transcription rate constant for Rev-Erbs	trRev	102.9nM/hr
Translation rate constant for PER1 and PER2	tlp	1.81/hr
Translation rate constant for CRY1 and CRY2	tlr	5.038/hr
Translation rate constant for BMAL1	tlb	0.53/hr
Translation rate constant for CLOCK	tlc	4.645/hr
Translation rate constant for NPAS2	tlnp	1.251/hr
Translation rate constant for REV-ERBs	tlrev	8.907/hr
Binding rate constant for PER2 to GSK3β	agp	1.396/nMhr
Binding rate constant for REV-ERBs to GSK3β	ag	0.162/nMhr
Unbinding rate constant for PER2/REV-ERBs to GSK3β	dg	2.935/hr
Binding rate constant for PER1/2 to CKIε/δ	ac	0.046/nMhr
Unbinding rate constant for PER1/2 to CKIε/δ	dc	0.108/hr
Binding rate constant for PER1/2 to CRY1/2	ar	0.024/nMhr
Unbinding rate constant for PER1/2 to CRY1/2	dr	0.605/hr
Binding rate constant for PER1/2 to BMAL1-CLOCK/NPAS2 in the nucleus	bbin	6.926/nMhr	(Chen et al, 2009)
Unbinding rate constant for PER1/2 to BMAL1-CLOCK/NPAS2 in the nucleus	unbbin	0.13/hr	(Chen et al, 2009)
Binding rate constant for CRY1/2 to BMAL1-CLOCK/NPAS2 in the nucleus	cbbin	6.599/nMhr	(Chen et al, 2009)
Unbinding rate constant for CRY1/2 to BMAL1-CLOCK/NPAS2 in the nucleus	uncbbin	0.304/hr	(Chen et al, 2009)
Binding rate constant for BMAL1 to CLOCK/NPAS2	cbin	0.045/nMhr
Unbinding rate constant for BMAL1 to CLOCK/NPAS2	uncbin	7.272/hr
Binding rate constant for REV-ERBs to GSK3β	ag	0.162/nMhr
Normalized binding rate constant for BMAL1-CLOCK/NPAS2 to Per1/2/Cry1 E-box	bin	6.972/hr
Normalized unbinding rate constant for BMAL1-CLOCK/NPAS2 to Per1/2/Cry1 E-box	unbin	0.255/hr
Normalized binding rate constant for BMAL1-CLOCK/NPAS2 to Cry2 E-box	binc	0.280/hr
Normalized unbinding rate constant for BMAL1-CLOCK/NPAS2 to Cry2 E-box	unbinc	0.009/hr
Normalized binding rate constant for BMAL1-CLOCK/NPAS2 to Rev-erbs E-box	binr	6.154/hr
Normalized unbinding rate constant for BMAL1-CLOCK/NPAS2 to Rev-erbs E-box	unbinr	2.91/hr
Normalized binding rate constant for REV-ERBs to Bmal1 RORE	binrevb	0.006/hr
Normalized unbinding rate constant for REV-ERBs to Bmal1 RORE	unbinrevb	5.305/hr
Normalized binding rate constant for REV-ERBs to Cry1/Npas2 RORE	binrev	0.012/hr
Normalized unbinding rate constant for REV-ERBs to Cry1/Npas2 RORE	unbinrev	10.97/hr
Rate constant for folding and nuclear export of Per1/2, Cry1/2, Bmal1 and Npas2 mRNA	tmc	0.164/hr
Rate constant for folding and nuclear export of Rev-Erbs mRNA	tmcrev	9.263/hr
Nuclear localization rate constant for proteins bound to PER	nl	0.643/hr
Nuclear export rate constant for protein bound to PER	ne	0.026/hr
Nuclear localization rate constant for REV-ERBs as well as GSK3β if bound	nlrev	9.637/hr
Nuclear export rate constant for REV-ERBs as well as GSK3β if bound	nerve	0.015/hr
Nuclear localization rate constant for BMAL1-CLOCK/NPAS2	nlbc	5.265/hr
Nuclear export rate constant for unbound kinases GSK3β and CKI	lne	0.595/hr
Total CK1 concentration	Ct	57.61nM	(Lee et al, 2001)
Total GSK3β concentration	Gt	79.73nM
CKIε/δ phosphorylation rate constant for PER1	hoo	0.527/hr	(Lee et al, 2001)
CKIε/δ phosphorylation rate constant for PER2	hto	2.456/hr	(Lee et al, 2001)
Phosphorylation rate constant for BMAL1-CLOCK/NPAS2	phos	0.291/hr
Increase rate of GSK3β activity	trgto	0.644/hr
Decrease rate of GSK3β activity	ugto	0.063/hr
Degradation rate constant for Per1	umPo	0.765/hr	(Siepka et al, 2007)
Degradation rate constant for Per2	umPt	0.589/hr	(Siepka et al, 2007)
Degradation rate constant for Cry1	umRo	0.403/hr	(Siepka et al, 2007)
Degradation rate constant for Cry2	umRt	0.456/hr	(Siepka et al, 2007)
Degradation rate constant for Bmal1	umB	0.795/hr	(Suter et al, 2011)
Degradation rate constant for Npas2	umNp	0.369/hr
Degradation rate constant for Rev-Erbs	umRev	1.51/hr	(Chawla & Lazar, 1993)
Degradation rate constant for unphosphorylated PER	upu	0.07/hr	(Lee et al, 2009)
Degradation rate constant for CKI phosphorylated PER	up	3.537/hr	(Meng et al, 2008)
Degradation rate constant for CRY1	uro	0.174/hr	(Siepka et al, 2007)
Degradation rate constant for CRY2	urt	0.482/hr	(Busino et al, 2007; Chen et al, 2009)
Degradation rate constant for BMAL1	ub	0.019/hr	Kwon et al, 2006)
Degradation rate constant for CLOCK/NPAS2	uc	0.025/hr	Kwon et al, 2006)
Degradation rate constant for BMAL1-CLOCK/NPAS2	ubc	0.349/hr	Kwon et al, 2006)
Degradation rate constant for unphosphorylated REV-ERBs	urev	1.649/hr	(Suter et al, 2011)
Degradation rate constant for GSK3β phosphorylated REV-ERBs	uprev	0.517/hr	(Suter et al, 2011)
References
Busino L, Bassermann F, Maiolica A, Lee C, Nolan PM, Godinho SI, Draetta GF, Pagano M (2007) SCFFbxl3 controls the oscillation of the circadian clock by directing the degradation of cryptochrome proteins. Science 316: 900-904
Challet E, Poirel VJ, Malan A, Pevet P (2003) Light exposure during daytime modulates expression of Per1 and Per2 clock genes in the suprachiasmatic nuclei of mice. J Neurosci Res 72: 629‐637
Chawla A, Lazar MA (1993) Induction of Rev-­‐ErbA alpha, an orphan receptor encoded on the opposite strand of the alpha-­‐thyroid hormone receptor gene, during adipocyte differentiation. J Biol Chem 268: 16265-16269
Chen R, Schirmer A, Lee Y, Lee H, Kumar V, Yoo SH, Takahashi JS, Lee C (2009) Rhythmic PER abundance defines a critical nodal point for negative feedback within the circadian clock mechanism. Mol Cell 36: 417-430
Kim JK, Forger DB, Marconi M, Wood D, Doran A, Wager T, Chang C, Walton KM (2013) Modeling and validating chronic pharmacological manipulation of circadian rhythms. CPT:PSP 2: e57
Kwon I, Lee J, Chang SH, Jung NC, Lee BJ, Son GH, Kim K, Lee KH (2006) BMAL1 shuttling controls transactivation and degradation of the CLOCK/BMAL1 heterodimer. Mol Cell Biol 26: 7318‐7330
Lee C, Etchegaray JP, Cagampang FR, Loudon AS, Reppert SM (2001) Posttranslational mechanisms regulate the mammalian circadian clock. Cell 107: 855-867
Lee H, Chen R, Lee Y, Yoo S, Lee C (2009) Essential roles of CKIdelta and CKIepsilon in the mammalian circadian clock. Proc Natl Acad Sci U S A 106: 21359-21364
Meng QJ, Logunova L, Maywood ES, Gallego M, Lebiecki J, Brown TM, Sladek M, Semikhodskii AS, Glossop NR, Piggins HD, Chesham JE, Bechtold DA, Yoo SH, Takahashi JS, Virshup DM, Boot-­‐Handford RP, Hastings MH, Loudon AS (2008) Setting clock speed in mammals: the CK1 epsilon tau mutation in mice accelerates circadian pacemakers by selectively destabilizing PERIOD proteins. Neuron 58: 78-88
Miller MM, Gould BE, Nelson JF (1989) Aging and long‐term ovariectomy alter the cytoarchitecture of the hypothalamic-preoptic area of the C57BL/6J mouse. Neurobiol Aging 10: 683-690
Siepka SM, Yoo SH, Park J, Song W, Kumar V, Hu Y, Lee C, Takahashi JS (2007) Circadian mutant Overtime reveals F-­‐box protein FBXL3 regulation of cryptochrome and period gene expression. Cell 129: 1011-1023
Suter DM, Molina N, Gatfield D, Schneider K, Schibler U, Naef F (2011) Mammalian genes are transcribed with widely different bursting kinetics. Science 332: 472‐474
