# Supplementary material for: Systems approach reveals photosensitivity and PER2 level as determinants of clock‐modulator efficacy
Source: Mol Syst Biol. 2019 Jul 8;15(7):e8838. doi: 10.15252/msb.20198838 (PMC6613017; doi:10.15252/msb.20198838)
Supplement: Supplementary file 6 — Dataset EV2 [file MSB-15-e8838-s006.zip]

Archive with 1 entries (1 files):
- MSB-19-8838_DatasetEV2.xlsx
