# Supplementary material for: Systems approach reveals photosensitivity and PER2 level as determinants of clock‐modulator efficacy
Source: Mol Syst Biol. 2019 Jul 8;15(7):e8838. doi: 10.15252/msb.20198838 (PMC6613017; doi:10.15252/msb.20198838)
Supplement: Supplementary file 6 — Dataset EV2 [file MSB-15-e8838-s006.zip › MSB-19-8838_DatasetEV2.xlsx]

## Sheet: Sheet1
Dataset EV2. Estimated 10 parameter sets describing gating and adaptation for light. See Fig EV1F and H for the graphical illustration of the parameters, and Materials and Methods and Fig EV2 for the description of the parameter estimation procedure. The 1st-3rd and 4th-10th parameter sets of gating and adaptation, which are divided by a dashed line, were used to construct two classes of the mode…
Parameter Description	Symbol	Value
The circadian time when the gating becomes weaker (h)	X1	19	20	19	16	15	16	16	16	15	16
The range of high photosensitive zones (h)	X2	5	4	5	9	11	9	10	9	10	9
The minimum photosensitivity	Y1	0.026	0.023	0.022	0.012	0.033	0.014	0.028	0.016	0.014	0.011
The maximum photosensitivity	Y2	0.093	0.104	0.106	0.134	0.115	0.091	0.133	0.093	0.11	0.1
The light duration which reduces the photosensitivity by 50% (h)	Z1	6.47	9.23	7.68	9.31	4.02	9.17	4.85	8.26	6.92	16.94
The constant determining the sharpness of photosensitivity decrease	Z2	1.83	3.24	3.15	0.23	0.99	1.44	0.34	1.78	0.67	0.79
