# Supplementary material for: Systems approach reveals photosensitivity and PER2 level as determinants of clock‐modulator efficacy
Source: Mol Syst Biol. 2019 Jul 8;15(7):e8838. doi: 10.15252/msb.20198838 (PMC6613017; doi:10.15252/msb.20198838)
Supplement: Supplementary file 7 — Dataset EV3 [file MSB-15-e8838-s007.zip › MSB-19-8838_DatasetEV3.xlsx]

## Sheet: Sheet1
Dataset EV3. Description of the modified parameters to develop various types of ASPD models. When the value of each parameter is changed from its original value (Dataset EV1), a free-running period becomes shorter and thus the circadian phase is advanced by ~4 h (Fig 4A). The models having this 4 h advanced phase were referred to as the ASPD models in Fig 4 and 5, and EV5 and 6. See Materials and…
Gene	Symbol	Parameter description	Original value	Modified value	References
Per2t	trPt	Transcription rate constant for Per2	44.85nM/hr	17.49nM/hr	(Baggs et al, 2009; Tamiya et al, 2016)
Per2p	hto	CK1 phosphorylation rate constant for PER2	2.456/hr	4.961/hr	(Toh et al, 2001)
Per2n	nl	Nuclear localization rate constant for proteins bound to PER2	0.643/hr	1.961/hr
Gskβa	ugto	Decrease rate of GSK3β activity	0.063/hr	0.186/hr	(Hirota et al, 2008)
Cry2t	trRt	Transcription rate constant for Cry2	39.94nM/hr	207.7nM/hr	(van der Horst et al, 1999; Vitaterna et al, 1999)
Cry1t	trRo	Transcription rate constant for Cry1	23.07nM/hr	0nM/hr	(Thresher et al, 1998; van der Horst et al, 1999)
Cry1d	uro	Degradation rate constant for CRY1	0.174/hr	0.522/hr	(Hirano et al, 2016)
B:Cp	phos	Phosphorylation rate constant for BMAL-CLOCK/NPAS2	0.291/hr	1.251/hr
References
Baggs JE, Price TS, DiTacchio L, Panda S, Fitzgerald GA, Hogenesch JB (2009) Network features of the mammalian circadian clock. PLoS Biol 7: e52
Hirano A, Fu YH, Ptacek LJ (2016) The intricate dance of post-translational modifications in the rhythm of life. Nat Struct Mol Biol 23: 1053-1060
Hirota T, Lewis WG, Liu AC, Lee JW, Schultz PG, Kay SA (2008) A chemical biology approach reveals period shortening of the mammalian circadian clock by specific inhibition of GSK-3beta. PNAS 105: 20746-20751
Tamiya H, Ogawa S, Ouchi Y, Akishita M (2016) Rigid Cooperation of Per1 and Per2 proteins. Sci Rep 6: 32769
Thresher RJ, Vitaterna MH, Miyamoto Y, Kazantsev A, Hsu DS, Petit C, Selby CP, Dawut L, Smithies O, Takahashi JS, Sancar A (1998) Role of mouse cryptochrome blue-light photoreceptor in circadian photoresponses. Science 282: 1490-1494
Toh KL, Jones CR, He Y, Eide EJ, Hinz WA, Virshup DM, Ptacek LJ, Fu YH (2001) An hPer2 phosphorylation site mutation in familial advanced sleep phase syndrome. Science 291: 1040-1043
van der Horst GT, Muijtjens M, Kobayashi K, Takano R, Kanno S, Takao M, de Wit J, Verkerk A, Eker AP, van Leenen D, Buijs R, Bootsma D, Hoeijmakers JH, Yasui A (1999) Mammalian Cry1 and Cry2 are essential for maintenance of circadian rhythms. Nature 398: 627-630
Vitaterna MH, Selby CP, Todo T, Niwa H, Thompson C, Fruechte EM, Hitomi K, Thresher RJ, Ishikawa T, Miyazaki J, Takahashi JS, Sancar A (1999) Differential regulation of mammalian period genes and circadian rhythmicity by cryptochromes 1 and 2. PNAS 96: 12114-12119
