# Supplementary material for: Systems approach reveals photosensitivity and PER2 level as determinants of clock‐modulator efficacy
Source: Mol Syst Biol. 2019 Jul 8;15(7):e8838. doi: 10.15252/msb.20198838 (PMC6613017; doi:10.15252/msb.20198838)
Supplement: Supplementary file 8 — Code EV1 [file MSB-15-e8838-s008.zip]

Archive with 37 entries (32 files):
- MSB-19-8838_CodeEV1/
- MSB-19-8838_CodeEV1/PF-670462_NHP_model.nb
- __MACOSX/
- __MACOSX/MSB-19-8838_CodeEV1/
- __MACOSX/MSB-19-8838_CodeEV1/._PF-670462_NHP_model.nb
- MSB-19-8838_CodeEV1/ASPD_models.nb
- __MACOSX/MSB-19-8838_CodeEV1/._ASPD_models.nb
- MSB-19-8838_CodeEV1/parameter_estimation_post_filtering.nb
- __MACOSX/MSB-19-8838_CodeEV1/._parameter_estimation_post_filtering.nb
- MSB-19-8838_CodeEV1/parameter_estimation_simulated_annealing.nb
- __MACOSX/MSB-19-8838_CodeEV1/._parameter_estimation_simulated_annealing.nb
- MSB-19-8838_CodeEV1/data/
- MSB-19-8838_CodeEV1/data/exp_prc3hlightpulse.xls
- __MACOSX/MSB-19-8838_CodeEV1/data/
- __MACOSX/MSB-19-8838_CodeEV1/data/._exp_prc3hlightpulse.xls
- MSB-19-8838_CodeEV1/data/totalprc3cycle.xls
- __MACOSX/MSB-19-8838_CodeEV1/data/._totalprc3cycle.xls
- MSB-19-8838_CodeEV1/data/exp_prc3cyclelightpulse.xls
- __MACOSX/MSB-19-8838_CodeEV1/data/._exp_prc3cyclelightpulse.xls
- MSB-19-8838_CodeEV1/data/prc12hr2ndfinefiltering.xls
- __MACOSX/MSB-19-8838_CodeEV1/data/._prc12hr2ndfinefiltering.xls
- MSB-19-8838_CodeEV1/data/totalprc12hr.xls
- __MACOSX/MSB-19-8838_CodeEV1/data/._totalprc12hr.xls
- MSB-19-8838_CodeEV1/data/totallddosingzt10.xls
- __MACOSX/MSB-19-8838_CodeEV1/data/._totallddosingzt10.xls
- MSB-19-8838_CodeEV1/data/totalprc3hr.xls
- __MACOSX/MSB-19-8838_CodeEV1/data/._totalprc3hr.xls
- MSB-19-8838_CodeEV1/data/totalparaset.xls
- __MACOSX/MSB-19-8838_CodeEV1/data/._totalparaset.xls
- MSB-19-8838_CodeEV1/data/exp_prc67hlightpulse.xls
- __MACOSX/MSB-19-8838_CodeEV1/data/._exp_prc67hlightpulse.xls
- MSB-19-8838_CodeEV1/data/totalprc67hr.xls
- __MACOSX/MSB-19-8838_CodeEV1/data/._totalprc67hr.xls
- __MACOSX/MSB-19-8838_CodeEV1/._data
- MSB-19-8838_CodeEV1/readme_v5.docx
- __MACOSX/MSB-19-8838_CodeEV1/._readme_v5.docx
- __MACOSX/._MSB-19-8838_CodeEV1
