# Supplementary material for: Systems approach reveals photosensitivity and PER2 level as determinants of clock‐modulator efficacy
Source: Mol Syst Biol. 2019 Jul 8;15(7):e8838. doi: 10.15252/msb.20198838 (PMC6613017; doi:10.15252/msb.20198838)
Supplement: Supplementary file 8 — Code EV1 [file MSB-15-e8838-s008.zip › MSB-19-8838_CodeEV1/PF-670462_NHP_model.nb]

(* Content-type: application/vnd.wolfram.mathematica *)

(*** Wolfram Notebook File ***)
(* http://www.wolfram.com/nb *)

(* CreatedBy='Mathematica 11.0' *)

(*CacheID: 234*)
(* Internal cache information:
NotebookFileLineBreakTest
NotebookFileLineBreakTest
NotebookDataPosition[       158,          7]
NotebookDataLength[    587828,      14944]
NotebookOptionsPosition[    583723,      14854]
NotebookOutlinePosition[    584067,      14869]
CellTagsIndexPosition[    584024,      14866]
WindowFrame->Normal*)

(* Beginning of Notebook Content *)
Notebook[{
Cell[BoxData[{
 RowBox[{
  StyleBox[
   RowBox[{
    RowBox[{
    "Diurnal", " ", "Non", " ", "Human", " ", "Primate", "  ", "Circadian", 
     " ", "Clock", " ", "Model", " ", "Including", " ", "PF"}], "-", 
    "670462"}], "Title"], " "}], "\[IndentingNewLine]", 
 RowBox[{
  StyleBox[
   RowBox[{
    StyleBox["                           ", "Title"], "\t\t\t\t"}]], 
  StyleBox[
   RowBox[{"Daewook", " ", "Kim", " ", "Jaekyoung", " ", "Kim", " "}], 
   "Subtitle"]}]}], "Input",
 CellChangeTimes->{{3.5316682093857937`*^9, 3.531668309925372*^9}, {
  3.56613373260361*^9, 3.566133758438279*^9}, {3.566174303683866*^9, 
  3.5661743067761717`*^9}, {3.7359512750943933`*^9, 3.735951349085292*^9}, {
  3.735951391404847*^9, 3.735951456096876*^9}, {3.736022093335533*^9, 
  3.7360220949095373`*^9}},ExpressionUUID->"f5a8389d-4ff6-4ccb-a03b-\
c3d1cf4b8133"],

Cell[BoxData[
 StyleBox[
  RowBox[{
   RowBox[{
   "This", " ", "model", " ", "is", " ", "extended", " ", "based", " ", "on", 
    " ", "the", " ", "system", " ", "pharmacology", " ", "model", " ", 
    RowBox[{
     RowBox[{"(", 
      RowBox[{"Kim", "  ", "et", " ", 
       RowBox[{"al", ".", " ", 
        RowBox[{"CPT", ":", " ", 
         RowBox[{"PSP", " ", 
          RowBox[{"(", "2013", ")"}]}]}]}]}], ")"}], ".", " ", "Detailed"}], 
    " ", "description", " ", "of", " ", "the", " ", "model", " ", "can", " ", 
    "be", " ", "found", " ", "in", " ", "Materials", " ", "and", " ", 
    "Methods"}], ",", " ", 
   RowBox[{
    RowBox[{
    "Appendix", " ", "Equation", " ", "1", " ", "and", " ", "Table", " ", 
     "EV1"}], "-", "4.", " "}]}], "Subsubtitle"]], "Input",
 CellChangeTimes->{{3.7359514914603252`*^9, 3.7359515387953453`*^9}, {
   3.7359901128608603`*^9, 3.7359901683434467`*^9}, {3.7636070541743536`*^9, 
   3.7636071026437426`*^9}, 
   3.763607157965808*^9},ExpressionUUID->"380fc1de-41df-4854-a20b-\
7199a41e64f0"],

Cell[BoxData[
 StyleBox[
  RowBox[{
   RowBox[{
   "Setting", " ", "of", " ", "model", " ", "and", " ", "dosing", " ", 
    "regimen", " ", "to", " ", "simulate", " ", "PF"}], "-", "670", "-", 
   RowBox[{"induced", " ", "phase", " ", "shift"}]}], "Subsubtitle"]], "Input",
 CellChangeTimes->{{3.7681868638157706`*^9, 3.7681868690816813`*^9}, {
  3.768187175869074*^9, 3.7681872528451414`*^9}, {3.7681873699737997`*^9, 
  3.7681873960340405`*^9}, {3.7681925066394196`*^9, 3.7681925070403457`*^9}, {
  3.7681942512214127`*^9, 
  3.768194259107292*^9}},ExpressionUUID->"4dc01bac-eb7e-457b-9103-\
799034d6fbd0"],

Cell[BoxData[
 RowBox[{
  RowBox[{"(*", 
   RowBox[{
    RowBox[{"Type", " ", "of", " ", 
     RowBox[{"model", ":", " ", "N"}]}], " ", "\[Rule]", " ", 
    RowBox[{
     RowBox[{"model", " ", "N", " ", "and", " ", "W"}], " ", "\[Rule]", " ", 
     RowBox[{"model", " ", "W"}]}]}], "*)"}], "\[IndentingNewLine]", 
  RowBox[{
   RowBox[{
    RowBox[{"modeltype", "=", "N"}], ";"}], "\[IndentingNewLine]", 
   "\[IndentingNewLine]", 
   RowBox[{"(*", 
    RowBox[{
     RowBox[{
      RowBox[{
      "Select", " ", "the", " ", "parameter", " ", "sets", " ", "of", " ", 
       "gating", " ", "and", " ", "adapataion", " ", "for", " ", "light"}], 
      ";", "\[IndentingNewLine]", 
      RowBox[{
      "Each", " ", "parameter", " ", "set", " ", "consist", " ", "of", " ", 
       "6", " ", "parameter", " ", 
       RowBox[{"{", 
        RowBox[{
        "X1", ",", " ", "X2", ",", " ", "Y1", ",", " ", "Y2", ",", " ", "Z1", 
         ",", " ", "Z2"}], "}"}]}], ";", " ", "\[IndentingNewLine]", 
      RowBox[{
      "Detailed", " ", "description", " ", "of", " ", "the", " ", "each", " ",
        "parameter", " ", "can", " ", "be", " ", "found", " ", "in", " ", 
       "Table", " ", "EV4"}], ";", "\[IndentingNewLine]", 
      RowBox[{
      "Model", " ", "N", " ", "has", " ", "3", " ", "parameter", " ", "sets", 
       " ", "of", " ", "gating", " ", "and", " ", "adaptation", " ", "for", 
       " ", "light"}], ";", " ", "\[IndentingNewLine]", "Thus"}], ",", " ", 
     RowBox[{
      RowBox[{
      "please", " ", "choose", " ", "value", " ", "of", " ", "select", " ", 
       "between", " ", "1", " ", "and", " ", "3"}], ";", 
      "\[IndentingNewLine]", 
      RowBox[{
      "Model", " ", "W", " ", "has", " ", "7", " ", "parameter", " ", "sets", 
       " ", "of", " ", "gating", " ", "and", " ", "adaptation", " ", "for", 
       " ", "light"}], ";", " ", "\[IndentingNewLine]", "Thus"}], ",", " ", 
     RowBox[{
      RowBox[{
      "please", " ", "choose", " ", "value", " ", "of", " ", "select", " ", 
       "between", " ", "1", " ", "and", " ", "7"}], ";"}]}], "*)"}], 
   "\[IndentingNewLine]", 
   RowBox[{
    RowBox[{"select", "=", "1"}], ";"}], "\[IndentingNewLine]", 
   "\[IndentingNewLine]", 
   RowBox[{"(*", 
    RowBox[{"Dosing", " ", "Days"}], "*)"}], "\[IndentingNewLine]", 
   RowBox[{
    RowBox[{"days", "=", "10"}], ";"}], "\[IndentingNewLine]", 
   "\[IndentingNewLine]", 
   RowBox[{"(*", 
    RowBox[{"Light", " ", "Duration", " ", 
     RowBox[{"(", "h", ")"}]}], "*)"}], "\[IndentingNewLine]", 
   RowBox[{
    RowBox[{"ldd", "=", "12"}], ";"}], "\[IndentingNewLine]", 
   "\[IndentingNewLine]", 
   RowBox[{"(*", 
    RowBox[{"dose", " ", "level", " ", 
     RowBox[{"(", "mpk", ")"}]}], "*)"}], "\[IndentingNewLine]", 
   RowBox[{
    RowBox[{"dose", "=", "25"}], ";"}], "\[IndentingNewLine]", 
   "\[IndentingNewLine]", 
   RowBox[{"(*", 
    RowBox[{"Dosing", " ", "Time", " ", 
     RowBox[{"(", "h", ")"}]}], "*)"}], "\[IndentingNewLine]", 
   RowBox[{
    RowBox[{"dtt", "=", "8"}], ";"}]}]}]], "Input",
 CellChangeTimes->{{3.768186788270847*^9, 3.7681868819382896`*^9}, {
   3.768187033546845*^9, 3.768187164322962*^9}, {3.768187266928445*^9, 
   3.76818735933325*^9}, {3.768187416402549*^9, 3.7681874518517427`*^9}, {
   3.7681879798701353`*^9, 3.7681880814074793`*^9}, {3.768188482736435*^9, 
   3.768188485404266*^9}, 3.7681893513816776`*^9, {3.768189799586507*^9, 
   3.7681897998049326`*^9}, {3.768189880826172*^9, 3.7681899116167974`*^9}, {
   3.7681907079080973`*^9, 3.768190738793458*^9}, {3.7681932078101645`*^9, 
   3.7681932688915834`*^9}, {3.7681933716407223`*^9, 
   3.7681933774461946`*^9}, {3.76819419493782*^9, 3.7681942172472906`*^9}, {
   3.768194600324685*^9, 3.768194601684036*^9}, {3.7682038845795135`*^9, 
   3.768203901061452*^9}},ExpressionUUID->"4be08faa-0b3b-460d-8869-\
2e63017def7c"],

Cell[CellGroupData[{

Cell[TextData[{
 "Guideline to simulate the PF-670-induced phase delays in Fig 2B, F, 3F and \
4B\n",
 StyleBox["Fig 2B:", "Text",
  FontWeight->"Bold",
  FontColor->GrayLevel[0]],
 StyleBox[" Set modeltype=N, select=1~3, days=4, ldd=12, dose=10 and dtt=11 \
or set modeltype=W, select=1~7, days=4, ldd=12, dose=10 and dtt=11.\n\n", 
  "Text",
  FontColor->GrayLevel[0]],
 StyleBox["Fig 2F:", "Text",
  FontWeight->"Bold",
  FontColor->GrayLevel[0]],
 StyleBox[" Set modeltype=N, select=1~3, days=4, ldd=12, dose=10 and dtt=4 or \
set modeltype=W, select=1~7, days=4, ldd=12, dose=10 and dtt=4.\n\n", "Text",
  FontColor->GrayLevel[0]],
 StyleBox["Fig 3F model N:", "Text",
  FontWeight->"Bold",
  FontColor->GrayLevel[0]],
 StyleBox[" Set modeltype=N, select=1, days=10, ldd=12, dose=25 and dtt=8.\n\n\
", "Text",
  FontColor->GrayLevel[0]],
 StyleBox["Fig 3F model W:", "Text",
  FontWeight->"Bold",
  FontColor->GrayLevel[0]],
 StyleBox[" Set modeltype=W, select=1, days=10, ldd=12, dose=25 and dtt=8.\n\n\
", "Text",
  FontColor->GrayLevel[0]],
 StyleBox["Fig 4B WT model: \n", "Text",
  FontWeight->"Bold",
  FontColor->GrayLevel[0]],
 StyleBox["Blue circles ", "Text",
  FontColor->GrayLevel[0]],
 StyleBox["\n", "Text",
  FontWeight->"Bold",
  FontColor->GrayLevel[0]],
 StyleBox["1. Set modeltype=N, select=1, days=21, ldd=12, dose=26 and dtt=4 \n\
2. Set modeltype=N, select=1, days=21, ldd=12, dose=24 and dtt=5\n3. Set \
modeltype=N, select=1, days=21, ldd=12, dose=22 and dtt=6\n4. Set \
modeltype=N, select=1, days=21, ldd=12, dose=19 and dtt=7", "Text",
  FontColor->GrayLevel[0]]
}], "Subsubsection",
 CellChangeTimes->{{3.768185956218988*^9, 3.7681860929721394`*^9}, {
   3.7681861405199337`*^9, 3.7681863384465647`*^9}, {3.768186433494278*^9, 
   3.7681865039418097`*^9}, {3.7681865346209745`*^9, 3.768186708454407*^9}, {
   3.768187000576049*^9, 3.76818702485605*^9}, 3.768187721359703*^9, {
   3.7681879676627913`*^9, 3.768187973178011*^9}, {3.7681893514255605`*^9, 
   3.768189351750692*^9}, {3.7681914239713755`*^9, 3.768191424357381*^9}, {
   3.768193713109934*^9, 
   3.7681937320826225`*^9}},ExpressionUUID->"2010a42f-9bed-4257-89a6-\
c662592025a2"],

Cell[BoxData[
 RowBox[{
  StyleBox[" ", "Subtitle"], 
  RowBox[{
   StyleBox[
    RowBox[{
     StyleBox[
      RowBox[{"P", "arameter"}]], " ", "set", " ", "of", " ", "gating", " ", 
     "and", " ", "adaptation", " ", "for", " ", "light"}], "Subtitle"], 
   "\[IndentingNewLine]", 
   StyleBox[
    RowBox[{
    "Detailed", " ", "description", " ", "can", " ", "be", " ", "found", " ", 
     "in", " ", "Materials", " ", "and", " ", "Methods", " ", "and", " ", 
     "Table", " ", "EV4"}], "Subtitle"]}]}]], "Input",
 CellChangeTimes->{{3.7681875498186216`*^9, 
  3.7681875523618183`*^9}},ExpressionUUID->"8fdab0dd-fb37-4234-bf0c-\
cadd7660c65b"],

Cell[BoxData[
 RowBox[{
  RowBox[{"(*", 
   RowBox[{
    RowBox[{
    "3", " ", "Parameter", " ", "sets", " ", "of", " ", "gating", " ", "and", 
     " ", "adaptation", " ", "which", " ", "has", " ", "the", " ", "narrow", 
     " ", "high", " ", "photosensitivity", " ", 
     RowBox[{"zone", ".", " ", "The"}], " ", "description", " ", "of", " ", 
     "parameter", " ", "set", " ", 
     RowBox[{"(", 
      RowBox[{"{", 
       RowBox[{
       "X1", ",", " ", "X2", ",", " ", "Y1", ",", " ", "Y2", ",", " ", "Z1", 
        ",", " ", "Z2"}], "}"}], ")"}], " ", "can", " ", "be", " ", "found", 
     " ", "in", " ", "Table", " ", 
     RowBox[{"EV4", ".", " ", "Note"}], " ", "that", " ", "the", " ", "model",
      " ", "with", " ", "the", " ", "first", " ", "parameter", " ", "set", 
     " ", "was", " ", "used", " ", "for", " ", "the", " ", "simulations", " ",
      "in", " ", "Fig", " ", "3", "E"}], ",", " ", 
    RowBox[{
     RowBox[{"F", " ", "and", " ", "EV4B", " ", "and", " ", "D"}], "-", 
     RowBox[{"G", " ", 
      RowBox[{"(", 
       RowBox[{
       "as", " ", "referred", " ", "to", " ", "as", " ", "model", " ", "N"}], 
       ")"}], " ", "and", " ", "Fig", " ", "4", "A"}]}], ",", " ", 
    RowBox[{"B", " ", "and", " ", "EV5A", " ", 
     RowBox[{"(", 
      RowBox[{
      "as", " ", "referred", " ", "to", " ", "as", " ", "the", " ", "WT", " ",
        "model"}], ")"}]}]}], "*)"}], "\[IndentingNewLine]", 
  RowBox[{
   RowBox[{
    RowBox[{"paran", "=", 
     RowBox[{"{", 
      RowBox[{
       RowBox[{"{", 
        RowBox[{
        "19", ",", "5", ",", "0.0254792447298582`", ",", 
         "0.09292858771934351`", ",", "6.4674467886106815`", ",", 
         "1.8304664447143064`"}], "}"}], ",", 
       RowBox[{"{", 
        RowBox[{
        "20", ",", " ", "4", ",", " ", "0.02283436455100817`", ",", 
         "0.1042656326504743`", ",", "9.228270155229048`", ",", 
         "3.237762639361906`"}], "}"}], ",", 
       RowBox[{"{", 
        RowBox[{
        "19", ",", " ", "5", ",", " ", "0.021951779745414596`", ",", 
         "0.1059835991937154`", ",", "7.676469613778937`", ",", 
         "3.1473308667988467`"}], "}"}]}], "}"}]}], ";"}], 
   "\[IndentingNewLine]", "\[IndentingNewLine]", 
   RowBox[{"(*", 
    RowBox[{
     RowBox[{
     "7", " ", "Parameter", " ", "sets", " ", "of", " ", "gating", " ", "and",
       " ", "adaptation", " ", "which", " ", "has", " ", "the", " ", "wide", 
      " ", "high", " ", "photosensitivity", " ", 
      RowBox[{"zone", ".", " ", "The"}], " ", "description", " ", "of", " ", 
      "parameter", " ", "set", " ", 
      RowBox[{"(", 
       RowBox[{"{", 
        RowBox[{
        "X1", ",", " ", "X2", ",", " ", "Y1", ",", " ", "Y2", ",", " ", "Z1", 
         ",", " ", "Z2"}], "}"}], ")"}], " ", "can", " ", "be", " ", "found", 
      " ", "in", " ", "Table", " ", 
      RowBox[{"EV4", ".", " ", "Note"}], " ", "that", " ", "the", " ", 
      "model", " ", "with", " ", "the", " ", "first", " ", "parameter", " ", 
      "set", " ", "was", " ", "used", " ", "for", " ", "the", " ", 
      "ismulations", " ", "in", " ", "Fig", " ", "3", "E"}], ",", " ", 
     RowBox[{
      RowBox[{"F", " ", "and", " ", "EV4C"}], "-", 
      RowBox[{"G", " ", 
       RowBox[{"(", 
        RowBox[{
        "as", " ", "referred", " ", "to", " ", "as", " ", "model", " ", "W"}],
         ")"}]}]}]}], "*)"}], "\[IndentingNewLine]", 
   RowBox[{
    RowBox[{"paraw", "=", 
     RowBox[{"{", 
      RowBox[{
       RowBox[{"{", 
        RowBox[{
        "16", ",", "9", ",", "0.011888113227232443`", ",", 
         "0.13364645284868637`", ",", "9.312145431429293`", ",", 
         "0.22498052806497426`"}], "}"}], ",", 
       RowBox[{"{", 
        RowBox[{
        "15", ",", "11", ",", "0.03304122738415455`", ",", 
         "0.1149493504023411`", ",", "4.021339355572935`", ",", 
         "0.9871439373526267`"}], "}"}], ",", 
       RowBox[{"{", 
        RowBox[{
        "16", ",", "9", ",", "0.01436013504041829`", ",", 
         "0.09094836737045457`", ",", "9.170720953192664`", ",", 
         "1.4394743593222241`"}], "}"}], ",", 
       RowBox[{"{", 
        RowBox[{
        "16", ",", "10", ",", "0.028003732522894606`", ",", 
         "0.13343542123896585`", ",", "4.854135506925246`", ",", 
         "0.342900984149811`"}], "}"}], ",", 
       RowBox[{"{", 
        RowBox[{
        "16", ",", "9", ",", "0.015631297986977946`", ",", 
         "0.09323207886939885`", ",", "8.259246210872215`", ",", 
         "1.7811401588375886`"}], "}"}], ",", 
       RowBox[{"{", 
        RowBox[{
        "16", ",", "10", ",", "0.014046788652882489`", ",", 
         "0.10990758455648246`", ",", "6.916931842453556`", ",", 
         "0.6704813280346752`"}], "}"}], ",", 
       RowBox[{"{", 
        RowBox[{
        "16", ",", "9", ",", "0.011199340085309102`", ",", 
         "0.09444623666566698`", ",", "16.93567285330105`", ",", 
         "0.7870895342881665`"}], "}"}]}], "}"}]}], ";"}], 
   "\[IndentingNewLine]", "\[IndentingNewLine]", 
   RowBox[{
    RowBox[{"If", "[", 
     RowBox[{
      RowBox[{
       RowBox[{"ToString", "[", "modeltype", "]"}], "==", "\"\<N\>\""}], ",", 
      "\[IndentingNewLine]", "\[IndentingNewLine]", 
      RowBox[{
       RowBox[{"X1", "=", 
        RowBox[{
         RowBox[{"paran", "[", 
          RowBox[{"[", "select", "]"}], "]"}], "[", 
         RowBox[{"[", "1", "]"}], "]"}]}], ";", "\[IndentingNewLine]", 
       "\[IndentingNewLine]", 
       RowBox[{"X2", "=", 
        RowBox[{
         RowBox[{"paran", "[", 
          RowBox[{"[", "select", "]"}], "]"}], "[", 
         RowBox[{"[", "2", "]"}], "]"}]}], ";", "\[IndentingNewLine]", 
       "\[IndentingNewLine]", 
       RowBox[{"Y1", "=", 
        RowBox[{
         RowBox[{"paran", "[", 
          RowBox[{"[", "select", "]"}], "]"}], "[", 
         RowBox[{"[", "3", "]"}], "]"}]}], ";", "\[IndentingNewLine]", 
       "\[IndentingNewLine]", 
       RowBox[{"Y2", "=", 
        RowBox[{
         RowBox[{"paran", "[", 
          RowBox[{"[", "select", "]"}], "]"}], "[", 
         RowBox[{"[", "4", "]"}], "]"}]}], ";", "\[IndentingNewLine]", 
       "\[IndentingNewLine]", 
       RowBox[{"Z1", "=", 
        RowBox[{
         RowBox[{"paran", "[", 
          RowBox[{"[", "select", "]"}], "]"}], "[", 
         RowBox[{"[", "5", "]"}], "]"}]}], ";", "\[IndentingNewLine]", 
       "\[IndentingNewLine]", 
       RowBox[{"Z2", "=", 
        RowBox[{
         RowBox[{"paran", "[", 
          RowBox[{"[", "select", "]"}], "]"}], "[", 
         RowBox[{"[", "6", "]"}], "]"}]}], ";"}]}], "]"}], ";"}], 
   "\[IndentingNewLine]", "\[IndentingNewLine]", 
   RowBox[{
    RowBox[{"If", "[", 
     RowBox[{
      RowBox[{
       RowBox[{"ToString", "[", "modeltype", "]"}], "==", "\"\<W\>\""}], ",", 
      "\[IndentingNewLine]", "\[IndentingNewLine]", 
      RowBox[{
       RowBox[{"X1", "=", 
        RowBox[{
         RowBox[{"paraw", "[", 
          RowBox[{"[", "select", "]"}], "]"}], "[", 
         RowBox[{"[", "1", "]"}], "]"}]}], ";", "\[IndentingNewLine]", 
       "\[IndentingNewLine]", 
       RowBox[{"X2", "=", 
        RowBox[{
         RowBox[{"paraw", "[", 
          RowBox[{"[", "select", "]"}], "]"}], "[", 
         RowBox[{"[", "2", "]"}], "]"}]}], ";", "\[IndentingNewLine]", 
       "\[IndentingNewLine]", 
       RowBox[{"Y1", "=", 
        RowBox[{
         RowBox[{"paraw", "[", 
          RowBox[{"[", "select", "]"}], "]"}], "[", 
         RowBox[{"[", "3", "]"}], "]"}]}], ";", "\[IndentingNewLine]", 
       "\[IndentingNewLine]", 
       RowBox[{"Y2", "=", 
        RowBox[{
         RowBox[{"paraw", "[", 
          RowBox[{"[", "select", "]"}], "]"}], "[", 
         RowBox[{"[", "4", "]"}], "]"}]}], ";", "\[IndentingNewLine]", 
       "\[IndentingNewLine]", 
       RowBox[{"Z1", "=", 
        RowBox[{
         RowBox[{"paraw", "[", 
          RowBox[{"[", "select", "]"}], "]"}], "[", 
         RowBox[{"[", "5", "]"}], "]"}]}], ";", "\[IndentingNewLine]", 
       "\[IndentingNewLine]", 
       RowBox[{"Z2", "=", 
        RowBox[{
         RowBox[{"paraw", "[", 
          RowBox[{"[", "select", "]"}], "]"}], "[", 
         RowBox[{"[", "6", "]"}], "]"}]}], ";"}]}], "\[IndentingNewLine]", 
     "\[IndentingNewLine]", "]"}], ";"}], "\[IndentingNewLine]"}]}]], "Input",
 CellChangeTimes->{{3.768187867334203*^9, 3.7681879602985*^9}, {
  3.7681880974296255`*^9, 3.7681881499251604`*^9}, {3.7681885090759363`*^9, 
  3.7681885105091295`*^9}, {3.7681909519193125`*^9, 3.7681910280965247`*^9}, {
  3.768191063648405*^9, 3.7681911330547357`*^9}, {3.76819327703183*^9, 
  3.768193353358637*^9}},ExpressionUUID->"a6903866-2d2c-4b4e-ada6-\
e738b48a6329"],

Cell[BoxData[
 StyleBox[
  RowBox[{"Initial", " ", "Conditions"}], "Subtitle"]], "Input",
 CellChangeTimes->{{3.5316661826047163`*^9, 3.5316661842246847`*^9}, 
   3.531668140470046*^9, {3.5432337253436193`*^9, 
   3.543233725715186*^9}},ExpressionUUID->"304143b0-9789-4f04-896f-\
f24bf0a8f079"],

Cell[BoxData[
 RowBox[{
  RowBox[{"(*", 
   RowBox[{
    RowBox[{
    "Initial", " ", "Condition", " ", "for", " ", "the", " ", "multi"}], "-", 
    RowBox[{"state", " ", "variable", " ", 
     RowBox[{
      RowBox[{
       RowBox[{
        RowBox[{
         RowBox[{"x", "[", "j", "]"}], "[", "k", "]"}], "[", "l", "]"}], "[", 
       "m", "]"}], "[", "n", "]"}]}]}], "*)"}], "\[IndentingNewLine]", 
  RowBox[{
   RowBox[{
    RowBox[{"Init1", "=", 
     RowBox[{"{", 
      RowBox[{
       RowBox[{"{", 
        RowBox[{
         RowBox[{"{", 
          RowBox[{
           RowBox[{"{", 
            RowBox[{
             RowBox[{"{", 
              RowBox[{
               RowBox[{"{", "0.`", "}"}], ",", 
               RowBox[{"{", "0.3420612363991834`", "}"}]}], "}"}], ",", 
             RowBox[{"{", 
              RowBox[{
               RowBox[{"{", "0.`", "}"}], ",", 
               RowBox[{"{", "8.179771245758342`", "}"}]}], "}"}]}], "}"}], 
           ",", 
           RowBox[{"{", 
            RowBox[{
             RowBox[{"{", 
              RowBox[{
               RowBox[{"{", "50.57941320972072`", "}"}], ",", 
               RowBox[{"{", "0.`", "}"}]}], "}"}], ",", 
             RowBox[{"{", 
              RowBox[{
               RowBox[{"{", "3.084858510765489`", "}"}], ",", 
               RowBox[{"{", "0.`", "}"}]}], "}"}]}], "}"}], ",", 
           RowBox[{"{", 
            RowBox[{
             RowBox[{"{", 
              RowBox[{
               RowBox[{"{", "0.0985802410460628`", "}"}], ",", 
               RowBox[{"{", "0.`", "}"}]}], "}"}], ",", 
             RowBox[{"{", 
              RowBox[{
               RowBox[{"{", "1.3084555441370038`", "}"}], ",", 
               RowBox[{"{", "0.`", "}"}]}], "}"}]}], "}"}], ",", 
           RowBox[{"{", 
            RowBox[{
             RowBox[{"{", 
              RowBox[{
               RowBox[{"{", "0.`", "}"}], ",", 
               RowBox[{"{", "0.`", "}"}]}], "}"}], ",", 
             RowBox[{"{", 
              RowBox[{
               RowBox[{"{", "0.`", "}"}], ",", 
               RowBox[{"{", "0.`", "}"}]}], "}"}]}], "}"}]}], "}"}], ",", 
         RowBox[{"{", 
          RowBox[{
           RowBox[{"{", 
            RowBox[{
             RowBox[{"{", 
              RowBox[{
               RowBox[{"{", "41.165766704888945`", "}"}], ",", 
               RowBox[{"{", "0.`", "}"}]}], "}"}], ",", 
             RowBox[{"{", 
              RowBox[{
               RowBox[{"{", "0.015608382491794207`", "}"}], ",", 
               RowBox[{"{", "8.720885301950966`", "}"}]}], "}"}]}], "}"}], 
           ",", 
           RowBox[{"{", 
            RowBox[{
             RowBox[{"{", 
              RowBox[{
               RowBox[{"{", "0.`", "}"}], ",", 
               RowBox[{"{", "0.`", "}"}]}], "}"}], ",", 
             RowBox[{"{", 
              RowBox[{
               RowBox[{"{", "0.`", "}"}], ",", 
               RowBox[{"{", "0.`", "}"}]}], "}"}]}], "}"}], ",", 
           RowBox[{"{", 
            RowBox[{
             RowBox[{"{", 
              RowBox[{
               RowBox[{"{", "0.`", "}"}], ",", 
               RowBox[{"{", "0.`", "}"}]}], "}"}], ",", 
             RowBox[{"{", 
              RowBox[{
               RowBox[{"{", "0.`", "}"}], ",", 
               RowBox[{"{", "0.`", "}"}]}], "}"}]}], "}"}], ",", 
           RowBox[{"{", 
            RowBox[{
             RowBox[{"{", 
              RowBox[{
               RowBox[{"{", "0.`", "}"}], ",", 
               RowBox[{"{", "0.`", "}"}]}], "}"}], ",", 
             RowBox[{"{", 
              RowBox[{
               RowBox[{"{", "0.`", "}"}], ",", 
               RowBox[{"{", "0.`", "}"}]}], "}"}]}], "}"}]}], "}"}], ",", 
         RowBox[{"{", 
          RowBox[{
           RowBox[{"{", 
            RowBox[{
             RowBox[{"{", 
              RowBox[{
               RowBox[{"{", "46.57213430901654`", "}"}], ",", 
               RowBox[{"{", "0.`", "}"}]}], "}"}], ",", 
             RowBox[{"{", 
              RowBox[{
               RowBox[{"{", "0.0031953005375601647`", "}"}], ",", 
               RowBox[{"{", "1.36799289498887`", "}"}]}], "}"}]}], "}"}], ",", 
           RowBox[{"{", 
            RowBox[{
             RowBox[{"{", 
              RowBox[{
               RowBox[{"{", "0.`", "}"}], ",", 
               RowBox[{"{", "0.`", "}"}]}], "}"}], ",", 
             RowBox[{"{", 
              RowBox[{
               RowBox[{"{", "0.`", "}"}], ",", 
               RowBox[{"{", "0.`", "}"}]}], "}"}]}], "}"}], ",", 
           RowBox[{"{", 
            RowBox[{
             RowBox[{"{", 
              RowBox[{
               RowBox[{"{", "0.`", "}"}], ",", 
               RowBox[{"{", "0.`", "}"}]}], "}"}], ",", 
             RowBox[{"{", 
              RowBox[{
               RowBox[{"{", "0.`", "}"}], ",", 
               RowBox[{"{", "0.`", "}"}]}], "}"}]}], "}"}], ",", 
           RowBox[{"{", 
            RowBox[{
             RowBox[{"{", 
              RowBox[{
               RowBox[{"{", "0.`", "}"}], ",", 
               RowBox[{"{", "0.`", "}"}]}], "}"}], ",", 
             RowBox[{"{", 
              RowBox[{
               RowBox[{"{", "0.`", "}"}], ",", 
               RowBox[{"{", "0.`", "}"}]}], "}"}]}], "}"}]}], "}"}]}], "}"}], 
       ",", 
       RowBox[{"{", 
        RowBox[{
         RowBox[{"{", 
          RowBox[{
           RowBox[{"{", 
            RowBox[{
             RowBox[{"{", 
              RowBox[{
               RowBox[{"{", "0.42289800101916825`", "}"}], ",", 
               RowBox[{"{", "0.`", "}"}]}], "}"}], ",", 
             RowBox[{"{", 
              RowBox[{
               RowBox[{"{", "0.`", "}"}], ",", 
               RowBox[{"{", "0.`", "}"}]}], "}"}]}], "}"}], ",", 
           RowBox[{"{", 
            RowBox[{
             RowBox[{"{", 
              RowBox[{
               RowBox[{"{", "1.0925402835728917`", "}"}], ",", 
               RowBox[{"{", "0.`", "}"}]}], "}"}], ",", 
             RowBox[{"{", 
              RowBox[{
               RowBox[{"{", "0.`", "}"}], ",", 
               RowBox[{"{", "0.`", "}"}]}], "}"}]}], "}"}], ",", 
           RowBox[{"{", 
            RowBox[{
             RowBox[{"{", 
              RowBox[{
               RowBox[{"{", "0.`", "}"}], ",", 
               RowBox[{"{", "0.`", "}"}]}], "}"}], ",", 
             RowBox[{"{", 
              RowBox[{
               RowBox[{"{", "0.`", "}"}], ",", 
               RowBox[{"{", "0.`", "}"}]}], "}"}]}], "}"}], ",", 
           RowBox[{"{", 
            RowBox[{
             RowBox[{"{", 
              RowBox[{
               RowBox[{"{", "0.`", "}"}], ",", 
               RowBox[{"{", "0.`", "}"}]}], "}"}], ",", 
             RowBox[{"{", 
              RowBox[{
               RowBox[{"{", "0.`", "}"}], ",", 
               RowBox[{"{", "0.`", "}"}]}], "}"}]}], "}"}]}], "}"}], ",", 
         RowBox[{"{", 
          RowBox[{
           RowBox[{"{", 
            RowBox[{
             RowBox[{"{", 
              RowBox[{
               RowBox[{"{", "0.`", "}"}], ",", 
               RowBox[{"{", "0.`", "}"}]}], "}"}], ",", 
             RowBox[{"{", 
              RowBox[{
               RowBox[{"{", "0.`", "}"}], ",", 
               RowBox[{"{", "0.`", "}"}]}], "}"}]}], "}"}], ",", 
           RowBox[{"{", 
            RowBox[{
             RowBox[{"{", 
              RowBox[{
               RowBox[{"{", "0.`", "}"}], ",", 
               RowBox[{"{", "0.`", "}"}]}], "}"}], ",", 
             RowBox[{"{", 
              RowBox[{
               RowBox[{"{", "0.`", "}"}], ",", 
               RowBox[{"{", "0.`", "}"}]}], "}"}]}], "}"}], ",", 
           RowBox[{"{", 
            RowBox[{
             RowBox[{"{", 
              RowBox[{
               RowBox[{"{", "0.`", "}"}], ",", 
               RowBox[{"{", "0.`", "}"}]}], "}"}], ",", 
             RowBox[{"{", 
              RowBox[{
               RowBox[{"{", "0.`", "}"}], ",", 
               RowBox[{"{", "0.`", "}"}]}], "}"}]}], "}"}], ",", 
           RowBox[{"{", 
            RowBox[{
             RowBox[{"{", 
              RowBox[{
               RowBox[{"{", "0.`", "}"}], ",", 
               RowBox[{"{", "0.`", "}"}]}], "}"}], ",", 
             RowBox[{"{", 
              RowBox[{
               RowBox[{"{", "0.`", "}"}], ",", 
               RowBox[{"{", "0.`", "}"}]}], "}"}]}], "}"}]}], "}"}], ",", 
         RowBox[{"{", 
          RowBox[{
           RowBox[{"{", 
            RowBox[{
             RowBox[{"{", 
              RowBox[{
               RowBox[{"{", "0.`", "}"}], ",", 
               RowBox[{"{", "0.`", "}"}]}], "}"}], ",", 
             RowBox[{"{", 
              RowBox[{
               RowBox[{"{", "0.`", "}"}], ",", 
               RowBox[{"{", "0.`", "}"}]}], "}"}]}], "}"}], ",", 
           RowBox[{"{", 
            RowBox[{
             RowBox[{"{", 
              RowBox[{
               RowBox[{"{", "0.`", "}"}], ",", 
               RowBox[{"{", "0.`", "}"}]}], "}"}], ",", 
             RowBox[{"{", 
              RowBox[{
               RowBox[{"{", "0.`", "}"}], ",", 
               RowBox[{"{", "0.`", "}"}]}], "}"}]}], "}"}], ",", 
           RowBox[{"{", 
            RowBox[{
             RowBox[{"{", 
              RowBox[{
               RowBox[{"{", "0.`", "}"}], ",", 
               RowBox[{"{", "0.`", "}"}]}], "}"}], ",", 
             RowBox[{"{", 
              RowBox[{
               RowBox[{"{", "0.`", "}"}], ",", 
               RowBox[{"{", "0.`", "}"}]}], "}"}]}], "}"}], ",", 
           RowBox[{"{", 
            RowBox[{
             RowBox[{"{", 
              RowBox[{
               RowBox[{"{", "0.`", "}"}], ",", 
               RowBox[{"{", "0.`", "}"}]}], "}"}], ",", 
             RowBox[{"{", 
              RowBox[{
               RowBox[{"{", "0.`", "}"}], ",", 
               RowBox[{"{", "0.`", "}"}]}], "}"}]}], "}"}]}], "}"}]}], "}"}], 
       ",", 
       RowBox[{"{", 
        RowBox[{
         RowBox[{"{", 
          RowBox[{
           RowBox[{"{", 
            RowBox[{
             RowBox[{"{", 
              RowBox[{
               RowBox[{"{", "0.0018172208474570813`", "}"}], ",", 
               RowBox[{"{", "0.`", "}"}]}], "}"}], ",", 
             RowBox[{"{", 
              RowBox[{
               RowBox[{"{", "0.000051969832456607834`", "}"}], ",", 
               RowBox[{"{", "0.005122234469530184`", "}"}]}], "}"}]}], "}"}], 
           ",", 
           RowBox[{"{", 
            RowBox[{
             RowBox[{"{", 
              RowBox[{
               RowBox[{"{", "0.1065745913827944`", "}"}], ",", 
               RowBox[{"{", "0.`", "}"}]}], "}"}], ",", 
             RowBox[{"{", 
              RowBox[{
               RowBox[{"{", "0.0008330734700784042`", "}"}], ",", 
               RowBox[{"{", "0.0566635532527744`", "}"}]}], "}"}]}], "}"}], 
           ",", 
           RowBox[{"{", 
            RowBox[{
             RowBox[{"{", 
              RowBox[{
               RowBox[{"{", "0.`", "}"}], ",", 
               RowBox[{"{", "0.`", "}"}]}], "}"}], ",", 
             RowBox[{"{", 
              RowBox[{
               RowBox[{"{", "0.`", "}"}], ",", 
               RowBox[{"{", "0.`", "}"}]}], "}"}]}], "}"}], ",", 
           RowBox[{"{", 
            RowBox[{
             RowBox[{"{", 
              RowBox[{
               RowBox[{"{", "0.`", "}"}], ",", 
               RowBox[{"{", "0.`", "}"}]}], "}"}], ",", 
             RowBox[{"{", 
              RowBox[{
               RowBox[{"{", "0.`", "}"}], ",", 
               RowBox[{"{", "0.`", "}"}]}], "}"}]}], "}"}]}], "}"}], ",", 
         RowBox[{"{", 
          RowBox[{
           RowBox[{"{", 
            RowBox[{
             RowBox[{"{", 
              RowBox[{
               RowBox[{"{", "0.0032917376286310976`", "}"}], ",", 
               RowBox[{"{", "0.`", "}"}]}], "}"}], ",", 
             RowBox[{"{", 
              RowBox[{
               RowBox[{"{", "0.000014996030154730353`", "}"}], ",", 
               RowBox[{"{", "0.005431344430745013`", "}"}]}], "}"}]}], "}"}], 
           ",", 
           RowBox[{"{", 
            RowBox[{
             RowBox[{"{", 
              RowBox[{
               RowBox[{"{", "0.08769094840691996`", "}"}], ",", 
               RowBox[{"{", "0.`", "}"}]}], "}"}], ",", 
             RowBox[{"{", 
              RowBox[{
               RowBox[{"{", "0.0003337441556398164`", "}"}], ",", 
               RowBox[{"{", "0.05489271181066792`", "}"}]}], "}"}]}], "}"}], 
           ",", 
           RowBox[{"{", 
            RowBox[{
             RowBox[{"{", 
              RowBox[{
               RowBox[{"{", "0.`", "}"}], ",", 
               RowBox[{"{", "0.`", "}"}]}], "}"}], ",", 
             RowBox[{"{", 
              RowBox[{
               RowBox[{"{", "0.`", "}"}], ",", 
               RowBox[{"{", "0.`", "}"}]}], "}"}]}], "}"}], ",", 
           RowBox[{"{", 
            RowBox[{
             RowBox[{"{", 
              RowBox[{
               RowBox[{"{", "0.`", "}"}], ",", 
               RowBox[{"{", "0.`", "}"}]}], "}"}], ",", 
             RowBox[{"{", 
              RowBox[{
               RowBox[{"{", "0.`", "}"}], ",", 
               RowBox[{"{", "0.`", "}"}]}], "}"}]}], "}"}]}], "}"}], ",", 
         RowBox[{"{", 
          RowBox[{
           RowBox[{"{", 
            RowBox[{
             RowBox[{"{", 
              RowBox[{
               RowBox[{"{", "0.0034854600146215606`", "}"}], ",", 
               RowBox[{"{", "0.`", "}"}]}], "}"}], ",", 
             RowBox[{"{", 
              RowBox[{
               RowBox[{"{", "0.00001543121168014226`", "}"}], ",", 
               RowBox[{"{", "0.005104574272816484`", "}"}]}], "}"}]}], "}"}], 
           ",", 
           RowBox[{"{", 
            RowBox[{
             RowBox[{"{", 
              RowBox[{
               RowBox[{"{", "0.09387578379334667`", "}"}], ",", 
               RowBox[{"{", "0.`", "}"}]}], "}"}], ",", 
             RowBox[{"{", 
              RowBox[{
               RowBox[{"{", "0.0003536110985068703`", "}"}], ",", 
               RowBox[{"{", "0.053591842109765024`", "}"}]}], "}"}]}], "}"}], 
           ",", 
           RowBox[{"{", 
            RowBox[{
             RowBox[{"{", 
              RowBox[{
               RowBox[{"{", "0.`", "}"}], ",", 
               RowBox[{"{", "0.`", "}"}]}], "}"}], ",", 
             RowBox[{"{", 
              RowBox[{
               RowBox[{"{", "0.`", "}"}], ",", 
               RowBox[{"{", "0.`", "}"}]}], "}"}]}], "}"}], ",", 
           RowBox[{"{", 
            RowBox[{
             RowBox[{"{", 
              RowBox[{
               RowBox[{"{", "0.`", "}"}], ",", 
               RowBox[{"{", "0.`", "}"}]}], "}"}], ",", 
             RowBox[{"{", 
              RowBox[{
               RowBox[{"{", "0.`", "}"}], ",", 
               RowBox[{"{", "0.`", "}"}]}], "}"}]}], "}"}]}], "}"}]}], "}"}], 
       ",", 
       RowBox[{"{", 
        RowBox[{
         RowBox[{"{", 
          RowBox[{
           RowBox[{"{", 
            RowBox[{
             RowBox[{"{", 
              RowBox[{
               RowBox[{"{", "0.9143646209767509`", "}"}], ",", 
               RowBox[{"{", "0.`", "}"}]}], "}"}], ",", 
             RowBox[{"{", 
              RowBox[{
               RowBox[{"{", "0.`", "}"}], ",", 
               RowBox[{"{", "0.`", "}"}]}], "}"}]}], "}"}], ",", 
           RowBox[{"{", 
            RowBox[{
             RowBox[{"{", 
              RowBox[{
               RowBox[{"{", "0.6640388319296585`", "}"}], ",", 
               RowBox[{"{", "0.`", "}"}]}], "}"}], ",", 
             RowBox[{"{", 
              RowBox[{
               RowBox[{"{", "0.`", "}"}], ",", 
               RowBox[{"{", "0.`", "}"}]}], "}"}]}], "}"}], ",", 
           RowBox[{"{", 
            RowBox[{
             RowBox[{"{", 
              RowBox[{
               RowBox[{"{", "0.02261620526647949`", "}"}], ",", 
               RowBox[{"{", "0.`", "}"}]}], "}"}], ",", 
             RowBox[{"{", 
              RowBox[{
               RowBox[{"{", "0.`", "}"}], ",", 
               RowBox[{"{", "0.`", "}"}]}], "}"}]}], "}"}], ",", 
           RowBox[{"{", 
            RowBox[{
             RowBox[{"{", 
              RowBox[{
               RowBox[{"{", "0.024153127001179508`", "}"}], ",", 
               RowBox[{"{", "0.`", "}"}]}], "}"}], ",", 
             RowBox[{"{", 
              RowBox[{
               RowBox[{"{", "0.`", "}"}], ",", 
               RowBox[{"{", "0.`", "}"}]}], "}"}]}], "}"}]}], "}"}], ",", 
         RowBox[{"{", 
          RowBox[{
           RowBox[{"{", 
            RowBox[{
             RowBox[{"{", 
              RowBox[{
               RowBox[{"{", "0.`", "}"}], ",", 
               RowBox[{"{", "0.`", "}"}]}], "}"}], ",", 
             RowBox[{"{", 
              RowBox[{
               RowBox[{"{", "0.`", "}"}], ",", 
               RowBox[{"{", "0.`", "}"}]}], "}"}]}], "}"}], ",", 
           RowBox[{"{", 
            RowBox[{
             RowBox[{"{", 
              RowBox[{
               RowBox[{"{", "0.`", "}"}], ",", 
               RowBox[{"{", "0.`", "}"}]}], "}"}], ",", 
             RowBox[{"{", 
              RowBox[{
               RowBox[{"{", "0.`", "}"}], ",", 
               RowBox[{"{", "0.`", "}"}]}], "}"}]}], "}"}], ",", 
           RowBox[{"{", 
            RowBox[{
             RowBox[{"{", 
              RowBox[{
               RowBox[{"{", "0.`", "}"}], ",", 
               RowBox[{"{", "0.`", "}"}]}], "}"}], ",", 
             RowBox[{"{", 
              RowBox[{
               RowBox[{"{", "0.`", "}"}], ",", 
               RowBox[{"{", "0.`", "}"}]}], "}"}]}], "}"}], ",", 
           RowBox[{"{", 
            RowBox[{
             RowBox[{"{", 
              RowBox[{
               RowBox[{"{", "0.`", "}"}], ",", 
               RowBox[{"{", "0.`", "}"}]}], "}"}], ",", 
             RowBox[{"{", 
              RowBox[{
               RowBox[{"{", "0.`", "}"}], ",", 
               RowBox[{"{", "0.`", "}"}]}], "}"}]}], "}"}]}], "}"}], ",", 
         RowBox[{"{", 
          RowBox[{
           RowBox[{"{", 
            RowBox[{
             RowBox[{"{", 
              RowBox[{
               RowBox[{"{", "0.`", "}"}], ",", 
               RowBox[{"{", "0.`", "}"}]}], "}"}], ",", 
             RowBox[{"{", 
              RowBox[{
               RowBox[{"{", "0.`", "}"}], ",", 
               RowBox[{"{", "0.`", "}"}]}], "}"}]}], "}"}], ",", 
           RowBox[{"{", 
            RowBox[{
             RowBox[{"{", 
              RowBox[{
               RowBox[{"{", "0.`", "}"}], ",", 
               RowBox[{"{", "0.`", "}"}]}], "}"}], ",", 
             RowBox[{"{", 
              RowBox[{
               RowBox[{"{", "0.`", "}"}], ",", 
               RowBox[{"{", "0.`", "}"}]}], "}"}]}], "}"}], ",", 
           RowBox[{"{", 
            RowBox[{
             RowBox[{"{", 
              RowBox[{
               RowBox[{"{", "0.`", "}"}], ",", 
               RowBox[{"{", "0.`", "}"}]}], "}"}], ",", 
             RowBox[{"{", 
              RowBox[{
               RowBox[{"{", "0.`", "}"}], ",", 
               RowBox[{"{", "0.`", "}"}]}], "}"}]}], "}"}], ",", 
           RowBox[{"{", 
            RowBox[{
             RowBox[{"{", 
              RowBox[{
               RowBox[{"{", "0.`", "}"}], ",", 
               RowBox[{"{", "0.`", "}"}]}], "}"}], ",", 
             RowBox[{"{", 
              RowBox[{
               RowBox[{"{", "0.`", "}"}], ",", 
               RowBox[{"{", "0.`", "}"}]}], "}"}]}], "}"}]}], "}"}]}], "}"}], 
       ",", 
       RowBox[{"{", 
        RowBox[{
         RowBox[{"{", 
          RowBox[{
           RowBox[{"{", 
            RowBox[{
             RowBox[{"{", 
              RowBox[{
               RowBox[{"{", "0.003566426542717158`", "}"}], ",", 
               RowBox[{"{", "0.`", "}"}]}], "}"}], ",", 
             RowBox[{"{", 
              RowBox[{
               RowBox[{"{", "0.000019446948491991687`", "}"}], ",", 
               RowBox[{"{", "0.0009593633157572193`", "}"}]}], "}"}]}], "}"}],
            ",", 
           RowBox[{"{", 
            RowBox[{
             RowBox[{"{", 
              RowBox[{
               RowBox[{"{", "0.25844220368442533`", "}"}], ",", 
               RowBox[{"{", "0.`", "}"}]}], "}"}], ",", 
             RowBox[{"{", 
              RowBox[{
               RowBox[{"{", "0.0009853861095753967`", "}"}], ",", 
               RowBox[{"{", "0.024999109498991166`", "}"}]}], "}"}]}], "}"}], 
           ",", 
           RowBox[{"{", 
            RowBox[{
             RowBox[{"{", 
              RowBox[{
               RowBox[{"{", "0.0001571030498997009`", "}"}], ",", 
               RowBox[{"{", "0.`", "}"}]}], "}"}], ",", 
             RowBox[{"{", 
              RowBox[{
               RowBox[{"{", "0.000011241988156917215`", "}"}], ",", 
               RowBox[{"{", "0.0013233693432189286`", "}"}]}], "}"}]}], "}"}],
            ",", 
           RowBox[{"{", 
            RowBox[{
             RowBox[{"{", 
              RowBox[{
               RowBox[{"{", "0.010591367829307969`", "}"}], ",", 
               RowBox[{"{", "0.`", "}"}]}], "}"}], ",", 
             RowBox[{"{", 
              RowBox[{
               RowBox[{"{", "0.00023061993448538233`", "}"}], ",", 
               RowBox[{"{", "0.025310956921162836`", "}"}]}], "}"}]}], 
            "}"}]}], "}"}], ",", 
         RowBox[{"{", 
          RowBox[{
           RowBox[{"{", 
            RowBox[{
             RowBox[{"{", 
              RowBox[{
               RowBox[{"{", "0.003906943572357614`", "}"}], ",", 
               RowBox[{"{", "0.`", "}"}]}], "}"}], ",", 
             RowBox[{"{", 
              RowBox[{
               RowBox[{"{", "0.000013488201348952268`", "}"}], ",", 
               RowBox[{"{", "0.0008093091845965769`", "}"}]}], "}"}]}], "}"}],
            ",", 
           RowBox[{"{", 
            RowBox[{
             RowBox[{"{", 
              RowBox[{
               RowBox[{"{", "0.124712274740282`", "}"}], ",", 
               RowBox[{"{", "0.`", "}"}]}], "}"}], ",", 
             RowBox[{"{", 
              RowBox[{
               RowBox[{"{", "0.0004168131259404268`", "}"}], ",", 
               RowBox[{"{", "0.014891880773138683`", "}"}]}], "}"}]}], "}"}], 
           ",", 
           RowBox[{"{", 
            RowBox[{
             RowBox[{"{", 
              RowBox[{
               RowBox[{"{", "0.00018883274230441384`", "}"}], ",", 
               RowBox[{"{", "0.`", "}"}]}], "}"}], ",", 
             RowBox[{"{", 
              RowBox[{
               RowBox[{"{", "1.7997916251845195`*^-6", "}"}], ",", 
               RowBox[{"{", "0.0010929293853399464`", "}"}]}], "}"}]}], "}"}],
            ",", 
           RowBox[{"{", 
            RowBox[{
             RowBox[{"{", 
              RowBox[{
               RowBox[{"{", "0.005847694864620672`", "}"}], ",", 
               RowBox[{"{", "0.`", "}"}]}], "}"}], ",", 
             RowBox[{"{", 
              RowBox[{
               RowBox[{"{", "0.00004358370050515716`", "}"}], ",", 
               RowBox[{"{", "0.01661068549366629`", "}"}]}], "}"}]}], "}"}]}],
           "}"}], ",", 
         RowBox[{"{", 
          RowBox[{
           RowBox[{"{", 
            RowBox[{
             RowBox[{"{", 
              RowBox[{
               RowBox[{"{", "0.0042845356189285195`", "}"}], ",", 
               RowBox[{"{", "0.`", "}"}]}], "}"}], ",", 
             RowBox[{"{", 
              RowBox[{
               RowBox[{"{", "0.000014771592378319274`", "}"}], ",", 
               RowBox[{"{", "0.0008613198533091311`", "}"}]}], "}"}]}], "}"}],
            ",", 
           RowBox[{"{", 
            RowBox[{
             RowBox[{"{", 
              RowBox[{
               RowBox[{"{", "0.1376958595595994`", "}"}], ",", 
               RowBox[{"{", "0.`", "}"}]}], "}"}], ",", 
             RowBox[{"{", 
              RowBox[{
               RowBox[{"{", "0.00045981124781785865`", "}"}], ",", 
               RowBox[{"{", "0.01603487525209985`", "}"}]}], "}"}]}], "}"}], 
           ",", 
           RowBox[{"{", 
            RowBox[{
             RowBox[{"{", 
              RowBox[{
               RowBox[{"{", "0.00020679957949088886`", "}"}], ",", 
               RowBox[{"{", "0.`", "}"}]}], "}"}], ",", 
             RowBox[{"{", 
              RowBox[{
               RowBox[{"{", "1.9401844427852306`*^-6", "}"}], ",", 
               RowBox[{"{", "0.0011515995567390796`", "}"}]}], "}"}]}], "}"}],
            ",", 
           RowBox[{"{", 
            RowBox[{
             RowBox[{"{", 
              RowBox[{
               RowBox[{"{", "0.006446263165149906`", "}"}], ",", 
               RowBox[{"{", "0.`", "}"}]}], "}"}], ",", 
             RowBox[{"{", 
              RowBox[{
               RowBox[{"{", "0.00004763488605319544`", "}"}], ",", 
               RowBox[{"{", "0.01770213916985296`", "}"}]}], "}"}]}], "}"}]}],
           "}"}]}], "}"}], ",", 
       RowBox[{"{", 
        RowBox[{
         RowBox[{"{", 
          RowBox[{
           RowBox[{"{", 
            RowBox[{
             RowBox[{"{", 
              RowBox[{
               RowBox[{"{", "0.005698064997206092`", "}"}], ",", 
               RowBox[{"{", "0.`", "}"}]}], "}"}], ",", 
             RowBox[{"{", 
              RowBox[{
               RowBox[{"{", "0.00019083191864807688`", "}"}], ",", 
               RowBox[{"{", "0.05668344375489035`", "}"}]}], "}"}]}], "}"}], 
           ",", 
           RowBox[{"{", 
            RowBox[{
             RowBox[{"{", 
              RowBox[{
               RowBox[{"{", "0.028756909151433502`", "}"}], ",", 
               RowBox[{"{", "0.`", "}"}]}], "}"}], ",", 
             RowBox[{"{", 
              RowBox[{
               RowBox[{"{", "0.00041383171976532257`", "}"}], ",", 
               RowBox[{"{", "0.04946506549670688`", "}"}]}], "}"}]}], "}"}], 
           ",", 
           RowBox[{"{", 
            RowBox[{
             RowBox[{"{", 
              RowBox[{
               RowBox[{"{", "0.0041450474340475356`", "}"}], ",", 
               RowBox[{"{", "0.`", "}"}]}], "}"}], ",", 
             RowBox[{"{", 
              RowBox[{
               RowBox[{"{", "0.0003862225731469661`", "}"}], ",", 
               RowBox[{"{", "0.12446417224048362`", "}"}]}], "}"}]}], "}"}], 
           ",", 
           RowBox[{"{", 
            RowBox[{
             RowBox[{"{", 
              RowBox[{
               RowBox[{"{", "0.0074079613548572055`", "}"}], ",", 
               RowBox[{"{", "0.`", "}"}]}], "}"}], ",", 
             RowBox[{"{", 
              RowBox[{
               RowBox[{"{", "0.0006543776273979713`", "}"}], ",", 
               RowBox[{"{", "0.10408853180005757`", "}"}]}], "}"}]}], "}"}]}],
           "}"}], ",", 
         RowBox[{"{", 
          RowBox[{
           RowBox[{"{", 
            RowBox[{
             RowBox[{"{", 
              RowBox[{
               RowBox[{"{", "0.006669740144184649`", "}"}], ",", 
               RowBox[{"{", "0.`", "}"}]}], "}"}], ",", 
             RowBox[{"{", 
              RowBox[{
               RowBox[{"{", "0.00002542209112423298`", "}"}], ",", 
               RowBox[{"{", "0.004845243944628116`", "}"}]}], "}"}]}], "}"}], 
           ",", 
           RowBox[{"{", 
            RowBox[{
             RowBox[{"{", 
              RowBox[{
               RowBox[{"{", "0.0828541248216783`", "}"}], ",", 
               RowBox[{"{", "0.`", "}"}]}], "}"}], ",", 
             RowBox[{"{", 
              RowBox[{
               RowBox[{"{", "0.0002945640707027717`", "}"}], ",", 
               RowBox[{"{", "0.032357261166932494`", "}"}]}], "}"}]}], "}"}], 
           ",", 
           RowBox[{"{", 
            RowBox[{
             RowBox[{"{", 
              RowBox[{
               RowBox[{"{", "0.0012141988050762562`", "}"}], ",", 
               RowBox[{"{", "0.`", "}"}]}], "}"}], ",", 
             RowBox[{"{", 
              RowBox[{
               RowBox[{"{", "0.000011508013921347713`", "}"}], ",", 
               RowBox[{"{", "0.009768583317773775`", "}"}]}], "}"}]}], "}"}], 
           ",", 
           RowBox[{"{", 
            RowBox[{
             RowBox[{"{", 
              RowBox[{
               RowBox[{"{", "0.008747399124363007`", "}"}], ",", 
               RowBox[{"{", "0.`", "}"}]}], "}"}], ",", 
             RowBox[{"{", 
              RowBox[{
               RowBox[{"{", "0.00007984935519557792`", "}"}], ",", 
               RowBox[{"{", "0.06078778560702874`", "}"}]}], "}"}]}], "}"}]}],
           "}"}], ",", 
         RowBox[{"{", 
          RowBox[{
           RowBox[{"{", 
            RowBox[{
             RowBox[{"{", 
              RowBox[{
               RowBox[{"{", "0.007063852050803612`", "}"}], ",", 
               RowBox[{"{", "0.`", "}"}]}], "}"}], ",", 
             RowBox[{"{", 
              RowBox[{
               RowBox[{"{", "0.00002642920327460206`", "}"}], ",", 
               RowBox[{"{", "0.004422509243751679`", "}"}]}], "}"}]}], "}"}], 
           ",", 
           RowBox[{"{", 
            RowBox[{
             RowBox[{"{", 
              RowBox[{
               RowBox[{"{", "0.08527034138444498`", "}"}], ",", 
               RowBox[{"{", "0.`", "}"}]}], "}"}], ",", 
             RowBox[{"{", 
              RowBox[{
               RowBox[{"{", "0.00030090634602644245`", "}"}], ",", 
               RowBox[{"{", "0.030114250838098423`", "}"}]}], "}"}]}], "}"}], 
           ",", 
           RowBox[{"{", 
            RowBox[{
             RowBox[{"{", 
              RowBox[{
               RowBox[{"{", "0.0013264050530040427`", "}"}], ",", 
               RowBox[{"{", "0.`", "}"}]}], "}"}], ",", 
             RowBox[{"{", 
              RowBox[{
               RowBox[{"{", "0.000011249707819832738`", "}"}], ",", 
               RowBox[{"{", "0.00878990944810083`", "}"}]}], "}"}]}], "}"}], 
           ",", 
           RowBox[{"{", 
            RowBox[{
             RowBox[{"{", 
              RowBox[{
               RowBox[{"{", "0.009150500594118106`", "}"}], ",", 
               RowBox[{"{", "0.`", "}"}]}], "}"}], ",", 
             RowBox[{"{", 
              RowBox[{
               RowBox[{"{", "0.00007786053056329725`", "}"}], ",", 
               RowBox[{"{", "0.05558596503417361`", "}"}]}], "}"}]}], "}"}]}],
           "}"}]}], "}"}], ",", 
       RowBox[{"{", 
        RowBox[{
         RowBox[{"{", 
          RowBox[{
           RowBox[{"{", 
            RowBox[{
             RowBox[{"{", 
              RowBox[{
               RowBox[{"{", "0.0007928248680611883`", "}"}], ",", 
               RowBox[{"{", "0.`", "}"}]}], "}"}], ",", 
             RowBox[{"{", 
              RowBox[{
               RowBox[{"{", "0.000025780353419672163`", "}"}], ",", 
               RowBox[{"{", "0.0033458239867342923`", "}"}]}], "}"}]}], "}"}],
            ",", 
           RowBox[{"{", 
            RowBox[{
             RowBox[{"{", 
              RowBox[{
               RowBox[{"{", "0.0274124885839697`", "}"}], ",", 
               RowBox[{"{", "0.`", "}"}]}], "}"}], ",", 
             RowBox[{"{", 
              RowBox[{
               RowBox[{"{", "0.00038549841376936617`", "}"}], ",", 
               RowBox[{"{", "0.05899370416043617`", "}"}]}], "}"}]}], "}"}], 
           ",", 
           RowBox[{"{", 
            RowBox[{
             RowBox[{"{", 
              RowBox[{
               RowBox[{"{", "0.0001255123171657433`", "}"}], ",", 
               RowBox[{"{", "0.`", "}"}]}], "}"}], ",", 
             RowBox[{"{", 
              RowBox[{
               RowBox[{"{", "0.00004997690057380442`", "}"}], ",", 
               RowBox[{"{", "0.007351856000655174`", "}"}]}], "}"}]}], "}"}], 
           ",", 
           RowBox[{"{", 
            RowBox[{
             RowBox[{"{", 
              RowBox[{
               RowBox[{"{", "0.005502328645107724`", "}"}], ",", 
               RowBox[{"{", "0.`", "}"}]}], "}"}], ",", 
             RowBox[{"{", 
              RowBox[{
               RowBox[{"{", "0.0006319867772882921`", "}"}], ",", 
               RowBox[{"{", "0.12768021452441894`", "}"}]}], "}"}]}], "}"}]}],
           "}"}], ",", 
         RowBox[{"{", 
          RowBox[{
           RowBox[{"{", 
            RowBox[{
             RowBox[{"{", 
              RowBox[{
               RowBox[{"{", "0.0025210125949368953`", "}"}], ",", 
               RowBox[{"{", "0.`", "}"}]}], "}"}], ",", 
             RowBox[{"{", 
              RowBox[{
               RowBox[{"{", "0.000010077905400078566`", "}"}], ",", 
               RowBox[{"{", "0.0024810297377193245`", "}"}]}], "}"}]}], "}"}],
            ",", 
           RowBox[{"{", 
            RowBox[{
             RowBox[{"{", 
              RowBox[{
               RowBox[{"{", "0.05812325888303372`", "}"}], ",", 
               RowBox[{"{", "0.`", "}"}]}], "}"}], ",", 
             RowBox[{"{", 
              RowBox[{
               RowBox[{"{", "0.00020742923534716493`", "}"}], ",", 
               RowBox[{"{", "0.023913749818730998`", "}"}]}], "}"}]}], "}"}], 
           ",", 
           RowBox[{"{", 
            RowBox[{
             RowBox[{"{", 
              RowBox[{
               RowBox[{"{", "0.00030530718232012633`", "}"}], ",", 
               RowBox[{"{", "0.`", "}"}]}], "}"}], ",", 
             RowBox[{"{", 
              RowBox[{
               RowBox[{"{", "4.902173374599667`*^-6", "}"}], ",", 
               RowBox[{"{", "0.005219487814016039`", "}"}]}], "}"}]}], "}"}], 
           ",", 
           RowBox[{"{", 
            RowBox[{
             RowBox[{"{", 
              RowBox[{
               RowBox[{"{", "0.007539434826295608`", "}"}], ",", 
               RowBox[{"{", "0.`", "}"}]}], "}"}], ",", 
             RowBox[{"{", 
              RowBox[{
               RowBox[{"{", "0.00006395851528373895`", "}"}], ",", 
               RowBox[{"{", "0.04714353907964912`", "}"}]}], "}"}]}], "}"}]}],
           "}"}], ",", 
         RowBox[{"{", 
          RowBox[{
           RowBox[{"{", 
            RowBox[{
             RowBox[{"{", 
              RowBox[{
               RowBox[{"{", "0.0025977211835363366`", "}"}], ",", 
               RowBox[{"{", "0.`", "}"}]}], "}"}], ",", 
             RowBox[{"{", 
              RowBox[{
               RowBox[{"{", "0.00001017089395981654`", "}"}], ",", 
               RowBox[{"{", "0.002248072566075126`", "}"}]}], "}"}]}], "}"}], 
           ",", 
           RowBox[{"{", 
            RowBox[{
             RowBox[{"{", 
              RowBox[{
               RowBox[{"{", "0.060247906870995155`", "}"}], ",", 
               RowBox[{"{", "0.`", "}"}]}], "}"}], ",", 
             RowBox[{"{", 
              RowBox[{
               RowBox[{"{", "0.00021344857807776635`", "}"}], ",", 
               RowBox[{"{", "0.022578312737100606`", "}"}]}], "}"}]}], "}"}], 
           ",", 
           RowBox[{"{", 
            RowBox[{
             RowBox[{"{", 
              RowBox[{
               RowBox[{"{", "0.0003200670130454894`", "}"}], ",", 
               RowBox[{"{", "0.`", "}"}]}], "}"}], ",", 
             RowBox[{"{", 
              RowBox[{
               RowBox[{"{", "4.603722758559816`*^-6", "}"}], ",", 
               RowBox[{"{", "0.004701002286841585`", "}"}]}], "}"}]}], "}"}], 
           ",", 
           RowBox[{"{", 
            RowBox[{
             RowBox[{"{", 
              RowBox[{
               RowBox[{"{", "0.007971833585551605`", "}"}], ",", 
               RowBox[{"{", "0.`", "}"}]}], "}"}], ",", 
             RowBox[{"{", 
              RowBox[{
               RowBox[{"{", "0.00006352606272272561`", "}"}], ",", 
               RowBox[{"{", "0.04407940585392828`", "}"}]}], "}"}]}], "}"}]}],
           "}"}]}], "}"}]}], "}"}]}], ";"}], "\[IndentingNewLine]", 
   "\[IndentingNewLine]", 
   RowBox[{"(*", 
    RowBox[{
     RowBox[{
     "Initial", " ", "Condition", " ", "for", " ", "the", " ", "single"}], 
     "-", 
     RowBox[{"state", " ", "variable"}]}], "*)"}], "\n", 
   RowBox[{
    RowBox[{"Init2", "=", 
     RowBox[{"{", 
      RowBox[{
      "0.21004770358705036`", ",", "0.7879547112081645`", ",", 
       "1.1383721663365372`", ",", "3.760854376307055`", ",", 
       "1.095465622771389`", ",", "12.37354665811613`", ",", 
       "4.470535676137161`", ",", "4.189465465043962`", ",", 
       "0.5791077386453771`", ",", "8.349625799238817`", ",", 
       "1.4116789475658296`", ",", "35.184199298572295`", ",", 
       "8.56043138049844`", ",", "23.77410578150899`", ",", 
       "0.5893077833141493`", ",", "0.40424721668584945`", ",", 
       "48.09767559849965`", ",", "31.869023309234613`", ",", 
       "161.14372712932516`", ",", "123.95046120625604`", ",", 
       "467.84444843738225`", ",", "0.1932885142503498`", ",", 
       "58.23913168018502`", ",", "0.03971373557862615`", ",", 
       "19.06619007243528`", ",", "0.5999649539384736`", ",", 
       "0.39359004606153003`", ",", "0", ",", "0.11012045498612394`", ",", 
       "67.61745646537098`", ",", "0", ",", "0", ",", "6.5815025579914295`", 
       ",", "0.4162165798701546`", ",", "0.5585648324701572`", ",", 
       "0.25595982171319526`", ",", "0.5203673130406197`", ",", 
       "0.19388642676798773`", ",", "0.8044041532454284`"}], "}"}]}], ";"}], 
   "\[IndentingNewLine]", "\[IndentingNewLine]"}]}]], "Input",
 CellChangeTimes->{{3.7358769329311714`*^9, 3.7358769393051677`*^9}, {
   3.735877058874611*^9, 3.73587706177658*^9}, {3.735942702210755*^9, 
   3.735942747067092*^9}, {3.73594277707311*^9, 3.7359430116272135`*^9}, {
   3.7359431249311905`*^9, 3.735943351690693*^9}, {3.7359433916986685`*^9, 
   3.7359434731884394`*^9}, {3.735944887369153*^9, 3.735944895591178*^9}, 
   3.735944990288185*^9, {3.7359450250132833`*^9, 3.7359450256292796`*^9}, {
   3.735945075319284*^9, 3.7359452731682816`*^9}, {3.7359476330302925`*^9, 
   3.7359476398607283`*^9}, {3.7359476774812794`*^9, 3.735947685518955*^9}, {
   3.7359477190611243`*^9, 3.7359477649977536`*^9}, {3.7359478015151215`*^9, 
   3.735947803601123*^9}, {3.735948131063064*^9, 3.7359481459541864`*^9}, 
   3.735948464070346*^9, {3.735948504684469*^9, 3.735948507824112*^9}, {
   3.735948743784253*^9, 3.735948749559228*^9}, {3.735949945234105*^9, 
   3.7359499465001073`*^9}, {3.7359500622570176`*^9, 3.735950226107865*^9}, {
   3.7359515522003756`*^9, 3.735951553135375*^9}, {3.735951723952669*^9, 
   3.7359517244590783`*^9}, {3.7359517887346163`*^9, 
   3.7359518036197653`*^9}, {3.735951905290453*^9, 3.7359519097072325`*^9}, 
   3.7359519573948507`*^9, {3.7359520234838543`*^9, 
   3.735952025644888*^9}},ExpressionUUID->"61e613b1-2b3e-4acf-9231-\
9515417b1b0c"],

Cell[BoxData[{
 StyleBox[
  RowBox[{"Parameter", " "}], "Subtitle"], "\[IndentingNewLine]", 
 StyleBox[
  RowBox[{
  "Detailed", " ", "description", " ", "can", " ", "be", " ", "found", " ", 
   "in", " ", "Table", " ", "EV3", " ", "and", " ", "4"}], 
  "Subtitle"]}], "Input",
 CellChangeTimes->{{3.763002667903084*^9, 3.7630026693572087`*^9}, {
  3.76300271267375*^9, 3.7630028183641186`*^9}, {3.7636074256353865`*^9, 
  3.763607432799218*^9}},ExpressionUUID->"1f6fb607-864a-4eb6-8370-\
7530c3783c7c"],

Cell[BoxData[
 RowBox[{
  RowBox[{"(*", 
   RowBox[{"Transcription", " ", "Rate"}], "*)"}], "\[IndentingNewLine]", 
  RowBox[{
   RowBox[{
    RowBox[{"trPo", "=", "25.9201"}], ";", 
    RowBox[{"trPt", "=", "44.854`"}], ";", 
    RowBox[{"trRo", "=", "23.0747`"}], ";", 
    RowBox[{"trRt", "=", "39.9409`"}], ";", 
    RowBox[{"trB", "=", "46.1038`"}], ";", 
    RowBox[{"trRev", "=", "102.92299999999999`"}], ";", 
    RowBox[{"trNp", "=", "0.3297485941817571`"}], ";"}], 
   "\[IndentingNewLine]", "\[IndentingNewLine]", 
   RowBox[{"(*", 
    RowBox[{"Translation", " ", "Rate"}], "*)"}], "\n", 
   RowBox[{
    RowBox[{"tlp", "=", "1.81031"}], ";", 
    RowBox[{"tlr", "=", "5.03882"}], ";", 
    RowBox[{"tlb", "=", "0.530436"}], ";", 
    RowBox[{"tlrev", "=", "8.90744"}], ";", 
    RowBox[{"tlc", "=", "4.645890"}], ";", 
    RowBox[{"tlnp", "=", "1.25099"}], ";"}], "\[IndentingNewLine]", 
   "\[IndentingNewLine]", 
   RowBox[{"(*", 
    RowBox[{
     RowBox[{"Binding", "/", "Unbinding"}], " ", "Rate", " ", "between", " ", 
     "Proteins"}], "*)"}], "\[IndentingNewLine]", 
   RowBox[{
    RowBox[{"agp", "=", "1.3962`"}], ";", 
    RowBox[{"dg", "=", "2.93521`"}], ";", 
    RowBox[{"ac", "=", "0.0456572`"}], ";", 
    RowBox[{"dc", "=", "0.108072`"}], ";", 
    RowBox[{"ar", "=", "0.0235285`"}], ";", 
    RowBox[{"dr", "=", "0.605268`"}], ";", 
    RowBox[{"cbin", "=", "0.0454894`"}], ";", 
    RowBox[{"uncbin", "=", "7.27215`"}], ";"}], "\[IndentingNewLine]", 
   RowBox[{
    RowBox[{"bbin", "=", "6.92686`"}], ";", 
    RowBox[{"unbbin", "=", "0.130196`"}], ";", 
    RowBox[{"cbbin", "=", "6.59924`"}], ";", 
    RowBox[{"uncbbin", "=", "0.304176`"}], ";", 
    RowBox[{"ag", "=", "0.162392"}], ";"}], "\[IndentingNewLine]", 
   "\[IndentingNewLine]", 
   RowBox[{"(*", 
    RowBox[{
     RowBox[{"Binding", "/", "Unbinding"}], " ", "Rate", " ", "on", " ", 
     "Promoters"}], "*)"}], "\[IndentingNewLine]", 
   RowBox[{
    RowBox[{"bin", "=", "6.97166`"}], ";", 
    RowBox[{"unbin", "=", "0.255032`"}], ";", 
    RowBox[{"binrev", "=", "0.0120525`"}], ";", 
    RowBox[{"unbinrev", "=", "10.9741`"}], ";", 
    RowBox[{"binr", "=", "6.15445`"}], ";", 
    RowBox[{"unbinr", "=", "2.91009`"}], ";", 
    RowBox[{"binc", "=", "0.280863`"}], ";"}], "\[IndentingNewLine]", 
   RowBox[{
    RowBox[{"unbinc", "=", "0.00886752`"}], ";", 
    RowBox[{"binrevb", "=", "0.00626588`"}], ";", 
    RowBox[{"unbinrevb", "=", "5.30559`"}], ";"}], "\n", 
   "\[IndentingNewLine]", 
   RowBox[{"(*", 
    RowBox[{"Translocation", " ", "Rate"}], "*)"}], "\[IndentingNewLine]", 
   RowBox[{
    RowBox[{"tmc", "=", "0.16426`"}], ";", 
    RowBox[{"tmcrev", "=", "9.2631`"}], ";", 
    RowBox[{"nl", "=", "0.643086`"}], ";", 
    RowBox[{"ne", "=", "0.0269078`"}], ";", 
    RowBox[{"nlrev", "=", "9.63702`"}], ";", 
    RowBox[{"nerev", "=", "0.0152514`"}], ";", 
    RowBox[{"lne", "=", "0.594609`"}], ";", 
    RowBox[{"nlbc", "=", "5.26501`"}], ";"}], "\n", "\[IndentingNewLine]", 
   RowBox[{"(*", 
    RowBox[{"Phosphorylation", " ", "Rate"}], "*)"}], "\[IndentingNewLine]", 
   RowBox[{
    RowBox[{"hoo", "=", "0.527453`"}], ";", 
    RowBox[{"hto", "=", "2.45584`"}], ";", 
    RowBox[{"phos", "=", "0.291429`"}], ";"}], "\[IndentingNewLine]", 
   "\[IndentingNewLine]", 
   RowBox[{"(*", 
    RowBox[{"Light", " ", "Effet"}], "*)"}], "\[IndentingNewLine]", 
   RowBox[{
    RowBox[{"lono", "=", "2.430974274075263`"}], ";"}], "\[IndentingNewLine]", 
   RowBox[{
    RowBox[{"lont", "=", "4.6820111190704266`"}], ";"}], 
   "\[IndentingNewLine]", "\[IndentingNewLine]", 
   RowBox[{"(*", 
    RowBox[{"GSK3b", " ", "Activity"}], "*)"}], "\[IndentingNewLine]", 
   RowBox[{
    RowBox[{"trgto", "=", "0.644602`"}], ";", 
    RowBox[{"ugto", "=", "0.0625777`"}], ";"}], "\[IndentingNewLine]", 
   "\[IndentingNewLine]", 
   RowBox[{"(*", 
    RowBox[{
    "Ratio", " ", "beteeen", " ", "Cytoplasm", " ", "and", " ", "Nucleus"}], 
    "*)"}], "\[IndentingNewLine]", 
   RowBox[{
    RowBox[{"Nf", "=", "3.35063`"}], ";"}], "\[IndentingNewLine]", 
   "\[IndentingNewLine]", 
   RowBox[{"(*", 
    RowBox[{"Degradation", " ", "Rate"}], "*)"}], "\[IndentingNewLine]", 
   RowBox[{
    RowBox[{"up", "=", "3.537`"}], ";", 
    RowBox[{"uro", "=", "0.17491`"}], ";", 
    RowBox[{"urt", "=", "0.481895`"}], ";", 
    RowBox[{"umNp", "=", "0.369493`"}], ";"}], "\[IndentingNewLine]", 
   RowBox[{
    RowBox[{"umPo", "=", "0.76696222`"}], ";", 
    RowBox[{"umPt", "=", "0.58891980`"}], ";", 
    RowBox[{"umRo", "=", "0.40342526000000006`"}], ";", 
    RowBox[{"umRt", "=", "0.45554418`"}], ";", 
    RowBox[{"ub", "=", "0.018800209999999998`"}], ";", 
    RowBox[{"uc", "=", "0.025165115999999998`"}], ";"}], 
   "\[IndentingNewLine]", 
   RowBox[{
    RowBox[{"ubc", "=", "0.34882936000000003`"}], ";", 
    RowBox[{"upu", "=", "0.0700322`"}], ";", 
    RowBox[{"urev", "=", "1.6487614725107194`"}], ";", 
    RowBox[{"uprev", "=", "0.5173026723236928`"}], ";", 
    RowBox[{"umB", "=", "0.7954019999999999`"}], ";", 
    RowBox[{"umRev", "=", "1.510194`"}], ";"}], "\[IndentingNewLine]", 
   "\[IndentingNewLine]", 
   RowBox[{"(*", 
    RowBox[{
    "Initial", " ", "free", " ", "plasma", " ", "concentration", " ", "of", 
     " ", "CK1", " ", "inhibitor", " ", 
     RowBox[{"(", 
      RowBox[{"10", "mpk"}], ")"}]}], "*)"}], "\[IndentingNewLine]", 
   RowBox[{
    RowBox[{"prodi", "=", "6562.5"}], ";"}], "\[IndentingNewLine]", 
   RowBox[{"(*", 
    RowBox[{
    "Transfer", " ", "rate", " ", "from", " ", "plasma", " ", "to", " ", 
     "brain", " ", "for", " ", "CK1", " ", "inhibitor"}], "*)"}], 
   "\[IndentingNewLine]", 
   RowBox[{
    RowBox[{"nlpin", "=", "1"}], ";"}], "\[IndentingNewLine]", 
   RowBox[{"(*", 
    RowBox[{
    "Transfer", " ", "rate", " ", "from", " ", "brain", " ", "to", " ", 
     "plasma", " ", "for", " ", "CK1", " ", "inhibitor"}], "*)"}], 
   "\[IndentingNewLine]", 
   RowBox[{
    RowBox[{"nepin", "=", "1"}], ";"}], "\[IndentingNewLine]", 
   RowBox[{"(*", 
    RowBox[{
    "Transfer", " ", "rate", " ", "from", " ", "brain", " ", "to", " ", 
     "cell", " ", "for", " ", "CK1", " ", "inhibitor"}], "*)"}], 
   "\[IndentingNewLine]", 
   RowBox[{
    RowBox[{"nlbin", "=", "0.15"}], ";"}], "\[IndentingNewLine]", 
   RowBox[{"(*", 
    RowBox[{
    "Transfer", " ", "rate", " ", "from", " ", "cell", " ", "to", " ", 
     "brain", " ", "for", " ", "CK1", " ", "inhibitor"}], "*)"}], 
   "\[IndentingNewLine]", 
   RowBox[{
    RowBox[{"nebin", "=", "23"}], ";"}], "\[IndentingNewLine]", 
   RowBox[{"(*", 
    RowBox[{
    "Nuclear", " ", "localization", " ", "rate", " ", "constant", " ", "for", 
     " ", "CKI", " ", "inhibitor"}], "*)"}], "\[IndentingNewLine]", 
   RowBox[{
    RowBox[{"nlin", "=", "0.533183`"}], ";"}], "\[IndentingNewLine]", 
   RowBox[{"(*", 
    RowBox[{
    "Nuclear", " ", "export", " ", "rate", " ", "constant", " ", "for", " ", 
     "CKI", " ", "inhibitor"}], "*)"}], "\[IndentingNewLine]", 
   RowBox[{
    RowBox[{"nein", "=", "0.192038`"}], ";"}], "\[IndentingNewLine]", 
   RowBox[{"(*", 
    RowBox[{
    "Nuclear", " ", "export", " ", "rate", " ", "constant", " ", "for", " ", 
     "CKI", " ", "and", " ", "CKI", " ", "inhibitor", " ", "complex"}], 
    "*)"}], "\[IndentingNewLine]", 
   RowBox[{
    RowBox[{"lnei", "=", "0.0472142`"}], ";"}], "\[IndentingNewLine]", 
   RowBox[{"(*", 
    RowBox[{
    "Binding", " ", "rate", " ", "constant", " ", "for", " ", "CKI", " ", 
     "inhibitor", " ", "to", " ", "CKI"}], "*)"}], "\[IndentingNewLine]", 
   RowBox[{
    RowBox[{"inbin", "=", "0.42118`"}], ";"}], "\[IndentingNewLine]", 
   RowBox[{"(*", 
    RowBox[{
    "Unbinding", " ", "rate", " ", "constant", " ", "for", " ", "CKI", " ", 
     "inhibitor", " ", "to", " ", "CKI"}], "*)"}], "\[IndentingNewLine]", 
   RowBox[{
    RowBox[{"inubin", "=", "3.38008`"}], ";"}], "\[IndentingNewLine]", 
   RowBox[{"(*", 
    RowBox[{
    "Clearance", " ", "rate", " ", "constant", " ", "for", " ", "free", " ", 
     "CKI", " ", "inhibitor", " ", "in", " ", "blood", " ", "plasma"}], 
    "*)"}], "\[IndentingNewLine]", 
   RowBox[{
    RowBox[{"uinp", "=", "2"}], ";"}]}]}]], "Input",
 CellChangeTimes->{{3.7359519877448597`*^9, 3.7359519942858777`*^9}, {
  3.7359520665748568`*^9, 3.7359520675046906`*^9}, {3.735953683735149*^9, 
  3.735953685768963*^9}, {3.736022028834972*^9, 3.7360220334629974`*^9}, {
  3.763430569109019*^9, 3.7634305858228674`*^9}, {3.7634609585194416`*^9, 
  3.7634609895418024`*^9}},ExpressionUUID->"319b0d01-4636-43b1-8852-\
bea9e178f92d"],

Cell[BoxData[{
 StyleBox[
  RowBox[{
   RowBox[{"Equations", " ", "for", " ", "Single"}], "-", 
   RowBox[{
   "state", " ", "Variables", " ", "while", " ", "light", " ", "is", " ", 
    "off"}]}], "Subsubtitle"], "\[IndentingNewLine]", 
 StyleBox[
  RowBox[{
  "Detailed", " ", "description", " ", "can", " ", "be", " ", "found", " ", 
   "in", "  ", "Appendix", " ", "Equation", " ", "1", " ", "and", " ", 
   "Table", " ", "EV1"}], "Subsubtitle"]}], "Input",
 CellChangeTimes->{{3.7630024009636583`*^9, 3.7630024231902256`*^9}, {
  3.763002494119557*^9, 3.7630025240195794`*^9}, {3.7630025705751114`*^9, 
  3.7630025708763075`*^9}, {3.7636074568319683`*^9, 3.7636074836931243`*^9}, {
  3.7636077201438417`*^9, 
  3.7636077209437046`*^9}},ExpressionUUID->"e3210bab-2289-4d97-a9df-\
876e117cebe1"],

Cell[BoxData[
 RowBox[{
  RowBox[{"daone", "=", 
   RowBox[{"{", "\[IndentingNewLine]", 
    RowBox[{"(*", 
     RowBox[{"Original", " ", "model", " ", "equations"}], "*)"}], 
    "\[IndentingNewLine]", 
    RowBox[{"(*", 
     RowBox[{"E", "-", 
      RowBox[{"box", " ", "activity"}]}], "*)"}], "\[IndentingNewLine]", 
    RowBox[{
     RowBox[{
      RowBox[{
       RowBox[{"GR", "'"}], "[", "t", "]"}], "\[Equal]", 
      RowBox[{
       RowBox[{"bin", "*", 
        RowBox[{"(", 
         RowBox[{"Sum", "[", 
          RowBox[{
           RowBox[{
            RowBox[{
             RowBox[{
              RowBox[{
               RowBox[{
                RowBox[{"x", "[", "0", "]"}], "[", "kk", "]"}], "[", "0", 
               "]"}], "[", "1", "]"}], "[", "1", "]"}], "[", "t", "]"}], ",", 
           RowBox[{"{", 
            RowBox[{"kk", ",", "1", ",", "2"}], "}"}]}], "]"}], ")"}], "*", 
        RowBox[{"(", 
         RowBox[{"1", "-", 
          RowBox[{"G", "[", "t", "]"}], "-", 
          RowBox[{"GR", "[", "t", "]"}]}], ")"}]}], "-", 
       RowBox[{"unbin", "*", 
        RowBox[{"GR", "[", "t", "]"}]}]}]}], ",", "\[IndentingNewLine]", 
     RowBox[{
      RowBox[{
       RowBox[{"G", "'"}], "[", "t", "]"}], "\[Equal]", 
      RowBox[{
       RowBox[{"bin", "*", 
        RowBox[{
         RowBox[{
          RowBox[{
           RowBox[{
            RowBox[{
             RowBox[{"x", "[", "0", "]"}], "[", "0", "]"}], "[", "0", "]"}], 
           "[", "1", "]"}], "[", "1", "]"}], "[", "t", "]"}], "*", 
        RowBox[{"(", 
         RowBox[{"1", "-", 
          RowBox[{"G", "[", "t", "]"}], "-", 
          RowBox[{"GR", "[", "t", "]"}]}], ")"}]}], "-", 
       RowBox[{"unbin", "*", 
        RowBox[{"G", "[", "t", "]"}]}]}]}], ",", "\[IndentingNewLine]", 
     RowBox[{
      RowBox[{
       RowBox[{"GrR", "'"}], "[", "t", "]"}], "\[Equal]", 
      RowBox[{
       RowBox[{"binr", "*", 
        RowBox[{"(", 
         RowBox[{"Sum", "[", 
          RowBox[{
           RowBox[{
            RowBox[{
             RowBox[{
              RowBox[{
               RowBox[{
                RowBox[{"x", "[", "0", "]"}], "[", "kk", "]"}], "[", "0", 
               "]"}], "[", "1", "]"}], "[", "1", "]"}], "[", "t", "]"}], ",", 
           RowBox[{"{", 
            RowBox[{"kk", ",", "1", ",", "2"}], "}"}]}], "]"}], ")"}], "*", 
        RowBox[{"(", 
         RowBox[{"1", "-", 
          RowBox[{"Gr", "[", "t", "]"}], "-", 
          RowBox[{"GrR", "[", "t", "]"}]}], ")"}]}], "-", 
       RowBox[{"unbinr", "*", 
        RowBox[{"GrR", "[", "t", "]"}]}]}]}], ",", "\[IndentingNewLine]", 
     RowBox[{
      RowBox[{
       RowBox[{"Gr", "'"}], "[", "t", "]"}], "\[Equal]", 
      RowBox[{
       RowBox[{"binr", "*", 
        RowBox[{
         RowBox[{
          RowBox[{
           RowBox[{
            RowBox[{
             RowBox[{"x", "[", "0", "]"}], "[", "0", "]"}], "[", "0", "]"}], 
           "[", "1", "]"}], "[", "1", "]"}], "[", "t", "]"}], "*", 
        RowBox[{"(", 
         RowBox[{"1", "-", 
          RowBox[{"Gr", "[", "t", "]"}], "-", 
          RowBox[{"GrR", "[", "t", "]"}]}], ")"}]}], "-", 
       RowBox[{"unbinr", "*", 
        RowBox[{"Gr", "[", "t", "]"}]}]}]}], ",", "\[IndentingNewLine]", 
     RowBox[{
      RowBox[{
       RowBox[{"GcR", "'"}], "[", "t", "]"}], "\[Equal]", 
      RowBox[{
       RowBox[{"binc", "*", 
        RowBox[{"(", 
         RowBox[{"Sum", "[", 
          RowBox[{
           RowBox[{
            RowBox[{
             RowBox[{
              RowBox[{
               RowBox[{
                RowBox[{"x", "[", "0", "]"}], "[", "kk", "]"}], "[", "0", 
               "]"}], "[", "1", "]"}], "[", "1", "]"}], "[", "t", "]"}], ",", 
           RowBox[{"{", 
            RowBox[{"kk", ",", "1", ",", "2"}], "}"}]}], "]"}], ")"}], "*", 
        RowBox[{"(", 
         RowBox[{"1", "-", 
          RowBox[{"Gc", "[", "t", "]"}], "-", 
          RowBox[{"GcR", "[", "t", "]"}]}], ")"}]}], "-", 
       RowBox[{"unbinc", "*", 
        RowBox[{"GcR", "[", "t", "]"}]}]}]}], ",", "\[IndentingNewLine]", 
     RowBox[{
      RowBox[{
       RowBox[{"Gc", "'"}], "[", "t", "]"}], "\[Equal]", 
      RowBox[{
       RowBox[{"binc", "*", 
        RowBox[{
         RowBox[{
          RowBox[{
           RowBox[{
            RowBox[{
             RowBox[{"x", "[", "0", "]"}], "[", "0", "]"}], "[", "0", "]"}], 
           "[", "1", "]"}], "[", "1", "]"}], "[", "t", "]"}], "*", 
        RowBox[{"(", 
         RowBox[{"1", "-", 
          RowBox[{"Gc", "[", "t", "]"}], "-", 
          RowBox[{"GcR", "[", "t", "]"}]}], ")"}]}], "-", 
       RowBox[{"unbinc", "*", 
        RowBox[{"Gc", "[", "t", "]"}]}]}]}], ",", "\[IndentingNewLine]", 
     "\[IndentingNewLine]", 
     RowBox[{"(*", 
      RowBox[{"RORE", " ", "activity"}], "*)"}], "\[IndentingNewLine]", 
     RowBox[{
      RowBox[{
       RowBox[{"GBR", "'"}], "[", "t", "]"}], "\[Equal]", 
      RowBox[{
       RowBox[{"binrev", "*", 
        RowBox[{"(", 
         RowBox[{
          RowBox[{"revn", "[", "t", "]"}], "+", 
          RowBox[{"revng", "[", "t", "]"}], "+", 
          RowBox[{"revngp", "[", "t", "]"}], "+", 
          RowBox[{"revnp", "[", "t", "]"}]}], ")"}], "*", 
        RowBox[{"GB", "[", "t", "]"}]}], "-", 
       RowBox[{"unbinrev", "*", 
        RowBox[{"GBR", "[", "t", "]"}]}]}]}], ",", "\[IndentingNewLine]", 
     RowBox[{
      RowBox[{
       RowBox[{"GB", "'"}], "[", "t", "]"}], "\[Equal]", 
      RowBox[{
       RowBox[{
        RowBox[{"-", "binrev"}], "*", 
        RowBox[{"(", 
         RowBox[{
          RowBox[{"revn", "[", "t", "]"}], "+", 
          RowBox[{"revng", "[", "t", "]"}], "+", 
          RowBox[{"revngp", "[", "t", "]"}], "+", 
          RowBox[{"revnp", "[", "t", "]"}]}], ")"}], "*", 
        RowBox[{"GB", "[", "t", "]"}]}], "+", 
       RowBox[{"unbinrev", "*", 
        RowBox[{"GBR", "[", "t", "]"}]}]}]}], ",", "\[IndentingNewLine]", 
     RowBox[{
      RowBox[{
       RowBox[{"GBRb", "'"}], "[", "t", "]"}], "\[Equal]", 
      RowBox[{
       RowBox[{"binrevb", "*", 
        RowBox[{"(", 
         RowBox[{
          RowBox[{"revn", "[", "t", "]"}], "+", 
          RowBox[{"revng", "[", "t", "]"}], "+", 
          RowBox[{"revngp", "[", "t", "]"}], "+", 
          RowBox[{"revnp", "[", "t", "]"}]}], ")"}], "*", 
        RowBox[{"GBb", "[", "t", "]"}]}], "-", 
       RowBox[{"unbinrevb", "*", 
        RowBox[{"GBRb", "[", "t", "]"}]}]}]}], ",", "\[IndentingNewLine]", 
     RowBox[{
      RowBox[{
       RowBox[{"GBb", "'"}], "[", "t", "]"}], "\[Equal]", 
      RowBox[{
       RowBox[{
        RowBox[{"-", "binrevb"}], "*", 
        RowBox[{"(", 
         RowBox[{
          RowBox[{"revn", "[", "t", "]"}], "+", 
          RowBox[{"revng", "[", "t", "]"}], "+", 
          RowBox[{"revngp", "[", "t", "]"}], "+", 
          RowBox[{"revnp", "[", "t", "]"}]}], ")"}], "*", 
        RowBox[{"GBb", "[", "t", "]"}]}], "+", 
       RowBox[{"unbinrevb", "*", 
        RowBox[{"GBRb", "[", "t", "]"}]}]}]}], ",", "\[IndentingNewLine]", 
     "\[IndentingNewLine]", 
     RowBox[{"(*", "Transcription", "*)"}], "\[IndentingNewLine]", 
     RowBox[{
      RowBox[{
       RowBox[{"MnPo", "'"}], "[", "t", "]"}], "\[Equal]", 
      RowBox[{
       RowBox[{"trPo", "*", 
        RowBox[{"G", "[", "t", "]"}]}], "-", 
       RowBox[{"tmc", "*", 
        RowBox[{"MnPo", "[", "t", "]"}]}], "-", 
       RowBox[{"umPo", "*", 
        RowBox[{"MnPo", "[", "t", "]"}]}]}]}], ",", 
     RowBox[{
      RowBox[{
       RowBox[{"McPo", "'"}], "[", "t", "]"}], "\[Equal]", 
      RowBox[{
       RowBox[{"tmc", "*", 
        RowBox[{"MnPo", "[", "t", "]"}]}], "-", 
       RowBox[{"umPo", "*", 
        RowBox[{"McPo", "[", "t", "]"}]}]}]}], ",", "\[IndentingNewLine]", 
     RowBox[{
      RowBox[{
       RowBox[{"MnPt", "'"}], "[", "t", "]"}], "\[Equal]", 
      RowBox[{
       RowBox[{"trPt", "*", 
        RowBox[{"G", "[", "t", "]"}]}], "-", 
       RowBox[{"tmc", "*", 
        RowBox[{"MnPt", "[", "t", "]"}]}], "-", 
       RowBox[{"umPt", "*", 
        RowBox[{"MnPt", "[", "t", "]"}]}]}]}], ",", 
     RowBox[{
      RowBox[{
       RowBox[{"McPt", "'"}], "[", "t", "]"}], "\[Equal]", 
      RowBox[{
       RowBox[{"tmc", "*", 
        RowBox[{"MnPt", "[", "t", "]"}]}], "-", 
       RowBox[{"umPt", "*", 
        RowBox[{"McPt", "[", "t", "]"}]}]}]}], ",", "\[IndentingNewLine]", 
     RowBox[{
      RowBox[{
       RowBox[{"MnRt", "'"}], "[", "t", "]"}], "\[Equal]", 
      RowBox[{
       RowBox[{"trRt", "*", 
        RowBox[{"Gc", "[", "t", "]"}]}], "-", 
       RowBox[{"tmc", "*", 
        RowBox[{"MnRt", "[", "t", "]"}]}], "-", 
       RowBox[{"umRt", "*", 
        RowBox[{"MnRt", "[", "t", "]"}]}]}]}], ",", 
     RowBox[{
      RowBox[{
       RowBox[{"McRt", "'"}], "[", "t", "]"}], "\[Equal]", 
      RowBox[{
       RowBox[{"tmc", "*", 
        RowBox[{"MnRt", "[", "t", "]"}]}], "-", 
       RowBox[{"umRt", "*", 
        RowBox[{"McRt", "[", "t", "]"}]}]}]}], ",", "\[IndentingNewLine]", 
     RowBox[{
      RowBox[{
       RowBox[{"MnRev", "'"}], "[", "t", "]"}], "\[Equal]", 
      RowBox[{
       RowBox[{"trRev", "*", 
        RowBox[{
         RowBox[{
          RowBox[{
           RowBox[{
            RowBox[{
             RowBox[{"x", "[", "0", "]"}], "[", "0", "]"}], "[", "0", "]"}], 
           "[", "1", "]"}], "[", "1", "]"}], "[", "t", "]"}], "*", 
        RowBox[{"Gr", "[", "t", "]"}]}], "-", 
       RowBox[{"tmcrev", "*", 
        RowBox[{"MnRev", "[", "t", "]"}]}], "-", 
       RowBox[{"umRev", "*", 
        RowBox[{"MnRev", "[", "t", "]"}]}]}]}], ",", "\[IndentingNewLine]", 
     RowBox[{
      RowBox[{
       RowBox[{"McRev", "'"}], "[", "t", "]"}], "\[Equal]", 
      RowBox[{
       RowBox[{"tmcrev", "*", 
        RowBox[{"MnRev", "[", "t", "]"}]}], "-", 
       RowBox[{"umRev", "*", 
        RowBox[{"McRev", "[", "t", "]"}]}]}]}], ",", "\[IndentingNewLine]", 
     RowBox[{
      RowBox[{
       RowBox[{"MnRo", "'"}], "[", "t", "]"}], "\[Equal]", 
      RowBox[{
       RowBox[{"trRo", "*", 
        RowBox[{"G", "[", "t", "]"}], "*", 
        RowBox[{"GB", "[", "t", "]"}]}], "-", 
       RowBox[{"tmc", "*", 
        RowBox[{"MnRo", "[", "t", "]"}]}], "-", 
       RowBox[{"umRo", "*", 
        RowBox[{"MnRo", "[", "t", "]"}]}]}]}], ",", "\[IndentingNewLine]", 
     RowBox[{
      RowBox[{
       RowBox[{"McRo", "'"}], "[", "t", "]"}], "\[Equal]", 
      RowBox[{
       RowBox[{"tmc", "*", 
        RowBox[{"MnRo", "[", "t", "]"}]}], "-", 
       RowBox[{"umRo", "*", 
        RowBox[{"McRo", "[", "t", "]"}]}]}]}], ",", "\[IndentingNewLine]", 
     RowBox[{
      RowBox[{
       RowBox[{"MnB", "'"}], "[", "t", "]"}], "\[Equal]", 
      RowBox[{
       RowBox[{"trB", "*", 
        RowBox[{"GBb", "[", "t", "]"}]}], "-", 
       RowBox[{"tmc", "*", 
        RowBox[{"MnB", "[", "t", "]"}]}], "-", 
       RowBox[{"umB", "*", 
        RowBox[{"MnB", "[", "t", "]"}]}]}]}], ",", "\[IndentingNewLine]", 
     RowBox[{
      RowBox[{
       RowBox[{"McB", "'"}], "[", "t", "]"}], "\[Equal]", 
      RowBox[{
       RowBox[{"tmc", "*", 
        RowBox[{"MnB", "[", "t", "]"}]}], "-", 
       RowBox[{"umB", "*", 
        RowBox[{"McB", "[", "t", "]"}]}]}]}], ",", "\[IndentingNewLine]", 
     RowBox[{
      RowBox[{
       RowBox[{"MnNp", "'"}], "[", "t", "]"}], "\[Equal]", 
      RowBox[{
       RowBox[{"trNp", "*", 
        RowBox[{"GB", "[", "t", "]"}]}], "-", 
       RowBox[{"tmc", "*", 
        RowBox[{"MnNp", "[", "t", "]"}]}], "-", 
       RowBox[{"umNp", "*", 
        RowBox[{"MnNp", "[", "t", "]"}]}]}]}], ",", "\[IndentingNewLine]", 
     RowBox[{
      RowBox[{
       RowBox[{"McNp", "'"}], "[", "t", "]"}], "\[Equal]", 
      RowBox[{
       RowBox[{"tmc", "*", 
        RowBox[{"MnNp", "[", "t", "]"}]}], "-", 
       RowBox[{"umNp", "*", 
        RowBox[{"McNp", "[", "t", "]"}]}]}]}], ",", "\[IndentingNewLine]", 
     "\[IndentingNewLine]", 
     RowBox[{"(*", 
      RowBox[{"Secondary", " ", "Feedback", " ", "Loop"}], "*)"}], 
     "\[IndentingNewLine]", 
     RowBox[{
      RowBox[{
       RowBox[{"B", "'"}], "[", "t", "]"}], "\[Equal]", 
      RowBox[{
       RowBox[{"tlb", "*", 
        RowBox[{"McB", "[", "t", "]"}]}], "-", 
       RowBox[{"cbin", "*", 
        RowBox[{"B", "[", "t", "]"}], "*", 
        RowBox[{"Cl", "[", "t", "]"}]}], "+", 
       RowBox[{"uncbin", "*", 
        RowBox[{"BC", "[", "t", "]"}]}], "-", 
       RowBox[{"ub", "*", 
        RowBox[{"B", "[", "t", "]"}]}]}]}], ",", "\[IndentingNewLine]", 
     RowBox[{
      RowBox[{
       RowBox[{"Cl", "'"}], "[", "t", "]"}], "\[Equal]", 
      RowBox[{
       RowBox[{"tlnp", "*", 
        RowBox[{"McNp", "[", "t", "]"}]}], "+", "tlc", "-", 
       RowBox[{"cbin", "*", 
        RowBox[{"B", "[", "t", "]"}], "*", 
        RowBox[{"Cl", "[", "t", "]"}]}], "+", 
       RowBox[{"uncbin", "*", 
        RowBox[{"BC", "[", "t", "]"}]}], "-", 
       RowBox[{"uc", "*", 
        RowBox[{"Cl", "[", "t", "]"}]}]}]}], ",", "\[IndentingNewLine]", 
     RowBox[{
      RowBox[{
       RowBox[{"BC", "'"}], "[", "t", "]"}], "\[Equal]", 
      RowBox[{
       RowBox[{"cbin", "*", 
        RowBox[{"B", "[", "t", "]"}], "*", 
        RowBox[{"Cl", "[", "t", "]"}]}], "-", 
       RowBox[{"uncbin", "*", 
        RowBox[{"BC", "[", "t", "]"}]}], "-", 
       RowBox[{"phos", "*", 
        RowBox[{"BC", "[", "t", "]"}]}], "-", 
       RowBox[{"ubc", "*", 
        RowBox[{"BC", "[", "t", "]"}]}]}]}], ",", 
     RowBox[{
      RowBox[{
       RowBox[{"cyrev", "'"}], "[", "t", "]"}], "\[Equal]", 
      RowBox[{
       RowBox[{"tlrev", "*", 
        RowBox[{"McRev", "[", "t", "]"}]}], "-", 
       RowBox[{
        RowBox[{"(", 
         RowBox[{"nlrev", "+", "urev"}], ")"}], "*", 
        RowBox[{"cyrev", "[", "t", "]"}]}], "-", 
       RowBox[{"ag", "*", 
        RowBox[{"cyrev", "[", "t", "]"}], "*", 
        RowBox[{"(", 
         RowBox[{
          RowBox[{
           RowBox[{
            RowBox[{
             RowBox[{
              RowBox[{"x", "[", "0", "]"}], "[", "0", "]"}], "[", "2", "]"}], 
            "[", "0", "]"}], "[", "0", "]"}], "[", "t", "]"}], ")"}]}], "+", 
       RowBox[{"nerev", "*", 
        RowBox[{"revn", "[", "t", "]"}]}], "+", 
       RowBox[{"dg", "*", 
        RowBox[{"cyrevg", "[", "t", "]"}]}]}]}], ",", 
     RowBox[{
      RowBox[{
       RowBox[{"revn", "'"}], "[", "t", "]"}], "\[Equal]", 
      RowBox[{
       RowBox[{
        RowBox[{"-", 
         RowBox[{"(", 
          RowBox[{"nerev", "+", "urev"}], ")"}]}], "*", 
        RowBox[{"revn", "[", "t", "]"}]}], "-", 
       RowBox[{"ag", "*", "Nf", "*", 
        RowBox[{"revn", "[", "t", "]"}], "*", 
        RowBox[{"(", 
         RowBox[{
          RowBox[{
           RowBox[{
            RowBox[{
             RowBox[{
              RowBox[{"x", "[", "0", "]"}], "[", "0", "]"}], "[", "2", "]"}], 
            "[", "1", "]"}], "[", "0", "]"}], "[", "t", "]"}], ")"}]}], "+", 
       RowBox[{"nlrev", "*", 
        RowBox[{"cyrev", "[", "t", "]"}]}], "+", 
       RowBox[{"dg", "*", 
        RowBox[{"(", 
         RowBox[{"revng", "[", "t", "]"}], ")"}]}]}]}], ",", 
     RowBox[{
      RowBox[{
       RowBox[{"cyrevg", "'"}], "[", "t", "]"}], "\[Equal]", 
      RowBox[{
       RowBox[{"ag", "*", 
        RowBox[{"cyrev", "[", "t", "]"}], "*", 
        RowBox[{
         RowBox[{
          RowBox[{
           RowBox[{
            RowBox[{
             RowBox[{"x", "[", "0", "]"}], "[", "0", "]"}], "[", "2", "]"}], 
           "[", "0", "]"}], "[", "0", "]"}], "[", "t", "]"}]}], "-", 
       RowBox[{
        RowBox[{"(", 
         RowBox[{"dg", "+", 
          RowBox[{"gto", "[", "t", "]"}], "+", "urev", "+", "nlrev"}], ")"}], 
        "*", 
        RowBox[{"cyrevg", "[", "t", "]"}]}], "+", 
       RowBox[{"nerev", "*", 
        RowBox[{"revng", "[", "t", "]"}]}]}]}], ",", 
     RowBox[{
      RowBox[{
       RowBox[{"revng", "'"}], "[", "t", "]"}], "\[Equal]", 
      RowBox[{
       RowBox[{"ag", "*", "Nf", "*", 
        RowBox[{"revn", "[", "t", "]"}], "*", 
        RowBox[{
         RowBox[{
          RowBox[{
           RowBox[{
            RowBox[{
             RowBox[{"x", "[", "0", "]"}], "[", "0", "]"}], "[", "2", "]"}], 
           "[", "1", "]"}], "[", "0", "]"}], "[", "t", "]"}]}], "-", 
       RowBox[{
        RowBox[{"(", 
         RowBox[{"dg", "+", 
          RowBox[{"gto", "[", "t", "]"}], "+", "urev", "+", "nerev"}], ")"}], 
        "*", 
        RowBox[{"revng", "[", "t", "]"}]}], "+", 
       RowBox[{"nlrev", "*", 
        RowBox[{"cyrevg", "[", "t", "]"}]}]}]}], ",", "\[IndentingNewLine]", 
     RowBox[{
      RowBox[{
       RowBox[{"cyrevgp", "'"}], "[", "t", "]"}], "\[Equal]", 
      RowBox[{
       RowBox[{
        RowBox[{"gto", "[", "t", "]"}], "*", 
        RowBox[{"cyrevg", "[", "t", "]"}]}], "-", 
       RowBox[{
        RowBox[{"(", 
         RowBox[{"dg", "+", "uprev", "+", "nlrev"}], ")"}], "*", 
        RowBox[{"cyrevgp", "[", "t", "]"}]}], "+", 
       RowBox[{"nerev", "*", 
        RowBox[{"revngp", "[", "t", "]"}]}]}]}], ",", "\[IndentingNewLine]", 
     RowBox[{
      RowBox[{
       RowBox[{"revngp", "'"}], "[", "t", "]"}], "\[Equal]", 
      RowBox[{
       RowBox[{
        RowBox[{"gto", "[", "t", "]"}], "*", 
        RowBox[{"revng", "[", "t", "]"}]}], "-", 
       RowBox[{
        RowBox[{"(", 
         RowBox[{"dg", "+", "uprev", "+", "nerev"}], ")"}], "*", 
        RowBox[{"revngp", "[", "t", "]"}]}], "+", 
       RowBox[{"nlrev", "*", 
        RowBox[{"cyrevgp", "[", "t", "]"}]}]}]}], ",", "\[IndentingNewLine]", 
     RowBox[{
      RowBox[{
       RowBox[{"cyrevp", "'"}], "[", "t", "]"}], "\[Equal]", 
      RowBox[{
       RowBox[{"dg", "*", 
        RowBox[{"(", 
         RowBox[{"cyrevgp", "[", "t", "]"}], ")"}]}], "-", 
       RowBox[{
        RowBox[{"(", 
         RowBox[{"uprev", "+", "nlrev"}], ")"}], "*", 
        RowBox[{"cyrevp", "[", "t", "]"}]}], "+", 
       RowBox[{"nerev", "*", 
        RowBox[{"revnp", "[", "t", "]"}]}]}]}], ",", "\[IndentingNewLine]", 
     RowBox[{
      RowBox[{
       RowBox[{"revnp", "'"}], "[", "t", "]"}], "\[Equal]", 
      RowBox[{
       RowBox[{"dg", "*", 
        RowBox[{"(", 
         RowBox[{"revngp", "[", "t", "]"}], ")"}]}], "-", 
       RowBox[{
        RowBox[{"(", 
         RowBox[{"uprev", "+", "nerev"}], ")"}], "*", 
        RowBox[{"revnp", "[", "t", "]"}]}], "+", 
       RowBox[{"nlrev", "*", 
        RowBox[{"cyrevp", "[", "t", "]"}]}]}]}], ",", "\[IndentingNewLine]", 
     "\[IndentingNewLine]", 
     RowBox[{"(*", 
      RowBox[{"Activity", " ", "of", " ", "GSK3b"}], "*)"}], 
     "\[IndentingNewLine]", 
     RowBox[{
      RowBox[{
       RowBox[{"gto", "'"}], "[", "t", "]"}], "\[Equal]", 
      RowBox[{
       RowBox[{"trgto", "*", 
        RowBox[{"G", "[", "t", "]"}], "*", 
        RowBox[{"GB", "[", "t", "]"}]}], "-", 
       RowBox[{"ugto", "*", 
        RowBox[{"gto", "[", "t", "]"}]}]}]}], ",", "\[IndentingNewLine]", 
     "\[IndentingNewLine]", 
     RowBox[{"(*", 
      RowBox[{"Free", " ", "Blood", " ", "Plsma", " ", "Concentration"}], 
      "*)"}], "\[IndentingNewLine]", 
     RowBox[{
      RowBox[{
       RowBox[{"pInh", "'"}], "[", "t", "]"}], "==", 
      RowBox[{
       RowBox[{
        RowBox[{"-", 
         RowBox[{"(", 
          RowBox[{"uinp", "+", "nlpin"}], ")"}]}], "*", 
        RowBox[{"pInh", "[", "t", "]"}]}], "+", 
       RowBox[{"nepin", "*", 
        RowBox[{"bInh", "[", "t", "]"}]}]}]}], ",", "\[IndentingNewLine]", 
     "\[IndentingNewLine]", 
     RowBox[{"(*", 
      RowBox[{"Free", " ", "Brain", " ", "Tissue", " ", "Concentration"}], 
      "*)"}], "\[IndentingNewLine]", 
     RowBox[{
      RowBox[{
       RowBox[{"bInh", "'"}], "[", "t", "]"}], "==", 
      RowBox[{
       RowBox[{
        RowBox[{"-", 
         RowBox[{"(", 
          RowBox[{"nlbin", "+", "nepin"}], ")"}]}], "*", 
        RowBox[{"bInh", "[", "t", "]"}]}], "+", 
       RowBox[{"nlpin", "*", 
        RowBox[{"pInh", "[", "t", "]"}]}], "+", 
       RowBox[{"nebin", "*", 
        RowBox[{"Inh", "[", "t", "]"}]}]}]}], ",", "\[IndentingNewLine]", 
     "\[IndentingNewLine]", 
     RowBox[{"(*", 
      RowBox[{"Free", " ", "Cytoplasm", " ", "Concentration"}], "*)"}], 
     "\[IndentingNewLine]", 
     RowBox[{
      RowBox[{
       RowBox[{"Inh", "'"}], "[", "t", "]"}], "==", 
      RowBox[{
       RowBox[{"nlbin", "*", 
        RowBox[{"bInh", "[", "t", "]"}]}], "-", 
       RowBox[{
        RowBox[{"(", 
         RowBox[{"nebin", "+", "nlin"}], ")"}], "*", 
        RowBox[{"Inh", "[", "t", "]"}]}], "+", 
       RowBox[{"nein", "*", 
        RowBox[{"nInh", "[", "t", "]"}]}], "+", 
       RowBox[{"(", 
        RowBox[{
         RowBox[{"-", "inbin"}], "*", 
         RowBox[{"Inh", "[", "t", "]"}], "*", 
         RowBox[{"Sum", "[", 
          RowBox[{
           RowBox[{
            RowBox[{
             RowBox[{
              RowBox[{
               RowBox[{
                RowBox[{"x", "[", "jj", "]"}], "[", "kk", "]"}], "[", "ll", 
               "]"}], "[", "0", "]"}], "[", "0", "]"}], "[", "t", "]"}], ",", 
           RowBox[{"{", 
            RowBox[{"jj", ",", "0", ",", "6"}], "}"}], ",", 
           RowBox[{"{", 
            RowBox[{"kk", ",", "0", ",", "2"}], "}"}], ",", 
           RowBox[{"{", 
            RowBox[{"ll", ",", "1", ",", "3", ",", "2"}], "}"}]}], "]"}]}], 
        ")"}], "+", 
       RowBox[{"inubin", "*", 
        RowBox[{"Sum", "[", 
         RowBox[{
          RowBox[{
           RowBox[{
            RowBox[{
             RowBox[{
              RowBox[{
               RowBox[{"x", "[", "jj", "]"}], "[", "kk", "]"}], "[", "ll", 
              "]"}], "[", "0", "]"}], "[", "0", "]"}], "[", "t", "]"}], ",", 
          RowBox[{"{", 
           RowBox[{"jj", ",", "0", ",", "6"}], "}"}], ",", 
          RowBox[{"{", 
           RowBox[{"kk", ",", "0", ",", "2"}], "}"}], ",", 
          RowBox[{"{", 
           RowBox[{"ll", ",", "4", ",", "5"}], "}"}]}], "]"}]}]}]}], ",", 
     "\[IndentingNewLine]", "\[IndentingNewLine]", 
     RowBox[{"(*", 
      RowBox[{"Free", " ", "Nucleus", " ", "Concentration"}], "*)"}], 
     "\[IndentingNewLine]", 
     RowBox[{
      RowBox[{
       RowBox[{"nInh", "'"}], "[", "t", "]"}], "==", 
      RowBox[{
       RowBox[{
        RowBox[{"Inh", "[", "t", "]"}], "*", "nlin"}], "-", 
       RowBox[{
        RowBox[{"(", "nein", ")"}], "*", 
        RowBox[{"nInh", "[", "t", "]"}]}], "-", 
       RowBox[{"(", 
        RowBox[{"inbin", "*", "Nf", "*", 
         RowBox[{"nInh", "[", "t", "]"}], "*", 
         RowBox[{"Sum", "[", 
          RowBox[{
           RowBox[{
            RowBox[{
             RowBox[{
              RowBox[{
               RowBox[{
                RowBox[{"x", "[", "jj", "]"}], "[", "kk", "]"}], "[", "ll", 
               "]"}], "[", "1", "]"}], "[", "nn", "]"}], "[", "t", "]"}], ",", 
           RowBox[{"{", 
            RowBox[{"jj", ",", "0", ",", "6"}], "}"}], ",", 
           RowBox[{"{", 
            RowBox[{"kk", ",", "0", ",", "2"}], "}"}], ",", 
           RowBox[{"{", 
            RowBox[{"ll", ",", "1", ",", "3", ",", "2"}], "}"}], ",", 
           RowBox[{"{", 
            RowBox[{"nn", ",", "0", ",", "1"}], "}"}]}], "]"}]}], ")"}], "+", 
       RowBox[{"inubin", "*", 
        RowBox[{"Sum", "[", 
         RowBox[{
          RowBox[{
           RowBox[{
            RowBox[{
             RowBox[{
              RowBox[{
               RowBox[{"x", "[", "jj", "]"}], "[", "kk", "]"}], "[", "ll", 
              "]"}], "[", "1", "]"}], "[", "nn", "]"}], "[", "t", "]"}], ",", 
          RowBox[{"{", 
           RowBox[{"jj", ",", "0", ",", "6"}], "}"}], ",", 
          RowBox[{"{", 
           RowBox[{"kk", ",", "0", ",", "2"}], "}"}], ",", 
          RowBox[{"{", 
           RowBox[{"ll", ",", "4", ",", "5"}], "}"}], ",", 
          RowBox[{"{", 
           RowBox[{"nn", ",", "0", ",", "1"}], "}"}]}], "]"}]}]}]}]}], 
    "\[IndentingNewLine]", "\[IndentingNewLine]", "}"}]}], ";"}]], "Input",
 CellChangeTimes->{{3.735952008906887*^9, 3.7359520135308847`*^9}, {
  3.735952091910884*^9, 3.7359521226429167`*^9}, {3.735953705496621*^9, 
  3.7359537081206636`*^9}},ExpressionUUID->"b706dc92-32dc-40b8-a448-\
e86636be097a"],

Cell[BoxData[{
 StyleBox[
  RowBox[{
   RowBox[{"Equations", " ", "for", " ", "Multi"}], "-", 
   RowBox[{"state", " ", "Variables", " ", 
    RowBox[{"(", 
     RowBox[{"Protein", " ", "complexes"}], ")"}]}]}], 
  "Subsubtitle"], "\[IndentingNewLine]", 
 StyleBox[
  RowBox[{
  "Detailed", " ", "description", " ", "can", " ", "be", " ", "found", " ", 
   "in", " ", "Appendix", " ", "Equation", " ", "1", " ", "and", " ", "Table",
    " ", "EV2"}], "Subsubtitle"]}], "Input",
 CellChangeTimes->{{3.763002251773065*^9, 3.7630022526327953`*^9}, {
  3.763002288428258*^9, 3.7630023468121595`*^9}, {3.763002386413535*^9, 
  3.7630024843147535`*^9}, {3.7630025143304777`*^9, 3.7630025204990096`*^9}, {
  3.763607464916334*^9, 3.7636074697723503`*^9}, {3.7636077160248566`*^9, 
  3.763607718101303*^9}},ExpressionUUID->"00754abd-e718-432f-b729-\
d9ebb80382b8"],

Cell[BoxData[
 RowBox[{
  RowBox[{
   RowBox[{"atwo", "=", 
    RowBox[{"Flatten", "[", 
     RowBox[{"Table", "[", 
      RowBox[{
       RowBox[{
        RowBox[{
         RowBox[{
          RowBox[{
           RowBox[{
            RowBox[{
             RowBox[{
              RowBox[{"x", "[", "j", "]"}], "[", "k", "]"}], "[", "l", "]"}], 
            "[", "m", "]"}], "[", "n", "]"}], "'"}], "[", "t", "]"}], 
        "\[Equal]", "\[IndentingNewLine]", 
        RowBox[{"(*", 
         RowBox[{"CK1", "-", 
          RowBox[{"CK1", " ", "Inhibitor", " ", 
           RowBox[{"Binidng", "/", "Unbinidng"}]}]}], "*)"}], 
        "\[IndentingNewLine]", 
        RowBox[{
         RowBox[{"If", "[", 
          RowBox[{
           RowBox[{
            RowBox[{"(", 
             RowBox[{"l", "\[Equal]", "1"}], ")"}], "&&", 
            RowBox[{"(", 
             RowBox[{"m", "\[Equal]", "0"}], ")"}], "&&", 
            RowBox[{"(", 
             RowBox[{"n", "\[Equal]", "0"}], ")"}]}], ",", 
           RowBox[{
            RowBox[{
             RowBox[{"-", "inbin"}], "*", 
             RowBox[{"Inh", "[", "t", "]"}], "*", 
             RowBox[{
              RowBox[{
               RowBox[{
                RowBox[{
                 RowBox[{
                  RowBox[{"x", "[", "j", "]"}], "[", "k", "]"}], "[", "l", 
                 "]"}], "[", "m", "]"}], "[", "n", "]"}], "[", "t", "]"}]}], 
            "+", 
            RowBox[{"inubin", "*", 
             RowBox[{
              RowBox[{
               RowBox[{
                RowBox[{
                 RowBox[{
                  RowBox[{"x", "[", "j", "]"}], "[", "k", "]"}], "[", "4", 
                 "]"}], "[", "m", "]"}], "[", "n", "]"}], "[", "t", "]"}]}]}],
            ",", "0"}], "]"}], "+", 
         RowBox[{"If", "[", 
          RowBox[{
           RowBox[{
            RowBox[{"(", 
             RowBox[{"l", "\[Equal]", "3"}], ")"}], "&&", 
            RowBox[{"(", 
             RowBox[{"m", "\[Equal]", "0"}], ")"}], "&&", 
            RowBox[{"(", 
             RowBox[{"n", "\[Equal]", "0"}], ")"}]}], ",", 
           RowBox[{
            RowBox[{
             RowBox[{"-", "inbin"}], "*", 
             RowBox[{"Inh", "[", "t", "]"}], "*", 
             RowBox[{
              RowBox[{
               RowBox[{
                RowBox[{
                 RowBox[{
                  RowBox[{"x", "[", "j", "]"}], "[", "k", "]"}], "[", "l", 
                 "]"}], "[", "m", "]"}], "[", "n", "]"}], "[", "t", "]"}]}], 
            "+", 
            RowBox[{"inubin", "*", 
             RowBox[{
              RowBox[{
               RowBox[{
                RowBox[{
                 RowBox[{
                  RowBox[{"x", "[", "j", "]"}], "[", "k", "]"}], "[", "5", 
                 "]"}], "[", "m", "]"}], "[", "n", "]"}], "[", "t", "]"}]}]}],
            ",", "0"}], "]"}], "+", 
         RowBox[{"If", "[", 
          RowBox[{
           RowBox[{
            RowBox[{"(", 
             RowBox[{"l", "\[Equal]", "4"}], ")"}], "&&", 
            RowBox[{"(", 
             RowBox[{"m", "\[Equal]", "0"}], ")"}], "&&", 
            RowBox[{"(", 
             RowBox[{"n", "\[Equal]", "0"}], ")"}]}], ",", 
           RowBox[{
            RowBox[{"inbin", "*", 
             RowBox[{"Inh", "[", "t", "]"}], "*", 
             RowBox[{
              RowBox[{
               RowBox[{
                RowBox[{
                 RowBox[{
                  RowBox[{"x", "[", "j", "]"}], "[", "k", "]"}], "[", "1", 
                 "]"}], "[", "m", "]"}], "[", "n", "]"}], "[", "t", "]"}]}], 
            "-", 
            RowBox[{"inubin", "*", 
             RowBox[{
              RowBox[{
               RowBox[{
                RowBox[{
                 RowBox[{
                  RowBox[{"x", "[", "j", "]"}], "[", "k", "]"}], "[", "l", 
                 "]"}], "[", "m", "]"}], "[", "n", "]"}], "[", "t", "]"}]}]}],
            ",", "0"}], "]"}], "+", 
         RowBox[{"If", "[", 
          RowBox[{
           RowBox[{
            RowBox[{"(", 
             RowBox[{"l", "\[Equal]", "5"}], ")"}], "&&", 
            RowBox[{"(", 
             RowBox[{"m", "\[Equal]", "0"}], ")"}], "&&", 
            RowBox[{"(", 
             RowBox[{"n", "\[Equal]", "0"}], ")"}]}], ",", 
           RowBox[{
            RowBox[{"inbin", "*", 
             RowBox[{"Inh", "[", "t", "]"}], "*", 
             RowBox[{
              RowBox[{
               RowBox[{
                RowBox[{
                 RowBox[{
                  RowBox[{"x", "[", "j", "]"}], "[", "k", "]"}], "[", "3", 
                 "]"}], "[", "m", "]"}], "[", "n", "]"}], "[", "t", "]"}]}], 
            "-", 
            RowBox[{"inubin", "*", 
             RowBox[{
              RowBox[{
               RowBox[{
                RowBox[{
                 RowBox[{
                  RowBox[{"x", "[", "j", "]"}], "[", "k", "]"}], "[", "l", 
                 "]"}], "[", "m", "]"}], "[", "n", "]"}], "[", "t", "]"}]}]}],
            ",", "0"}], "]"}], "+", 
         RowBox[{"If", "[", 
          RowBox[{
           RowBox[{
            RowBox[{"(", 
             RowBox[{"l", "\[Equal]", "1"}], ")"}], "&&", 
            RowBox[{"(", 
             RowBox[{"m", "\[Equal]", "1"}], ")"}]}], ",", 
           RowBox[{
            RowBox[{
             RowBox[{"-", "inbin"}], "*", "Nf", "*", 
             RowBox[{"nInh", "[", "t", "]"}], "*", 
             RowBox[{
              RowBox[{
               RowBox[{
                RowBox[{
                 RowBox[{
                  RowBox[{"x", "[", "j", "]"}], "[", "k", "]"}], "[", "l", 
                 "]"}], "[", "m", "]"}], "[", "n", "]"}], "[", "t", "]"}]}], 
            "+", 
            RowBox[{"inubin", "*", 
             RowBox[{
              RowBox[{
               RowBox[{
                RowBox[{
                 RowBox[{
                  RowBox[{"x", "[", "j", "]"}], "[", "k", "]"}], "[", "4", 
                 "]"}], "[", "m", "]"}], "[", "n", "]"}], "[", "t", "]"}]}]}],
            ",", "0"}], "]"}], "+", 
         RowBox[{"If", "[", 
          RowBox[{
           RowBox[{
            RowBox[{"(", 
             RowBox[{"l", "\[Equal]", "3"}], ")"}], "&&", 
            RowBox[{"(", 
             RowBox[{"m", "\[Equal]", "1"}], ")"}]}], ",", 
           RowBox[{
            RowBox[{
             RowBox[{"-", "inbin"}], "*", "Nf", "*", 
             RowBox[{"nInh", "[", "t", "]"}], "*", 
             RowBox[{
              RowBox[{
               RowBox[{
                RowBox[{
                 RowBox[{
                  RowBox[{"x", "[", "j", "]"}], "[", "k", "]"}], "[", "l", 
                 "]"}], "[", "m", "]"}], "[", "n", "]"}], "[", "t", "]"}]}], 
            "+", 
            RowBox[{"inubin", "*", 
             RowBox[{
              RowBox[{
               RowBox[{
                RowBox[{
                 RowBox[{
                  RowBox[{"x", "[", "j", "]"}], "[", "k", "]"}], "[", "5", 
                 "]"}], "[", "m", "]"}], "[", "n", "]"}], "[", "t", "]"}]}]}],
            ",", "0"}], "]"}], "+", "\[IndentingNewLine]", 
         RowBox[{"If", "[", 
          RowBox[{
           RowBox[{
            RowBox[{"(", 
             RowBox[{"l", "\[Equal]", "4"}], ")"}], "&&", 
            RowBox[{"(", 
             RowBox[{"m", "\[Equal]", "1"}], ")"}]}], ",", 
           RowBox[{
            RowBox[{"inbin", "*", "Nf", "*", 
             RowBox[{"nInh", "[", "t", "]"}], "*", 
             RowBox[{
              RowBox[{
               RowBox[{
                RowBox[{
                 RowBox[{
                  RowBox[{"x", "[", "j", "]"}], "[", "k", "]"}], "[", "1", 
                 "]"}], "[", "m", "]"}], "[", "n", "]"}], "[", "t", "]"}]}], 
            "-", 
            RowBox[{"inubin", "*", 
             RowBox[{
              RowBox[{
               RowBox[{
                RowBox[{
                 RowBox[{
                  RowBox[{"x", "[", "j", "]"}], "[", "k", "]"}], "[", "l", 
                 "]"}], "[", "m", "]"}], "[", "n", "]"}], "[", "t", "]"}]}]}],
            ",", "0"}], "]"}], "+", "\[IndentingNewLine]", 
         RowBox[{"If", "[", 
          RowBox[{
           RowBox[{
            RowBox[{"(", 
             RowBox[{"l", "\[Equal]", "5"}], ")"}], "&&", 
            RowBox[{"(", 
             RowBox[{"m", "\[Equal]", "1"}], ")"}]}], ",", 
           RowBox[{
            RowBox[{"inbin", "*", "Nf", "*", 
             RowBox[{"nInh", "[", "t", "]"}], "*", 
             RowBox[{
              RowBox[{
               RowBox[{
                RowBox[{
                 RowBox[{
                  RowBox[{"x", "[", "j", "]"}], "[", "k", "]"}], "[", "3", 
                 "]"}], "[", "m", "]"}], "[", "n", "]"}], "[", "t", "]"}]}], 
            "-", 
            RowBox[{"inubin", "*", 
             RowBox[{
              RowBox[{
               RowBox[{
                RowBox[{
                 RowBox[{
                  RowBox[{"x", "[", "j", "]"}], "[", "k", "]"}], "[", "l", 
                 "]"}], "[", "m", "]"}], "[", "n", "]"}], "[", "t", "]"}]}]}],
            ",", "0"}], "]"}], "+", "\[IndentingNewLine]", 
         "\[IndentingNewLine]", 
         RowBox[{"(*", "Trnaslation", "*)"}], "\[IndentingNewLine]", 
         RowBox[{"If", "[", 
          RowBox[{
           RowBox[{
            RowBox[{"(", 
             RowBox[{"j", "\[Equal]", "1"}], ")"}], "&&", 
            RowBox[{"(", 
             RowBox[{"k", "\[Equal]", "0"}], ")"}], "&&", 
            RowBox[{"(", 
             RowBox[{"l", "\[Equal]", "0"}], ")"}], "&&", 
            RowBox[{"(", 
             RowBox[{"m", "\[Equal]", "0"}], ")"}], "&&", 
            RowBox[{"(", 
             RowBox[{"n", "\[Equal]", "0"}], ")"}]}], ",", 
           RowBox[{"tlp", "*", 
            RowBox[{"McPo", "[", "t", "]"}]}], ",", "0"}], "]"}], "+", 
         "\[IndentingNewLine]", 
         RowBox[{"If", "[", 
          RowBox[{
           RowBox[{
            RowBox[{"(", 
             RowBox[{"j", "\[Equal]", "3"}], ")"}], "&&", 
            RowBox[{"(", 
             RowBox[{"k", "\[Equal]", "0"}], ")"}], "&&", 
            RowBox[{"(", 
             RowBox[{"l", "\[Equal]", "0"}], ")"}], "&&", 
            RowBox[{"(", 
             RowBox[{"m", "\[Equal]", "0"}], ")"}], "&&", 
            RowBox[{"(", 
             RowBox[{"n", "\[Equal]", "0"}], ")"}]}], ",", 
           RowBox[{"tlp", "*", 
            RowBox[{"McPt", "[", "t", "]"}]}], ",", "0"}], "]"}], "+", 
         "\[IndentingNewLine]", 
         RowBox[{"If", "[", 
          RowBox[{
           RowBox[{
            RowBox[{"(", 
             RowBox[{"j", "\[Equal]", "0"}], ")"}], "&&", 
            RowBox[{"(", 
             RowBox[{"k", "\[Equal]", "1"}], ")"}], "&&", 
            RowBox[{"(", 
             RowBox[{"l", "\[Equal]", "0"}], ")"}], "&&", 
            RowBox[{"(", 
             RowBox[{"m", "\[Equal]", "0"}], ")"}], "&&", 
            RowBox[{"(", 
             RowBox[{"n", "\[Equal]", "0"}], ")"}]}], ",", 
           RowBox[{"tlr", "*", 
            RowBox[{"McRo", "[", "t", "]"}]}], ",", "0"}], "]"}], "+", 
         "\[IndentingNewLine]", 
         RowBox[{"If", "[", 
          RowBox[{
           RowBox[{
            RowBox[{"(", 
             RowBox[{"j", "\[Equal]", "0"}], ")"}], "&&", 
            RowBox[{"(", 
             RowBox[{"k", "\[Equal]", "2"}], ")"}], "&&", 
            RowBox[{"(", 
             RowBox[{"l", "\[Equal]", "0"}], ")"}], "&&", 
            RowBox[{"(", 
             RowBox[{"m", "\[Equal]", "0"}], ")"}], "&&", 
            RowBox[{"(", 
             RowBox[{"n", "\[Equal]", "0"}], ")"}]}], ",", 
           RowBox[{"tlr", "*", 
            RowBox[{"McRt", "[", "t", "]"}]}], ",", "0"}], "]"}], "+", 
         "\[IndentingNewLine]", "\[IndentingNewLine]", "\[IndentingNewLine]", 
         RowBox[{"(*", 
          RowBox[{"PER", "-", 
           RowBox[{"CRY", " ", 
            RowBox[{"Binidng", "/", "Unbinidng"}]}]}], "*)"}], 
         "\[IndentingNewLine]", 
         RowBox[{"If", "[", 
          RowBox[{
           RowBox[{
            RowBox[{"(", 
             RowBox[{"k", "\[Equal]", "0"}], ")"}], "&&", 
            RowBox[{"(", 
             RowBox[{"n", "\[Equal]", "0"}], ")"}], "&&", 
            RowBox[{"(", 
             RowBox[{
              RowBox[{"(", 
               RowBox[{"j", "\[Equal]", "2"}], ")"}], "||", 
              RowBox[{"(", 
               RowBox[{"j", "\[Equal]", "4"}], ")"}], "||", 
              RowBox[{"(", 
               RowBox[{"j", "\[Equal]", "5"}], ")"}], "||", 
              RowBox[{"(", 
               RowBox[{"j", "\[Equal]", "6"}], ")"}]}], ")"}]}], ",", 
           RowBox[{
            RowBox[{
             RowBox[{"-", "ar"}], "*", 
             RowBox[{"If", "[", 
              RowBox[{
               RowBox[{"m", "\[Equal]", "1"}], ",", "Nf", ",", "1"}], "]"}], 
             "*", 
             RowBox[{
              RowBox[{
               RowBox[{
                RowBox[{
                 RowBox[{
                  RowBox[{"x", "[", "j", "]"}], "[", "k", "]"}], "[", "l", 
                 "]"}], "[", "m", "]"}], "[", "n", "]"}], "[", "t", "]"}], 
             "*", 
             RowBox[{"Sum", "[", 
              RowBox[{
               RowBox[{
                RowBox[{
                 RowBox[{
                  RowBox[{
                   RowBox[{
                    RowBox[{"x", "[", "0", "]"}], "[", "kk", "]"}], "[", "0", 
                   "]"}], "[", "m", "]"}], "[", "0", "]"}], "[", "t", "]"}], 
               ",", 
               RowBox[{"{", 
                RowBox[{"kk", ",", "1", ",", "2"}], "}"}]}], "]"}]}], "+", 
            RowBox[{"dr", "*", 
             RowBox[{"Sum", "[", 
              RowBox[{
               RowBox[{
                RowBox[{
                 RowBox[{
                  RowBox[{
                   RowBox[{
                    RowBox[{"x", "[", "j", "]"}], "[", "kk", "]"}], "[", "l", 
                   "]"}], "[", "m", "]"}], "[", "n", "]"}], "[", "t", "]"}], 
               ",", 
               RowBox[{"{", 
                RowBox[{"kk", ",", "1", ",", "2"}], "}"}]}], "]"}]}]}], ",", 
           "0"}], "]"}], "+", "\[IndentingNewLine]", 
         RowBox[{"If", "[", 
          RowBox[{
           RowBox[{
            RowBox[{"(", 
             RowBox[{"j", "\[Equal]", "0"}], ")"}], "&&", 
            RowBox[{"(", 
             RowBox[{
              RowBox[{"(", 
               RowBox[{"k", "\[Equal]", "1"}], ")"}], "||", 
              RowBox[{"(", 
               RowBox[{"k", "\[Equal]", "2"}], ")"}]}], ")"}], "&&", 
            RowBox[{"(", 
             RowBox[{"l", "\[Equal]", "0"}], ")"}], "&&", 
            RowBox[{"(", 
             RowBox[{"n", "\[Equal]", "0"}], ")"}]}], ",", 
           RowBox[{
            RowBox[{
             RowBox[{"-", "ar"}], "*", 
             RowBox[{"If", "[", 
              RowBox[{
               RowBox[{"m", "\[Equal]", "1"}], ",", "Nf", ",", "1"}], "]"}], 
             "*", 
             RowBox[{
              RowBox[{
               RowBox[{
                RowBox[{
                 RowBox[{
                  RowBox[{"x", "[", "j", "]"}], "[", "k", "]"}], "[", "l", 
                 "]"}], "[", "m", "]"}], "[", "n", "]"}], "[", "t", "]"}], 
             "*", 
             RowBox[{"Sum", "[", 
              RowBox[{
               RowBox[{
                RowBox[{
                 RowBox[{
                  RowBox[{
                   RowBox[{
                    RowBox[{"x", "[", "jj", "]"}], "[", "0", "]"}], "[", "ll",
                    "]"}], "[", "m", "]"}], "[", "0", "]"}], "[", "t", "]"}], 
               ",", 
               RowBox[{"{", 
                RowBox[{"jj", ",", 
                 RowBox[{"{", 
                  RowBox[{"2", ",", "4", ",", "5", ",", "6"}], "}"}]}], "}"}],
                ",", 
               RowBox[{"{", 
                RowBox[{"ll", ",", "0", ",", "5"}], "}"}]}], "]"}]}], "+", 
            RowBox[{"dr", "*", 
             RowBox[{"Sum", "[", 
              RowBox[{
               RowBox[{
                RowBox[{
                 RowBox[{
                  RowBox[{
                   RowBox[{
                    RowBox[{"x", "[", "jj", "]"}], "[", "k", "]"}], "[", "ll",
                    "]"}], "[", "m", "]"}], "[", "n", "]"}], "[", "t", "]"}], 
               ",", 
               RowBox[{"{", 
                RowBox[{"jj", ",", 
                 RowBox[{"{", 
                  RowBox[{"2", ",", "4", ",", "5", ",", "6"}], "}"}]}], "}"}],
                ",", 
               RowBox[{"{", 
                RowBox[{"ll", ",", "0", ",", "5"}], "}"}]}], "]"}]}]}], ",", 
           "0"}], "]"}], "+", "\[IndentingNewLine]", 
         RowBox[{"If", "[", 
          RowBox[{
           RowBox[{
            RowBox[{"(", 
             RowBox[{
              RowBox[{"(", 
               RowBox[{"j", "\[Equal]", "2"}], ")"}], "||", 
              RowBox[{"(", 
               RowBox[{"j", "\[Equal]", "4"}], ")"}], "||", 
              RowBox[{"(", 
               RowBox[{"j", "\[Equal]", "5"}], ")"}], "||", 
              RowBox[{"(", 
               RowBox[{"j", "\[Equal]", "6"}], ")"}]}], ")"}], "&&", 
            RowBox[{"(", 
             RowBox[{
              RowBox[{"(", 
               RowBox[{"k", "\[Equal]", "1"}], ")"}], "||", 
              RowBox[{"(", 
               RowBox[{"k", "\[Equal]", "2"}], ")"}]}], ")"}], "&&", 
            RowBox[{"(", 
             RowBox[{"n", "\[Equal]", "0"}], ")"}]}], ",", 
           RowBox[{
            RowBox[{"ar", "*", 
             RowBox[{"If", "[", 
              RowBox[{
               RowBox[{"m", "\[Equal]", "1"}], ",", "Nf", ",", "1"}], "]"}], 
             "*", 
             RowBox[{
              RowBox[{
               RowBox[{
                RowBox[{
                 RowBox[{
                  RowBox[{"x", "[", "0", "]"}], "[", "k", "]"}], "[", "0", 
                 "]"}], "[", "m", "]"}], "[", "n", "]"}], "[", "t", "]"}], 
             "*", 
             RowBox[{
              RowBox[{
               RowBox[{
                RowBox[{
                 RowBox[{
                  RowBox[{"x", "[", "j", "]"}], "[", "0", "]"}], "[", "l", 
                 "]"}], "[", "m", "]"}], "[", "0", "]"}], "[", "t", "]"}]}], 
            "-", 
            RowBox[{"dr", "*", 
             RowBox[{
              RowBox[{
               RowBox[{
                RowBox[{
                 RowBox[{
                  RowBox[{"x", "[", "j", "]"}], "[", "k", "]"}], "[", "l", 
                 "]"}], "[", "m", "]"}], "[", "n", "]"}], "[", "t", "]"}]}]}],
            ",", "0"}], "]"}], "+", 
         RowBox[{"If", "[", 
          RowBox[{
           RowBox[{
            RowBox[{"(", 
             RowBox[{"k", "\[Equal]", "0"}], ")"}], "&&", 
            RowBox[{"(", 
             RowBox[{"n", "\[Equal]", "1"}], ")"}], "&&", 
            RowBox[{"(", 
             RowBox[{
              RowBox[{"(", 
               RowBox[{"j", "\[Equal]", "2"}], ")"}], "||", 
              RowBox[{"(", 
               RowBox[{"j", "\[Equal]", "4"}], ")"}], "||", 
              RowBox[{"(", 
               RowBox[{"j", "\[Equal]", "5"}], ")"}], "||", 
              RowBox[{"(", 
               RowBox[{"j", "\[Equal]", "6"}], ")"}]}], ")"}], "&&", 
            RowBox[{"(", 
             RowBox[{"m", "\[Equal]", "1"}], ")"}]}], ",", 
           RowBox[{
            RowBox[{
             RowBox[{"-", "ar"}], "*", "Nf", "*", 
             RowBox[{
              RowBox[{
               RowBox[{
                RowBox[{
                 RowBox[{
                  RowBox[{"x", "[", "j", "]"}], "[", "k", "]"}], "[", "l", 
                 "]"}], "[", "m", "]"}], "[", "n", "]"}], "[", "t", "]"}], 
             "*", 
             RowBox[{"Sum", "[", 
              RowBox[{
               RowBox[{
                RowBox[{
                 RowBox[{
                  RowBox[{
                   RowBox[{
                    RowBox[{"x", "[", "0", "]"}], "[", "kk", "]"}], "[", "0", 
                   "]"}], "[", "m", "]"}], "[", "0", "]"}], "[", "t", "]"}], 
               ",", 
               RowBox[{"{", 
                RowBox[{"kk", ",", "1", ",", "2"}], "}"}]}], "]"}]}], "+", 
            RowBox[{"dr", "*", 
             RowBox[{"Sum", "[", 
              RowBox[{
               RowBox[{
                RowBox[{
                 RowBox[{
                  RowBox[{
                   RowBox[{
                    RowBox[{"x", "[", "j", "]"}], "[", "kk", "]"}], "[", "l", 
                   "]"}], "[", "m", "]"}], "[", "n", "]"}], "[", "t", "]"}], 
               ",", 
               RowBox[{"{", 
                RowBox[{"kk", ",", "1", ",", "2"}], "}"}]}], "]"}]}]}], ",", 
           "0"}], "]"}], "+", 
         RowBox[{"If", "[", 
          RowBox[{
           RowBox[{
            RowBox[{"(", 
             RowBox[{"j", "\[Equal]", "0"}], ")"}], "&&", 
            RowBox[{"(", 
             RowBox[{
              RowBox[{"(", 
               RowBox[{"k", "\[Equal]", "1"}], ")"}], "||", 
              RowBox[{"(", 
               RowBox[{"k", "\[Equal]", "2"}], ")"}]}], ")"}], "&&", 
            RowBox[{"(", 
             RowBox[{"l", "\[Equal]", "0"}], ")"}], "&&", 
            RowBox[{"(", 
             RowBox[{"m", "\[Equal]", "1"}], ")"}], "&&", 
            RowBox[{"(", 
             RowBox[{"n", "\[Equal]", "0"}], ")"}]}], ",", 
           RowBox[{
            RowBox[{
             RowBox[{"-", "ar"}], "*", "Nf", "*", 
             RowBox[{
              RowBox[{
               RowBox[{
                RowBox[{
                 RowBox[{
                  RowBox[{"x", "[", "j", "]"}], "[", "k", "]"}], "[", "l", 
                 "]"}], "[", "m", "]"}], "[", "n", "]"}], "[", "t", "]"}], 
             "*", 
             RowBox[{"Sum", "[", 
              RowBox[{
               RowBox[{
                RowBox[{
                 RowBox[{
                  RowBox[{
                   RowBox[{
                    RowBox[{"x", "[", "jj", "]"}], "[", "0", "]"}], "[", "ll",
                    "]"}], "[", "m", "]"}], "[", "1", "]"}], "[", "t", "]"}], 
               ",", 
               RowBox[{"{", 
                RowBox[{"jj", ",", 
                 RowBox[{"{", 
                  RowBox[{"2", ",", "4", ",", "5", ",", "6"}], "}"}]}], "}"}],
                ",", 
               RowBox[{"{", 
                RowBox[{"ll", ",", "0", ",", "5"}], "}"}]}], "]"}]}], "+", 
            RowBox[{"dr", "*", 
             RowBox[{"Sum", "[", 
              RowBox[{
               RowBox[{
                RowBox[{
                 RowBox[{
                  RowBox[{
                   RowBox[{
                    RowBox[{"x", "[", "jj", "]"}], "[", "k", "]"}], "[", "ll",
                    "]"}], "[", "m", "]"}], "[", "1", "]"}], "[", "t", "]"}], 
               ",", 
               RowBox[{"{", 
                RowBox[{"jj", ",", 
                 RowBox[{"{", 
                  RowBox[{"2", ",", "4", ",", "5", ",", "6"}], "}"}]}], "}"}],
                ",", 
               RowBox[{"{", 
                RowBox[{"ll", ",", "0", ",", "5"}], "}"}]}], "]"}]}]}], ",", 
           "0"}], "]"}], "+", "\[IndentingNewLine]", 
         RowBox[{"If", "[", 
          RowBox[{
           RowBox[{
            RowBox[{"(", 
             RowBox[{
              RowBox[{"(", 
               RowBox[{"j", "\[Equal]", "2"}], ")"}], "||", 
              RowBox[{"(", 
               RowBox[{"j", "\[Equal]", "4"}], ")"}], "||", 
              RowBox[{"(", 
               RowBox[{"j", "\[Equal]", "5"}], ")"}], "||", 
              RowBox[{"(", 
               RowBox[{"j", "\[Equal]", "6"}], ")"}]}], ")"}], "&&", 
            RowBox[{"(", 
             RowBox[{
              RowBox[{"(", 
               RowBox[{"k", "\[Equal]", "1"}], ")"}], "||", 
              RowBox[{"(", 
               RowBox[{"k", "\[Equal]", "2"}], ")"}]}], ")"}], "&&", 
            RowBox[{"(", 
             RowBox[{"m", "\[Equal]", "1"}], ")"}], "&&", 
            RowBox[{"(", 
             RowBox[{"n", "\[Equal]", "1"}], ")"}]}], ",", 
           RowBox[{
            RowBox[{"ar", "*", "Nf", "*", 
             RowBox[{
              RowBox[{
               RowBox[{
                RowBox[{
                 RowBox[{
                  RowBox[{"x", "[", "j", "]"}], "[", "0", "]"}], "[", "l", 
                 "]"}], "[", "m", "]"}], "[", "n", "]"}], "[", "t", "]"}], 
             "*", 
             RowBox[{
              RowBox[{
               RowBox[{
                RowBox[{
                 RowBox[{
                  RowBox[{"x", "[", "0", "]"}], "[", "k", "]"}], "[", "0", 
                 "]"}], "[", "m", "]"}], "[", "0", "]"}], "[", "t", "]"}]}], 
            "-", 
            RowBox[{"dr", "*", 
             RowBox[{
              RowBox[{
               RowBox[{
                RowBox[{
                 RowBox[{
                  RowBox[{"x", "[", "j", "]"}], "[", "k", "]"}], "[", "l", 
                 "]"}], "[", "m", "]"}], "[", "n", "]"}], "[", "t", "]"}]}]}],
            ",", "0"}], "]"}], "+", 
         RowBox[{"If", "[", 
          RowBox[{
           RowBox[{
            RowBox[{"(", 
             RowBox[{"k", "\[Equal]", "0"}], ")"}], "&&", 
            RowBox[{"(", 
             RowBox[{"n", "\[Equal]", "0"}], ")"}], "&&", 
            RowBox[{"(", 
             RowBox[{
              RowBox[{"(", 
               RowBox[{"j", "\[Equal]", "2"}], ")"}], "||", 
              RowBox[{"(", 
               RowBox[{"j", "\[Equal]", "4"}], ")"}], "||", 
              RowBox[{"(", 
               RowBox[{"j", "\[Equal]", "5"}], ")"}], "||", 
              RowBox[{"(", 
               RowBox[{"j", "\[Equal]", "6"}], ")"}]}], ")"}], "&&", 
            RowBox[{"(", 
             RowBox[{"m", "\[Equal]", "1"}], ")"}]}], ",", 
           RowBox[{
            RowBox[{
             RowBox[{"-", "ar"}], "*", "Nf", "*", 
             RowBox[{
              RowBox[{
               RowBox[{
                RowBox[{
                 RowBox[{
                  RowBox[{"x", "[", "j", "]"}], "[", "k", "]"}], "[", "l", 
                 "]"}], "[", "m", "]"}], "[", "n", "]"}], "[", "t", "]"}], 
             "*", 
             RowBox[{"Sum", "[", 
              RowBox[{
               RowBox[{
                RowBox[{
                 RowBox[{
                  RowBox[{
                   RowBox[{
                    RowBox[{"x", "[", "0", "]"}], "[", "kk", "]"}], "[", "0", 
                   "]"}], "[", "m", "]"}], "[", "1", "]"}], "[", "t", "]"}], 
               ",", 
               RowBox[{"{", 
                RowBox[{"kk", ",", "1", ",", "2"}], "}"}]}], "]"}]}], "+", 
            RowBox[{"dr", "*", 
             RowBox[{"Sum", "[", 
              RowBox[{
               RowBox[{
                RowBox[{
                 RowBox[{
                  RowBox[{
                   RowBox[{
                    RowBox[{"x", "[", "j", "]"}], "[", "kk", "]"}], "[", "l", 
                   "]"}], "[", "m", "]"}], "[", "1", "]"}], "[", "t", "]"}], 
               ",", 
               RowBox[{"{", 
                RowBox[{"kk", ",", "1", ",", "2"}], "}"}]}], "]"}]}]}], ",", 
           "0"}], "]"}], "+", 
         RowBox[{"If", "[", 
          RowBox[{
           RowBox[{
            RowBox[{"(", 
             RowBox[{"j", "\[Equal]", "0"}], ")"}], "&&", 
            RowBox[{"(", 
             RowBox[{
              RowBox[{"(", 
               RowBox[{"k", "\[Equal]", "1"}], ")"}], "||", 
              RowBox[{"(", 
               RowBox[{"k", "\[Equal]", "2"}], ")"}]}], ")"}], "&&", 
            RowBox[{"(", 
             RowBox[{"l", "\[Equal]", "0"}], ")"}], "&&", 
            RowBox[{"(", 
             RowBox[{"m", "\[Equal]", "1"}], ")"}], "&&", 
            RowBox[{"(", 
             RowBox[{"n", "\[Equal]", "1"}], ")"}]}], ",", 
           RowBox[{
            RowBox[{
             RowBox[{"-", "ar"}], "*", "Nf", "*", 
             RowBox[{
              RowBox[{
               RowBox[{
                RowBox[{
                 RowBox[{
                  RowBox[{"x", "[", "j", "]"}], "[", "k", "]"}], "[", "l", 
                 "]"}], "[", "m", "]"}], "[", "n", "]"}], "[", "t", "]"}], 
             "*", 
             RowBox[{"Sum", "[", 
              RowBox[{
               RowBox[{
                RowBox[{
                 RowBox[{
                  RowBox[{
                   RowBox[{
                    RowBox[{"x", "[", "jj", "]"}], "[", "0", "]"}], "[", "ll",
                    "]"}], "[", "m", "]"}], "[", "0", "]"}], "[", "t", "]"}], 
               ",", 
               RowBox[{"{", 
                RowBox[{"jj", ",", 
                 RowBox[{"{", 
                  RowBox[{"2", ",", "4", ",", "5", ",", "6"}], "}"}]}], "}"}],
                ",", 
               RowBox[{"{", 
                RowBox[{"ll", ",", "0", ",", "5"}], "}"}]}], "]"}]}], "+", 
            RowBox[{"dr", "*", 
             RowBox[{"Sum", "[", 
              RowBox[{
               RowBox[{
                RowBox[{
                 RowBox[{
                  RowBox[{
                   RowBox[{
                    RowBox[{"x", "[", "jj", "]"}], "[", "k", "]"}], "[", "ll",
                    "]"}], "[", "m", "]"}], "[", "n", "]"}], "[", "t", "]"}], 
               ",", 
               RowBox[{"{", 
                RowBox[{"jj", ",", 
                 RowBox[{"{", 
                  RowBox[{"2", ",", "4", ",", "5", ",", "6"}], "}"}]}], "}"}],
                ",", 
               RowBox[{"{", 
                RowBox[{"ll", ",", "0", ",", "5"}], "}"}]}], "]"}]}]}], ",", 
           "0"}], "]"}], "+", "\[IndentingNewLine]", 
         RowBox[{"If", "[", 
          RowBox[{
           RowBox[{
            RowBox[{"(", 
             RowBox[{
              RowBox[{"(", 
               RowBox[{"j", "\[Equal]", "2"}], ")"}], "||", 
              RowBox[{"(", 
               RowBox[{"j", "\[Equal]", "4"}], ")"}], "||", 
              RowBox[{"(", 
               RowBox[{"j", "\[Equal]", "5"}], ")"}], "||", 
              RowBox[{"(", 
               RowBox[{"j", "\[Equal]", "6"}], ")"}]}], ")"}], "&&", 
            RowBox[{"(", 
             RowBox[{
              RowBox[{"(", 
               RowBox[{"k", "\[Equal]", "1"}], ")"}], "||", 
              RowBox[{"(", 
               RowBox[{"k", "\[Equal]", "2"}], ")"}]}], ")"}], "&&", 
            RowBox[{"(", 
             RowBox[{"m", "\[Equal]", "1"}], ")"}], "&&", 
            RowBox[{"(", 
             RowBox[{"n", "\[Equal]", "1"}], ")"}]}], ",", 
           RowBox[{
            RowBox[{"ar", "*", "Nf", "*", 
             RowBox[{
              RowBox[{
               RowBox[{
                RowBox[{
                 RowBox[{
                  RowBox[{"x", "[", "j", "]"}], "[", "0", "]"}], "[", "l", 
                 "]"}], "[", "m", "]"}], "[", "0", "]"}], "[", "t", "]"}], 
             "*", 
             RowBox[{
              RowBox[{
               RowBox[{
                RowBox[{
                 RowBox[{
                  RowBox[{"x", "[", "0", "]"}], "[", "k", "]"}], "[", "0", 
                 "]"}], "[", "m", "]"}], "[", "1", "]"}], "[", "t", "]"}]}], 
            "-", 
            RowBox[{"dr", "*", 
             RowBox[{
              RowBox[{
               RowBox[{
                RowBox[{
                 RowBox[{
                  RowBox[{"x", "[", "j", "]"}], "[", "k", "]"}], "[", "l", 
                 "]"}], "[", "m", "]"}], "[", "n", "]"}], "[", "t", "]"}]}]}],
            ",", "0"}], "]"}], "+", "\[IndentingNewLine]", 
         "\[IndentingNewLine]", 
         RowBox[{"(*", 
          RowBox[{"PER", "-", 
           RowBox[{"CKI", " ", 
            RowBox[{"Binidng", "/", "Unbinidng"}]}]}], "*)"}], 
         "\[IndentingNewLine]", 
         RowBox[{"If", "[", 
          RowBox[{
           RowBox[{
            RowBox[{"(", 
             RowBox[{"l", "\[Equal]", "0"}], ")"}], "&&", 
            RowBox[{"(", 
             RowBox[{"j", ">", "0"}], ")"}], "&&", 
            RowBox[{"(", 
             RowBox[{"n", "\[Equal]", "0"}], ")"}]}], ",", 
           RowBox[{
            RowBox[{
             RowBox[{"-", "ac"}], "*", 
             RowBox[{"If", "[", 
              RowBox[{
               RowBox[{"m", "\[Equal]", "1"}], ",", "Nf", ",", "1"}], "]"}], 
             "*", 
             RowBox[{
              RowBox[{
               RowBox[{
                RowBox[{
                 RowBox[{
                  RowBox[{"x", "[", "j", "]"}], "[", "k", "]"}], "[", "l", 
                 "]"}], "[", "m", "]"}], "[", "n", "]"}], "[", "t", "]"}], 
             "*", 
             RowBox[{"Sum", "[", 
              RowBox[{
               RowBox[{
                RowBox[{
                 RowBox[{
                  RowBox[{
                   RowBox[{
                    RowBox[{"x", "[", "0", "]"}], "[", "0", "]"}], "[", "ll", 
                   "]"}], "[", "m", "]"}], "[", "0", "]"}], "[", "t", "]"}], 
               ",", 
               RowBox[{"{", 
                RowBox[{"ll", ",", "1", ",", "4", ",", "3"}], "}"}]}], 
              "]"}]}], "+", 
            RowBox[{"dc", "*", 
             RowBox[{"Sum", "[", 
              RowBox[{
               RowBox[{
                RowBox[{
                 RowBox[{
                  RowBox[{
                   RowBox[{
                    RowBox[{"x", "[", "j", "]"}], "[", "k", "]"}], "[", "ll", 
                   "]"}], "[", "m", "]"}], "[", "n", "]"}], "[", "t", "]"}], 
               ",", 
               RowBox[{"{", 
                RowBox[{"ll", ",", "1", ",", "4", ",", "3"}], "}"}]}], 
              "]"}]}]}], ",", "0"}], "]"}], "+", 
         RowBox[{"If", "[", 
          RowBox[{
           RowBox[{
            RowBox[{"(", 
             RowBox[{"j", "\[Equal]", "0"}], ")"}], "&&", 
            RowBox[{"(", 
             RowBox[{"k", "\[Equal]", "0"}], ")"}], "&&", 
            RowBox[{"(", 
             RowBox[{
              RowBox[{"(", 
               RowBox[{"l", "\[Equal]", "1"}], ")"}], "||", 
              RowBox[{"(", 
               RowBox[{"l", "\[Equal]", "4"}], ")"}]}], ")"}], "&&", 
            RowBox[{"(", 
             RowBox[{"n", "\[Equal]", "0"}], ")"}]}], ",", 
           RowBox[{
            RowBox[{
             RowBox[{"-", "ac"}], "*", 
             RowBox[{"If", "[", 
              RowBox[{
               RowBox[{"m", "\[Equal]", "1"}], ",", "Nf", ",", "1"}], "]"}], 
             "*", 
             RowBox[{
              RowBox[{
               RowBox[{
                RowBox[{
                 RowBox[{
                  RowBox[{"x", "[", "j", "]"}], "[", "k", "]"}], "[", "l", 
                 "]"}], "[", "m", "]"}], "[", "n", "]"}], "[", "t", "]"}], 
             "*", 
             RowBox[{"Sum", "[", 
              RowBox[{
               RowBox[{
                RowBox[{
                 RowBox[{
                  RowBox[{
                   RowBox[{
                    RowBox[{"x", "[", "jj", "]"}], "[", "kk", "]"}], "[", "0",
                    "]"}], "[", "m", "]"}], "[", "0", "]"}], "[", "t", "]"}], 
               ",", 
               RowBox[{"{", 
                RowBox[{"jj", ",", "1", ",", "6"}], "}"}], ",", 
               RowBox[{"{", 
                RowBox[{"kk", ",", "0", ",", "2"}], "}"}]}], "]"}]}], "+", 
            RowBox[{"dc", "*", 
             RowBox[{"Sum", "[", 
              RowBox[{
               RowBox[{
                RowBox[{
                 RowBox[{
                  RowBox[{
                   RowBox[{
                    RowBox[{"x", "[", "jj", "]"}], "[", "kk", "]"}], "[", "l",
                    "]"}], "[", "m", "]"}], "[", "0", "]"}], "[", "t", "]"}], 
               ",", 
               RowBox[{"{", 
                RowBox[{"jj", ",", "1", ",", "6"}], "}"}], ",", 
               RowBox[{"{", 
                RowBox[{"kk", ",", "0", ",", "2"}], "}"}]}], "]"}]}]}], ",", 
           "0"}], "]"}], "+", 
         RowBox[{"If", "[", 
          RowBox[{
           RowBox[{
            RowBox[{"(", 
             RowBox[{"j", ">", "0"}], ")"}], "&&", 
            RowBox[{"(", 
             RowBox[{
              RowBox[{"(", 
               RowBox[{"l", "\[Equal]", "1"}], ")"}], "||", 
              RowBox[{"(", 
               RowBox[{"l", "\[Equal]", "4"}], ")"}]}], ")"}], "&&", 
            RowBox[{"(", 
             RowBox[{"n", "\[Equal]", "0"}], ")"}]}], ",", 
           RowBox[{
            RowBox[{"ac", "*", 
             RowBox[{"If", "[", 
              RowBox[{
               RowBox[{"m", "\[Equal]", "1"}], ",", "Nf", ",", "1"}], "]"}], 
             "*", 
             RowBox[{
              RowBox[{
               RowBox[{
                RowBox[{
                 RowBox[{
                  RowBox[{"x", "[", "0", "]"}], "[", "0", "]"}], "[", "l", 
                 "]"}], "[", "m", "]"}], "[", "0", "]"}], "[", "t", "]"}], 
             "*", 
             RowBox[{
              RowBox[{
               RowBox[{
                RowBox[{
                 RowBox[{
                  RowBox[{"x", "[", "j", "]"}], "[", "k", "]"}], "[", "0", 
                 "]"}], "[", "m", "]"}], "[", "n", "]"}], "[", "t", "]"}]}], 
            "-", 
            RowBox[{"dc", "*", 
             RowBox[{
              RowBox[{
               RowBox[{
                RowBox[{
                 RowBox[{
                  RowBox[{"x", "[", "j", "]"}], "[", "k", "]"}], "[", "l", 
                 "]"}], "[", "m", "]"}], "[", "n", "]"}], "[", "t", "]"}]}]}],
            ",", "0"}], "]"}], "+", 
         RowBox[{"If", "[", 
          RowBox[{
           RowBox[{
            RowBox[{"(", 
             RowBox[{"l", "\[Equal]", "0"}], ")"}], "&&", 
            RowBox[{"(", 
             RowBox[{"j", ">", "0"}], ")"}], "&&", 
            RowBox[{"(", 
             RowBox[{"m", "\[Equal]", "1"}], ")"}], "&&", 
            RowBox[{"(", 
             RowBox[{"n", "\[Equal]", "1"}], ")"}]}], ",", 
           RowBox[{
            RowBox[{
             RowBox[{"-", "ac"}], "*", "Nf", "*", 
             RowBox[{
              RowBox[{
               RowBox[{
                RowBox[{
                 RowBox[{
                  RowBox[{"x", "[", "j", "]"}], "[", "k", "]"}], "[", "l", 
                 "]"}], "[", "m", "]"}], "[", "n", "]"}], "[", "t", "]"}], 
             "*", 
             RowBox[{"Sum", "[", 
              RowBox[{
               RowBox[{
                RowBox[{
                 RowBox[{
                  RowBox[{
                   RowBox[{
                    RowBox[{"x", "[", "0", "]"}], "[", "0", "]"}], "[", "ll", 
                   "]"}], "[", "m", "]"}], "[", "0", "]"}], "[", "t", "]"}], 
               ",", 
               RowBox[{"{", 
                RowBox[{"ll", ",", "1", ",", "4", ",", "3"}], "}"}]}], 
              "]"}]}], "+", 
            RowBox[{"dc", "*", 
             RowBox[{"Sum", "[", 
              RowBox[{
               RowBox[{
                RowBox[{
                 RowBox[{
                  RowBox[{
                   RowBox[{
                    RowBox[{"x", "[", "j", "]"}], "[", "k", "]"}], "[", "ll", 
                   "]"}], "[", "m", "]"}], "[", "n", "]"}], "[", "t", "]"}], 
               ",", 
               RowBox[{"{", 
                RowBox[{"ll", ",", "1", ",", "4", ",", "3"}], "}"}]}], 
              "]"}]}]}], ",", "0"}], "]"}], "+", 
         RowBox[{"If", "[", 
          RowBox[{
           RowBox[{
            RowBox[{"(", 
             RowBox[{"j", "\[Equal]", "0"}], ")"}], "&&", 
            RowBox[{"(", 
             RowBox[{"k", "\[Equal]", "0"}], ")"}], "&&", 
            RowBox[{"(", 
             RowBox[{
              RowBox[{"(", 
               RowBox[{"l", "\[Equal]", "1"}], ")"}], "||", 
              RowBox[{"(", 
               RowBox[{"l", "\[Equal]", "4"}], ")"}]}], ")"}], "&&", 
            RowBox[{"(", 
             RowBox[{"m", "\[Equal]", "1"}], ")"}], "&&", 
            RowBox[{"(", 
             RowBox[{"n", "\[Equal]", "0"}], ")"}]}], ",", 
           RowBox[{
            RowBox[{
             RowBox[{"-", "ac"}], "*", "Nf", "*", 
             RowBox[{
              RowBox[{
               RowBox[{
                RowBox[{
                 RowBox[{
                  RowBox[{"x", "[", "j", "]"}], "[", "k", "]"}], "[", "l", 
                 "]"}], "[", "m", "]"}], "[", "n", "]"}], "[", "t", "]"}], 
             "*", 
             RowBox[{"Sum", "[", 
              RowBox[{
               RowBox[{
                RowBox[{
                 RowBox[{
                  RowBox[{
                   RowBox[{
                    RowBox[{"x", "[", "jj", "]"}], "[", "kk", "]"}], "[", "0",
                    "]"}], "[", "m", "]"}], "[", "1", "]"}], "[", "t", "]"}], 
               ",", 
               RowBox[{"{", 
                RowBox[{"jj", ",", "1", ",", "6"}], "}"}], ",", 
               RowBox[{"{", 
                RowBox[{"kk", ",", "0", ",", "2"}], "}"}]}], "]"}]}], "+", 
            RowBox[{"dc", "*", 
             RowBox[{"Sum", "[", 
              RowBox[{
               RowBox[{
                RowBox[{
                 RowBox[{
                  RowBox[{
                   RowBox[{
                    RowBox[{"x", "[", "jj", "]"}], "[", "kk", "]"}], "[", "l",
                    "]"}], "[", "m", "]"}], "[", "1", "]"}], "[", "t", "]"}], 
               ",", 
               RowBox[{"{", 
                RowBox[{"jj", ",", "1", ",", "6"}], "}"}], ",", 
               RowBox[{"{", 
                RowBox[{"kk", ",", "0", ",", "2"}], "}"}]}], "]"}]}]}], ",", 
           "0"}], "]"}], "+", "\[IndentingNewLine]", 
         RowBox[{"If", "[", 
          RowBox[{
           RowBox[{
            RowBox[{"(", 
             RowBox[{"j", ">", "0"}], ")"}], "&&", 
            RowBox[{"(", 
             RowBox[{
              RowBox[{"(", 
               RowBox[{"l", "\[Equal]", "1"}], ")"}], "||", 
              RowBox[{"(", 
               RowBox[{"l", "\[Equal]", "4"}], ")"}]}], ")"}], "&&", 
            RowBox[{"(", 
             RowBox[{"m", "\[Equal]", "1"}], ")"}], "&&", 
            RowBox[{"(", 
             RowBox[{"n", "\[Equal]", "1"}], ")"}]}], ",", 
           RowBox[{
            RowBox[{"ac", "*", "Nf", "*", 
             RowBox[{
              RowBox[{
               RowBox[{
                RowBox[{
                 RowBox[{
                  RowBox[{"x", "[", "0", "]"}], "[", "0", "]"}], "[", "l", 
                 "]"}], "[", "m", "]"}], "[", "0", "]"}], "[", "t", "]"}], 
             "*", 
             RowBox[{
              RowBox[{
               RowBox[{
                RowBox[{
                 RowBox[{
                  RowBox[{"x", "[", "j", "]"}], "[", "k", "]"}], "[", "0", 
                 "]"}], "[", "m", "]"}], "[", "n", "]"}], "[", "t", "]"}]}], 
            "-", 
            RowBox[{"dc", "*", 
             RowBox[{
              RowBox[{
               RowBox[{
                RowBox[{
                 RowBox[{
                  RowBox[{"x", "[", "j", "]"}], "[", "k", "]"}], "[", "l", 
                 "]"}], "[", "m", "]"}], "[", "n", "]"}], "[", "t", "]"}]}]}],
            ",", "0"}], "]"}], "+", "\[IndentingNewLine]", 
         RowBox[{"If", "[", 
          RowBox[{
           RowBox[{
            RowBox[{"(", 
             RowBox[{"j", ">", "2"}], ")"}], "&&", 
            RowBox[{"(", 
             RowBox[{"l", "\[Equal]", "2"}], ")"}], "&&", 
            RowBox[{"(", 
             RowBox[{"n", "\[Equal]", "0"}], ")"}]}], ",", 
           RowBox[{
            RowBox[{
             RowBox[{"-", "ac"}], "*", 
             RowBox[{"If", "[", 
              RowBox[{
               RowBox[{"m", "\[Equal]", "1"}], ",", "Nf", ",", "1"}], "]"}], 
             "*", 
             RowBox[{
              RowBox[{
               RowBox[{
                RowBox[{
                 RowBox[{
                  RowBox[{"x", "[", "j", "]"}], "[", "k", "]"}], "[", "l", 
                 "]"}], "[", "m", "]"}], "[", "n", "]"}], "[", "t", "]"}], 
             "*", 
             RowBox[{
              RowBox[{
               RowBox[{
                RowBox[{
                 RowBox[{
                  RowBox[{"x", "[", "0", "]"}], "[", "0", "]"}], "[", "1", 
                 "]"}], "[", "m", "]"}], "[", "0", "]"}], "[", "t", "]"}]}], 
            "+", 
            RowBox[{"dc", "*", 
             RowBox[{
              RowBox[{
               RowBox[{
                RowBox[{
                 RowBox[{
                  RowBox[{"x", "[", "j", "]"}], "[", "k", "]"}], "[", "3", 
                 "]"}], "[", "m", "]"}], "[", "n", "]"}], "[", "t", "]"}]}]}],
            ",", "0"}], "]"}], "+", 
         RowBox[{"If", "[", 
          RowBox[{
           RowBox[{
            RowBox[{"(", 
             RowBox[{"j", "\[Equal]", "0"}], ")"}], "&&", 
            RowBox[{"(", 
             RowBox[{"k", "\[Equal]", "0"}], ")"}], "&&", 
            RowBox[{"(", 
             RowBox[{"l", "\[Equal]", "1"}], ")"}], "&&", 
            RowBox[{"(", 
             RowBox[{"n", "\[Equal]", "0"}], ")"}]}], ",", 
           RowBox[{
            RowBox[{
             RowBox[{"-", "ac"}], "*", 
             RowBox[{"If", "[", 
              RowBox[{
               RowBox[{"m", "\[Equal]", "1"}], ",", "Nf", ",", "1"}], "]"}], 
             "*", 
             RowBox[{
              RowBox[{
               RowBox[{
                RowBox[{
                 RowBox[{
                  RowBox[{"x", "[", "j", "]"}], "[", "k", "]"}], "[", "l", 
                 "]"}], "[", "m", "]"}], "[", "n", "]"}], "[", "t", "]"}], 
             "*", 
             RowBox[{"Sum", "[", 
              RowBox[{
               RowBox[{
                RowBox[{
                 RowBox[{
                  RowBox[{
                   RowBox[{
                    RowBox[{"x", "[", "jj", "]"}], "[", "kk", "]"}], "[", "2",
                    "]"}], "[", "m", "]"}], "[", "0", "]"}], "[", "t", "]"}], 
               ",", 
               RowBox[{"{", 
                RowBox[{"jj", ",", "3", ",", "6"}], "}"}], ",", 
               RowBox[{"{", 
                RowBox[{"kk", ",", "0", ",", "2"}], "}"}]}], "]"}]}], "+", 
            RowBox[{"dc", "*", 
             RowBox[{"Sum", "[", 
              RowBox[{
               RowBox[{
                RowBox[{
                 RowBox[{
                  RowBox[{
                   RowBox[{
                    RowBox[{"x", "[", "jj", "]"}], "[", "kk", "]"}], "[", "3",
                    "]"}], "[", "m", "]"}], "[", "0", "]"}], "[", "t", "]"}], 
               ",", 
               RowBox[{"{", 
                RowBox[{"jj", ",", "3", ",", "6"}], "}"}], ",", 
               RowBox[{"{", 
                RowBox[{"kk", ",", "0", ",", "2"}], "}"}]}], "]"}]}]}], ",", 
           "0"}], "]"}], "+", "\[IndentingNewLine]", 
         RowBox[{"If", "[", 
          RowBox[{
           RowBox[{
            RowBox[{"(", 
             RowBox[{"j", ">", "2"}], ")"}], "&&", 
            RowBox[{"(", 
             RowBox[{"l", "\[Equal]", "3"}], ")"}], "&&", 
            RowBox[{"(", 
             RowBox[{"n", "\[Equal]", "0"}], ")"}]}], ",", 
           RowBox[{
            RowBox[{"ac", "*", 
             RowBox[{"If", "[", 
              RowBox[{
               RowBox[{"m", "\[Equal]", "1"}], ",", "Nf", ",", "1"}], "]"}], 
             "*", 
             RowBox[{
              RowBox[{
               RowBox[{
                RowBox[{
                 RowBox[{
                  RowBox[{"x", "[", "j", "]"}], "[", "k", "]"}], "[", "2", 
                 "]"}], "[", "m", "]"}], "[", "n", "]"}], "[", "t", "]"}], 
             "*", 
             RowBox[{
              RowBox[{
               RowBox[{
                RowBox[{
                 RowBox[{
                  RowBox[{"x", "[", "0", "]"}], "[", "0", "]"}], "[", "1", 
                 "]"}], "[", "m", "]"}], "[", "0", "]"}], "[", "t", "]"}]}], 
            "-", 
            RowBox[{"dc", "*", 
             RowBox[{
              RowBox[{
               RowBox[{
                RowBox[{
                 RowBox[{
                  RowBox[{"x", "[", "j", "]"}], "[", "k", "]"}], "[", "l", 
                 "]"}], "[", "m", "]"}], "[", "n", "]"}], "[", "t", "]"}]}]}],
            ",", "0"}], "]"}], "+", 
         RowBox[{"If", "[", 
          RowBox[{
           RowBox[{
            RowBox[{"(", 
             RowBox[{"j", ">", "2"}], ")"}], "&&", 
            RowBox[{"(", 
             RowBox[{"l", "\[Equal]", "2"}], ")"}], "&&", 
            RowBox[{"(", 
             RowBox[{"n", "\[Equal]", "0"}], ")"}]}], ",", 
           RowBox[{
            RowBox[{
             RowBox[{"-", "ac"}], "*", 
             RowBox[{"If", "[", 
              RowBox[{
               RowBox[{"m", "\[Equal]", "1"}], ",", "Nf", ",", "1"}], "]"}], 
             "*", 
             RowBox[{
              RowBox[{
               RowBox[{
                RowBox[{
                 RowBox[{
                  RowBox[{"x", "[", "j", "]"}], "[", "k", "]"}], "[", "l", 
                 "]"}], "[", "m", "]"}], "[", "n", "]"}], "[", "t", "]"}], 
             "*", 
             RowBox[{
              RowBox[{
               RowBox[{
                RowBox[{
                 RowBox[{
                  RowBox[{"x", "[", "0", "]"}], "[", "0", "]"}], "[", "4", 
                 "]"}], "[", "m", "]"}], "[", "0", "]"}], "[", "t", "]"}]}], 
            "+", 
            RowBox[{"dc", "*", 
             RowBox[{
              RowBox[{
               RowBox[{
                RowBox[{
                 RowBox[{
                  RowBox[{"x", "[", "j", "]"}], "[", "k", "]"}], "[", "5", 
                 "]"}], "[", "m", "]"}], "[", "n", "]"}], "[", "t", "]"}]}]}],
            ",", "0"}], "]"}], "+", 
         RowBox[{"If", "[", 
          RowBox[{
           RowBox[{
            RowBox[{"(", 
             RowBox[{"j", "\[Equal]", "0"}], ")"}], "&&", 
            RowBox[{"(", 
             RowBox[{"k", "\[Equal]", "0"}], ")"}], "&&", 
            RowBox[{"(", 
             RowBox[{"l", "\[Equal]", "4"}], ")"}], "&&", 
            RowBox[{"(", 
             RowBox[{"n", "\[Equal]", "0"}], ")"}]}], ",", 
           RowBox[{
            RowBox[{
             RowBox[{"-", "ac"}], "*", 
             RowBox[{"If", "[", 
              RowBox[{
               RowBox[{"m", "\[Equal]", "1"}], ",", "Nf", ",", "1"}], "]"}], 
             "*", 
             RowBox[{
              RowBox[{
               RowBox[{
                RowBox[{
                 RowBox[{
                  RowBox[{"x", "[", "j", "]"}], "[", "k", "]"}], "[", "l", 
                 "]"}], "[", "m", "]"}], "[", "n", "]"}], "[", "t", "]"}], 
             "*", 
             RowBox[{"Sum", "[", 
              RowBox[{
               RowBox[{
                RowBox[{
                 RowBox[{
                  RowBox[{
                   RowBox[{
                    RowBox[{"x", "[", "jj", "]"}], "[", "kk", "]"}], "[", "2",
                    "]"}], "[", "m", "]"}], "[", "0", "]"}], "[", "t", "]"}], 
               ",", 
               RowBox[{"{", 
                RowBox[{"jj", ",", "3", ",", "6"}], "}"}], ",", 
               RowBox[{"{", 
                RowBox[{"kk", ",", "0", ",", "2"}], "}"}]}], "]"}]}], "+", 
            RowBox[{"dc", "*", 
             RowBox[{"Sum", "[", 
              RowBox[{
               RowBox[{
                RowBox[{
                 RowBox[{
                  RowBox[{
                   RowBox[{
                    RowBox[{"x", "[", "jj", "]"}], "[", "kk", "]"}], "[", "5",
                    "]"}], "[", "m", "]"}], "[", "0", "]"}], "[", "t", "]"}], 
               ",", 
               RowBox[{"{", 
                RowBox[{"jj", ",", "3", ",", "6"}], "}"}], ",", 
               RowBox[{"{", 
                RowBox[{"kk", ",", "0", ",", "2"}], "}"}]}], "]"}]}]}], ",", 
           "0"}], "]"}], "+", "\[IndentingNewLine]", 
         RowBox[{"If", "[", 
          RowBox[{
           RowBox[{
            RowBox[{"(", 
             RowBox[{"j", ">", "2"}], ")"}], "&&", 
            RowBox[{"(", 
             RowBox[{"l", "\[Equal]", "5"}], ")"}], "&&", 
            RowBox[{"(", 
             RowBox[{"n", "\[Equal]", "0"}], ")"}]}], ",", 
           RowBox[{
            RowBox[{"ac", "*", 
             RowBox[{"If", "[", 
              RowBox[{
               RowBox[{"m", "\[Equal]", "1"}], ",", "Nf", ",", "1"}], "]"}], 
             "*", 
             RowBox[{
              RowBox[{
               RowBox[{
                RowBox[{
                 RowBox[{
                  RowBox[{"x", "[", "j", "]"}], "[", "k", "]"}], "[", "2", 
                 "]"}], "[", "m", "]"}], "[", "n", "]"}], "[", "t", "]"}], 
             "*", 
             RowBox[{
              RowBox[{
               RowBox[{
                RowBox[{
                 RowBox[{
                  RowBox[{"x", "[", "0", "]"}], "[", "0", "]"}], "[", "4", 
                 "]"}], "[", "m", "]"}], "[", "0", "]"}], "[", "t", "]"}]}], 
            "-", 
            RowBox[{"dc", "*", 
             RowBox[{
              RowBox[{
               RowBox[{
                RowBox[{
                 RowBox[{
                  RowBox[{"x", "[", "j", "]"}], "[", "k", "]"}], "[", "l", 
                 "]"}], "[", "m", "]"}], "[", "n", "]"}], "[", "t", "]"}]}]}],
            ",", "0"}], "]"}], "+", 
         RowBox[{"If", "[", 
          RowBox[{
           RowBox[{
            RowBox[{"(", 
             RowBox[{"l", "\[Equal]", "2"}], ")"}], "&&", 
            RowBox[{"(", 
             RowBox[{"j", ">", "2"}], ")"}], "&&", 
            RowBox[{"(", 
             RowBox[{"m", "\[Equal]", "1"}], ")"}], "&&", 
            RowBox[{"(", 
             RowBox[{"n", "\[Equal]", "1"}], ")"}]}], ",", 
           RowBox[{
            RowBox[{
             RowBox[{"-", "ac"}], "*", "Nf", "*", 
             RowBox[{
              RowBox[{
               RowBox[{
                RowBox[{
                 RowBox[{
                  RowBox[{"x", "[", "j", "]"}], "[", "k", "]"}], "[", "l", 
                 "]"}], "[", "m", "]"}], "[", "n", "]"}], "[", "t", "]"}], 
             "*", 
             RowBox[{
              RowBox[{
               RowBox[{
                RowBox[{
                 RowBox[{
                  RowBox[{"x", "[", "0", "]"}], "[", "0", "]"}], "[", "1", 
                 "]"}], "[", "m", "]"}], "[", "0", "]"}], "[", "t", "]"}]}], 
            "+", 
            RowBox[{"dc", "*", 
             RowBox[{
              RowBox[{
               RowBox[{
                RowBox[{
                 RowBox[{
                  RowBox[{"x", "[", "j", "]"}], "[", "k", "]"}], "[", "3", 
                 "]"}], "[", "m", "]"}], "[", "n", "]"}], "[", "t", "]"}]}]}],
            ",", "0"}], "]"}], "+", 
         RowBox[{"If", "[", 
          RowBox[{
           RowBox[{
            RowBox[{"(", 
             RowBox[{"j", "\[Equal]", "0"}], ")"}], "&&", 
            RowBox[{"(", 
             RowBox[{"k", "\[Equal]", "0"}], ")"}], "&&", 
            RowBox[{"(", 
             RowBox[{"l", "\[Equal]", "1"}], ")"}], "&&", 
            RowBox[{"(", 
             RowBox[{"m", "\[Equal]", "1"}], ")"}], "&&", 
            RowBox[{"(", 
             RowBox[{"n", "\[Equal]", "0"}], ")"}]}], ",", 
           RowBox[{
            RowBox[{
             RowBox[{"-", "ac"}], "*", "Nf", "*", 
             RowBox[{
              RowBox[{
               RowBox[{
                RowBox[{
                 RowBox[{
                  RowBox[{"x", "[", "j", "]"}], "[", "k", "]"}], "[", "l", 
                 "]"}], "[", "m", "]"}], "[", "n", "]"}], "[", "t", "]"}], 
             "*", 
             RowBox[{"Sum", "[", 
              RowBox[{
               RowBox[{
                RowBox[{
                 RowBox[{
                  RowBox[{
                   RowBox[{
                    RowBox[{"x", "[", "jj", "]"}], "[", "kk", "]"}], "[", "2",
                    "]"}], "[", "m", "]"}], "[", "1", "]"}], "[", "t", "]"}], 
               ",", 
               RowBox[{"{", 
                RowBox[{"jj", ",", "3", ",", "6"}], "}"}], ",", 
               RowBox[{"{", 
                RowBox[{"kk", ",", "0", ",", "2"}], "}"}]}], "]"}]}], "+", 
            RowBox[{"dc", "*", 
             RowBox[{"Sum", "[", 
              RowBox[{
               RowBox[{
                RowBox[{
                 RowBox[{
                  RowBox[{
                   RowBox[{
                    RowBox[{"x", "[", "jj", "]"}], "[", "kk", "]"}], "[", "3",
                    "]"}], "[", "m", "]"}], "[", "1", "]"}], "[", "t", "]"}], 
               ",", 
               RowBox[{"{", 
                RowBox[{"jj", ",", "3", ",", "6"}], "}"}], ",", 
               RowBox[{"{", 
                RowBox[{"kk", ",", "0", ",", "2"}], "}"}]}], "]"}]}]}], ",", 
           "0"}], "]"}], "+", 
         RowBox[{"If", "[", 
          RowBox[{
           RowBox[{
            RowBox[{"(", 
             RowBox[{"j", ">", "2"}], ")"}], "&&", 
            RowBox[{"(", 
             RowBox[{"l", "\[Equal]", "3"}], ")"}], "&&", 
            RowBox[{"(", 
             RowBox[{"m", "\[Equal]", "1"}], ")"}], "&&", 
            RowBox[{"(", 
             RowBox[{"n", "\[Equal]", "1"}], ")"}]}], ",", 
           RowBox[{
            RowBox[{"ac", "*", "Nf", "*", 
             RowBox[{
              RowBox[{
               RowBox[{
                RowBox[{
                 RowBox[{
                  RowBox[{"x", "[", "0", "]"}], "[", "0", "]"}], "[", "1", 
                 "]"}], "[", "m", "]"}], "[", "0", "]"}], "[", "t", "]"}], 
             "*", 
             RowBox[{
              RowBox[{
               RowBox[{
                RowBox[{
                 RowBox[{
                  RowBox[{"x", "[", "j", "]"}], "[", "k", "]"}], "[", "2", 
                 "]"}], "[", "m", "]"}], "[", "n", "]"}], "[", "t", "]"}]}], 
            "-", 
            RowBox[{"dc", "*", 
             RowBox[{
              RowBox[{
               RowBox[{
                RowBox[{
                 RowBox[{
                  RowBox[{"x", "[", "j", "]"}], "[", "k", "]"}], "[", "l", 
                 "]"}], "[", "m", "]"}], "[", "n", "]"}], "[", "t", "]"}]}]}],
            ",", "0"}], "]"}], "+", 
         RowBox[{"If", "[", 
          RowBox[{
           RowBox[{
            RowBox[{"(", 
             RowBox[{"l", "\[Equal]", "2"}], ")"}], "&&", 
            RowBox[{"(", 
             RowBox[{"j", ">", "2"}], ")"}], "&&", 
            RowBox[{"(", 
             RowBox[{"m", "\[Equal]", "1"}], ")"}], "&&", 
            RowBox[{"(", 
             RowBox[{"n", "\[Equal]", "1"}], ")"}]}], ",", 
           RowBox[{
            RowBox[{
             RowBox[{"-", "ac"}], "*", "Nf", "*", 
             RowBox[{
              RowBox[{
               RowBox[{
                RowBox[{
                 RowBox[{
                  RowBox[{"x", "[", "j", "]"}], "[", "k", "]"}], "[", "l", 
                 "]"}], "[", "m", "]"}], "[", "n", "]"}], "[", "t", "]"}], 
             "*", 
             RowBox[{
              RowBox[{
               RowBox[{
                RowBox[{
                 RowBox[{
                  RowBox[{"x", "[", "0", "]"}], "[", "0", "]"}], "[", "4", 
                 "]"}], "[", "m", "]"}], "[", "0", "]"}], "[", "t", "]"}]}], 
            "+", 
            RowBox[{"dc", "*", 
             RowBox[{
              RowBox[{
               RowBox[{
                RowBox[{
                 RowBox[{
                  RowBox[{"x", "[", "j", "]"}], "[", "k", "]"}], "[", "5", 
                 "]"}], "[", "m", "]"}], "[", "n", "]"}], "[", "t", "]"}]}]}],
            ",", "0"}], "]"}], "+", 
         RowBox[{"If", "[", 
          RowBox[{
           RowBox[{
            RowBox[{"(", 
             RowBox[{"j", "\[Equal]", "0"}], ")"}], "&&", 
            RowBox[{"(", 
             RowBox[{"k", "\[Equal]", "0"}], ")"}], "&&", 
            RowBox[{"(", 
             RowBox[{"l", "\[Equal]", "4"}], ")"}], "&&", 
            RowBox[{"(", 
             RowBox[{"m", "\[Equal]", "1"}], ")"}], "&&", 
            RowBox[{"(", 
             RowBox[{"n", "\[Equal]", "0"}], ")"}]}], ",", 
           RowBox[{
            RowBox[{
             RowBox[{"-", "ac"}], "*", "Nf", "*", 
             RowBox[{
              RowBox[{
               RowBox[{
                RowBox[{
                 RowBox[{
                  RowBox[{"x", "[", "j", "]"}], "[", "j", "]"}], "[", "l", 
                 "]"}], "[", "m", "]"}], "[", "n", "]"}], "[", "t", "]"}], 
             "*", 
             RowBox[{"Sum", "[", 
              RowBox[{
               RowBox[{
                RowBox[{
                 RowBox[{
                  RowBox[{
                   RowBox[{
                    RowBox[{"x", "[", "jj", "]"}], "[", "kk", "]"}], "[", "2",
                    "]"}], "[", "m", "]"}], "[", "1", "]"}], "[", "t", "]"}], 
               ",", 
               RowBox[{"{", 
                RowBox[{"jj", ",", "3", ",", "6"}], "}"}], ",", 
               RowBox[{"{", 
                RowBox[{"kk", ",", "0", ",", "2"}], "}"}]}], "]"}]}], "+", 
            RowBox[{"dc", "*", 
             RowBox[{"Sum", "[", 
              RowBox[{
               RowBox[{
                RowBox[{
                 RowBox[{
                  RowBox[{
                   RowBox[{
                    RowBox[{"x", "[", "jj", "]"}], "[", "kk", "]"}], "[", "5",
                    "]"}], "[", "m", "]"}], "[", "1", "]"}], "[", "t", "]"}], 
               ",", 
               RowBox[{"{", 
                RowBox[{"jj", ",", "3", ",", "6"}], "}"}], ",", 
               RowBox[{"{", 
                RowBox[{"kk", ",", "0", ",", "2"}], "}"}]}], "]"}]}]}], ",", 
           "0"}], "]"}], "+", 
         RowBox[{"If", "[", 
          RowBox[{
           RowBox[{
            RowBox[{"(", 
             RowBox[{"j", ">", "2"}], ")"}], "&&", 
            RowBox[{"(", 
             RowBox[{"l", "\[Equal]", "5"}], ")"}], "&&", 
            RowBox[{"(", 
             RowBox[{"m", "\[Equal]", "1"}], ")"}], "&&", 
            RowBox[{"(", 
             RowBox[{"n", "\[Equal]", "1"}], ")"}]}], ",", 
           RowBox[{
            RowBox[{"ac", "*", "Nf", "*", 
             RowBox[{
              RowBox[{
               RowBox[{
                RowBox[{
                 RowBox[{
                  RowBox[{"x", "[", "0", "]"}], "[", "0", "]"}], "[", "4", 
                 "]"}], "[", "m", "]"}], "[", "0", "]"}], "[", "t", "]"}], 
             "*", 
             RowBox[{
              RowBox[{
               RowBox[{
                RowBox[{
                 RowBox[{
                  RowBox[{"x", "[", "j", "]"}], "[", "k", "]"}], "[", "2", 
                 "]"}], "[", "m", "]"}], "[", "n", "]"}], "[", "t", "]"}]}], 
            "-", 
            RowBox[{"dc", "*", 
             RowBox[{
              RowBox[{
               RowBox[{
                RowBox[{
                 RowBox[{
                  RowBox[{"x", "[", "j", "]"}], "[", "k", "]"}], "[", "l", 
                 "]"}], "[", "m", "]"}], "[", "n", "]"}], "[", "t", "]"}]}]}],
            ",", "0"}], "]"}], "+", "\[IndentingNewLine]", 
         "\[IndentingNewLine]", 
         RowBox[{"(*", 
          RowBox[{"PER", "-", 
           RowBox[{"GSK3b", " ", 
            RowBox[{"Binidng", "/", "Unbinidng"}]}]}], "*)"}], 
         "\[IndentingNewLine]", 
         RowBox[{"If", "[", 
          RowBox[{
           RowBox[{
            RowBox[{"(", 
             RowBox[{"j", ">", "2"}], ")"}], "&&", 
            RowBox[{"(", 
             RowBox[{
              RowBox[{"(", 
               RowBox[{"l", "\[Equal]", "0"}], ")"}], "||", 
              RowBox[{"(", 
               RowBox[{"l", "\[Equal]", "1"}], ")"}]}], ")"}]}], ",", 
           RowBox[{
            RowBox[{
             RowBox[{"-", 
              RowBox[{"If", "[", 
               RowBox[{
                RowBox[{"m", "\[Equal]", "1"}], ",", "Nf", ",", "1"}], 
               "]"}]}], "*", "agp", "*", 
             RowBox[{
              RowBox[{
               RowBox[{
                RowBox[{
                 RowBox[{
                  RowBox[{"x", "[", "j", "]"}], "[", "k", "]"}], "[", "l", 
                 "]"}], "[", "m", "]"}], "[", "n", "]"}], "[", "t", "]"}], 
             "*", 
             RowBox[{
              RowBox[{
               RowBox[{
                RowBox[{
                 RowBox[{
                  RowBox[{"x", "[", "0", "]"}], "[", "0", "]"}], "[", "2", 
                 "]"}], "[", "m", "]"}], "[", "0", "]"}], "[", "t", "]"}]}], 
            "+", 
            RowBox[{"dg", "*", 
             RowBox[{
              RowBox[{
               RowBox[{
                RowBox[{
                 RowBox[{
                  RowBox[{"x", "[", "j", "]"}], "[", "k", "]"}], "[", 
                 RowBox[{"l", "+", "2"}], "]"}], "[", "m", "]"}], "[", "n", 
               "]"}], "[", "t", "]"}]}]}], ",", "0"}], "]"}], "+", 
         RowBox[{"If", "[", 
          RowBox[{
           RowBox[{
            RowBox[{"(", 
             RowBox[{"j", ">", "2"}], ")"}], "&&", 
            RowBox[{"(", 
             RowBox[{"l", "\[Equal]", "4"}], ")"}]}], ",", 
           RowBox[{
            RowBox[{
             RowBox[{"-", 
              RowBox[{"If", "[", 
               RowBox[{
                RowBox[{"m", "\[Equal]", "1"}], ",", "Nf", ",", "1"}], 
               "]"}]}], "*", "agp", "*", 
             RowBox[{
              RowBox[{
               RowBox[{
                RowBox[{
                 RowBox[{
                  RowBox[{"x", "[", "j", "]"}], "[", "k", "]"}], "[", "l", 
                 "]"}], "[", "m", "]"}], "[", "n", "]"}], "[", "t", "]"}], 
             "*", 
             RowBox[{
              RowBox[{
               RowBox[{
                RowBox[{
                 RowBox[{
                  RowBox[{"x", "[", "0", "]"}], "[", "0", "]"}], "[", "2", 
                 "]"}], "[", "m", "]"}], "[", "0", "]"}], "[", "t", "]"}]}], 
            "+", 
            RowBox[{"dg", "*", 
             RowBox[{
              RowBox[{
               RowBox[{
                RowBox[{
                 RowBox[{
                  RowBox[{"x", "[", "j", "]"}], "[", "k", "]"}], "[", "5", 
                 "]"}], "[", "m", "]"}], "[", "n", "]"}], "[", "t", "]"}]}]}],
            ",", "0"}], "]"}], "+", 
         RowBox[{"If", "[", 
          RowBox[{
           RowBox[{
            RowBox[{"(", 
             RowBox[{"j", ">", "2"}], ")"}], "&&", 
            RowBox[{"(", 
             RowBox[{
              RowBox[{"(", 
               RowBox[{"l", "\[Equal]", "2"}], ")"}], "||", 
              RowBox[{"(", 
               RowBox[{"l", "\[Equal]", "3"}], ")"}]}], ")"}]}], ",", 
           RowBox[{
            RowBox[{
             RowBox[{"If", "[", 
              RowBox[{
               RowBox[{"m", "\[Equal]", "1"}], ",", "Nf", ",", "1"}], "]"}], 
             "*", "agp", "*", 
             RowBox[{
              RowBox[{
               RowBox[{
                RowBox[{
                 RowBox[{
                  RowBox[{"x", "[", "j", "]"}], "[", "k", "]"}], "[", 
                 RowBox[{"l", "-", "2"}], "]"}], "[", "m", "]"}], "[", "n", 
               "]"}], "[", "t", "]"}], "*", 
             RowBox[{
              RowBox[{
               RowBox[{
                RowBox[{
                 RowBox[{
                  RowBox[{"x", "[", "0", "]"}], "[", "0", "]"}], "[", "2", 
                 "]"}], "[", "m", "]"}], "[", "0", "]"}], "[", "t", "]"}]}], 
            "-", 
            RowBox[{"dg", "*", 
             RowBox[{
              RowBox[{
               RowBox[{
                RowBox[{
                 RowBox[{
                  RowBox[{"x", "[", "j", "]"}], "[", "k", "]"}], "[", "l", 
                 "]"}], "[", "m", "]"}], "[", "n", "]"}], "[", "t", "]"}]}]}],
            ",", "0"}], "]"}], "+", 
         RowBox[{"If", "[", 
          RowBox[{
           RowBox[{
            RowBox[{"(", 
             RowBox[{"j", ">", "2"}], ")"}], "&&", 
            RowBox[{"(", 
             RowBox[{"l", "\[Equal]", "5"}], ")"}]}], ",", 
           RowBox[{
            RowBox[{
             RowBox[{"If", "[", 
              RowBox[{
               RowBox[{"m", "\[Equal]", "1"}], ",", "Nf", ",", "1"}], "]"}], 
             "*", "agp", "*", 
             RowBox[{
              RowBox[{
               RowBox[{
                RowBox[{
                 RowBox[{
                  RowBox[{"x", "[", "j", "]"}], "[", "k", "]"}], "[", "4", 
                 "]"}], "[", "m", "]"}], "[", "n", "]"}], "[", "t", "]"}], 
             "*", 
             RowBox[{
              RowBox[{
               RowBox[{
                RowBox[{
                 RowBox[{
                  RowBox[{"x", "[", "0", "]"}], "[", "0", "]"}], "[", "2", 
                 "]"}], "[", "m", "]"}], "[", "0", "]"}], "[", "t", "]"}]}], 
            "-", 
            RowBox[{"dg", "*", 
             RowBox[{
              RowBox[{
               RowBox[{
                RowBox[{
                 RowBox[{
                  RowBox[{"x", "[", "j", "]"}], "[", "k", "]"}], "[", "l", 
                 "]"}], "[", "m", "]"}], "[", "n", "]"}], "[", "t", "]"}]}]}],
            ",", "0"}], "]"}], "+", 
         RowBox[{"If", "[", 
          RowBox[{
           RowBox[{
            RowBox[{"(", 
             RowBox[{"j", "\[Equal]", "0"}], ")"}], "&&", 
            RowBox[{"(", 
             RowBox[{"k", "\[Equal]", "0"}], ")"}], "&&", 
            RowBox[{"(", 
             RowBox[{"l", "\[Equal]", "2"}], ")"}], "&&", 
            RowBox[{"(", 
             RowBox[{"n", "\[Equal]", "0"}], ")"}]}], ",", 
           RowBox[{
            RowBox[{
             RowBox[{"-", 
              RowBox[{"If", "[", 
               RowBox[{
                RowBox[{"m", "\[Equal]", "1"}], ",", "Nf", ",", "1"}], 
               "]"}]}], "*", "agp", "*", 
             RowBox[{"Sum", "[", 
              RowBox[{
               RowBox[{
                RowBox[{
                 RowBox[{
                  RowBox[{
                   RowBox[{
                    RowBox[{"x", "[", "jj", "]"}], "[", "kk", "]"}], "[", 
                   "ll", "]"}], "[", "m", "]"}], "[", "nn", "]"}], "[", "t", 
                "]"}], ",", 
               RowBox[{"{", 
                RowBox[{"jj", ",", "3", ",", "6"}], "}"}], ",", 
               RowBox[{"{", 
                RowBox[{"kk", ",", "0", ",", "2"}], "}"}], ",", 
               RowBox[{"{", 
                RowBox[{"ll", ",", 
                 RowBox[{"{", 
                  RowBox[{"0", ",", "1", ",", "4"}], "}"}]}], "}"}], ",", 
               RowBox[{"{", 
                RowBox[{"nn", ",", "0", ",", "1"}], "}"}]}], "]"}], "*", 
             RowBox[{
              RowBox[{
               RowBox[{
                RowBox[{
                 RowBox[{
                  RowBox[{"x", "[", "j", "]"}], "[", "k", "]"}], "[", "l", 
                 "]"}], "[", "m", "]"}], "[", "n", "]"}], "[", "t", "]"}]}], 
            "+", 
            RowBox[{"dg", "*", 
             RowBox[{"Sum", "[", 
              RowBox[{
               RowBox[{
                RowBox[{
                 RowBox[{
                  RowBox[{
                   RowBox[{
                    RowBox[{"x", "[", "jj", "]"}], "[", "kk", "]"}], "[", 
                   "ll", "]"}], "[", "m", "]"}], "[", "nn", "]"}], "[", "t", 
                "]"}], ",", 
               RowBox[{"{", 
                RowBox[{"jj", ",", "3", ",", "6"}], "}"}], ",", 
               RowBox[{"{", 
                RowBox[{"kk", ",", "0", ",", "2"}], "}"}], ",", 
               RowBox[{"{", 
                RowBox[{"ll", ",", 
                 RowBox[{"{", 
                  RowBox[{"2", ",", "3", ",", "5"}], "}"}]}], "}"}], ",", 
               RowBox[{"{", 
                RowBox[{"nn", ",", "0", ",", "1"}], "}"}]}], "]"}]}]}], ",", 
           "0"}], "]"}], "+", "\[IndentingNewLine]", "\[IndentingNewLine]", 
         RowBox[{"(*", 
          RowBox[{"PER", "-", "BMAL1", "-", 
           RowBox[{
            RowBox[{"CLOCK", "/", "NPAS2"}], " ", 
            RowBox[{"Binding", "/", "Unbinding"}]}]}], "*)"}], 
         "\[IndentingNewLine]", 
         RowBox[{"If", "[", 
          RowBox[{
           RowBox[{
            RowBox[{"(", 
             RowBox[{"j", ">", "0"}], ")"}], "&&", 
            RowBox[{"(", 
             RowBox[{"m", "\[Equal]", "1"}], ")"}], "&&", 
            RowBox[{"(", 
             RowBox[{"n", "\[Equal]", "0"}], ")"}]}], ",", 
           RowBox[{
            RowBox[{
             RowBox[{"-", "bbin"}], "*", "Nf", "*", 
             RowBox[{
              RowBox[{
               RowBox[{
                RowBox[{
                 RowBox[{
                  RowBox[{"x", "[", "j", "]"}], "[", "k", "]"}], "[", "l", 
                 "]"}], "[", "m", "]"}], "[", "n", "]"}], "[", "t", "]"}], 
             "*", 
             RowBox[{
              RowBox[{
               RowBox[{
                RowBox[{
                 RowBox[{
                  RowBox[{"x", "[", "0", "]"}], "[", "0", "]"}], "[", "0", 
                 "]"}], "[", "m", "]"}], "[", "1", "]"}], "[", "t", "]"}]}], 
            "+", 
            RowBox[{"unbbin", "*", 
             RowBox[{
              RowBox[{
               RowBox[{
                RowBox[{
                 RowBox[{
                  RowBox[{"x", "[", "j", "]"}], "[", "k", "]"}], "[", "l", 
                 "]"}], "[", "m", "]"}], "[", "1", "]"}], "[", "t", "]"}]}]}],
            ",", "0"}], "]"}], "+", 
         RowBox[{"If", "[", 
          RowBox[{
           RowBox[{
            RowBox[{"(", 
             RowBox[{"j", "\[Equal]", "0"}], ")"}], "&&", 
            RowBox[{"(", 
             RowBox[{"k", "\[Equal]", "0"}], ")"}], "&&", 
            RowBox[{"(", 
             RowBox[{"n", ">", "0"}], ")"}], "&&", 
            RowBox[{"(", 
             RowBox[{"l", "\[Equal]", "0"}], ")"}], "&&", 
            RowBox[{"(", 
             RowBox[{"m", "\[Equal]", "1"}], ")"}]}], ",", 
           RowBox[{
            RowBox[{
             RowBox[{"-", "bbin"}], "*", "Nf", "*", 
             RowBox[{
              RowBox[{
               RowBox[{
                RowBox[{
                 RowBox[{
                  RowBox[{"x", "[", "0", "]"}], "[", "0", "]"}], "[", "0", 
                 "]"}], "[", "m", "]"}], "[", "n", "]"}], "[", "t", "]"}], 
             "*", 
             RowBox[{"Sum", "[", 
              RowBox[{
               RowBox[{
                RowBox[{
                 RowBox[{
                  RowBox[{
                   RowBox[{
                    RowBox[{"x", "[", "jj", "]"}], "[", "kk", "]"}], "[", 
                   "ll", "]"}], "[", "m", "]"}], "[", "0", "]"}], "[", "t", 
                "]"}], ",", 
               RowBox[{"{", 
                RowBox[{"jj", ",", "1", ",", "6"}], "}"}], ",", 
               RowBox[{"{", 
                RowBox[{"kk", ",", "0", ",", "2"}], "}"}], ",", 
               RowBox[{"{", 
                RowBox[{"ll", ",", "0", ",", "5"}], "}"}]}], "]"}]}], "+", 
            RowBox[{"unbbin", "*", 
             RowBox[{"Sum", "[", 
              RowBox[{
               RowBox[{
                RowBox[{
                 RowBox[{
                  RowBox[{
                   RowBox[{
                    RowBox[{"x", "[", "jj", "]"}], "[", "kk", "]"}], "[", 
                   "ll", "]"}], "[", "m", "]"}], "[", "n", "]"}], "[", "t", 
                "]"}], ",", 
               RowBox[{"{", 
                RowBox[{"jj", ",", "1", ",", "6"}], "}"}], ",", 
               RowBox[{"{", 
                RowBox[{"kk", ",", "0", ",", "2"}], "}"}], ",", 
               RowBox[{"{", 
                RowBox[{"ll", ",", "0", ",", "5"}], "}"}]}], "]"}]}]}], ",", 
           "0"}], "]"}], "+", 
         RowBox[{"If", "[", 
          RowBox[{
           RowBox[{
            RowBox[{"(", 
             RowBox[{"j", ">", "0"}], ")"}], "&&", 
            RowBox[{"(", 
             RowBox[{"m", "\[Equal]", "1"}], ")"}], "&&", 
            RowBox[{"(", 
             RowBox[{"n", ">", "0"}], ")"}]}], ",", 
           RowBox[{
            RowBox[{"bbin", "*", "Nf", "*", 
             RowBox[{
              RowBox[{
               RowBox[{
                RowBox[{
                 RowBox[{
                  RowBox[{"x", "[", "j", "]"}], "[", "k", "]"}], "[", "l", 
                 "]"}], "[", "m", "]"}], "[", "0", "]"}], "[", "t", "]"}], 
             "*", 
             RowBox[{
              RowBox[{
               RowBox[{
                RowBox[{
                 RowBox[{
                  RowBox[{"x", "[", "0", "]"}], "[", "0", "]"}], "[", "0", 
                 "]"}], "[", "m", "]"}], "[", "n", "]"}], "[", "t", "]"}]}], 
            "-", 
            RowBox[{"unbbin", "*", 
             RowBox[{
              RowBox[{
               RowBox[{
                RowBox[{
                 RowBox[{
                  RowBox[{"x", "[", "j", "]"}], "[", "k", "]"}], "[", "l", 
                 "]"}], "[", "m", "]"}], "[", "n", "]"}], "[", "t", "]"}]}]}],
            ",", "0"}], "]"}], "+", "\[IndentingNewLine]", 
         "\[IndentingNewLine]", 
         RowBox[{"(*", 
          RowBox[{"CRY", "-", "BMAL1", "-", 
           RowBox[{
            RowBox[{"CLOCK", "/", "NPAS2"}], " ", 
            RowBox[{"Binding", "/", "Unbinding"}]}]}], "*)"}], 
         "\[IndentingNewLine]", 
         RowBox[{"If", "[", 
          RowBox[{
           RowBox[{
            RowBox[{"(", 
             RowBox[{"j", "\[Equal]", "0"}], ")"}], "&&", 
            RowBox[{"(", 
             RowBox[{"k", ">", "0"}], ")"}], "&&", 
            RowBox[{"(", 
             RowBox[{"l", "\[Equal]", "0"}], ")"}], "&&", 
            RowBox[{"(", 
             RowBox[{"m", "\[Equal]", "1"}], ")"}], "&&", 
            RowBox[{"(", 
             RowBox[{"n", "\[Equal]", "0"}], ")"}]}], ",", 
           RowBox[{
            RowBox[{
             RowBox[{"-", "cbbin"}], "*", "Nf", "*", 
             RowBox[{
              RowBox[{
               RowBox[{
                RowBox[{
                 RowBox[{
                  RowBox[{"x", "[", "j", "]"}], "[", "k", "]"}], "[", "l", 
                 "]"}], "[", "m", "]"}], "[", "n", "]"}], "[", "t", "]"}], 
             "*", 
             RowBox[{
              RowBox[{
               RowBox[{
                RowBox[{
                 RowBox[{
                  RowBox[{"x", "[", "0", "]"}], "[", "0", "]"}], "[", "0", 
                 "]"}], "[", "m", "]"}], "[", "1", "]"}], "[", "t", "]"}]}], 
            "+", 
            RowBox[{"uncbbin", "*", 
             RowBox[{
              RowBox[{
               RowBox[{
                RowBox[{
                 RowBox[{
                  RowBox[{"x", "[", "j", "]"}], "[", "k", "]"}], "[", "l", 
                 "]"}], "[", "m", "]"}], "[", "1", "]"}], "[", "t", "]"}]}]}],
            ",", "0"}], "]"}], "+", 
         RowBox[{"If", "[", 
          RowBox[{
           RowBox[{
            RowBox[{"(", 
             RowBox[{"j", "\[Equal]", "0"}], ")"}], "&&", 
            RowBox[{"(", 
             RowBox[{"k", "\[Equal]", "0"}], ")"}], "&&", 
            RowBox[{"(", 
             RowBox[{"l", "\[Equal]", "0"}], ")"}], "&&", 
            RowBox[{"(", 
             RowBox[{"m", "\[Equal]", "1"}], ")"}], "&&", 
            RowBox[{"(", 
             RowBox[{"n", "\[Equal]", "1"}], ")"}]}], ",", 
           RowBox[{
            RowBox[{
             RowBox[{"-", "cbbin"}], "*", "Nf", "*", 
             RowBox[{
              RowBox[{
               RowBox[{
                RowBox[{
                 RowBox[{
                  RowBox[{"x", "[", "j", "]"}], "[", "k", "]"}], "[", "l", 
                 "]"}], "[", "m", "]"}], "[", "n", "]"}], "[", "t", "]"}], 
             "*", 
             RowBox[{"Sum", "[", 
              RowBox[{
               RowBox[{
                RowBox[{
                 RowBox[{
                  RowBox[{
                   RowBox[{
                    RowBox[{"x", "[", "0", "]"}], "[", "kk", "]"}], "[", "0", 
                   "]"}], "[", "m", "]"}], "[", "0", "]"}], "[", "t", "]"}], 
               ",", 
               RowBox[{"{", 
                RowBox[{"kk", ",", "1", ",", "2"}], "}"}]}], "]"}]}], "+", 
            RowBox[{"uncbbin", "*", 
             RowBox[{"Sum", "[", 
              RowBox[{
               RowBox[{
                RowBox[{
                 RowBox[{
                  RowBox[{
                   RowBox[{
                    RowBox[{"x", "[", "0", "]"}], "[", "kk", "]"}], "[", "0", 
                   "]"}], "[", "m", "]"}], "[", "n", "]"}], "[", "t", "]"}], 
               ",", 
               RowBox[{"{", 
                RowBox[{"kk", ",", "1", ",", "2"}], "}"}]}], "]"}]}]}], ",", 
           "0"}], "]"}], "+", 
         RowBox[{"If", "[", 
          RowBox[{
           RowBox[{
            RowBox[{"(", 
             RowBox[{"j", "\[Equal]", "0"}], ")"}], "&&", 
            RowBox[{"(", 
             RowBox[{"k", ">", "0"}], ")"}], "&&", 
            RowBox[{"(", 
             RowBox[{"l", "\[Equal]", "0"}], ")"}], "&&", 
            RowBox[{"(", 
             RowBox[{"m", "\[Equal]", "1"}], ")"}], "&&", 
            RowBox[{"(", 
             RowBox[{"n", "\[Equal]", "1"}], ")"}]}], ",", 
           RowBox[{
            RowBox[{"cbbin", "*", "Nf", "*", 
             RowBox[{
              RowBox[{
               RowBox[{
                RowBox[{
                 RowBox[{
                  RowBox[{"x", "[", "j", "]"}], "[", "k", "]"}], "[", "l", 
                 "]"}], "[", "m", "]"}], "[", "0", "]"}], "[", "t", "]"}], 
             "*", 
             RowBox[{
              RowBox[{
               RowBox[{
                RowBox[{
                 RowBox[{
                  RowBox[{"x", "[", "0", "]"}], "[", "0", "]"}], "[", "0", 
                 "]"}], "[", "m", "]"}], "[", "n", "]"}], "[", "t", "]"}]}], 
            "-", 
            RowBox[{"uncbbin", "*", 
             RowBox[{
              RowBox[{
               RowBox[{
                RowBox[{
                 RowBox[{
                  RowBox[{"x", "[", "j", "]"}], "[", "k", "]"}], "[", "l", 
                 "]"}], "[", "m", "]"}], "[", "n", "]"}], "[", "t", "]"}]}]}],
            ",", "0"}], "]"}], "+", "\[IndentingNewLine]", 
         "\[IndentingNewLine]", 
         RowBox[{"(*", 
          RowBox[{"REV", "-", "ERBs", "-", 
           RowBox[{"GSK3b", " ", 
            RowBox[{"Binding", "/", "Unbinding"}]}]}], "*)"}], 
         "\[IndentingNewLine]", 
         RowBox[{"If", "[", 
          RowBox[{
           RowBox[{
            RowBox[{"(", 
             RowBox[{"j", "\[Equal]", "0"}], ")"}], "&&", 
            RowBox[{"(", 
             RowBox[{"k", "\[Equal]", "0"}], ")"}], "&&", 
            RowBox[{"(", 
             RowBox[{"l", "\[Equal]", "2"}], ")"}], "&&", 
            RowBox[{"(", 
             RowBox[{"m", "\[Equal]", "0"}], ")"}], "&&", 
            RowBox[{"(", 
             RowBox[{"n", "\[Equal]", "0"}], ")"}]}], ",", 
           RowBox[{
            RowBox[{
             RowBox[{"-", "ag"}], "*", 
             RowBox[{"cyrev", "[", "t", "]"}], "*", 
             RowBox[{
              RowBox[{
               RowBox[{
                RowBox[{
                 RowBox[{
                  RowBox[{"x", "[", "j", "]"}], "[", "k", "]"}], "[", "l", 
                 "]"}], "[", "m", "]"}], "[", "n", "]"}], "[", "t", "]"}]}], 
            "+", 
            RowBox[{
             RowBox[{"(", "dg", ")"}], "*", 
             RowBox[{"cyrevg", "[", "t", "]"}]}], "+", 
            RowBox[{
             RowBox[{"(", "dg", ")"}], "*", 
             RowBox[{"cyrevgp", "[", "t", "]"}]}]}], ",", "0"}], "]"}], "+", 
         RowBox[{"If", "[", 
          RowBox[{
           RowBox[{
            RowBox[{"(", 
             RowBox[{"j", "\[Equal]", "0"}], ")"}], "&&", 
            RowBox[{"(", 
             RowBox[{"k", "\[Equal]", "0"}], ")"}], "&&", 
            RowBox[{"(", 
             RowBox[{"l", "\[Equal]", "2"}], ")"}], "&&", 
            RowBox[{"(", 
             RowBox[{"m", "\[Equal]", "1"}], ")"}], "&&", 
            RowBox[{"(", 
             RowBox[{"n", "\[Equal]", "0"}], ")"}]}], ",", 
           RowBox[{
            RowBox[{
             RowBox[{"-", "ag"}], "*", "Nf", "*", 
             RowBox[{"revn", "[", "t", "]"}], "*", 
             RowBox[{
              RowBox[{
               RowBox[{
                RowBox[{
                 RowBox[{
                  RowBox[{"x", "[", "j", "]"}], "[", "k", "]"}], "[", "l", 
                 "]"}], "[", "m", "]"}], "[", "n", "]"}], "[", "t", "]"}]}], 
            "+", 
            RowBox[{
             RowBox[{"(", "dg", ")"}], "*", 
             RowBox[{"revng", "[", "t", "]"}]}], "+", 
            RowBox[{
             RowBox[{"(", "dg", ")"}], "*", 
             RowBox[{"revngp", "[", "t", "]"}]}]}], ",", "0"}], "]"}], "+", 
         "\[IndentingNewLine]", "\[IndentingNewLine]", 
         RowBox[{"(*", 
          RowBox[{
          "PER", " ", "Binding", " ", "Protiens", " ", "Subcellular", " ", 
           "Translocation"}], "*)"}], "\[IndentingNewLine]", 
         RowBox[{"If", "[", 
          RowBox[{
           RowBox[{
            RowBox[{"(", 
             RowBox[{
              RowBox[{"(", 
               RowBox[{"j", "\[Equal]", "2"}], ")"}], "||", 
              RowBox[{"(", 
               RowBox[{"j", "\[Equal]", "4"}], ")"}], "||", 
              RowBox[{"(", 
               RowBox[{"j", "\[Equal]", "5"}], ")"}], "||", 
              RowBox[{"(", 
               RowBox[{"j", "\[Equal]", "6"}], ")"}]}], ")"}], "&&", 
            RowBox[{"(", 
             RowBox[{"m", "\[Equal]", "1"}], ")"}]}], ",", 
           RowBox[{
            RowBox[{
             RowBox[{"-", "ne"}], "*", 
             RowBox[{"If", "[", 
              RowBox[{
               RowBox[{"(", 
                RowBox[{"n", "\[Equal]", "0"}], ")"}], ",", "1", ",", "0"}], 
              "]"}], "*", 
             RowBox[{
              RowBox[{
               RowBox[{
                RowBox[{
                 RowBox[{
                  RowBox[{"x", "[", "j", "]"}], "[", "k", "]"}], "[", "l", 
                 "]"}], "[", "m", "]"}], "[", "n", "]"}], "[", "t", "]"}]}], 
            "+", 
            RowBox[{
             RowBox[{"If", "[", 
              RowBox[{
               RowBox[{"(", 
                RowBox[{"n", "\[Equal]", "0"}], ")"}], ",", "1", ",", "0"}], 
              "]"}], "*", "nl", "*", 
             RowBox[{
              RowBox[{
               RowBox[{
                RowBox[{
                 RowBox[{
                  RowBox[{"x", "[", "j", "]"}], "[", "k", "]"}], "[", "l", 
                 "]"}], "[", "0", "]"}], "[", "n", "]"}], "[", "t", "]"}]}]}],
            ",", "0"}], "]"}], "+", 
         RowBox[{"If", "[", 
          RowBox[{
           RowBox[{
            RowBox[{"(", 
             RowBox[{
              RowBox[{"(", 
               RowBox[{"j", "\[Equal]", "2"}], ")"}], "||", 
              RowBox[{"(", 
               RowBox[{"j", "\[Equal]", "4"}], ")"}], "||", 
              RowBox[{"(", 
               RowBox[{"j", "\[Equal]", "5"}], ")"}], "||", 
              RowBox[{"(", 
               RowBox[{"j", "\[Equal]", "6"}], ")"}]}], ")"}], "&&", 
            RowBox[{"(", 
             RowBox[{"m", "\[Equal]", "0"}], ")"}]}], ",", 
           RowBox[{
            RowBox[{"ne", "*", 
             RowBox[{"If", "[", 
              RowBox[{
               RowBox[{"(", 
                RowBox[{"n", "\[Equal]", "0"}], ")"}], ",", "1", ",", "0"}], 
              "]"}], "*", 
             RowBox[{
              RowBox[{
               RowBox[{
                RowBox[{
                 RowBox[{
                  RowBox[{"x", "[", "j", "]"}], "[", "k", "]"}], "[", "l", 
                 "]"}], "[", "1", "]"}], "[", "n", "]"}], "[", "t", "]"}]}], 
            "-", 
            RowBox[{
             RowBox[{"If", "[", 
              RowBox[{
               RowBox[{"(", 
                RowBox[{"n", "\[Equal]", "0"}], ")"}], ",", "1", ",", "0"}], 
              "]"}], "*", "nl", "*", 
             RowBox[{
              RowBox[{
               RowBox[{
                RowBox[{
                 RowBox[{
                  RowBox[{"x", "[", "j", "]"}], "[", "k", "]"}], "[", "l", 
                 "]"}], "[", "m", "]"}], "[", "n", "]"}], "[", "t", "]"}]}]}],
            ",", "0"}], "]"}], "+", "\[IndentingNewLine]", 
         "\[IndentingNewLine]", 
         RowBox[{"(*", 
          RowBox[{"BMAL1", "-", 
           RowBox[{
            RowBox[{"CLOCK", "/", "NPAS2"}], " ", "Subcellular", " ", 
            "Translocation"}]}], "*)"}], "\[IndentingNewLine]", 
         RowBox[{"If", "[", 
          RowBox[{
           RowBox[{
            RowBox[{"(", 
             RowBox[{"j", "\[Equal]", "0"}], ")"}], "&&", 
            RowBox[{"(", 
             RowBox[{"k", "\[Equal]", "0"}], ")"}], "&&", 
            RowBox[{"(", 
             RowBox[{"l", "\[Equal]", "0"}], ")"}], "&&", 
            RowBox[{"(", 
             RowBox[{"m", "\[Equal]", "1"}], ")"}], "&&", 
            RowBox[{"(", 
             RowBox[{"n", "\[Equal]", "1"}], ")"}]}], ",", 
           RowBox[{"nlbc", "*", 
            RowBox[{
             RowBox[{
              RowBox[{
               RowBox[{
                RowBox[{
                 RowBox[{"x", "[", "j", "]"}], "[", "k", "]"}], "[", "l", 
                "]"}], "[", "0", "]"}], "[", "n", "]"}], "[", "t", "]"}]}], 
           ",", "0"}], "]"}], "+", "\[IndentingNewLine]", 
         RowBox[{"If", "[", 
          RowBox[{
           RowBox[{
            RowBox[{"(", 
             RowBox[{"j", "\[Equal]", "0"}], ")"}], "&&", 
            RowBox[{"(", 
             RowBox[{"k", "\[Equal]", "0"}], ")"}], "&&", 
            RowBox[{"(", 
             RowBox[{"l", "\[Equal]", "0"}], ")"}], "&&", 
            RowBox[{"(", 
             RowBox[{"m", "\[Equal]", "0"}], ")"}], "&&", 
            RowBox[{"(", 
             RowBox[{"n", "\[Equal]", "1"}], ")"}]}], ",", 
           RowBox[{
            RowBox[{"-", "nlbc"}], "*", 
            RowBox[{
             RowBox[{
              RowBox[{
               RowBox[{
                RowBox[{
                 RowBox[{"x", "[", "j", "]"}], "[", "k", "]"}], "[", "l", 
                "]"}], "[", "m", "]"}], "[", "n", "]"}], "[", "t", "]"}]}], 
           ",", "0"}], "]"}], "+", "\[IndentingNewLine]", 
         "\[IndentingNewLine]", 
         RowBox[{"(*", 
          RowBox[{"Kinase", " ", "Subcellular", " ", "Translocation"}], 
          "*)"}], "\[IndentingNewLine]", 
         RowBox[{"If", "[", 
          RowBox[{
           RowBox[{
            RowBox[{"(", 
             RowBox[{"j", "\[Equal]", "0"}], ")"}], "&&", 
            RowBox[{"(", 
             RowBox[{"k", "\[Equal]", "0"}], ")"}], "&&", 
            RowBox[{"(", 
             RowBox[{
              RowBox[{"(", 
               RowBox[{"l", "\[Equal]", "1"}], ")"}], "||", 
              RowBox[{"(", 
               RowBox[{"l", "\[Equal]", "2"}], ")"}]}], ")"}], "&&", 
            RowBox[{"(", 
             RowBox[{"m", "\[Equal]", "1"}], ")"}], "&&", 
            RowBox[{"(", 
             RowBox[{"n", "\[Equal]", "0"}], ")"}]}], ",", 
           RowBox[{
            RowBox[{"-", "lne"}], "*", 
            RowBox[{
             RowBox[{
              RowBox[{
               RowBox[{
                RowBox[{
                 RowBox[{"x", "[", "j", "]"}], "[", "k", "]"}], "[", "l", 
                "]"}], "[", "m", "]"}], "[", "n", "]"}], "[", "t", "]"}]}], 
           ",", "0"}], "]"}], "+", 
         RowBox[{"If", "[", 
          RowBox[{
           RowBox[{
            RowBox[{"(", 
             RowBox[{"j", "\[Equal]", "0"}], ")"}], "&&", 
            RowBox[{"(", 
             RowBox[{"k", "\[Equal]", "0"}], ")"}], "&&", 
            RowBox[{"(", 
             RowBox[{
              RowBox[{"(", 
               RowBox[{"l", "\[Equal]", "1"}], ")"}], "||", 
              RowBox[{"(", 
               RowBox[{"l", "\[Equal]", "2"}], ")"}]}], ")"}], "&&", 
            RowBox[{"(", 
             RowBox[{"m", "\[Equal]", "0"}], ")"}], "&&", 
            RowBox[{"(", 
             RowBox[{"n", "\[Equal]", "0"}], ")"}]}], ",", 
           RowBox[{"lne", "*", 
            RowBox[{
             RowBox[{
              RowBox[{
               RowBox[{
                RowBox[{
                 RowBox[{"x", "[", "j", "]"}], "[", "k", "]"}], "[", "l", 
                "]"}], "[", "1", "]"}], "[", "n", "]"}], "[", "t", "]"}]}], 
           ",", "0"}], "]"}], "+", "\[IndentingNewLine]", 
         "\[IndentingNewLine]", 
         RowBox[{"(*", 
          RowBox[{"CK1", "-", 
           RowBox[{
           "CK1", " ", "inhibitor", " ", "Complex", " ", "Subcellular", " ", 
            "Translocation"}]}], "*)"}], "\[IndentingNewLine]", 
         RowBox[{"If", "[", 
          RowBox[{
           RowBox[{
            RowBox[{"(", 
             RowBox[{"j", "\[Equal]", "0"}], ")"}], "&&", 
            RowBox[{"(", 
             RowBox[{"k", "\[Equal]", "0"}], ")"}], "&&", 
            RowBox[{"(", 
             RowBox[{"(", 
              RowBox[{"l", "\[Equal]", "4"}], ")"}], ")"}], "&&", 
            RowBox[{"(", 
             RowBox[{"m", "\[Equal]", "1"}], ")"}], "&&", 
            RowBox[{"(", 
             RowBox[{"n", "\[Equal]", "0"}], ")"}]}], ",", 
           RowBox[{
            RowBox[{"-", "lnei"}], "*", 
            RowBox[{
             RowBox[{
              RowBox[{
               RowBox[{
                RowBox[{
                 RowBox[{"x", "[", "j", "]"}], "[", "k", "]"}], "[", "l", 
                "]"}], "[", "m", "]"}], "[", "n", "]"}], "[", "t", "]"}]}], 
           ",", "0"}], "]"}], "+", 
         RowBox[{"If", "[", 
          RowBox[{
           RowBox[{
            RowBox[{"(", 
             RowBox[{"j", "\[Equal]", "0"}], ")"}], "&&", 
            RowBox[{"(", 
             RowBox[{"k", "\[Equal]", "0"}], ")"}], "&&", 
            RowBox[{"(", 
             RowBox[{"(", 
              RowBox[{"l", "\[Equal]", "4"}], ")"}], ")"}], "&&", 
            RowBox[{"(", 
             RowBox[{"m", "\[Equal]", "0"}], ")"}], "&&", 
            RowBox[{"(", 
             RowBox[{"n", "\[Equal]", "0"}], ")"}]}], ",", 
           RowBox[{"lnei", "*", 
            RowBox[{
             RowBox[{
              RowBox[{
               RowBox[{
                RowBox[{
                 RowBox[{"x", "[", "j", "]"}], "[", "k", "]"}], "[", "l", 
                "]"}], "[", "1", "]"}], "[", "n", "]"}], "[", "t", "]"}]}], 
           ",", "0"}], "]"}], "+", "\[IndentingNewLine]", 
         "\[IndentingNewLine]", 
         RowBox[{"(*", 
          RowBox[{"PER", " ", "Phosphorylation", " ", "with", " ", "CKI"}], 
          "*)"}], "\[IndentingNewLine]", 
         RowBox[{"If", "[", 
          RowBox[{
           RowBox[{
            RowBox[{"(", 
             RowBox[{"(", 
              RowBox[{"j", "\[Equal]", "1"}], ")"}], ")"}], "&&", 
            RowBox[{"(", 
             RowBox[{"l", "\[Equal]", "1"}], ")"}], "&&", 
            RowBox[{"(", 
             RowBox[{"k", "\[Equal]", "0"}], ")"}], "&&", 
            RowBox[{"(", 
             RowBox[{"m", "\[Equal]", "0"}], ")"}], "&&", 
            RowBox[{"(", 
             RowBox[{"n", "\[Equal]", "0"}], ")"}]}], ",", 
           RowBox[{
            RowBox[{"-", "hoo"}], "*", 
            RowBox[{
             RowBox[{
              RowBox[{
               RowBox[{
                RowBox[{
                 RowBox[{"x", "[", "j", "]"}], "[", "k", "]"}], "[", "l", 
                "]"}], "[", "m", "]"}], "[", "n", "]"}], "[", "t", "]"}]}], 
           ",", "0"}], "]"}], "+", "\[IndentingNewLine]", 
         RowBox[{"If", "[", 
          RowBox[{
           RowBox[{
            RowBox[{"(", 
             RowBox[{"(", 
              RowBox[{"j", "\[Equal]", "2"}], ")"}], ")"}], "&&", 
            RowBox[{"(", 
             RowBox[{"l", "\[Equal]", "1"}], ")"}], "&&", 
            RowBox[{"(", 
             RowBox[{"k", "\[Equal]", "0"}], ")"}], "&&", 
            RowBox[{"(", 
             RowBox[{"m", "\[Equal]", "0"}], ")"}], "&&", 
            RowBox[{"(", 
             RowBox[{"n", "\[Equal]", "0"}], ")"}]}], ",", 
           RowBox[{
            RowBox[{"+", "hoo"}], "*", 
            RowBox[{
             RowBox[{
              RowBox[{
               RowBox[{
                RowBox[{
                 RowBox[{"x", "[", "1", "]"}], "[", "k", "]"}], "[", "l", 
                "]"}], "[", "m", "]"}], "[", "n", "]"}], "[", "t", "]"}]}], 
           ",", "0"}], "]"}], "+", "\[IndentingNewLine]", 
         RowBox[{"If", "[", 
          RowBox[{
           RowBox[{
            RowBox[{"(", 
             RowBox[{
              RowBox[{"(", 
               RowBox[{"j", "\[Equal]", "3"}], ")"}], "||", 
              RowBox[{"(", 
               RowBox[{"j", "\[Equal]", "5"}], ")"}]}], ")"}], "&&", 
            RowBox[{"(", 
             RowBox[{
              RowBox[{"(", 
               RowBox[{"l", "\[Equal]", "1"}], ")"}], "||", 
              RowBox[{"(", 
               RowBox[{"l", "\[Equal]", "3"}], ")"}]}], ")"}], "&&", 
            RowBox[{"(", 
             RowBox[{"k", "\[Equal]", "0"}], ")"}]}], ",", 
           RowBox[{
            RowBox[{"-", "hto"}], "*", 
            RowBox[{
             RowBox[{
              RowBox[{
               RowBox[{
                RowBox[{
                 RowBox[{"x", "[", "j", "]"}], "[", "k", "]"}], "[", "l", 
                "]"}], "[", "m", "]"}], "[", "n", "]"}], "[", "t", "]"}]}], 
           ",", "0"}], "]"}], "+", "\[IndentingNewLine]", 
         RowBox[{"If", "[", 
          RowBox[{
           RowBox[{
            RowBox[{"(", 
             RowBox[{
              RowBox[{"(", 
               RowBox[{"j", "\[Equal]", "4"}], ")"}], "||", 
              RowBox[{"(", 
               RowBox[{"j", "\[Equal]", "6"}], ")"}]}], ")"}], "&&", 
            RowBox[{"(", 
             RowBox[{
              RowBox[{"(", 
               RowBox[{"l", "\[Equal]", "1"}], ")"}], "||", 
              RowBox[{"(", 
               RowBox[{"l", "\[Equal]", "3"}], ")"}]}], ")"}], "&&", 
            RowBox[{"(", 
             RowBox[{"k", "\[Equal]", "0"}], ")"}]}], ",", 
           RowBox[{"hto", "*", 
            RowBox[{
             RowBox[{
              RowBox[{
               RowBox[{
                RowBox[{
                 RowBox[{"x", "[", 
                  RowBox[{"j", "-", "1"}], "]"}], "[", "k", "]"}], "[", "l", 
                "]"}], "[", "m", "]"}], "[", "n", "]"}], "[", "t", "]"}]}], 
           ",", "0"}], "]"}], "+", "\[IndentingNewLine]", 
         "\[IndentingNewLine]", 
         RowBox[{"(*", 
          RowBox[{"PER2", " ", "Phosphorylation", " ", "with", " ", "GSK3b"}],
           "*)"}], "\[IndentingNewLine]", 
         RowBox[{"If", "[", 
          RowBox[{
           RowBox[{
            RowBox[{"(", 
             RowBox[{
              RowBox[{"(", 
               RowBox[{"j", "\[Equal]", "3"}], ")"}], "||", 
              RowBox[{"(", 
               RowBox[{"j", "\[Equal]", "4"}], ")"}]}], ")"}], "&&", 
            RowBox[{"(", 
             RowBox[{
              RowBox[{"(", 
               RowBox[{"l", "\[Equal]", "2"}], ")"}], "||", 
              RowBox[{"(", 
               RowBox[{"l", "\[Equal]", "3"}], ")"}], "||", 
              RowBox[{"(", 
               RowBox[{"l", "\[Equal]", "5"}], ")"}]}], ")"}]}], ",", 
           RowBox[{
            RowBox[{"-", 
             RowBox[{"gto", "[", "t", "]"}]}], "*", 
            RowBox[{
             RowBox[{
              RowBox[{
               RowBox[{
                RowBox[{
                 RowBox[{"x", "[", "j", "]"}], "[", "k", "]"}], "[", "l", 
                "]"}], "[", "m", "]"}], "[", "n", "]"}], "[", "t", "]"}]}], 
           ",", "0"}], "]"}], "+", "\[IndentingNewLine]", 
         RowBox[{"If", "[", 
          RowBox[{
           RowBox[{
            RowBox[{"(", 
             RowBox[{
              RowBox[{"(", 
               RowBox[{"j", "\[Equal]", "5"}], ")"}], "||", 
              RowBox[{"(", 
               RowBox[{"j", "\[Equal]", "6"}], ")"}]}], ")"}], "&&", 
            RowBox[{"(", 
             RowBox[{
              RowBox[{"(", 
               RowBox[{"l", "\[Equal]", "2"}], ")"}], "||", 
              RowBox[{"(", 
               RowBox[{"l", "\[Equal]", "3"}], ")"}], "||", 
              RowBox[{"(", 
               RowBox[{"l", "\[Equal]", "5"}], ")"}]}], ")"}]}], ",", 
           RowBox[{
            RowBox[{"gto", "[", "t", "]"}], "*", 
            RowBox[{
             RowBox[{
              RowBox[{
               RowBox[{
                RowBox[{
                 RowBox[{"x", "[", 
                  RowBox[{"j", "-", "2"}], "]"}], "[", "k", "]"}], "[", "l", 
                "]"}], "[", "m", "]"}], "[", "n", "]"}], "[", "t", "]"}]}], 
           ",", "0"}], "]"}], "+", "\[IndentingNewLine]", 
         "\[IndentingNewLine]", 
         RowBox[{"(*", 
          RowBox[{"BMAL", "-", 
           RowBox[{
            RowBox[{"CLCOK", "/", "NPAS2"}], " ", "Phosphorylation", " ", 
            "with", " ", "GSK3b"}]}], "*)"}], "\[IndentingNewLine]", 
         RowBox[{"If", "[", 
          RowBox[{
           RowBox[{
            RowBox[{"(", 
             RowBox[{"j", "\[Equal]", "0"}], ")"}], "&&", 
            RowBox[{"(", 
             RowBox[{"k", "\[Equal]", "0"}], ")"}], "&&", 
            RowBox[{"(", 
             RowBox[{"l", "\[Equal]", "0"}], ")"}], "&&", 
            RowBox[{"(", 
             RowBox[{"m", "\[Equal]", "0"}], ")"}], "&&", 
            RowBox[{"(", 
             RowBox[{"n", "\[Equal]", "1"}], ")"}]}], ",", 
           RowBox[{"phos", "*", 
            RowBox[{"BC", "[", "t", "]"}]}], ",", "0"}], "]"}], "+", 
         "\[IndentingNewLine]", "\[IndentingNewLine]", 
         RowBox[{"(*", 
          RowBox[{"CRY", " ", "Degradation"}], "*)"}], "\[IndentingNewLine]", 
         RowBox[{"If", "[", 
          RowBox[{
           RowBox[{
            RowBox[{"(", 
             RowBox[{"j", "\[Equal]", "0"}], ")"}], "&&", 
            RowBox[{"(", 
             RowBox[{"k", "\[Equal]", "1"}], ")"}], "&&", 
            RowBox[{"(", 
             RowBox[{"l", "\[Equal]", "0"}], ")"}], "&&", 
            RowBox[{"(", 
             RowBox[{"n", "\[Equal]", "0"}], ")"}]}], ",", 
           RowBox[{
            RowBox[{"-", "uro"}], "*", 
            RowBox[{
             RowBox[{
              RowBox[{
               RowBox[{
                RowBox[{
                 RowBox[{"x", "[", "j", "]"}], "[", "k", "]"}], "[", "l", 
                "]"}], "[", "m", "]"}], "[", "n", "]"}], "[", "t", "]"}]}], 
           ",", "0"}], "]"}], "+", "\[IndentingNewLine]", 
         RowBox[{"If", "[", 
          RowBox[{
           RowBox[{
            RowBox[{"(", 
             RowBox[{"j", "\[Equal]", "0"}], ")"}], "&&", 
            RowBox[{"(", 
             RowBox[{"k", "\[Equal]", "2"}], ")"}], "&&", 
            RowBox[{"(", 
             RowBox[{"l", "\[Equal]", "0"}], ")"}], "&&", 
            RowBox[{"(", 
             RowBox[{"n", "\[Equal]", "0"}], ")"}]}], ",", 
           RowBox[{
            RowBox[{"-", "urt"}], "*", 
            RowBox[{
             RowBox[{
              RowBox[{
               RowBox[{
                RowBox[{
                 RowBox[{"x", "[", "j", "]"}], "[", "k", "]"}], "[", "l", 
                "]"}], "[", "m", "]"}], "[", "n", "]"}], "[", "t", "]"}]}], 
           ",", "0"}], "]"}], "+", "\[IndentingNewLine]", 
         RowBox[{"If", "[", 
          RowBox[{
           RowBox[{
            RowBox[{"(", 
             RowBox[{"j", "\[Equal]", "0"}], ")"}], "&&", 
            RowBox[{"(", 
             RowBox[{"k", "\[Equal]", "1"}], ")"}], "&&", 
            RowBox[{"(", 
             RowBox[{"l", "\[Equal]", "0"}], ")"}], "&&", 
            RowBox[{"(", 
             RowBox[{"m", "\[Equal]", "1"}], ")"}], "&&", 
            RowBox[{"(", 
             RowBox[{"n", "\[Equal]", "1"}], ")"}]}], ",", 
           RowBox[{
            RowBox[{"-", "uro"}], "*", 
            RowBox[{
             RowBox[{
              RowBox[{
               RowBox[{
                RowBox[{
                 RowBox[{"x", "[", "j", "]"}], "[", "k", "]"}], "[", "l", 
                "]"}], "[", "m", "]"}], "[", "n", "]"}], "[", "t", "]"}]}], 
           ",", "0"}], "]"}], "+", "\[IndentingNewLine]", 
         RowBox[{"If", "[", 
          RowBox[{
           RowBox[{
            RowBox[{"(", 
             RowBox[{"j", "\[Equal]", "0"}], ")"}], "&&", 
            RowBox[{"(", 
             RowBox[{"k", "\[Equal]", "2"}], ")"}], "&&", 
            RowBox[{"(", 
             RowBox[{"l", "\[Equal]", "0"}], ")"}], "&&", 
            RowBox[{"(", 
             RowBox[{"m", "\[Equal]", "1"}], ")"}], "&&", 
            RowBox[{"(", 
             RowBox[{"n", "\[Equal]", "1"}], ")"}]}], ",", 
           RowBox[{
            RowBox[{"-", "urt"}], "*", 
            RowBox[{
             RowBox[{
              RowBox[{
               RowBox[{
                RowBox[{
                 RowBox[{"x", "[", "j", "]"}], "[", "k", "]"}], "[", "l", 
                "]"}], "[", "m", "]"}], "[", "n", "]"}], "[", "t", "]"}]}], 
           ",", "0"}], "]"}], "+", 
         RowBox[{"If", "[", 
          RowBox[{
           RowBox[{
            RowBox[{"(", 
             RowBox[{"j", "\[Equal]", "0"}], ")"}], "&&", 
            RowBox[{"(", 
             RowBox[{"k", "\[Equal]", "0"}], ")"}], "&&", 
            RowBox[{"(", 
             RowBox[{"l", "\[Equal]", "0"}], ")"}], "&&", 
            RowBox[{"(", 
             RowBox[{"m", "\[Equal]", "1"}], ")"}], "&&", 
            RowBox[{"(", 
             RowBox[{"n", "\[Equal]", "1"}], ")"}]}], ",", 
           RowBox[{
            RowBox[{"uro", "*", 
             RowBox[{
              RowBox[{
               RowBox[{
                RowBox[{
                 RowBox[{
                  RowBox[{"x", "[", "j", "]"}], "[", "1", "]"}], "[", "l", 
                 "]"}], "[", "m", "]"}], "[", "n", "]"}], "[", "t", "]"}]}], 
            "+", 
            RowBox[{"urt", "*", 
             RowBox[{
              RowBox[{
               RowBox[{
                RowBox[{
                 RowBox[{
                  RowBox[{"x", "[", "j", "]"}], "[", "2", "]"}], "[", "l", 
                 "]"}], "[", "m", "]"}], "[", "n", "]"}], "[", "t", "]"}]}]}],
            ",", "0"}], "]"}], "+", "\[IndentingNewLine]", 
         "\[IndentingNewLine]", 
         RowBox[{"(*", 
          RowBox[{"PER", " ", "Degradation"}], "*)"}], "\[IndentingNewLine]", 
         RowBox[{"If", "[", 
          RowBox[{
           RowBox[{
            RowBox[{"(", 
             RowBox[{
              RowBox[{"(", 
               RowBox[{"j", "==", "1"}], ")"}], "||", 
              RowBox[{"(", 
               RowBox[{"j", "==", "3"}], ")"}], "||", 
              RowBox[{"(", 
               RowBox[{"j", "==", "5"}], ")"}]}], ")"}], "&&", 
            RowBox[{"(", 
             RowBox[{"k", "==", "0"}], ")"}]}], ",", 
           RowBox[{
            RowBox[{"-", 
             RowBox[{"If", "[", 
              RowBox[{
               RowBox[{
                RowBox[{"(", 
                 RowBox[{"m", "==", "0"}], ")"}], "&&", 
                RowBox[{"(", 
                 RowBox[{"n", "==", "1"}], ")"}]}], ",", "0", ",", "1"}], 
              "]"}]}], "*", "upu", "*", 
            RowBox[{
             RowBox[{
              RowBox[{
               RowBox[{
                RowBox[{
                 RowBox[{"x", "[", "j", "]"}], "[", "k", "]"}], "[", "l", 
                "]"}], "[", "m", "]"}], "[", "n", "]"}], "[", "t", "]"}]}], 
           ",", "0"}], "]"}], "+", 
         RowBox[{"If", "[", 
          RowBox[{
           RowBox[{
            RowBox[{"(", 
             RowBox[{"(", 
              RowBox[{"j", "==", "2"}], ")"}], ")"}], "&&", 
            RowBox[{"(", 
             RowBox[{"k", "==", "0"}], ")"}]}], ",", 
           RowBox[{
            RowBox[{"-", 
             RowBox[{"If", "[", 
              RowBox[{
               RowBox[{
                RowBox[{"(", 
                 RowBox[{"m", "==", "0"}], ")"}], "&&", 
                RowBox[{"(", 
                 RowBox[{"n", "==", "1"}], ")"}]}], ",", "0", ",", "1"}], 
              "]"}]}], "*", "up", "*", 
            RowBox[{
             RowBox[{
              RowBox[{
               RowBox[{
                RowBox[{
                 RowBox[{"x", "[", "j", "]"}], "[", "k", "]"}], "[", "l", 
                "]"}], "[", "m", "]"}], "[", "n", "]"}], "[", "t", "]"}]}], 
           ",", "0"}], "]"}], "+", "\[IndentingNewLine]", 
         RowBox[{"If", "[", 
          RowBox[{
           RowBox[{
            RowBox[{"(", 
             RowBox[{
              RowBox[{"(", 
               RowBox[{"j", "==", "4"}], ")"}], "||", 
              RowBox[{"(", 
               RowBox[{"j", "==", "6"}], ")"}]}], ")"}], "&&", 
            RowBox[{"(", 
             RowBox[{"k", "==", "0"}], ")"}]}], ",", 
           RowBox[{
            RowBox[{"-", 
             RowBox[{"If", "[", 
              RowBox[{
               RowBox[{
                RowBox[{"(", 
                 RowBox[{"m", "==", "0"}], ")"}], "&&", 
                RowBox[{"(", 
                 RowBox[{"n", "==", "1"}], ")"}]}], ",", "0", ",", "1"}], 
              "]"}]}], "*", "up", "*", 
            RowBox[{
             RowBox[{
              RowBox[{
               RowBox[{
                RowBox[{
                 RowBox[{"x", "[", "j", "]"}], "[", "k", "]"}], "[", "l", 
                "]"}], "[", "m", "]"}], "[", "n", "]"}], "[", "t", "]"}]}], 
           ",", "0"}], "]"}], "+", 
         RowBox[{"If", "[", 
          RowBox[{
           RowBox[{
            RowBox[{"(", 
             RowBox[{"j", "==", "0"}], ")"}], "&&", 
            RowBox[{"(", 
             RowBox[{"k", "==", "0"}], ")"}], "&&", 
            RowBox[{"(", 
             RowBox[{"l", "==", "1"}], ")"}], "&&", 
            RowBox[{"(", 
             RowBox[{"n", "==", "0"}], ")"}]}], ",", 
           RowBox[{
            RowBox[{"up", "*", 
             RowBox[{"Sum", "[", 
              RowBox[{
               RowBox[{
                RowBox[{
                 RowBox[{
                  RowBox[{
                   RowBox[{
                    RowBox[{"x", "[", "jj", "]"}], "[", "0", "]"}], "[", "ll",
                    "]"}], "[", "m", "]"}], "[", "nn", "]"}], "[", "t", "]"}],
                ",", 
               RowBox[{"{", 
                RowBox[{"jj", ",", "4", ",", "6", ",", "2"}], "}"}], ",", 
               RowBox[{"{", 
                RowBox[{"nn", ",", "0", ",", "1"}], "}"}], ",", 
               RowBox[{"{", 
                RowBox[{"ll", ",", "1", ",", "3", ",", "2"}], "}"}]}], 
              "]"}]}], "+", 
            RowBox[{"up", "*", 
             RowBox[{"Sum", "[", 
              RowBox[{
               RowBox[{
                RowBox[{
                 RowBox[{
                  RowBox[{
                   RowBox[{
                    RowBox[{"x", "[", "jj", "]"}], "[", "0", "]"}], "[", "ll",
                    "]"}], "[", "m", "]"}], "[", "nn", "]"}], "[", "t", "]"}],
                ",", 
               RowBox[{"{", 
                RowBox[{"jj", ",", "2", ",", "2"}], "}"}], ",", 
               RowBox[{"{", 
                RowBox[{"nn", ",", "0", ",", "1"}], "}"}], ",", 
               RowBox[{"{", 
                RowBox[{"ll", ",", "1", ",", "3", ",", "2"}], "}"}]}], 
              "]"}]}], "+", 
            RowBox[{"upu", "*", 
             RowBox[{"Sum", "[", 
              RowBox[{
               RowBox[{
                RowBox[{
                 RowBox[{
                  RowBox[{
                   RowBox[{
                    RowBox[{"x", "[", "jj", "]"}], "[", "0", "]"}], "[", "ll",
                    "]"}], "[", "m", "]"}], "[", "nn", "]"}], "[", "t", "]"}],
                ",", 
               RowBox[{"{", 
                RowBox[{"jj", ",", "1", ",", "5", ",", "2"}], "}"}], ",", 
               RowBox[{"{", 
                RowBox[{"nn", ",", "0", ",", "1"}], "}"}], ",", 
               RowBox[{"{", 
                RowBox[{"ll", ",", "1", ",", "3", ",", "2"}], "}"}]}], 
              "]"}]}]}], ",", "0"}], "]"}], "+", 
         RowBox[{"If", "[", 
          RowBox[{
           RowBox[{
            RowBox[{"(", 
             RowBox[{"j", "==", "0"}], ")"}], "&&", 
            RowBox[{"(", 
             RowBox[{"k", "==", "0"}], ")"}], "&&", 
            RowBox[{"(", 
             RowBox[{"l", "==", "4"}], ")"}], "&&", 
            RowBox[{"(", 
             RowBox[{"n", "==", "0"}], ")"}]}], ",", 
           RowBox[{
            RowBox[{"up", "*", 
             RowBox[{"Sum", "[", 
              RowBox[{
               RowBox[{
                RowBox[{
                 RowBox[{
                  RowBox[{
                   RowBox[{
                    RowBox[{"x", "[", "jj", "]"}], "[", "0", "]"}], "[", "ll",
                    "]"}], "[", "m", "]"}], "[", "nn", "]"}], "[", "t", "]"}],
                ",", 
               RowBox[{"{", 
                RowBox[{"jj", ",", "4", ",", "6", ",", "2"}], "}"}], ",", 
               RowBox[{"{", 
                RowBox[{"nn", ",", "0", ",", "1"}], "}"}], ",", 
               RowBox[{"{", 
                RowBox[{"ll", ",", "4", ",", "5"}], "}"}]}], "]"}]}], "+", 
            RowBox[{"up", "*", 
             RowBox[{"Sum", "[", 
              RowBox[{
               RowBox[{
                RowBox[{
                 RowBox[{
                  RowBox[{
                   RowBox[{
                    RowBox[{"x", "[", "jj", "]"}], "[", "0", "]"}], "[", "ll",
                    "]"}], "[", "m", "]"}], "[", "nn", "]"}], "[", "t", "]"}],
                ",", 
               RowBox[{"{", 
                RowBox[{"jj", ",", "2", ",", "2"}], "}"}], ",", 
               RowBox[{"{", 
                RowBox[{"nn", ",", "0", ",", "1"}], "}"}], ",", 
               RowBox[{"{", 
                RowBox[{"ll", ",", "4", ",", "5"}], "}"}]}], "]"}]}], "+", 
            RowBox[{"upu", "*", 
             RowBox[{"Sum", "[", 
              RowBox[{
               RowBox[{
                RowBox[{
                 RowBox[{
                  RowBox[{
                   RowBox[{
                    RowBox[{"x", "[", "jj", "]"}], "[", "0", "]"}], "[", "ll",
                    "]"}], "[", "m", "]"}], "[", "nn", "]"}], "[", "t", "]"}],
                ",", 
               RowBox[{"{", 
                RowBox[{"jj", ",", "1", ",", "5", ",", "2"}], "}"}], ",", 
               RowBox[{"{", 
                RowBox[{"nn", ",", "0", ",", "1"}], "}"}], ",", 
               RowBox[{"{", 
                RowBox[{"ll", ",", "4", ",", "5"}], "}"}]}], "]"}]}]}], ",", 
           "0"}], "]"}], "+", 
         RowBox[{"If", "[", 
          RowBox[{
           RowBox[{
            RowBox[{"(", 
             RowBox[{"j", "==", "0"}], ")"}], "&&", 
            RowBox[{"(", 
             RowBox[{"k", "==", "0"}], ")"}], "&&", 
            RowBox[{"(", 
             RowBox[{"l", "==", "2"}], ")"}], "&&", 
            RowBox[{"(", 
             RowBox[{"n", "==", "0"}], ")"}]}], ",", 
           RowBox[{
            RowBox[{"up", "*", 
             RowBox[{"Sum", "[", 
              RowBox[{
               RowBox[{
                RowBox[{
                 RowBox[{
                  RowBox[{
                   RowBox[{
                    RowBox[{"x", "[", "jj", "]"}], "[", "0", "]"}], "[", "ll",
                    "]"}], "[", "m", "]"}], "[", "nn", "]"}], "[", "t", "]"}],
                ",", 
               RowBox[{"{", 
                RowBox[{"jj", ",", "4", ",", "6", ",", "2"}], "}"}], ",", 
               RowBox[{"{", 
                RowBox[{"ll", ",", 
                 RowBox[{"{", 
                  RowBox[{"2", ",", "3", ",", "5"}], "}"}]}], "}"}], ",", 
               RowBox[{"{", 
                RowBox[{"nn", ",", "0", ",", "1"}], "}"}]}], "]"}]}], "+", 
            "\[IndentingNewLine]", 
            RowBox[{"up", "*", 
             RowBox[{"Sum", "[", 
              RowBox[{
               RowBox[{
                RowBox[{
                 RowBox[{
                  RowBox[{
                   RowBox[{
                    RowBox[{"x", "[", "jj", "]"}], "[", "0", "]"}], "[", "ll",
                    "]"}], "[", "m", "]"}], "[", "nn", "]"}], "[", "t", "]"}],
                ",", 
               RowBox[{"{", 
                RowBox[{"jj", ",", "2", ",", "2"}], "}"}], ",", 
               RowBox[{"{", 
                RowBox[{"ll", ",", 
                 RowBox[{"{", 
                  RowBox[{"2", ",", "3", ",", "5"}], "}"}]}], "}"}], ",", 
               RowBox[{"{", 
                RowBox[{"nn", ",", "0", ",", "1"}], "}"}]}], "]"}]}], "+", 
            RowBox[{"upu", "*", 
             RowBox[{"Sum", "[", 
              RowBox[{
               RowBox[{
                RowBox[{
                 RowBox[{
                  RowBox[{
                   RowBox[{
                    RowBox[{"x", "[", "jj", "]"}], "[", "0", "]"}], "[", "ll",
                    "]"}], "[", "m", "]"}], "[", "nn", "]"}], "[", "t", "]"}],
                ",", 
               RowBox[{"{", 
                RowBox[{"jj", ",", "1", ",", "5", ",", "2"}], "}"}], ",", 
               RowBox[{"{", 
                RowBox[{"ll", ",", 
                 RowBox[{"{", 
                  RowBox[{"2", ",", "3", ",", "5"}], "}"}]}], "}"}], ",", 
               RowBox[{"{", 
                RowBox[{"nn", ",", "0", ",", "1"}], "}"}]}], "]"}]}]}], ",", 
           "0"}], "]"}], "+", 
         RowBox[{"If", "[", 
          RowBox[{
           RowBox[{
            RowBox[{"(", 
             RowBox[{"j", "==", "0"}], ")"}], "&&", 
            RowBox[{"(", 
             RowBox[{"k", "==", "0"}], ")"}], "&&", 
            RowBox[{"(", 
             RowBox[{"l", "==", "0"}], ")"}], "&&", 
            RowBox[{"(", 
             RowBox[{"n", "==", "1"}], ")"}], "&&", 
            RowBox[{"(", 
             RowBox[{"m", "==", "1"}], ")"}]}], ",", 
           RowBox[{
            RowBox[{"up", "*", 
             RowBox[{"Sum", "[", 
              RowBox[{
               RowBox[{
                RowBox[{
                 RowBox[{
                  RowBox[{
                   RowBox[{
                    RowBox[{"x", "[", "jj", "]"}], "[", "0", "]"}], "[", "ll",
                    "]"}], "[", "m", "]"}], "[", "n", "]"}], "[", "t", "]"}], 
               ",", 
               RowBox[{"{", 
                RowBox[{"jj", ",", "4", ",", "6", ",", "2"}], "}"}], ",", 
               RowBox[{"{", 
                RowBox[{"ll", ",", "0", ",", "5"}], "}"}]}], "]"}]}], "+", 
            RowBox[{"up", "*", 
             RowBox[{"Sum", "[", 
              RowBox[{
               RowBox[{
                RowBox[{
                 RowBox[{
                  RowBox[{
                   RowBox[{
                    RowBox[{"x", "[", "jj", "]"}], "[", "0", "]"}], "[", "ll",
                    "]"}], "[", "m", "]"}], "[", "n", "]"}], "[", "t", "]"}], 
               ",", 
               RowBox[{"{", 
                RowBox[{"jj", ",", "2", ",", "2"}], "}"}], ",", 
               RowBox[{"{", 
                RowBox[{"ll", ",", "0", ",", "5"}], "}"}]}], "]"}]}], "+", 
            RowBox[{"upu", "*", 
             RowBox[{"Sum", "[", 
              RowBox[{
               RowBox[{
                RowBox[{
                 RowBox[{
                  RowBox[{
                   RowBox[{
                    RowBox[{"x", "[", "jj", "]"}], "[", "0", "]"}], "[", "ll",
                    "]"}], "[", "m", "]"}], "[", "n", "]"}], "[", "t", "]"}], 
               ",", 
               RowBox[{"{", 
                RowBox[{"jj", ",", "1", ",", "5", ",", "2"}], "}"}], ",", 
               RowBox[{"{", 
                RowBox[{"ll", ",", "0", ",", "5"}], "}"}]}], "]"}]}]}], ",", 
           "0"}], "]"}], "+", "\[IndentingNewLine]", "\[IndentingNewLine]", 
         RowBox[{"(*", 
          RowBox[{"BMAL1", "-", 
           RowBox[{
            RowBox[{"CLOCK", "/", "NPAS2"}], " ", "Degradation"}]}], "*)"}], 
         "\[IndentingNewLine]", 
         RowBox[{"If", "[", 
          RowBox[{
           RowBox[{
            RowBox[{"(", 
             RowBox[{"j", ">", "0"}], ")"}], "&&", 
            RowBox[{"(", 
             RowBox[{"k", "\[Equal]", "0"}], ")"}], "&&", 
            RowBox[{"(", 
             RowBox[{"m", "\[Equal]", "1"}], ")"}], "&&", 
            RowBox[{"(", 
             RowBox[{"n", "\[Equal]", "1"}], ")"}]}], ",", 
           RowBox[{
            RowBox[{"-", "ubc"}], "*", 
            RowBox[{
             RowBox[{
              RowBox[{
               RowBox[{
                RowBox[{
                 RowBox[{"x", "[", "j", "]"}], "[", "k", "]"}], "[", "l", 
                "]"}], "[", "m", "]"}], "[", "n", "]"}], "[", "t", "]"}]}], 
           ",", "0"}], "]"}], "+", "\[IndentingNewLine]", 
         RowBox[{"If", "[", 
          RowBox[{
           RowBox[{
            RowBox[{"(", 
             RowBox[{"j", ">", "0"}], ")"}], "&&", 
            RowBox[{"(", 
             RowBox[{"k", "\[Equal]", "0"}], ")"}], "&&", 
            RowBox[{"(", 
             RowBox[{"m", "\[Equal]", "1"}], ")"}], "&&", 
            RowBox[{"(", 
             RowBox[{"n", "\[Equal]", "0"}], ")"}]}], ",", 
           RowBox[{"ubc", "*", 
            RowBox[{
             RowBox[{
              RowBox[{
               RowBox[{
                RowBox[{
                 RowBox[{"x", "[", "j", "]"}], "[", "k", "]"}], "[", "l", 
                "]"}], "[", "m", "]"}], "[", "1", "]"}], "[", "t", "]"}]}], 
           ",", "0"}], "]"}], "+", "\[IndentingNewLine]", 
         RowBox[{"If", "[", 
          RowBox[{
           RowBox[{
            RowBox[{"(", 
             RowBox[{"j", "\[Equal]", "0"}], ")"}], "&&", 
            RowBox[{"(", 
             RowBox[{"k", "\[Equal]", "0"}], ")"}], "&&", 
            RowBox[{"(", 
             RowBox[{"l", "\[Equal]", "0"}], ")"}], "&&", 
            RowBox[{"(", 
             RowBox[{"n", "\[Equal]", "1"}], ")"}]}], ",", 
           RowBox[{
            RowBox[{"-", "ubc"}], "*", 
            RowBox[{
             RowBox[{
              RowBox[{
               RowBox[{
                RowBox[{
                 RowBox[{"x", "[", "j", "]"}], "[", "k", "]"}], "[", "l", 
                "]"}], "[", "m", "]"}], "[", "n", "]"}], "[", "t", "]"}]}], 
           ",", "0"}], "]"}], "+", "\[IndentingNewLine]", 
         "\[IndentingNewLine]", 
         RowBox[{"(*", 
          RowBox[{"REV", "-", 
           RowBox[{"ERBS", " ", "Degradation"}]}], "*)"}], 
         "\[IndentingNewLine]", 
         RowBox[{"If", "[", 
          RowBox[{
           RowBox[{
            RowBox[{"(", 
             RowBox[{"j", "\[Equal]", "0"}], ")"}], "&&", 
            RowBox[{"(", 
             RowBox[{"k", "\[Equal]", "0"}], ")"}], "&&", 
            RowBox[{"(", 
             RowBox[{"l", "\[Equal]", "2"}], ")"}], "&&", 
            RowBox[{"(", 
             RowBox[{"m", "\[Equal]", "0"}], ")"}], "&&", 
            RowBox[{"(", 
             RowBox[{"n", "\[Equal]", "0"}], ")"}]}], ",", 
           RowBox[{
            RowBox[{"urev", "*", 
             RowBox[{"cyrevg", "[", "t", "]"}]}], "+", 
            RowBox[{"uprev", "*", 
             RowBox[{"cyrevgp", "[", "t", "]"}]}]}], ",", "0"}], "]"}], "+", 
         "\[IndentingNewLine]", 
         RowBox[{"If", "[", 
          RowBox[{
           RowBox[{
            RowBox[{"(", 
             RowBox[{"j", "\[Equal]", "0"}], ")"}], "&&", 
            RowBox[{"(", 
             RowBox[{"k", "\[Equal]", "0"}], ")"}], "&&", 
            RowBox[{"(", 
             RowBox[{"l", "\[Equal]", "2"}], ")"}], "&&", 
            RowBox[{"(", 
             RowBox[{"m", "\[Equal]", "1"}], ")"}], "&&", 
            RowBox[{"(", 
             RowBox[{"n", "\[Equal]", "0"}], ")"}]}], ",", 
           RowBox[{
            RowBox[{"urev", "*", 
             RowBox[{"revng", "[", "t", "]"}]}], "+", 
            RowBox[{"uprev", "*", 
             RowBox[{"revngp", "[", "t", "]"}]}]}], ",", "0"}], "]"}]}]}], 
       ",", 
       RowBox[{"{", 
        RowBox[{"j", ",", "0", ",", "6"}], "}"}], ",", 
       RowBox[{"{", 
        RowBox[{"k", ",", "0", ",", "2"}], "}"}], ",", 
       RowBox[{"{", 
        RowBox[{"l", ",", "0", ",", "5"}], "}"}], ",", 
       RowBox[{"{", 
        RowBox[{"m", ",", "0", ",", "1"}], "}"}], ",", 
       RowBox[{"{", 
        RowBox[{"n", ",", "0", ",", "1"}], "}"}]}], "]"}], "]"}]}], ";"}], 
  "\[IndentingNewLine]"}]], "Input",ExpressionUUID->"ba2c1ba9-640d-4bfe-a507-\
28b5641f46f2"],

Cell[BoxData[
 StyleBox[
  RowBox[{
  "Incorporation", " ", "of", " ", "gating", " ", "and", " ", "adaptation", 
   " ", "for", " ", "light", " ", "into", " ", "the", " ", "model"}], 
  "Subtitle"]], "Input",
 CellChangeTimes->{{3.7359521702111197`*^9, 3.735952226888618*^9}, {
   3.735952317429965*^9, 3.7359523408647504`*^9}, 3.735952495288601*^9, {
   3.735952663400612*^9, 3.7359526906406426`*^9}, {3.763001682991125*^9, 
   3.763001703753561*^9}},ExpressionUUID->"f4a766e7-8e5c-4f85-adac-\
2424a8ca3c65"],

Cell[BoxData[
 RowBox[{
  RowBox[{"(*", 
   RowBox[{"Contruction", " ", "of", " ", "adaptation", " ", "function"}], 
   "*)"}], "\[IndentingNewLine]", 
  RowBox[{
   RowBox[{
    RowBox[{
     RowBox[{"adap", "[", "x_", "]"}], ":=", 
     RowBox[{
      RowBox[{"-", 
       RowBox[{"(", 
        RowBox[{
         RowBox[{"x", "^", "Z2"}], "/", 
         RowBox[{"(", 
          RowBox[{
           RowBox[{"x", "^", "Z2"}], "+", 
           RowBox[{"Z1", "^", "Z2"}]}], ")"}]}], ")"}]}], "+", "1"}]}], ";"}],
    "\[IndentingNewLine]", "\[IndentingNewLine]", 
   RowBox[{"(*", 
    RowBox[{
     RowBox[{"Contruction", " ", "of", " ", "gating"}], ",", " ", 
     RowBox[{"function", " ", "g"}], ",", " ", 
     RowBox[{
     "which", " ", "describes", " ", "the", " ", "photosensitivity", " ", 
      "of", " ", "circadian", " ", "clock", "  ", "at", " ", "each", " ", 
      "circadian", " ", "time"}]}], "*)"}], "\[IndentingNewLine]", 
   RowBox[{
    RowBox[{"connectlowtohigh", "=", 
     RowBox[{"NonlinearModelFit", "[", 
      RowBox[{
       RowBox[{"{", 
        RowBox[{
         RowBox[{"{", 
          RowBox[{
           RowBox[{"24", "-", "X2"}], ",", "Y1"}], "}"}], ",", 
         RowBox[{"{", 
          RowBox[{"24", ",", "Y1"}], "}"}], ",", 
         RowBox[{"{", 
          RowBox[{
           RowBox[{"24", "-", 
            RowBox[{"0.5", "*", "X2"}]}], ",", "Y2"}], "}"}]}], "}"}], ",", 
       RowBox[{"q0", "+", 
        RowBox[{"q1", "*", "x"}], "+", 
        RowBox[{"q2", "*", 
         RowBox[{"x", "^", "2"}]}], "+", 
        RowBox[{"q3", "*", 
         RowBox[{"x", "^", "3"}]}], "+", 
        RowBox[{"q4", "*", 
         RowBox[{"x", "^", "4"}]}]}], ",", 
       RowBox[{"{", 
        RowBox[{"q0", ",", "q1", ",", "q2", ",", "q3", ",", "q4"}], "}"}], 
       ",", "x"}], "]"}]}], ";"}], "\[IndentingNewLine]", 
   RowBox[{
    RowBox[{"interpol", "=", 
     RowBox[{"Join", "[", 
      RowBox[{
       RowBox[{"Table", "[", 
        RowBox[{"Y1", ",", 
         RowBox[{"{", 
          RowBox[{"x", ",", "0", ",", 
           RowBox[{"24", "-", "X2"}], ",", "0.01"}], "}"}]}], "]"}], ",", 
       RowBox[{"Table", "[", 
        RowBox[{
         RowBox[{"connectlowtohigh", "[", "x", "]"}], ",", 
         RowBox[{"{", 
          RowBox[{"x", ",", 
           RowBox[{"24", "-", "X2", "+", "0.01"}], ",", "24", ",", "0.01"}], 
          "}"}]}], "]"}]}], "]"}]}], ";"}], "\[IndentingNewLine]", 
   RowBox[{
    RowBox[{"interpol", "=", 
     RowBox[{"RotateRight", "[", 
      RowBox[{"interpol", ",", 
       RowBox[{
        RowBox[{"(", 
         RowBox[{"X1", "+", "X2", "-", "24"}], ")"}], "*", "100"}]}], "]"}]}],
     ";"}], "\[IndentingNewLine]", 
   RowBox[{
    RowBox[{"g", "=", 
     RowBox[{"Interpolation", "[", 
      RowBox[{"Table", "[", 
       RowBox[{
        RowBox[{"{", 
         RowBox[{
          RowBox[{"i", "*", "0.01"}], ",", 
          RowBox[{"interpol", "[", 
           RowBox[{"[", 
            RowBox[{"i", "+", "1"}], "]"}], "]"}]}], "}"}], ",", 
        RowBox[{"{", 
         RowBox[{"i", ",", "0", ",", "2400"}], "}"}]}], "]"}], "]"}]}], 
    ";"}]}]}]], "Input",
 CellChangeTimes->{{3.7359520430918565`*^9, 3.7359520474258575`*^9}, 
   3.735952149489019*^9, {3.7359522477706194`*^9, 3.7359523048869905`*^9}, {
   3.735952500454628*^9, 3.735952636343639*^9}, {3.735952713356615*^9, 
   3.735952720073615*^9}, {3.7359527550026474`*^9, 3.7359527556086183`*^9}, {
   3.735953079155672*^9, 3.7359531851626453`*^9}, {3.735953223421649*^9, 
   3.735953361759688*^9}, {3.763001624437683*^9, 3.7630016781360617`*^9}, {
   3.7630017216567154`*^9, 3.763001746710721*^9}, {3.763001802107711*^9, 
   3.763001816026497*^9}, {3.7630018743628044`*^9, 3.7630021121020737`*^9}, 
   3.7630021422324753`*^9, {3.763002872110427*^9, 3.763002872554243*^9}, {
   3.7630030763344746`*^9, 3.7630030914550495`*^9}, {3.7630031312079554`*^9, 
   3.7630031506888685`*^9}},ExpressionUUID->"cf9b71db-83b2-4c91-bb1c-\
91282a79135e"],

Cell[BoxData[
 RowBox[{
  RowBox[{"(*", 
   RowBox[{
   "Construction", " ", "of", " ", "function", " ", "p", " ", "which", " ", 
    "determines", " ", "the", " ", "CT", " ", "from", " ", "an", " ", 
    "internal", " ", "pace", " ", 
    RowBox[{"marker", ":", " ", 
     RowBox[{
     "the", " ", "phase", " ", "angle", " ", "of", " ", "the", " ", "limit", 
      " ", "cycle", " ", "of", " ", "the", " ", "two", " ", "clock", " ", 
      "variables"}]}]}], "*)"}], "\[IndentingNewLine]", "\[IndentingNewLine]", 
  RowBox[{"(*", 
   RowBox[{"Step1", ":", " ", 
    RowBox[{"LD", " ", "12"}], ":", 
    RowBox[{"12", " ", "entraiment"}]}], "*)"}]}]], "Input",ExpressionUUID->\
"fe1c61e7-a183-403d-8c06-55c5e5fa37d1"],

Cell[BoxData[{
 StyleBox[
  RowBox[{
   RowBox[{
    RowBox[{"Equations", " ", "for", " ", "Single"}], "-", 
    RowBox[{
    "state", " ", "Variables", " ", "while", " ", "light", " ", "is", " ", 
     "on"}]}], " "}], "Subsubtitle"], "\[IndentingNewLine]", 
 StyleBox[
  RowBox[{
  "Detailed", " ", "description", " ", "can", " ", "be", " ", "found", " ", 
   "in", "  ", "Appendix", " ", "Equation1", " ", "and", " ", "Table", " ", 
   "EV1"}], "Subsubtitle"], "\[IndentingNewLine]", 
 StyleBox[
  RowBox[{
   RowBox[{"laone1", ":", " ", 
    RowBox[{
    "This", " ", "equation", " ", "is", " ", "used", " ", "for", " ", 
     "entraining", " ", "the", " ", "model", " ", "to", " ", "LD", " ", 
     "12"}], ":", 
    RowBox[{
    "12", " ", "to", " ", "correspond", " ", "CTx", " ", "to", " ", "ZTx"}]}],
    ",", " ", 
   RowBox[{
   "which", " ", "is", " ", "the", " ", "step1", " ", "to", " ", "construct", 
    " ", "the", " ", "function", " ", "p"}]}], 
  "Subsubtitle"], "\[IndentingNewLine]", 
 StyleBox[
  RowBox[{"Thus", " ", ",", 
   RowBox[{
   "light", " ", "module", " ", "is", " ", "modelled", " ", "just", " ", "as",
     " ", 
    RowBox[{"g", "[", "t", "]"}], "*", 
    RowBox[{"adap", "[", "t", "]"}], " ", 
    RowBox[{"(", 
     RowBox[{"not", " ", 
      RowBox[{"g", "[", 
       RowBox[{"p", "[", 
        RowBox[{
         RowBox[{"revng", "[", "t", "]"}], ",", 
         RowBox[{"revnp", "[", "t", "]"}]}], "]"}], "]"}], "*", 
      RowBox[{"adap", "[", "t", "]"}]}], ")"}], " ", 
    RowBox[{
     RowBox[{"(", 
      RowBox[{
       RowBox[{
       "note", " ", "that", " ", "while", " ", "t", " ", "is", " ", "between",
         " ", "0", " ", "and", " ", "12"}], ",", " ", 
       RowBox[{"the", " ", "light", " ", "is", " ", "on"}]}], ")"}], 
     "."}]}]}], "Subsubtitle"]}], "Input",
 CellChangeTimes->{
  3.763002177433852*^9, {3.7630028754025955`*^9, 3.763002895601613*^9}, {
   3.76300473956586*^9, 3.7630047466459002`*^9}, {3.7630058744171762`*^9, 
   3.7630059393615227`*^9}, {3.763005978412114*^9, 3.763005998378727*^9}, {
   3.763607578877596*^9, 3.763607695256394*^9}, {3.7636077432360926`*^9, 
   3.7636079966953287`*^9}, 3.7636080714464383`*^9, {3.763608103021006*^9, 
   3.7636081079428444`*^9}, {3.7636082696683817`*^9, 
   3.7636082754948025`*^9}, {3.7636085127785287`*^9, 
   3.7636085139184804`*^9}, {3.763608956149927*^9, 3.763608958478702*^9}},
 EmphasizeSyntaxErrors->
  True,ExpressionUUID->"7e1d672b-cb24-4ebd-9bdc-bee9c6f023db"],

Cell[BoxData[
 RowBox[{
  RowBox[{"laone1", "=", 
   RowBox[{"{", "\[IndentingNewLine]", 
    RowBox[{"(*", 
     RowBox[{"Original", " ", "model", " ", "equations"}], "*)"}], 
    "\[IndentingNewLine]", 
    RowBox[{"(*", 
     RowBox[{"E", "-", 
      RowBox[{"box", " ", "activity"}]}], "*)"}], "\[IndentingNewLine]", 
    RowBox[{
     RowBox[{
      RowBox[{
       RowBox[{"GR", "'"}], "[", "t", "]"}], "\[Equal]", 
      RowBox[{
       RowBox[{"bin", "*", 
        RowBox[{"(", 
         RowBox[{"Sum", "[", 
          RowBox[{
           RowBox[{
            RowBox[{
             RowBox[{
              RowBox[{
               RowBox[{
                RowBox[{"x", "[", "0", "]"}], "[", "kk", "]"}], "[", "0", 
               "]"}], "[", "1", "]"}], "[", "1", "]"}], "[", "t", "]"}], ",", 
           RowBox[{"{", 
            RowBox[{"kk", ",", "1", ",", "2"}], "}"}]}], "]"}], ")"}], "*", 
        RowBox[{"(", 
         RowBox[{"1", "-", 
          RowBox[{"G", "[", "t", "]"}], "-", 
          RowBox[{"GR", "[", "t", "]"}]}], ")"}]}], "-", 
       RowBox[{"unbin", "*", 
        RowBox[{"GR", "[", "t", "]"}]}]}]}], ",", "\[IndentingNewLine]", 
     RowBox[{
      RowBox[{
       RowBox[{"G", "'"}], "[", "t", "]"}], "\[Equal]", 
      RowBox[{
       RowBox[{"bin", "*", 
        RowBox[{
         RowBox[{
          RowBox[{
           RowBox[{
            RowBox[{
             RowBox[{"x", "[", "0", "]"}], "[", "0", "]"}], "[", "0", "]"}], 
           "[", "1", "]"}], "[", "1", "]"}], "[", "t", "]"}], "*", 
        RowBox[{"(", 
         RowBox[{"1", "-", 
          RowBox[{"G", "[", "t", "]"}], "-", 
          RowBox[{"GR", "[", "t", "]"}]}], ")"}]}], "-", 
       RowBox[{"unbin", "*", 
        RowBox[{"G", "[", "t", "]"}]}]}]}], ",", "\[IndentingNewLine]", 
     RowBox[{
      RowBox[{
       RowBox[{"GrR", "'"}], "[", "t", "]"}], "\[Equal]", 
      RowBox[{
       RowBox[{"binr", "*", 
        RowBox[{"(", 
         RowBox[{"Sum", "[", 
          RowBox[{
           RowBox[{
            RowBox[{
             RowBox[{
              RowBox[{
               RowBox[{
                RowBox[{"x", "[", "0", "]"}], "[", "kk", "]"}], "[", "0", 
               "]"}], "[", "1", "]"}], "[", "1", "]"}], "[", "t", "]"}], ",", 
           RowBox[{"{", 
            RowBox[{"kk", ",", "1", ",", "2"}], "}"}]}], "]"}], ")"}], "*", 
        RowBox[{"(", 
         RowBox[{"1", "-", 
          RowBox[{"Gr", "[", "t", "]"}], "-", 
          RowBox[{"GrR", "[", "t", "]"}]}], ")"}]}], "-", 
       RowBox[{"unbinr", "*", 
        RowBox[{"GrR", "[", "t", "]"}]}]}]}], ",", "\[IndentingNewLine]", 
     RowBox[{
      RowBox[{
       RowBox[{"Gr", "'"}], "[", "t", "]"}], "\[Equal]", 
      RowBox[{
       RowBox[{"binr", "*", 
        RowBox[{
         RowBox[{
          RowBox[{
           RowBox[{
            RowBox[{
             RowBox[{"x", "[", "0", "]"}], "[", "0", "]"}], "[", "0", "]"}], 
           "[", "1", "]"}], "[", "1", "]"}], "[", "t", "]"}], "*", 
        RowBox[{"(", 
         RowBox[{"1", "-", 
          RowBox[{"Gr", "[", "t", "]"}], "-", 
          RowBox[{"GrR", "[", "t", "]"}]}], ")"}]}], "-", 
       RowBox[{"unbinr", "*", 
        RowBox[{"Gr", "[", "t", "]"}]}]}]}], ",", "\[IndentingNewLine]", 
     RowBox[{
      RowBox[{
       RowBox[{"GcR", "'"}], "[", "t", "]"}], "\[Equal]", 
      RowBox[{
       RowBox[{"binc", "*", 
        RowBox[{"(", 
         RowBox[{"Sum", "[", 
          RowBox[{
           RowBox[{
            RowBox[{
             RowBox[{
              RowBox[{
               RowBox[{
                RowBox[{"x", "[", "0", "]"}], "[", "kk", "]"}], "[", "0", 
               "]"}], "[", "1", "]"}], "[", "1", "]"}], "[", "t", "]"}], ",", 
           RowBox[{"{", 
            RowBox[{"kk", ",", "1", ",", "2"}], "}"}]}], "]"}], ")"}], "*", 
        RowBox[{"(", 
         RowBox[{"1", "-", 
          RowBox[{"Gc", "[", "t", "]"}], "-", 
          RowBox[{"GcR", "[", "t", "]"}]}], ")"}]}], "-", 
       RowBox[{"unbinc", "*", 
        RowBox[{"GcR", "[", "t", "]"}]}]}]}], ",", "\[IndentingNewLine]", 
     RowBox[{
      RowBox[{
       RowBox[{"Gc", "'"}], "[", "t", "]"}], "\[Equal]", 
      RowBox[{
       RowBox[{"binc", "*", 
        RowBox[{
         RowBox[{
          RowBox[{
           RowBox[{
            RowBox[{
             RowBox[{"x", "[", "0", "]"}], "[", "0", "]"}], "[", "0", "]"}], 
           "[", "1", "]"}], "[", "1", "]"}], "[", "t", "]"}], "*", 
        RowBox[{"(", 
         RowBox[{"1", "-", 
          RowBox[{"Gc", "[", "t", "]"}], "-", 
          RowBox[{"GcR", "[", "t", "]"}]}], ")"}]}], "-", 
       RowBox[{"unbinc", "*", 
        RowBox[{"Gc", "[", "t", "]"}]}]}]}], ",", "\[IndentingNewLine]", 
     "\[IndentingNewLine]", 
     RowBox[{"(*", 
      RowBox[{"RORE", " ", "activity"}], "*)"}], "\[IndentingNewLine]", 
     RowBox[{
      RowBox[{
       RowBox[{"GBR", "'"}], "[", "t", "]"}], "\[Equal]", 
      RowBox[{
       RowBox[{"binrev", "*", 
        RowBox[{"(", 
         RowBox[{
          RowBox[{"revn", "[", "t", "]"}], "+", 
          RowBox[{"revng", "[", "t", "]"}], "+", 
          RowBox[{"revngp", "[", "t", "]"}], "+", 
          RowBox[{"revnp", "[", "t", "]"}]}], ")"}], "*", 
        RowBox[{"GB", "[", "t", "]"}]}], "-", 
       RowBox[{"unbinrev", "*", 
        RowBox[{"GBR", "[", "t", "]"}]}]}]}], ",", "\[IndentingNewLine]", 
     RowBox[{
      RowBox[{
       RowBox[{"GB", "'"}], "[", "t", "]"}], "\[Equal]", 
      RowBox[{
       RowBox[{
        RowBox[{"-", "binrev"}], "*", 
        RowBox[{"(", 
         RowBox[{
          RowBox[{"revn", "[", "t", "]"}], "+", 
          RowBox[{"revng", "[", "t", "]"}], "+", 
          RowBox[{"revngp", "[", "t", "]"}], "+", 
          RowBox[{"revnp", "[", "t", "]"}]}], ")"}], "*", 
        RowBox[{"GB", "[", "t", "]"}]}], "+", 
       RowBox[{"unbinrev", "*", 
        RowBox[{"GBR", "[", "t", "]"}]}]}]}], ",", "\[IndentingNewLine]", 
     RowBox[{
      RowBox[{
       RowBox[{"GBRb", "'"}], "[", "t", "]"}], "\[Equal]", 
      RowBox[{
       RowBox[{"binrevb", "*", 
        RowBox[{"(", 
         RowBox[{
          RowBox[{"revn", "[", "t", "]"}], "+", 
          RowBox[{"revng", "[", "t", "]"}], "+", 
          RowBox[{"revngp", "[", "t", "]"}], "+", 
          RowBox[{"revnp", "[", "t", "]"}]}], ")"}], "*", 
        RowBox[{"GBb", "[", "t", "]"}]}], "-", 
       RowBox[{"unbinrevb", "*", 
        RowBox[{"GBRb", "[", "t", "]"}]}]}]}], ",", "\[IndentingNewLine]", 
     RowBox[{
      RowBox[{
       RowBox[{"GBb", "'"}], "[", "t", "]"}], "\[Equal]", 
      RowBox[{
       RowBox[{
        RowBox[{"-", "binrevb"}], "*", 
        RowBox[{"(", 
         RowBox[{
          RowBox[{"revn", "[", "t", "]"}], "+", 
          RowBox[{"revng", "[", "t", "]"}], "+", 
          RowBox[{"revngp", "[", "t", "]"}], "+", 
          RowBox[{"revnp", "[", "t", "]"}]}], ")"}], "*", 
        RowBox[{"GBb", "[", "t", "]"}]}], "+", 
       RowBox[{"unbinrevb", "*", 
        RowBox[{"GBRb", "[", "t", "]"}]}]}]}], ",", "\[IndentingNewLine]", 
     "\[IndentingNewLine]", 
     RowBox[{"(*", "Transcription", "*)"}], "\[IndentingNewLine]", 
     RowBox[{
      RowBox[{
       RowBox[{"MnPo", "'"}], "[", "t", "]"}], "\[Equal]", 
      RowBox[{
       RowBox[{"trPo", "*", 
        RowBox[{"G", "[", "t", "]"}]}], "-", 
       RowBox[{"tmc", "*", 
        RowBox[{"MnPo", "[", "t", "]"}]}], "-", 
       RowBox[{"umPo", "*", 
        RowBox[{"MnPo", "[", "t", "]"}]}], "+", 
       RowBox[{"lono", "*", "trPo", "*", 
        RowBox[{"g", "[", "t", "]"}], "*", 
        RowBox[{"adap", "[", "t", "]"}]}]}]}], ",", 
     RowBox[{
      RowBox[{
       RowBox[{"McPo", "'"}], "[", "t", "]"}], "\[Equal]", 
      RowBox[{
       RowBox[{"tmc", "*", 
        RowBox[{"MnPo", "[", "t", "]"}]}], "-", 
       RowBox[{"umPo", "*", 
        RowBox[{"McPo", "[", "t", "]"}]}]}]}], ",", "\[IndentingNewLine]", 
     RowBox[{
      RowBox[{
       RowBox[{"MnPt", "'"}], "[", "t", "]"}], "\[Equal]", 
      RowBox[{
       RowBox[{"trPt", "*", 
        RowBox[{"G", "[", "t", "]"}]}], "-", 
       RowBox[{"tmc", "*", 
        RowBox[{"MnPt", "[", "t", "]"}]}], "-", 
       RowBox[{"umPt", "*", 
        RowBox[{"MnPt", "[", "t", "]"}]}], "+", 
       RowBox[{"lont", "*", "trPt", "*", 
        RowBox[{"g", "[", "t", "]"}], "*", 
        RowBox[{"adap", "[", "t", "]"}]}]}]}], ",", 
     RowBox[{
      RowBox[{
       RowBox[{"McPt", "'"}], "[", "t", "]"}], "\[Equal]", 
      RowBox[{
       RowBox[{"tmc", "*", 
        RowBox[{"MnPt", "[", "t", "]"}]}], "-", 
       RowBox[{"umPt", "*", 
        RowBox[{"McPt", "[", "t", "]"}]}]}]}], ",", "\[IndentingNewLine]", 
     RowBox[{
      RowBox[{
       RowBox[{"MnRt", "'"}], "[", "t", "]"}], "\[Equal]", 
      RowBox[{
       RowBox[{"trRt", "*", 
        RowBox[{"Gc", "[", "t", "]"}]}], "-", 
       RowBox[{"tmc", "*", 
        RowBox[{"MnRt", "[", "t", "]"}]}], "-", 
       RowBox[{"umRt", "*", 
        RowBox[{"MnRt", "[", "t", "]"}]}]}]}], ",", 
     RowBox[{
      RowBox[{
       RowBox[{"McRt", "'"}], "[", "t", "]"}], "\[Equal]", 
      RowBox[{
       RowBox[{"tmc", "*", 
        RowBox[{"MnRt", "[", "t", "]"}]}], "-", 
       RowBox[{"umRt", "*", 
        RowBox[{"McRt", "[", "t", "]"}]}]}]}], ",", "\[IndentingNewLine]", 
     RowBox[{
      RowBox[{
       RowBox[{"MnRev", "'"}], "[", "t", "]"}], "\[Equal]", 
      RowBox[{
       RowBox[{"trRev", "*", 
        RowBox[{
         RowBox[{
          RowBox[{
           RowBox[{
            RowBox[{
             RowBox[{"x", "[", "0", "]"}], "[", "0", "]"}], "[", "0", "]"}], 
           "[", "1", "]"}], "[", "1", "]"}], "[", "t", "]"}], "*", 
        RowBox[{"Gr", "[", "t", "]"}]}], "-", 
       RowBox[{"tmcrev", "*", 
        RowBox[{"MnRev", "[", "t", "]"}]}], "-", 
       RowBox[{"umRev", "*", 
        RowBox[{"MnRev", "[", "t", "]"}]}]}]}], ",", "\[IndentingNewLine]", 
     RowBox[{
      RowBox[{
       RowBox[{"McRev", "'"}], "[", "t", "]"}], "\[Equal]", 
      RowBox[{
       RowBox[{"tmcrev", "*", 
        RowBox[{"MnRev", "[", "t", "]"}]}], "-", 
       RowBox[{"umRev", "*", 
        RowBox[{"McRev", "[", "t", "]"}]}]}]}], ",", "\[IndentingNewLine]", 
     RowBox[{
      RowBox[{
       RowBox[{"MnRo", "'"}], "[", "t", "]"}], "\[Equal]", 
      RowBox[{
       RowBox[{"trRo", "*", 
        RowBox[{"G", "[", "t", "]"}], "*", 
        RowBox[{"GB", "[", "t", "]"}]}], "-", 
       RowBox[{"tmc", "*", 
        RowBox[{"MnRo", "[", "t", "]"}]}], "-", 
       RowBox[{"umRo", "*", 
        RowBox[{"MnRo", "[", "t", "]"}]}]}]}], ",", "\[IndentingNewLine]", 
     RowBox[{
      RowBox[{
       RowBox[{"McRo", "'"}], "[", "t", "]"}], "\[Equal]", 
      RowBox[{
       RowBox[{"tmc", "*", 
        RowBox[{"MnRo", "[", "t", "]"}]}], "-", 
       RowBox[{"umRo", "*", 
        RowBox[{"McRo", "[", "t", "]"}]}]}]}], ",", "\[IndentingNewLine]", 
     RowBox[{
      RowBox[{
       RowBox[{"MnB", "'"}], "[", "t", "]"}], "\[Equal]", 
      RowBox[{
       RowBox[{"trB", "*", 
        RowBox[{"GBb", "[", "t", "]"}]}], "-", 
       RowBox[{"tmc", "*", 
        RowBox[{"MnB", "[", "t", "]"}]}], "-", 
       RowBox[{"umB", "*", 
        RowBox[{"MnB", "[", "t", "]"}]}]}]}], ",", "\[IndentingNewLine]", 
     RowBox[{
      RowBox[{
       RowBox[{"McB", "'"}], "[", "t", "]"}], "\[Equal]", 
      RowBox[{
       RowBox[{"tmc", "*", 
        RowBox[{"MnB", "[", "t", "]"}]}], "-", 
       RowBox[{"umB", "*", 
        RowBox[{"McB", "[", "t", "]"}]}]}]}], ",", "\[IndentingNewLine]", 
     RowBox[{
      RowBox[{
       RowBox[{"MnNp", "'"}], "[", "t", "]"}], "\[Equal]", 
      RowBox[{
       RowBox[{"trNp", "*", 
        RowBox[{"GB", "[", "t", "]"}]}], "-", 
       RowBox[{"tmc", "*", 
        RowBox[{"MnNp", "[", "t", "]"}]}], "-", 
       RowBox[{"umNp", "*", 
        RowBox[{"MnNp", "[", "t", "]"}]}]}]}], ",", "\[IndentingNewLine]", 
     RowBox[{
      RowBox[{
       RowBox[{"McNp", "'"}], "[", "t", "]"}], "\[Equal]", 
      RowBox[{
       RowBox[{"tmc", "*", 
        RowBox[{"MnNp", "[", "t", "]"}]}], "-", 
       RowBox[{"umNp", "*", 
        RowBox[{"McNp", "[", "t", "]"}]}]}]}], ",", "\[IndentingNewLine]", 
     "\[IndentingNewLine]", 
     RowBox[{"(*", 
      RowBox[{"Secondary", " ", "Feedback", " ", "Loop"}], "*)"}], 
     "\[IndentingNewLine]", 
     RowBox[{
      RowBox[{
       RowBox[{"B", "'"}], "[", "t", "]"}], "\[Equal]", 
      RowBox[{
       RowBox[{"tlb", "*", 
        RowBox[{"McB", "[", "t", "]"}]}], "-", 
       RowBox[{"cbin", "*", 
        RowBox[{"B", "[", "t", "]"}], "*", 
        RowBox[{"Cl", "[", "t", "]"}]}], "+", 
       RowBox[{"uncbin", "*", 
        RowBox[{"BC", "[", "t", "]"}]}], "-", 
       RowBox[{"ub", "*", 
        RowBox[{"B", "[", "t", "]"}]}]}]}], ",", "\[IndentingNewLine]", 
     RowBox[{
      RowBox[{
       RowBox[{"Cl", "'"}], "[", "t", "]"}], "\[Equal]", 
      RowBox[{
       RowBox[{"tlnp", "*", 
        RowBox[{"McNp", "[", "t", "]"}]}], "+", "tlc", "-", 
       RowBox[{"cbin", "*", 
        RowBox[{"B", "[", "t", "]"}], "*", 
        RowBox[{"Cl", "[", "t", "]"}]}], "+", 
       RowBox[{"uncbin", "*", 
        RowBox[{"BC", "[", "t", "]"}]}], "-", 
       RowBox[{"uc", "*", 
        RowBox[{"Cl", "[", "t", "]"}]}]}]}], ",", "\[IndentingNewLine]", 
     RowBox[{
      RowBox[{
       RowBox[{"BC", "'"}], "[", "t", "]"}], "\[Equal]", 
      RowBox[{
       RowBox[{"cbin", "*", 
        RowBox[{"B", "[", "t", "]"}], "*", 
        RowBox[{"Cl", "[", "t", "]"}]}], "-", 
       RowBox[{"uncbin", "*", 
        RowBox[{"BC", "[", "t", "]"}]}], "-", 
       RowBox[{"phos", "*", 
        RowBox[{"BC", "[", "t", "]"}]}], "-", 
       RowBox[{"ubc", "*", 
        RowBox[{"BC", "[", "t", "]"}]}]}]}], ",", 
     RowBox[{
      RowBox[{
       RowBox[{"cyrev", "'"}], "[", "t", "]"}], "\[Equal]", 
      RowBox[{
       RowBox[{"tlrev", "*", 
        RowBox[{"McRev", "[", "t", "]"}]}], "-", 
       RowBox[{
        RowBox[{"(", 
         RowBox[{"nlrev", "+", "urev"}], ")"}], "*", 
        RowBox[{"cyrev", "[", "t", "]"}]}], "-", 
       RowBox[{"ag", "*", 
        RowBox[{"cyrev", "[", "t", "]"}], "*", 
        RowBox[{"(", 
         RowBox[{
          RowBox[{
           RowBox[{
            RowBox[{
             RowBox[{
              RowBox[{"x", "[", "0", "]"}], "[", "0", "]"}], "[", "2", "]"}], 
            "[", "0", "]"}], "[", "0", "]"}], "[", "t", "]"}], ")"}]}], "+", 
       RowBox[{"nerev", "*", 
        RowBox[{"revn", "[", "t", "]"}]}], "+", 
       RowBox[{"dg", "*", 
        RowBox[{"cyrevg", "[", "t", "]"}]}]}]}], ",", 
     RowBox[{
      RowBox[{
       RowBox[{"revn", "'"}], "[", "t", "]"}], "\[Equal]", 
      RowBox[{
       RowBox[{
        RowBox[{"-", 
         RowBox[{"(", 
          RowBox[{"nerev", "+", "urev"}], ")"}]}], "*", 
        RowBox[{"revn", "[", "t", "]"}]}], "-", 
       RowBox[{"ag", "*", "Nf", "*", 
        RowBox[{"revn", "[", "t", "]"}], "*", 
        RowBox[{"(", 
         RowBox[{
          RowBox[{
           RowBox[{
            RowBox[{
             RowBox[{
              RowBox[{"x", "[", "0", "]"}], "[", "0", "]"}], "[", "2", "]"}], 
            "[", "1", "]"}], "[", "0", "]"}], "[", "t", "]"}], ")"}]}], "+", 
       RowBox[{"nlrev", "*", 
        RowBox[{"cyrev", "[", "t", "]"}]}], "+", 
       RowBox[{"dg", "*", 
        RowBox[{"(", 
         RowBox[{"revng", "[", "t", "]"}], ")"}]}]}]}], ",", 
     RowBox[{
      RowBox[{
       RowBox[{"cyrevg", "'"}], "[", "t", "]"}], "\[Equal]", 
      RowBox[{
       RowBox[{"ag", "*", 
        RowBox[{"cyrev", "[", "t", "]"}], "*", 
        RowBox[{
         RowBox[{
          RowBox[{
           RowBox[{
            RowBox[{
             RowBox[{"x", "[", "0", "]"}], "[", "0", "]"}], "[", "2", "]"}], 
           "[", "0", "]"}], "[", "0", "]"}], "[", "t", "]"}]}], "-", 
       RowBox[{
        RowBox[{"(", 
         RowBox[{"dg", "+", 
          RowBox[{"gto", "[", "t", "]"}], "+", "urev", "+", "nlrev"}], ")"}], 
        "*", 
        RowBox[{"cyrevg", "[", "t", "]"}]}], "+", 
       RowBox[{"nerev", "*", 
        RowBox[{"revng", "[", "t", "]"}]}]}]}], ",", 
     RowBox[{
      RowBox[{
       RowBox[{"revng", "'"}], "[", "t", "]"}], "\[Equal]", 
      RowBox[{
       RowBox[{"ag", "*", "Nf", "*", 
        RowBox[{"revn", "[", "t", "]"}], "*", 
        RowBox[{
         RowBox[{
          RowBox[{
           RowBox[{
            RowBox[{
             RowBox[{"x", "[", "0", "]"}], "[", "0", "]"}], "[", "2", "]"}], 
           "[", "1", "]"}], "[", "0", "]"}], "[", "t", "]"}]}], "-", 
       RowBox[{
        RowBox[{"(", 
         RowBox[{"dg", "+", 
          RowBox[{"gto", "[", "t", "]"}], "+", "urev", "+", "nerev"}], ")"}], 
        "*", 
        RowBox[{"revng", "[", "t", "]"}]}], "+", 
       RowBox[{"nlrev", "*", 
        RowBox[{"cyrevg", "[", "t", "]"}]}]}]}], ",", "\[IndentingNewLine]", 
     RowBox[{
      RowBox[{
       RowBox[{"cyrevgp", "'"}], "[", "t", "]"}], "\[Equal]", 
      RowBox[{
       RowBox[{
        RowBox[{"gto", "[", "t", "]"}], "*", 
        RowBox[{"cyrevg", "[", "t", "]"}]}], "-", 
       RowBox[{
        RowBox[{"(", 
         RowBox[{"dg", "+", "uprev", "+", "nlrev"}], ")"}], "*", 
        RowBox[{"cyrevgp", "[", "t", "]"}]}], "+", 
       RowBox[{"nerev", "*", 
        RowBox[{"revngp", "[", "t", "]"}]}]}]}], ",", "\[IndentingNewLine]", 
     RowBox[{
      RowBox[{
       RowBox[{"revngp", "'"}], "[", "t", "]"}], "\[Equal]", 
      RowBox[{
       RowBox[{
        RowBox[{"gto", "[", "t", "]"}], "*", 
        RowBox[{"revng", "[", "t", "]"}]}], "-", 
       RowBox[{
        RowBox[{"(", 
         RowBox[{"dg", "+", "uprev", "+", "nerev"}], ")"}], "*", 
        RowBox[{"revngp", "[", "t", "]"}]}], "+", 
       RowBox[{"nlrev", "*", 
        RowBox[{"cyrevgp", "[", "t", "]"}]}]}]}], ",", "\[IndentingNewLine]", 
     RowBox[{
      RowBox[{
       RowBox[{"cyrevp", "'"}], "[", "t", "]"}], "\[Equal]", 
      RowBox[{
       RowBox[{"dg", "*", 
        RowBox[{"(", 
         RowBox[{"cyrevgp", "[", "t", "]"}], ")"}]}], "-", 
       RowBox[{
        RowBox[{"(", 
         RowBox[{"uprev", "+", "nlrev"}], ")"}], "*", 
        RowBox[{"cyrevp", "[", "t", "]"}]}], "+", 
       RowBox[{"nerev", "*", 
        RowBox[{"revnp", "[", "t", "]"}]}]}]}], ",", "\[IndentingNewLine]", 
     RowBox[{
      RowBox[{
       RowBox[{"revnp", "'"}], "[", "t", "]"}], "\[Equal]", 
      RowBox[{
       RowBox[{"dg", "*", 
        RowBox[{"(", 
         RowBox[{"revngp", "[", "t", "]"}], ")"}]}], "-", 
       RowBox[{
        RowBox[{"(", 
         RowBox[{"uprev", "+", "nerev"}], ")"}], "*", 
        RowBox[{"revnp", "[", "t", "]"}]}], "+", 
       RowBox[{"nlrev", "*", 
        RowBox[{"cyrevp", "[", "t", "]"}]}]}]}], ",", "\[IndentingNewLine]", 
     "\[IndentingNewLine]", 
     RowBox[{"(*", 
      RowBox[{"Activity", " ", "of", " ", "GSK3b"}], "*)"}], 
     "\[IndentingNewLine]", 
     RowBox[{
      RowBox[{
       RowBox[{"gto", "'"}], "[", "t", "]"}], "\[Equal]", 
      RowBox[{
       RowBox[{"trgto", "*", 
        RowBox[{"G", "[", "t", "]"}], "*", 
        RowBox[{"GB", "[", "t", "]"}]}], "-", 
       RowBox[{"ugto", "*", 
        RowBox[{"gto", "[", "t", "]"}]}]}]}], ",", "\[IndentingNewLine]", 
     "\[IndentingNewLine]", 
     RowBox[{"(*", 
      RowBox[{"Free", " ", "Blood", " ", "Plsma", " ", "Concentration"}], 
      "*)"}], "\[IndentingNewLine]", 
     RowBox[{
      RowBox[{
       RowBox[{"pInh", "'"}], "[", "t", "]"}], "==", 
      RowBox[{
       RowBox[{
        RowBox[{"-", 
         RowBox[{"(", 
          RowBox[{"uinp", "+", "nlpin"}], ")"}]}], "*", 
        RowBox[{"pInh", "[", "t", "]"}]}], "+", 
       RowBox[{"nepin", "*", 
        RowBox[{"bInh", "[", "t", "]"}]}]}]}], ",", "\[IndentingNewLine]", 
     "\[IndentingNewLine]", 
     RowBox[{"(*", 
      RowBox[{"Free", " ", "Brain", " ", "Tissue", " ", "Concentration"}], 
      "*)"}], "\[IndentingNewLine]", 
     RowBox[{
      RowBox[{
       RowBox[{"bInh", "'"}], "[", "t", "]"}], "==", 
      RowBox[{
       RowBox[{
        RowBox[{"-", 
         RowBox[{"(", 
          RowBox[{"nlbin", "+", "nepin"}], ")"}]}], "*", 
        RowBox[{"bInh", "[", "t", "]"}]}], "+", 
       RowBox[{"nlpin", "*", 
        RowBox[{"pInh", "[", "t", "]"}]}], "+", 
       RowBox[{"nebin", "*", 
        RowBox[{"Inh", "[", "t", "]"}]}]}]}], ",", "\[IndentingNewLine]", 
     "\[IndentingNewLine]", 
     RowBox[{"(*", 
      RowBox[{"Free", " ", "Cytoplasm", " ", "Concentration"}], "*)"}], 
     "\[IndentingNewLine]", 
     RowBox[{
      RowBox[{
       RowBox[{"Inh", "'"}], "[", "t", "]"}], "==", 
      RowBox[{
       RowBox[{"nlbin", "*", 
        RowBox[{"bInh", "[", "t", "]"}]}], "-", 
       RowBox[{
        RowBox[{"(", 
         RowBox[{"nebin", "+", "nlin"}], ")"}], "*", 
        RowBox[{"Inh", "[", "t", "]"}]}], "+", 
       RowBox[{"nein", "*", 
        RowBox[{"nInh", "[", "t", "]"}]}], "+", 
       RowBox[{"(", 
        RowBox[{
         RowBox[{"-", "inbin"}], "*", 
         RowBox[{"Inh", "[", "t", "]"}], "*", 
         RowBox[{"Sum", "[", 
          RowBox[{
           RowBox[{
            RowBox[{
             RowBox[{
              RowBox[{
               RowBox[{
                RowBox[{"x", "[", "jj", "]"}], "[", "kk", "]"}], "[", "ll", 
               "]"}], "[", "0", "]"}], "[", "0", "]"}], "[", "t", "]"}], ",", 
           RowBox[{"{", 
            RowBox[{"jj", ",", "0", ",", "6"}], "}"}], ",", 
           RowBox[{"{", 
            RowBox[{"kk", ",", "0", ",", "2"}], "}"}], ",", 
           RowBox[{"{", 
            RowBox[{"ll", ",", "1", ",", "3", ",", "2"}], "}"}]}], "]"}]}], 
        ")"}], "+", 
       RowBox[{"inubin", "*", 
        RowBox[{"Sum", "[", 
         RowBox[{
          RowBox[{
           RowBox[{
            RowBox[{
             RowBox[{
              RowBox[{
               RowBox[{"x", "[", "jj", "]"}], "[", "kk", "]"}], "[", "ll", 
              "]"}], "[", "0", "]"}], "[", "0", "]"}], "[", "t", "]"}], ",", 
          RowBox[{"{", 
           RowBox[{"jj", ",", "0", ",", "6"}], "}"}], ",", 
          RowBox[{"{", 
           RowBox[{"kk", ",", "0", ",", "2"}], "}"}], ",", 
          RowBox[{"{", 
           RowBox[{"ll", ",", "4", ",", "5"}], "}"}]}], "]"}]}]}]}], ",", 
     "\[IndentingNewLine]", 
     RowBox[{"(*", 
      RowBox[{"Free", " ", "Nucleus", " ", "Concentration"}], "*)"}], 
     "\[IndentingNewLine]", 
     RowBox[{
      RowBox[{
       RowBox[{"nInh", "'"}], "[", "t", "]"}], "==", 
      RowBox[{
       RowBox[{
        RowBox[{"Inh", "[", "t", "]"}], "*", "nlin"}], "-", 
       RowBox[{
        RowBox[{"(", "nein", ")"}], "*", 
        RowBox[{"nInh", "[", "t", "]"}]}], "-", 
       RowBox[{"(", 
        RowBox[{"inbin", "*", "Nf", "*", 
         RowBox[{"nInh", "[", "t", "]"}], "*", 
         RowBox[{"Sum", "[", 
          RowBox[{
           RowBox[{
            RowBox[{
             RowBox[{
              RowBox[{
               RowBox[{
                RowBox[{"x", "[", "jj", "]"}], "[", "kk", "]"}], "[", "ll", 
               "]"}], "[", "1", "]"}], "[", "nn", "]"}], "[", "t", "]"}], ",", 
           RowBox[{"{", 
            RowBox[{"jj", ",", "0", ",", "6"}], "}"}], ",", 
           RowBox[{"{", 
            RowBox[{"kk", ",", "0", ",", "2"}], "}"}], ",", 
           RowBox[{"{", 
            RowBox[{"ll", ",", "1", ",", "3", ",", "2"}], "}"}], ",", 
           RowBox[{"{", 
            RowBox[{"nn", ",", "0", ",", "1"}], "}"}]}], "]"}]}], ")"}], "+", 
       RowBox[{"inubin", "*", 
        RowBox[{"Sum", "[", 
         RowBox[{
          RowBox[{
           RowBox[{
            RowBox[{
             RowBox[{
              RowBox[{
               RowBox[{"x", "[", "jj", "]"}], "[", "kk", "]"}], "[", "ll", 
              "]"}], "[", "1", "]"}], "[", "nn", "]"}], "[", "t", "]"}], ",", 
          RowBox[{"{", 
           RowBox[{"jj", ",", "0", ",", "6"}], "}"}], ",", 
          RowBox[{"{", 
           RowBox[{"kk", ",", "0", ",", "2"}], "}"}], ",", 
          RowBox[{"{", 
           RowBox[{"ll", ",", "4", ",", "5"}], "}"}], ",", 
          RowBox[{"{", 
           RowBox[{"nn", ",", "0", ",", "1"}], "}"}]}], "]"}]}]}]}]}], 
    "\[IndentingNewLine]", "\[IndentingNewLine]", "}"}]}], ";"}]], "Input",
 CellChangeTimes->{{3.763005949990091*^9, 3.7630059569265776`*^9}, 
   3.7630062299185467`*^9, {3.763461021025756*^9, 
   3.7634610239076595`*^9}},ExpressionUUID->"4e4d36a3-5fb2-4fbb-9ea1-\
4be807644798"],

Cell[BoxData[{
 RowBox[{
  RowBox[{
   RowBox[{"ldt", "=", "12"}], ";"}], 
  "\[IndentingNewLine]"}], "\[IndentingNewLine]", 
 RowBox[{
  RowBox[{
   RowBox[{"phase", "=", 
    RowBox[{"{", "}"}]}], ";"}], 
  "\[IndentingNewLine]"}], "\[IndentingNewLine]", 
 RowBox[{
  RowBox[{
   RowBox[{"iternum", "=", "2"}], ";"}], 
  "\[IndentingNewLine]"}], "\[IndentingNewLine]", 
 RowBox[{
  RowBox[{
   RowBox[{"For", "[", 
    RowBox[{
     RowBox[{"jjj", "=", "1"}], ",", 
     RowBox[{"jjj", "<", "3"}], ",", 
     RowBox[{"jjj", "++"}], ",", "\[IndentingNewLine]", "\[IndentingNewLine]", 
     RowBox[{
      RowBox[{"If", "[", 
       RowBox[{
        RowBox[{"jjj", "\[Equal]", "1"}], ",", "\[IndentingNewLine]", 
        RowBox[{
         RowBox[{"athree", "=", 
          RowBox[{"{", 
           RowBox[{
            RowBox[{
             RowBox[{"G", "[", "0", "]"}], "\[Equal]", 
             RowBox[{"Init2", "[", 
              RowBox[{"[", "1", "]"}], "]"}]}], ",", 
            RowBox[{
             RowBox[{"GR", "[", "0", "]"}], "\[Equal]", 
             RowBox[{"Init2", "[", 
              RowBox[{"[", "2", "]"}], "]"}]}], ",", 
            RowBox[{
             RowBox[{"gto", "[", "0", "]"}], "\[Equal]", 
             RowBox[{"Init2", "[", 
              RowBox[{"[", "3", "]"}], "]"}]}], ",", 
            RowBox[{
             RowBox[{"MnRo", "[", "0", "]"}], "\[Equal]", 
             RowBox[{"Init2", "[", 
              RowBox[{"[", "4", "]"}], "]"}]}], ",", 
            RowBox[{
             RowBox[{"McRo", "[", "0", "]"}], "\[Equal]", 
             RowBox[{"Init2", "[", 
              RowBox[{"[", "5", "]"}], "]"}]}], ",", 
            RowBox[{
             RowBox[{"MnRt", "[", "0", "]"}], "\[Equal]", 
             RowBox[{"Init2", "[", 
              RowBox[{"[", "6", "]"}], "]"}]}], ",", 
            RowBox[{
             RowBox[{"McRt", "[", "0", "]"}], "\[Equal]", 
             RowBox[{"Init2", "[", 
              RowBox[{"[", "7", "]"}], "]"}]}], ",", 
            RowBox[{
             RowBox[{"MnPo", "[", "0", "]"}], "\[Equal]", 
             RowBox[{"Init2", "[", 
              RowBox[{"[", "8", "]"}], "]"}]}], ",", 
            RowBox[{
             RowBox[{"McPo", "[", "0", "]"}], "\[Equal]", 
             RowBox[{"Init2", "[", 
              RowBox[{"[", "9", "]"}], "]"}]}], ",", 
            RowBox[{
             RowBox[{"MnPt", "[", "0", "]"}], "\[Equal]", 
             RowBox[{"Init2", "[", 
              RowBox[{"[", "10", "]"}], "]"}]}], ",", 
            RowBox[{
             RowBox[{"McPt", "[", "0", "]"}], "\[Equal]", 
             RowBox[{"Init2", "[", 
              RowBox[{"[", "11", "]"}], "]"}]}], ",", 
            RowBox[{
             RowBox[{"MnB", "[", "0", "]"}], "\[Equal]", 
             RowBox[{"Init2", "[", 
              RowBox[{"[", "12", "]"}], "]"}]}], ",", 
            RowBox[{
             RowBox[{"McB", "[", "0", "]"}], "\[Equal]", 
             RowBox[{"Init2", "[", 
              RowBox[{"[", "13", "]"}], "]"}]}], ",", 
            RowBox[{
             RowBox[{"B", "[", "0", "]"}], "\[Equal]", 
             RowBox[{"Init2", "[", 
              RowBox[{"[", "14", "]"}], "]"}]}], ",", 
            RowBox[{
             RowBox[{"GBb", "[", "0", "]"}], "\[Equal]", 
             RowBox[{"Init2", "[", 
              RowBox[{"[", "15", "]"}], "]"}]}], ",", 
            RowBox[{
             RowBox[{"GBRb", "[", "0", "]"}], "\[Equal]", 
             RowBox[{"Init2", "[", 
              RowBox[{"[", "16", "]"}], "]"}]}], ",", 
            RowBox[{
             RowBox[{"Cl", "[", "0", "]"}], "\[Equal]", 
             RowBox[{"Init2", "[", 
              RowBox[{"[", "17", "]"}], "]"}]}], ",", 
            RowBox[{
             RowBox[{"MnRev", "[", "0", "]"}], "\[Equal]", 
             RowBox[{"Init2", "[", 
              RowBox[{"[", "18", "]"}], "]"}]}], ",", 
            RowBox[{
             RowBox[{"McRev", "[", "0", "]"}], "\[Equal]", 
             RowBox[{"Init2", "[", 
              RowBox[{"[", "19", "]"}], "]"}]}], ",", 
            RowBox[{
             RowBox[{"cyrev", "[", "0", "]"}], "\[Equal]", 
             RowBox[{"Init2", "[", 
              RowBox[{"[", "20", "]"}], "]"}]}], ",", 
            RowBox[{
             RowBox[{"revn", "[", "0", "]"}], "\[Equal]", 
             RowBox[{"Init2", "[", 
              RowBox[{"[", "21", "]"}], "]"}]}], ",", 
            RowBox[{
             RowBox[{"cyrevg", "[", "0", "]"}], "\[Equal]", 
             RowBox[{"Init2", "[", 
              RowBox[{"[", "22", "]"}], "]"}]}], ",", 
            RowBox[{
             RowBox[{"revng", "[", "0", "]"}], "\[Equal]", 
             RowBox[{"Init2", "[", 
              RowBox[{"[", "23", "]"}], "]"}]}], ",", 
            RowBox[{
             RowBox[{"cyrevgp", "[", "0", "]"}], "\[Equal]", 
             RowBox[{"Init2", "[", 
              RowBox[{"[", "24", "]"}], "]"}]}], ",", 
            RowBox[{
             RowBox[{"revngp", "[", "0", "]"}], "\[Equal]", 
             RowBox[{"Init2", "[", 
              RowBox[{"[", "25", "]"}], "]"}]}], ",", 
            RowBox[{
             RowBox[{"GB", "[", "0", "]"}], "\[Equal]", 
             RowBox[{"Init2", "[", 
              RowBox[{"[", "26", "]"}], "]"}]}], ",", 
            RowBox[{
             RowBox[{"GBR", "[", "0", "]"}], "\[Equal]", 
             RowBox[{"Init2", "[", 
              RowBox[{"[", "27", "]"}], "]"}]}], ",", 
            RowBox[{
             RowBox[{"cyrevp", "[", "0", "]"}], "\[Equal]", 
             RowBox[{"Init2", "[", 
              RowBox[{"[", "29", "]"}], "]"}]}], ",", 
            RowBox[{
             RowBox[{"revnp", "[", "0", "]"}], "\[Equal]", 
             RowBox[{"Init2", "[", 
              RowBox[{"[", "30", "]"}], "]"}]}], ",", 
            RowBox[{
             RowBox[{"BC", "[", "0", "]"}], "\[Equal]", 
             RowBox[{"Init2", "[", 
              RowBox[{"[", "33", "]"}], "]"}]}], ",", 
            RowBox[{
             RowBox[{"Gr", "[", "0", "]"}], "\[Equal]", 
             RowBox[{"Init2", "[", 
              RowBox[{"[", "34", "]"}], "]"}]}], ",", 
            RowBox[{
             RowBox[{"GrR", "[", "0", "]"}], "\[Equal]", 
             RowBox[{"Init2", "[", 
              RowBox[{"[", "35", "]"}], "]"}]}], ",", 
            RowBox[{
             RowBox[{"McNp", "[", "0", "]"}], "\[Equal]", 
             RowBox[{"Init2", "[", 
              RowBox[{"[", "36", "]"}], "]"}]}], ",", 
            RowBox[{
             RowBox[{"MnNp", "[", "0", "]"}], "\[Equal]", 
             RowBox[{"Init2", "[", 
              RowBox[{"[", "37", "]"}], "]"}]}], ",", 
            RowBox[{
             RowBox[{"Gc", "[", "0", "]"}], "\[Equal]", 
             RowBox[{"Init2", "[", 
              RowBox[{"[", "38", "]"}], "]"}]}], ",", 
            RowBox[{
             RowBox[{"GcR", "[", "0", "]"}], "\[Equal]", 
             RowBox[{"Init2", "[", 
              RowBox[{"[", "39", "]"}], "]"}]}], ",", 
            RowBox[{
             RowBox[{"pInh", "[", "0", "]"}], "\[Equal]", "0"}], ",", 
            RowBox[{
             RowBox[{"bInh", "[", "0", "]"}], "\[Equal]", "0"}], ",", 
            RowBox[{
             RowBox[{"Inh", "[", "0", "]"}], "\[Equal]", "0"}], ",", 
            RowBox[{
             RowBox[{"nInh", "[", "0", "]"}], "\[Equal]", "0"}]}], "}"}]}], 
         ";", "\[IndentingNewLine]", 
         RowBox[{"afour", "=", 
          RowBox[{"Flatten", "[", 
           RowBox[{"Table", "[", 
            RowBox[{
             RowBox[{
              RowBox[{
               RowBox[{
                RowBox[{
                 RowBox[{
                  RowBox[{
                   RowBox[{"x", "[", "j", "]"}], "[", "k", "]"}], "[", "l", 
                  "]"}], "[", "m", "]"}], "[", "n", "]"}], "[", "0", "]"}], 
              "\[Equal]", 
              RowBox[{"If", "[", 
               RowBox[{
                RowBox[{"l", ">", "3"}], ",", "0", ",", 
                RowBox[{"Init1", "[", 
                 RowBox[{"[", 
                  RowBox[{
                   RowBox[{"j", "+", "1"}], ",", 
                   RowBox[{"k", "+", "1"}], ",", 
                   RowBox[{"l", "+", "1"}], ",", 
                   RowBox[{"m", "+", "1"}], ",", 
                   RowBox[{"n", "+", "1"}], ",", "1"}], "]"}], "]"}]}], 
               "]"}]}], ",", 
             RowBox[{"{", 
              RowBox[{"j", ",", "0", ",", "6"}], "}"}], ",", 
             RowBox[{"{", 
              RowBox[{"k", ",", "0", ",", "2"}], "}"}], ",", 
             RowBox[{"{", 
              RowBox[{"l", ",", "0", ",", "5"}], "}"}], ",", 
             RowBox[{"{", 
              RowBox[{"m", ",", "0", ",", "1"}], "}"}], ",", 
             RowBox[{"{", 
              RowBox[{"n", ",", "0", ",", "1"}], "}"}]}], "]"}], "]"}]}], 
         ";"}], ",", "\[IndentingNewLine]", 
        RowBox[{
         RowBox[{"Init11", "=", 
          RowBox[{"Table", "[", 
           RowBox[{
            RowBox[{
             RowBox[{
              RowBox[{
               RowBox[{
                RowBox[{
                 RowBox[{
                  RowBox[{"x", "[", "j", "]"}], "[", "k", "]"}], "[", "l", 
                 "]"}], "[", "m", "]"}], "[", "n", "]"}], "[", 
              RowBox[{"24", "-", "ldt"}], "]"}], "/.", "qrt22"}], ",", 
            RowBox[{"{", 
             RowBox[{"j", ",", "0", ",", "6"}], "}"}], ",", 
            RowBox[{"{", 
             RowBox[{"k", ",", "0", ",", "2"}], "}"}], ",", 
            RowBox[{"{", 
             RowBox[{"l", ",", "0", ",", "5"}], "}"}], ",", 
            RowBox[{"{", 
             RowBox[{"m", ",", "0", ",", "1"}], "}"}], ",", 
            RowBox[{"{", 
             RowBox[{"n", ",", "0", ",", "1"}], "}"}]}], "]"}]}], ";", 
         RowBox[{"Init22", "=", 
          RowBox[{"Flatten", "[", 
           RowBox[{"{", 
            RowBox[{
             RowBox[{
              RowBox[{"G", "[", 
               RowBox[{"24", "-", "ldt"}], "]"}], "/.", "qrt22"}], ",", 
             RowBox[{
              RowBox[{"GR", "[", 
               RowBox[{"24", "-", "ldt"}], "]"}], "/.", "qrt22"}], ",", 
             RowBox[{
              RowBox[{"gto", "[", 
               RowBox[{"24", "-", "ldt"}], "]"}], "/.", "qrt22"}], ",", 
             RowBox[{
              RowBox[{"MnRo", "[", 
               RowBox[{"24", "-", "ldt"}], "]"}], "/.", "qrt22"}], ",", 
             RowBox[{
              RowBox[{"McRo", "[", 
               RowBox[{"24", "-", "ldt"}], "]"}], "/.", "qrt22"}], ",", 
             RowBox[{
              RowBox[{"MnRt", "[", 
               RowBox[{"24", "-", "ldt"}], "]"}], "/.", "qrt22"}], ",", 
             RowBox[{
              RowBox[{"McRt", "[", 
               RowBox[{"24", "-", "ldt"}], "]"}], "/.", "qrt22"}], ",", 
             RowBox[{
              RowBox[{"MnPo", "[", 
               RowBox[{"24", "-", "ldt"}], "]"}], "/.", "qrt22"}], ",", 
             RowBox[{
              RowBox[{"McPo", "[", 
               RowBox[{"24", "-", "ldt"}], "]"}], "/.", "qrt22"}], ",", 
             RowBox[{
              RowBox[{"MnPt", "[", 
               RowBox[{"24", "-", "ldt"}], "]"}], "/.", "qrt22"}], ",", 
             RowBox[{
              RowBox[{"McPt", "[", 
               RowBox[{"24", "-", "ldt"}], "]"}], "/.", "qrt22"}], ",", 
             RowBox[{
              RowBox[{"MnB", "[", 
               RowBox[{"24", "-", "ldt"}], "]"}], "/.", "qrt22"}], ",", 
             RowBox[{
              RowBox[{"McB", "[", 
               RowBox[{"24", "-", "ldt"}], "]"}], "/.", "qrt22"}], ",", 
             RowBox[{
              RowBox[{"B", "[", 
               RowBox[{"24", "-", "ldt"}], "]"}], "/.", "qrt22"}], ",", 
             RowBox[{
              RowBox[{"GBb", "[", 
               RowBox[{"24", "-", "ldt"}], "]"}], "/.", "qrt22"}], ",", 
             RowBox[{
              RowBox[{"GBRb", "[", 
               RowBox[{"24", "-", "ldt"}], "]"}], "/.", "qrt22"}], ",", 
             RowBox[{
              RowBox[{"Cl", "[", 
               RowBox[{"24", "-", "ldt"}], "]"}], "/.", "qrt22"}], ",", 
             RowBox[{
              RowBox[{"MnRev", "[", 
               RowBox[{"24", "-", "ldt"}], "]"}], "/.", "qrt22"}], ",", 
             RowBox[{
              RowBox[{"McRev", "[", 
               RowBox[{"24", "-", "ldt"}], "]"}], "/.", "qrt22"}], ",", 
             RowBox[{
              RowBox[{"cyrev", "[", 
               RowBox[{"24", "-", "ldt"}], "]"}], "/.", "qrt22"}], ",", 
             RowBox[{
              RowBox[{"revn", "[", 
               RowBox[{"24", "-", "ldt"}], "]"}], "/.", "qrt22"}], ",", 
             RowBox[{
              RowBox[{"cyrevg", "[", 
               RowBox[{"24", "-", "ldt"}], "]"}], "/.", "qrt22"}], ",", 
             RowBox[{
              RowBox[{"revng", "[", 
               RowBox[{"24", "-", "ldt"}], "]"}], "/.", "qrt22"}], ",", 
             RowBox[{
              RowBox[{"cyrevgp", "[", 
               RowBox[{"24", "-", "ldt"}], "]"}], "/.", "qrt22"}], ",", 
             RowBox[{
              RowBox[{"revngp", "[", 
               RowBox[{"24", "-", "ldt"}], "]"}], "/.", "qrt22"}], ",", 
             RowBox[{
              RowBox[{"GB", "[", 
               RowBox[{"24", "-", "ldt"}], "]"}], "/.", "qrt22"}], ",", 
             RowBox[{
              RowBox[{"GBR", "[", 
               RowBox[{"24", "-", "ldt"}], "]"}], "/.", "qrt22"}], ",", "0", 
             ",", 
             RowBox[{
              RowBox[{"cyrevp", "[", 
               RowBox[{"24", "-", "ldt"}], "]"}], "/.", "qrt22"}], ",", 
             RowBox[{
              RowBox[{"revnp", "[", 
               RowBox[{"24", "-", "ldt"}], "]"}], "/.", "qrt22"}], ",", "0", 
             ",", "0", ",", 
             RowBox[{
              RowBox[{"BC", "[", 
               RowBox[{"24", "-", "ldt"}], "]"}], "/.", "qrt22"}], ",", 
             RowBox[{
              RowBox[{"Gr", "[", 
               RowBox[{"24", "-", "ldt"}], "]"}], "/.", "qrt22"}], ",", 
             RowBox[{
              RowBox[{"GrR", "[", 
               RowBox[{"24", "-", "ldt"}], "]"}], "/.", "qrt22"}], ",", 
             RowBox[{
              RowBox[{"McNp", "[", 
               RowBox[{"24", "-", "ldt"}], "]"}], "/.", "qrt22"}], ",", 
             RowBox[{
              RowBox[{"MnNp", "[", 
               RowBox[{"24", "-", "ldt"}], "]"}], "/.", "qrt22"}], ",", 
             RowBox[{
              RowBox[{"Gc", "[", 
               RowBox[{"24", "-", "ldt"}], "]"}], "/.", "qrt22"}], ",", 
             RowBox[{
              RowBox[{"GcR", "[", 
               RowBox[{"24", "-", "ldt"}], "]"}], "/.", "qrt22"}]}], "}"}], 
           "]"}]}], ";", "\[IndentingNewLine]", 
         RowBox[{"athree", "=", 
          RowBox[{"{", 
           RowBox[{
            RowBox[{
             RowBox[{"G", "[", "0", "]"}], "\[Equal]", 
             RowBox[{"Init22", "[", 
              RowBox[{"[", "1", "]"}], "]"}]}], ",", 
            RowBox[{
             RowBox[{"GR", "[", "0", "]"}], "\[Equal]", 
             RowBox[{"Init22", "[", 
              RowBox[{"[", "2", "]"}], "]"}]}], ",", 
            RowBox[{
             RowBox[{"gto", "[", "0", "]"}], "\[Equal]", 
             RowBox[{"Init22", "[", 
              RowBox[{"[", "3", "]"}], "]"}]}], ",", 
            RowBox[{
             RowBox[{"MnRo", "[", "0", "]"}], "\[Equal]", 
             RowBox[{"Init22", "[", 
              RowBox[{"[", "4", "]"}], "]"}]}], ",", 
            RowBox[{
             RowBox[{"McRo", "[", "0", "]"}], "\[Equal]", 
             RowBox[{"Init22", "[", 
              RowBox[{"[", "5", "]"}], "]"}]}], ",", 
            RowBox[{
             RowBox[{"MnRt", "[", "0", "]"}], "\[Equal]", 
             RowBox[{"Init22", "[", 
              RowBox[{"[", "6", "]"}], "]"}]}], ",", 
            RowBox[{
             RowBox[{"McRt", "[", "0", "]"}], "\[Equal]", 
             RowBox[{"Init22", "[", 
              RowBox[{"[", "7", "]"}], "]"}]}], ",", 
            RowBox[{
             RowBox[{"MnPo", "[", "0", "]"}], "\[Equal]", 
             RowBox[{"Init22", "[", 
              RowBox[{"[", "8", "]"}], "]"}]}], ",", 
            RowBox[{
             RowBox[{"McPo", "[", "0", "]"}], "\[Equal]", 
             RowBox[{"Init22", "[", 
              RowBox[{"[", "9", "]"}], "]"}]}], ",", 
            RowBox[{
             RowBox[{"MnPt", "[", "0", "]"}], "\[Equal]", 
             RowBox[{"Init22", "[", 
              RowBox[{"[", "10", "]"}], "]"}]}], ",", 
            RowBox[{
             RowBox[{"McPt", "[", "0", "]"}], "\[Equal]", 
             RowBox[{"Init22", "[", 
              RowBox[{"[", "11", "]"}], "]"}]}], ",", 
            RowBox[{
             RowBox[{"MnB", "[", "0", "]"}], "\[Equal]", 
             RowBox[{"Init22", "[", 
              RowBox[{"[", "12", "]"}], "]"}]}], ",", 
            RowBox[{
             RowBox[{"McB", "[", "0", "]"}], "\[Equal]", 
             RowBox[{"Init22", "[", 
              RowBox[{"[", "13", "]"}], "]"}]}], ",", 
            RowBox[{
             RowBox[{"B", "[", "0", "]"}], "\[Equal]", 
             RowBox[{"Init22", "[", 
              RowBox[{"[", "14", "]"}], "]"}]}], ",", 
            RowBox[{
             RowBox[{"GBb", "[", "0", "]"}], "\[Equal]", 
             RowBox[{"Init22", "[", 
              RowBox[{"[", "15", "]"}], "]"}]}], ",", 
            RowBox[{
             RowBox[{"GBRb", "[", "0", "]"}], "\[Equal]", 
             RowBox[{"Init22", "[", 
              RowBox[{"[", "16", "]"}], "]"}]}], ",", 
            RowBox[{
             RowBox[{"Cl", "[", "0", "]"}], "\[Equal]", 
             RowBox[{"Init22", "[", 
              RowBox[{"[", "17", "]"}], "]"}]}], ",", 
            RowBox[{
             RowBox[{"MnRev", "[", "0", "]"}], "\[Equal]", 
             RowBox[{"Init22", "[", 
              RowBox[{"[", "18", "]"}], "]"}]}], ",", 
            RowBox[{
             RowBox[{"McRev", "[", "0", "]"}], "\[Equal]", 
             RowBox[{"Init22", "[", 
              RowBox[{"[", "19", "]"}], "]"}]}], ",", 
            RowBox[{
             RowBox[{"cyrev", "[", "0", "]"}], "\[Equal]", 
             RowBox[{"Init22", "[", 
              RowBox[{"[", "20", "]"}], "]"}]}], ",", 
            RowBox[{
             RowBox[{"revn", "[", "0", "]"}], "\[Equal]", 
             RowBox[{"Init22", "[", 
              RowBox[{"[", "21", "]"}], "]"}]}], ",", 
            RowBox[{
             RowBox[{"cyrevg", "[", "0", "]"}], "\[Equal]", 
             RowBox[{"Init22", "[", 
              RowBox[{"[", "22", "]"}], "]"}]}], ",", 
            RowBox[{
             RowBox[{"revng", "[", "0", "]"}], "\[Equal]", 
             RowBox[{"Init22", "[", 
              RowBox[{"[", "23", "]"}], "]"}]}], ",", 
            RowBox[{
             RowBox[{"cyrevgp", "[", "0", "]"}], "\[Equal]", 
             RowBox[{"Init22", "[", 
              RowBox[{"[", "24", "]"}], "]"}]}], ",", 
            RowBox[{
             RowBox[{"revngp", "[", "0", "]"}], "\[Equal]", 
             RowBox[{"Init22", "[", 
              RowBox[{"[", "25", "]"}], "]"}]}], ",", 
            RowBox[{
             RowBox[{"GB", "[", "0", "]"}], "\[Equal]", 
             RowBox[{"Init22", "[", 
              RowBox[{"[", "26", "]"}], "]"}]}], ",", 
            RowBox[{
             RowBox[{"GBR", "[", "0", "]"}], "\[Equal]", 
             RowBox[{"Init22", "[", 
              RowBox[{"[", "27", "]"}], "]"}]}], ",", 
            RowBox[{
             RowBox[{"cyrevp", "[", "0", "]"}], "\[Equal]", 
             RowBox[{"Init22", "[", 
              RowBox[{"[", "29", "]"}], "]"}]}], ",", 
            RowBox[{
             RowBox[{"revnp", "[", "0", "]"}], "\[Equal]", 
             RowBox[{"Init22", "[", 
              RowBox[{"[", "30", "]"}], "]"}]}], ",", 
            RowBox[{
             RowBox[{"BC", "[", "0", "]"}], "\[Equal]", 
             RowBox[{"Init22", "[", 
              RowBox[{"[", "33", "]"}], "]"}]}], ",", 
            RowBox[{
             RowBox[{"Gr", "[", "0", "]"}], "\[Equal]", 
             RowBox[{"Init22", "[", 
              RowBox[{"[", "34", "]"}], "]"}]}], ",", 
            RowBox[{
             RowBox[{"GrR", "[", "0", "]"}], "\[Equal]", 
             RowBox[{"Init22", "[", 
              RowBox[{"[", "35", "]"}], "]"}]}], ",", 
            RowBox[{
             RowBox[{"McNp", "[", "0", "]"}], "\[Equal]", 
             RowBox[{"Init22", "[", 
              RowBox[{"[", "36", "]"}], "]"}]}], ",", 
            RowBox[{
             RowBox[{"MnNp", "[", "0", "]"}], "\[Equal]", 
             RowBox[{"Init22", "[", 
              RowBox[{"[", "37", "]"}], "]"}]}], ",", 
            RowBox[{
             RowBox[{"Gc", "[", "0", "]"}], "\[Equal]", 
             RowBox[{"Init22", "[", 
              RowBox[{"[", "38", "]"}], "]"}]}], ",", 
            RowBox[{
             RowBox[{"GcR", "[", "0", "]"}], "\[Equal]", 
             RowBox[{"Init22", "[", 
              RowBox[{"[", "39", "]"}], "]"}]}], ",", 
            RowBox[{
             RowBox[{"pInh", "[", "0", "]"}], "\[Equal]", "0"}], ",", 
            RowBox[{
             RowBox[{"bInh", "[", "0", "]"}], "\[Equal]", "0"}], ",", 
            RowBox[{
             RowBox[{"Inh", "[", "0", "]"}], "\[Equal]", "0"}], ",", 
            RowBox[{
             RowBox[{"nInh", "[", "0", "]"}], "\[Equal]", "0"}]}], "}"}]}], 
         ";", "\[IndentingNewLine]", 
         RowBox[{"afour", "=", 
          RowBox[{"Flatten", "[", 
           RowBox[{"Table", "[", 
            RowBox[{
             RowBox[{
              RowBox[{
               RowBox[{
                RowBox[{
                 RowBox[{
                  RowBox[{
                   RowBox[{"x", "[", "j", "]"}], "[", "k", "]"}], "[", "l", 
                  "]"}], "[", "m", "]"}], "[", "n", "]"}], "[", "0", "]"}], 
              "\[Equal]", 
              RowBox[{"Init11", "[", 
               RowBox[{"[", 
                RowBox[{
                 RowBox[{"j", "+", "1"}], ",", 
                 RowBox[{"k", "+", "1"}], ",", 
                 RowBox[{"l", "+", "1"}], ",", 
                 RowBox[{"m", "+", "1"}], ",", 
                 RowBox[{"n", "+", "1"}], ",", "1"}], "]"}], "]"}]}], ",", 
             RowBox[{"{", 
              RowBox[{"j", ",", "0", ",", "6"}], "}"}], ",", 
             RowBox[{"{", 
              RowBox[{"k", ",", "0", ",", "2"}], "}"}], ",", 
             RowBox[{"{", 
              RowBox[{"l", ",", "0", ",", "5"}], "}"}], ",", 
             RowBox[{"{", 
              RowBox[{"m", ",", "0", ",", "1"}], "}"}], ",", 
             RowBox[{"{", 
              RowBox[{"n", ",", "0", ",", "1"}], "}"}]}], "]"}], "]"}]}]}]}], 
       "]"}], ";", "\[IndentingNewLine]", 
      RowBox[{"afive", "=", 
       RowBox[{"Join", "[", 
        RowBox[{
         RowBox[{"{", 
          RowBox[{
          "GR", ",", "G", ",", "MnRo", ",", "McRo", ",", "MnRt", ",", "McRt", 
           ",", "MnPo", ",", "McPo", ",", "MnPt", ",", "McPt", ",", "MnB", 
           ",", "McB", ",", "B", ",", "Cl", ",", "MnRev", ",", "McRev", ",", 
           "cyrev", ",", "revn", ",", "cyrevg", ",", "revng", ",", "cyrevgp", 
           ",", "revngp", ",", "cyrevp", ",", "revnp", ",", "GB", ",", "GBR", 
           ",", "BC", ",", "pInh", ",", "nInh", ",", "bInh", ",", "Inh", ",", 
           "Gr", ",", "GrR", ",", "McNp", ",", "MnNp", ",", "Gc", ",", "GcR", 
           ",", "GBb", ",", "GBRb", ",", "gto"}], "}"}], ",", 
         RowBox[{"Flatten", "[", 
          RowBox[{"Table", "[", 
           RowBox[{
            RowBox[{
             RowBox[{
              RowBox[{
               RowBox[{
                RowBox[{"x", "[", "j", "]"}], "[", "k", "]"}], "[", "l", 
               "]"}], "[", "m", "]"}], "[", "n", "]"}], ",", 
            RowBox[{"{", 
             RowBox[{"j", ",", "0", ",", "6"}], "}"}], ",", 
            RowBox[{"{", 
             RowBox[{"k", ",", "0", ",", "2"}], "}"}], ",", 
            RowBox[{"{", 
             RowBox[{"l", ",", "0", ",", "5"}], "}"}], ",", 
            RowBox[{"{", 
             RowBox[{"m", ",", "0", ",", "1"}], "}"}], ",", 
            RowBox[{"{", 
             RowBox[{"n", ",", "0", ",", "1"}], "}"}]}], "]"}], "]"}]}], 
        "]"}]}], ";", "\[IndentingNewLine]", 
      RowBox[{"qrt2", "=", 
       RowBox[{"NDSolve", "[", 
        RowBox[{
         RowBox[{"Join", "[", 
          RowBox[{"laone1", ",", "atwo", ",", "athree", ",", "afour"}], "]"}],
          ",", "afive", ",", 
         RowBox[{"{", 
          RowBox[{"t", ",", "0", ",", "ldt"}], "}"}], ",", 
         RowBox[{"MaxSteps", "\[Rule]", "100000"}], ",", 
         RowBox[{"MaxStepSize", "\[Rule]", "0.1"}]}], "]"}]}], ";", 
      "\[IndentingNewLine]", "\[IndentingNewLine]", 
      RowBox[{"Init11", "=", 
       RowBox[{"Table", "[", 
        RowBox[{
         RowBox[{
          RowBox[{
           RowBox[{
            RowBox[{
             RowBox[{
              RowBox[{
               RowBox[{"x", "[", "j", "]"}], "[", "k", "]"}], "[", "l", "]"}],
              "[", "m", "]"}], "[", "n", "]"}], "[", "ldt", "]"}], "/.", 
          "qrt2"}], ",", 
         RowBox[{"{", 
          RowBox[{"j", ",", "0", ",", "6"}], "}"}], ",", 
         RowBox[{"{", 
          RowBox[{"k", ",", "0", ",", "2"}], "}"}], ",", 
         RowBox[{"{", 
          RowBox[{"l", ",", "0", ",", "5"}], "}"}], ",", 
         RowBox[{"{", 
          RowBox[{"m", ",", "0", ",", "1"}], "}"}], ",", 
         RowBox[{"{", 
          RowBox[{"n", ",", "0", ",", "1"}], "}"}]}], "]"}]}], ";", 
      RowBox[{"Init22", "=", 
       RowBox[{"Flatten", "[", 
        RowBox[{"{", 
         RowBox[{
          RowBox[{
           RowBox[{"G", "[", "ldt", "]"}], "/.", "qrt2"}], ",", 
          RowBox[{
           RowBox[{"GR", "[", "ldt", "]"}], "/.", "qrt2"}], ",", 
          RowBox[{
           RowBox[{"gto", "[", "ldt", "]"}], "/.", "qrt2"}], ",", 
          RowBox[{
           RowBox[{"MnRo", "[", "ldt", "]"}], "/.", "qrt2"}], ",", 
          RowBox[{
           RowBox[{"McRo", "[", "ldt", "]"}], "/.", "qrt2"}], ",", 
          RowBox[{
           RowBox[{"MnRt", "[", "ldt", "]"}], "/.", "qrt2"}], ",", 
          RowBox[{
           RowBox[{"McRt", "[", "ldt", "]"}], "/.", "qrt2"}], ",", 
          RowBox[{
           RowBox[{"MnPo", "[", "ldt", "]"}], "/.", "qrt2"}], ",", 
          RowBox[{
           RowBox[{"McPo", "[", "ldt", "]"}], "/.", "qrt2"}], ",", 
          RowBox[{
           RowBox[{"MnPt", "[", "ldt", "]"}], "/.", "qrt2"}], ",", 
          RowBox[{
           RowBox[{"McPt", "[", "ldt", "]"}], "/.", "qrt2"}], ",", 
          RowBox[{
           RowBox[{"MnB", "[", "ldt", "]"}], "/.", "qrt2"}], ",", 
          RowBox[{
           RowBox[{"McB", "[", "ldt", "]"}], "/.", "qrt2"}], ",", 
          RowBox[{
           RowBox[{"B", "[", "ldt", "]"}], "/.", "qrt2"}], ",", 
          RowBox[{
           RowBox[{"GBb", "[", "ldt", "]"}], "/.", "qrt2"}], ",", 
          RowBox[{
           RowBox[{"GBRb", "[", "ldt", "]"}], "/.", "qrt2"}], ",", 
          RowBox[{
           RowBox[{"Cl", "[", "ldt", "]"}], "/.", "qrt2"}], ",", 
          RowBox[{
           RowBox[{"MnRev", "[", "ldt", "]"}], "/.", "qrt2"}], ",", 
          RowBox[{
           RowBox[{"McRev", "[", "ldt", "]"}], "/.", "qrt2"}], ",", 
          RowBox[{
           RowBox[{"cyrev", "[", "ldt", "]"}], "/.", "qrt2"}], ",", 
          RowBox[{
           RowBox[{"revn", "[", "ldt", "]"}], "/.", "qrt2"}], ",", 
          RowBox[{
           RowBox[{"cyrevg", "[", "ldt", "]"}], "/.", "qrt2"}], ",", 
          RowBox[{
           RowBox[{"revng", "[", "ldt", "]"}], "/.", "qrt2"}], ",", 
          RowBox[{
           RowBox[{"cyrevgp", "[", "ldt", "]"}], "/.", "qrt2"}], ",", 
          RowBox[{
           RowBox[{"revngp", "[", "ldt", "]"}], "/.", "qrt2"}], ",", 
          RowBox[{
           RowBox[{"GB", "[", "ldt", "]"}], "/.", "qrt2"}], ",", 
          RowBox[{
           RowBox[{"GBR", "[", "ldt", "]"}], "/.", "qrt2"}], ",", "0", ",", 
          RowBox[{
           RowBox[{"cyrevp", "[", "ldt", "]"}], "/.", "qrt2"}], ",", 
          RowBox[{
           RowBox[{"revnp", "[", "ldt", "]"}], "/.", "qrt2"}], ",", "0", ",", 
          "0", ",", 
          RowBox[{
           RowBox[{"BC", "[", "ldt", "]"}], "/.", "qrt2"}], ",", 
          RowBox[{
           RowBox[{"Gr", "[", "ldt", "]"}], "/.", "qrt2"}], ",", 
          RowBox[{
           RowBox[{"GrR", "[", "ldt", "]"}], "/.", "qrt2"}], ",", 
          RowBox[{
           RowBox[{"McNp", "[", "ldt", "]"}], "/.", "qrt2"}], ",", 
          RowBox[{
           RowBox[{"MnNp", "[", "ldt", "]"}], "/.", "qrt2"}], ",", 
          RowBox[{
           RowBox[{"Gc", "[", "ldt", "]"}], "/.", "qrt2"}], ",", 
          RowBox[{
           RowBox[{"GcR", "[", "ldt", "]"}], "/.", "qrt2"}]}], "}"}], "]"}]}],
       ";", 
      RowBox[{"athree", "=", 
       RowBox[{"{", 
        RowBox[{
         RowBox[{
          RowBox[{"G", "[", "0", "]"}], "\[Equal]", 
          RowBox[{"Init22", "[", 
           RowBox[{"[", "1", "]"}], "]"}]}], ",", 
         RowBox[{
          RowBox[{"GR", "[", "0", "]"}], "\[Equal]", 
          RowBox[{"Init22", "[", 
           RowBox[{"[", "2", "]"}], "]"}]}], ",", 
         RowBox[{
          RowBox[{"gto", "[", "0", "]"}], "\[Equal]", 
          RowBox[{"Init22", "[", 
           RowBox[{"[", "3", "]"}], "]"}]}], ",", 
         RowBox[{
          RowBox[{"MnRo", "[", "0", "]"}], "\[Equal]", 
          RowBox[{"Init22", "[", 
           RowBox[{"[", "4", "]"}], "]"}]}], ",", 
         RowBox[{
          RowBox[{"McRo", "[", "0", "]"}], "\[Equal]", 
          RowBox[{"Init22", "[", 
           RowBox[{"[", "5", "]"}], "]"}]}], ",", 
         RowBox[{
          RowBox[{"MnRt", "[", "0", "]"}], "\[Equal]", 
          RowBox[{"Init22", "[", 
           RowBox[{"[", "6", "]"}], "]"}]}], ",", 
         RowBox[{
          RowBox[{"McRt", "[", "0", "]"}], "\[Equal]", 
          RowBox[{"Init22", "[", 
           RowBox[{"[", "7", "]"}], "]"}]}], ",", 
         RowBox[{
          RowBox[{"MnPo", "[", "0", "]"}], "\[Equal]", 
          RowBox[{"Init22", "[", 
           RowBox[{"[", "8", "]"}], "]"}]}], ",", 
         RowBox[{
          RowBox[{"McPo", "[", "0", "]"}], "\[Equal]", 
          RowBox[{"Init22", "[", 
           RowBox[{"[", "9", "]"}], "]"}]}], ",", 
         RowBox[{
          RowBox[{"MnPt", "[", "0", "]"}], "\[Equal]", 
          RowBox[{"Init22", "[", 
           RowBox[{"[", "10", "]"}], "]"}]}], ",", 
         RowBox[{
          RowBox[{"McPt", "[", "0", "]"}], "\[Equal]", 
          RowBox[{"Init22", "[", 
           RowBox[{"[", "11", "]"}], "]"}]}], ",", 
         RowBox[{
          RowBox[{"MnB", "[", "0", "]"}], "\[Equal]", 
          RowBox[{"Init22", "[", 
           RowBox[{"[", "12", "]"}], "]"}]}], ",", 
         RowBox[{
          RowBox[{"McB", "[", "0", "]"}], "\[Equal]", 
          RowBox[{"Init22", "[", 
           RowBox[{"[", "13", "]"}], "]"}]}], ",", 
         RowBox[{
          RowBox[{"B", "[", "0", "]"}], "\[Equal]", 
          RowBox[{"Init22", "[", 
           RowBox[{"[", "14", "]"}], "]"}]}], ",", 
         RowBox[{
          RowBox[{"GBb", "[", "0", "]"}], "\[Equal]", 
          RowBox[{"Init22", "[", 
           RowBox[{"[", "15", "]"}], "]"}]}], ",", 
         RowBox[{
          RowBox[{"GBRb", "[", "0", "]"}], "\[Equal]", 
          RowBox[{"Init22", "[", 
           RowBox[{"[", "16", "]"}], "]"}]}], ",", 
         RowBox[{
          RowBox[{"Cl", "[", "0", "]"}], "\[Equal]", 
          RowBox[{"Init22", "[", 
           RowBox[{"[", "17", "]"}], "]"}]}], ",", 
         RowBox[{
          RowBox[{"MnRev", "[", "0", "]"}], "\[Equal]", 
          RowBox[{"Init22", "[", 
           RowBox[{"[", "18", "]"}], "]"}]}], ",", 
         RowBox[{
          RowBox[{"McRev", "[", "0", "]"}], "\[Equal]", 
          RowBox[{"Init22", "[", 
           RowBox[{"[", "19", "]"}], "]"}]}], ",", 
         RowBox[{
          RowBox[{"cyrev", "[", "0", "]"}], "\[Equal]", 
          RowBox[{"Init22", "[", 
           RowBox[{"[", "20", "]"}], "]"}]}], ",", 
         RowBox[{
          RowBox[{"revn", "[", "0", "]"}], "\[Equal]", 
          RowBox[{"Init22", "[", 
           RowBox[{"[", "21", "]"}], "]"}]}], ",", 
         RowBox[{
          RowBox[{"cyrevg", "[", "0", "]"}], "\[Equal]", 
          RowBox[{"Init22", "[", 
           RowBox[{"[", "22", "]"}], "]"}]}], ",", 
         RowBox[{
          RowBox[{"revng", "[", "0", "]"}], "\[Equal]", 
          RowBox[{"Init22", "[", 
           RowBox[{"[", "23", "]"}], "]"}]}], ",", 
         RowBox[{
          RowBox[{"cyrevgp", "[", "0", "]"}], "\[Equal]", 
          RowBox[{"Init22", "[", 
           RowBox[{"[", "24", "]"}], "]"}]}], ",", 
         RowBox[{
          RowBox[{"revngp", "[", "0", "]"}], "\[Equal]", 
          RowBox[{"Init22", "[", 
           RowBox[{"[", "25", "]"}], "]"}]}], ",", 
         RowBox[{
          RowBox[{"GB", "[", "0", "]"}], "\[Equal]", 
          RowBox[{"Init22", "[", 
           RowBox[{"[", "26", "]"}], "]"}]}], ",", 
         RowBox[{
          RowBox[{"GBR", "[", "0", "]"}], "\[Equal]", 
          RowBox[{"Init22", "[", 
           RowBox[{"[", "27", "]"}], "]"}]}], ",", 
         RowBox[{
          RowBox[{"cyrevp", "[", "0", "]"}], "\[Equal]", 
          RowBox[{"Init22", "[", 
           RowBox[{"[", "29", "]"}], "]"}]}], ",", 
         RowBox[{
          RowBox[{"revnp", "[", "0", "]"}], "\[Equal]", 
          RowBox[{"Init22", "[", 
           RowBox[{"[", "30", "]"}], "]"}]}], ",", 
         RowBox[{
          RowBox[{"BC", "[", "0", "]"}], "\[Equal]", 
          RowBox[{"Init22", "[", 
           RowBox[{"[", "33", "]"}], "]"}]}], ",", 
         RowBox[{
          RowBox[{"Gr", "[", "0", "]"}], "\[Equal]", 
          RowBox[{"Init22", "[", 
           RowBox[{"[", "34", "]"}], "]"}]}], ",", 
         RowBox[{
          RowBox[{"GrR", "[", "0", "]"}], "\[Equal]", 
          RowBox[{"Init22", "[", 
           RowBox[{"[", "35", "]"}], "]"}]}], ",", 
         RowBox[{
          RowBox[{"McNp", "[", "0", "]"}], "\[Equal]", 
          RowBox[{"Init22", "[", 
           RowBox[{"[", "36", "]"}], "]"}]}], ",", 
         RowBox[{
          RowBox[{"MnNp", "[", "0", "]"}], "\[Equal]", 
          RowBox[{"Init22", "[", 
           RowBox[{"[", "37", "]"}], "]"}]}], ",", 
         RowBox[{
          RowBox[{"Gc", "[", "0", "]"}], "\[Equal]", 
          RowBox[{"Init22", "[", 
           RowBox[{"[", "38", "]"}], "]"}]}], ",", 
         RowBox[{
          RowBox[{"GcR", "[", "0", "]"}], "\[Equal]", 
          RowBox[{"Init22", "[", 
           RowBox[{"[", "39", "]"}], "]"}]}], ",", 
         RowBox[{
          RowBox[{"pInh", "[", "0", "]"}], "\[Equal]", "0"}], ",", 
         RowBox[{
          RowBox[{"bInh", "[", "0", "]"}], "\[Equal]", "0"}], ",", 
         RowBox[{
          RowBox[{"Inh", "[", "0", "]"}], "\[Equal]", "0"}], ",", 
         RowBox[{
          RowBox[{"nInh", "[", "0", "]"}], "\[Equal]", "0"}]}], "}"}]}], ";", 
      RowBox[{"afour", "=", 
       RowBox[{"Flatten", "[", 
        RowBox[{"Table", "[", 
         RowBox[{
          RowBox[{
           RowBox[{
            RowBox[{
             RowBox[{
              RowBox[{
               RowBox[{
                RowBox[{"x", "[", "j", "]"}], "[", "k", "]"}], "[", "l", 
               "]"}], "[", "m", "]"}], "[", "n", "]"}], "[", "0", "]"}], 
           "\[Equal]", 
           RowBox[{"Init11", "[", 
            RowBox[{"[", 
             RowBox[{
              RowBox[{"j", "+", "1"}], ",", 
              RowBox[{"k", "+", "1"}], ",", 
              RowBox[{"l", "+", "1"}], ",", 
              RowBox[{"m", "+", "1"}], ",", 
              RowBox[{"n", "+", "1"}], ",", "1"}], "]"}], "]"}]}], ",", 
          RowBox[{"{", 
           RowBox[{"j", ",", "0", ",", "6"}], "}"}], ",", 
          RowBox[{"{", 
           RowBox[{"k", ",", "0", ",", "2"}], "}"}], ",", 
          RowBox[{"{", 
           RowBox[{"l", ",", "0", ",", "5"}], "}"}], ",", 
          RowBox[{"{", 
           RowBox[{"m", ",", "0", ",", "1"}], "}"}], ",", 
          RowBox[{"{", 
           RowBox[{"n", ",", "0", ",", "1"}], "}"}]}], "]"}], "]"}]}], ";", 
      "\[IndentingNewLine]", 
      RowBox[{"qrt22", "=", 
       RowBox[{"NDSolve", "[", 
        RowBox[{
         RowBox[{"Join", "[", 
          RowBox[{"daone", ",", "atwo", ",", "athree", ",", "afour"}], "]"}], 
         ",", "afive", ",", 
         RowBox[{"{", 
          RowBox[{"t", ",", "0", ",", 
           RowBox[{"24", "-", "ldt"}]}], "}"}], ",", 
         RowBox[{"MaxSteps", "\[Rule]", "100000"}], ",", 
         RowBox[{"MaxStepSize", "\[Rule]", "0.1"}]}], "]"}]}], ";", 
      "\[IndentingNewLine]", "\[IndentingNewLine]", 
      RowBox[{"phase", "=", 
       RowBox[{"Join", "[", 
        RowBox[{"phase", ",", 
         RowBox[{"{", 
          RowBox[{"Join", "[", 
           RowBox[{
            RowBox[{"Table", "[", 
             RowBox[{
              RowBox[{
               RowBox[{"MnB", "[", "t", "]"}], "/.", 
               RowBox[{"qrt2", "[", 
                RowBox[{"[", "1", "]"}], "]"}]}], ",", 
              RowBox[{"{", 
               RowBox[{"t", ",", "0", ",", "ldt", ",", "2"}], "}"}]}], "]"}], 
            ",", 
            RowBox[{"Table", "[", 
             RowBox[{
              RowBox[{
               RowBox[{"MnB", "[", "t", "]"}], "/.", 
               RowBox[{"qrt22", "[", 
                RowBox[{"[", "1", "]"}], "]"}]}], ",", 
              RowBox[{"{", 
               RowBox[{"t", ",", "2", ",", 
                RowBox[{"24", "-", "ldt"}], ",", "2"}], "}"}]}], "]"}]}], 
           "]"}], "}"}]}], "]"}]}], ";"}]}], "\[IndentingNewLine]", 
    "\[IndentingNewLine]", "]"}], ";"}], 
  "\[IndentingNewLine]"}], "\[IndentingNewLine]", 
 RowBox[{
  RowBox[{
   RowBox[{"imInit11", "=", 
    RowBox[{"Table", "[", 
     RowBox[{
      RowBox[{
       RowBox[{
        RowBox[{
         RowBox[{
          RowBox[{
           RowBox[{
            RowBox[{"x", "[", "j", "]"}], "[", "k", "]"}], "[", "l", "]"}], 
          "[", "m", "]"}], "[", "n", "]"}], "[", 
        RowBox[{"24", "-", "ldt"}], "]"}], "/.", "qrt22"}], ",", 
      RowBox[{"{", 
       RowBox[{"j", ",", "0", ",", "6"}], "}"}], ",", 
      RowBox[{"{", 
       RowBox[{"k", ",", "0", ",", "2"}], "}"}], ",", 
      RowBox[{"{", 
       RowBox[{"l", ",", "0", ",", "5"}], "}"}], ",", 
      RowBox[{"{", 
       RowBox[{"m", ",", "0", ",", "1"}], "}"}], ",", 
      RowBox[{"{", 
       RowBox[{"n", ",", "0", ",", "1"}], "}"}]}], "]"}]}], ";", 
   RowBox[{"imInit22", "=", 
    RowBox[{"Flatten", "[", 
     RowBox[{"{", 
      RowBox[{
       RowBox[{
        RowBox[{"G", "[", 
         RowBox[{"24", "-", "ldt"}], "]"}], "/.", "qrt22"}], ",", 
       RowBox[{
        RowBox[{"GR", "[", 
         RowBox[{"24", "-", "ldt"}], "]"}], "/.", "qrt22"}], ",", 
       RowBox[{
        RowBox[{"gto", "[", 
         RowBox[{"24", "-", "ldt"}], "]"}], "/.", "qrt22"}], ",", 
       RowBox[{
        RowBox[{"MnRo", "[", 
         RowBox[{"24", "-", "ldt"}], "]"}], "/.", "qrt22"}], ",", 
       RowBox[{
        RowBox[{"McRo", "[", 
         RowBox[{"24", "-", "ldt"}], "]"}], "/.", "qrt22"}], ",", 
       RowBox[{
        RowBox[{"MnRt", "[", 
         RowBox[{"24", "-", "ldt"}], "]"}], "/.", "qrt22"}], ",", 
       RowBox[{
        RowBox[{"McRt", "[", 
         RowBox[{"24", "-", "ldt"}], "]"}], "/.", "qrt22"}], ",", 
       RowBox[{
        RowBox[{"MnPo", "[", 
         RowBox[{"24", "-", "ldt"}], "]"}], "/.", "qrt22"}], ",", 
       RowBox[{
        RowBox[{"McPo", "[", 
         RowBox[{"24", "-", "ldt"}], "]"}], "/.", "qrt22"}], ",", 
       RowBox[{
        RowBox[{"MnPt", "[", 
         RowBox[{"24", "-", "ldt"}], "]"}], "/.", "qrt22"}], ",", 
       RowBox[{
        RowBox[{"McPt", "[", 
         RowBox[{"24", "-", "ldt"}], "]"}], "/.", "qrt22"}], ",", 
       RowBox[{
        RowBox[{"MnB", "[", 
         RowBox[{"24", "-", "ldt"}], "]"}], "/.", "qrt22"}], ",", 
       RowBox[{
        RowBox[{"McB", "[", 
         RowBox[{"24", "-", "ldt"}], "]"}], "/.", "qrt22"}], ",", 
       RowBox[{
        RowBox[{"B", "[", 
         RowBox[{"24", "-", "ldt"}], "]"}], "/.", "qrt22"}], ",", 
       RowBox[{
        RowBox[{"GBb", "[", 
         RowBox[{"24", "-", "ldt"}], "]"}], "/.", "qrt22"}], ",", 
       RowBox[{
        RowBox[{"GBRb", "[", 
         RowBox[{"24", "-", "ldt"}], "]"}], "/.", "qrt22"}], ",", 
       RowBox[{
        RowBox[{"Cl", "[", 
         RowBox[{"24", "-", "ldt"}], "]"}], "/.", "qrt22"}], ",", 
       RowBox[{
        RowBox[{"MnRev", "[", 
         RowBox[{"24", "-", "ldt"}], "]"}], "/.", "qrt22"}], ",", 
       RowBox[{
        RowBox[{"McRev", "[", 
         RowBox[{"24", "-", "ldt"}], "]"}], "/.", "qrt22"}], ",", 
       RowBox[{
        RowBox[{"cyrev", "[", 
         RowBox[{"24", "-", "ldt"}], "]"}], "/.", "qrt22"}], ",", 
       RowBox[{
        RowBox[{"revn", "[", 
         RowBox[{"24", "-", "ldt"}], "]"}], "/.", "qrt22"}], ",", 
       RowBox[{
        RowBox[{"cyrevg", "[", 
         RowBox[{"24", "-", "ldt"}], "]"}], "/.", "qrt22"}], ",", 
       RowBox[{
        RowBox[{"revng", "[", 
         RowBox[{"24", "-", "ldt"}], "]"}], "/.", "qrt22"}], ",", 
       RowBox[{
        RowBox[{"cyrevgp", "[", 
         RowBox[{"24", "-", "ldt"}], "]"}], "/.", "qrt22"}], ",", 
       RowBox[{
        RowBox[{"revngp", "[", 
         RowBox[{"24", "-", "ldt"}], "]"}], "/.", "qrt22"}], ",", 
       RowBox[{
        RowBox[{"GB", "[", 
         RowBox[{"24", "-", "ldt"}], "]"}], "/.", "qrt22"}], ",", 
       RowBox[{
        RowBox[{"GBR", "[", 
         RowBox[{"24", "-", "ldt"}], "]"}], "/.", "qrt22"}], ",", "0", ",", 
       RowBox[{
        RowBox[{"cyrevp", "[", 
         RowBox[{"24", "-", "ldt"}], "]"}], "/.", "qrt22"}], ",", 
       RowBox[{
        RowBox[{"revnp", "[", 
         RowBox[{"24", "-", "ldt"}], "]"}], "/.", "qrt22"}], ",", "0", ",", 
       "0", ",", 
       RowBox[{
        RowBox[{"BC", "[", 
         RowBox[{"24", "-", "ldt"}], "]"}], "/.", "qrt22"}], ",", 
       RowBox[{
        RowBox[{"Gr", "[", 
         RowBox[{"24", "-", "ldt"}], "]"}], "/.", "qrt22"}], ",", 
       RowBox[{
        RowBox[{"GrR", "[", 
         RowBox[{"24", "-", "ldt"}], "]"}], "/.", "qrt22"}], ",", 
       RowBox[{
        RowBox[{"McNp", "[", 
         RowBox[{"24", "-", "ldt"}], "]"}], "/.", "qrt22"}], ",", 
       RowBox[{
        RowBox[{"MnNp", "[", 
         RowBox[{"24", "-", "ldt"}], "]"}], "/.", "qrt22"}], ",", 
       RowBox[{
        RowBox[{"Gc", "[", 
         RowBox[{"24", "-", "ldt"}], "]"}], "/.", "qrt22"}], ",", 
       RowBox[{
        RowBox[{"GcR", "[", 
         RowBox[{"24", "-", "ldt"}], "]"}], "/.", "qrt22"}]}], "}"}], "]"}]}],
    ";"}], "\[IndentingNewLine]"}], "\[IndentingNewLine]", 
 RowBox[{
  RowBox[{"While", "[", 
   RowBox[{
    RowBox[{
     RowBox[{"Sqrt", "[", 
      RowBox[{"Total", "[", 
       RowBox[{
        RowBox[{"(", 
         RowBox[{
          RowBox[{"(", 
           RowBox[{
            RowBox[{"phase", "[", 
             RowBox[{"[", "2", "]"}], "]"}], "-", 
            RowBox[{"phase", "[", 
             RowBox[{"[", "1", "]"}], "]"}]}], ")"}], "/", 
          RowBox[{"phase", "[", 
           RowBox[{"[", "1", "]"}], "]"}]}], ")"}], "^", "2"}], "]"}], "]"}], 
     ">", "0.005"}], ",", "\[IndentingNewLine]", "\[IndentingNewLine]", 
    RowBox[{
     RowBox[{"iternum", "++"}], ";", "\[IndentingNewLine]", 
     RowBox[{
      RowBox[{"phase", "[", 
       RowBox[{"[", "1", "]"}], "]"}], "=", 
      RowBox[{"phase", "[", 
       RowBox[{"[", "2", "]"}], "]"}]}], ";", "\[IndentingNewLine]", 
     "\[IndentingNewLine]", 
     RowBox[{"Init1", "=", "imInit11"}], ";", "\[IndentingNewLine]", 
     RowBox[{"Init2", "=", "imInit22"}], ";", "\[IndentingNewLine]", 
     "\[IndentingNewLine]", 
     RowBox[{"athree", "=", 
      RowBox[{"{", 
       RowBox[{
        RowBox[{
         RowBox[{"G", "[", "0", "]"}], "\[Equal]", 
         RowBox[{"Init2", "[", 
          RowBox[{"[", "1", "]"}], "]"}]}], ",", 
        RowBox[{
         RowBox[{"GR", "[", "0", "]"}], "\[Equal]", 
         RowBox[{"Init2", "[", 
          RowBox[{"[", "2", "]"}], "]"}]}], ",", 
        RowBox[{
         RowBox[{"gto", "[", "0", "]"}], "\[Equal]", 
         RowBox[{"Init2", "[", 
          RowBox[{"[", "3", "]"}], "]"}]}], ",", 
        RowBox[{
         RowBox[{"MnRo", "[", "0", "]"}], "\[Equal]", 
         RowBox[{"Init2", "[", 
          RowBox[{"[", "4", "]"}], "]"}]}], ",", 
        RowBox[{
         RowBox[{"McRo", "[", "0", "]"}], "\[Equal]", 
         RowBox[{"Init2", "[", 
          RowBox[{"[", "5", "]"}], "]"}]}], ",", 
        RowBox[{
         RowBox[{"MnRt", "[", "0", "]"}], "\[Equal]", 
         RowBox[{"Init2", "[", 
          RowBox[{"[", "6", "]"}], "]"}]}], ",", 
        RowBox[{
         RowBox[{"McRt", "[", "0", "]"}], "\[Equal]", 
         RowBox[{"Init2", "[", 
          RowBox[{"[", "7", "]"}], "]"}]}], ",", 
        RowBox[{
         RowBox[{"MnPo", "[", "0", "]"}], "\[Equal]", 
         RowBox[{"Init2", "[", 
          RowBox[{"[", "8", "]"}], "]"}]}], ",", 
        RowBox[{
         RowBox[{"McPo", "[", "0", "]"}], "\[Equal]", 
         RowBox[{"Init2", "[", 
          RowBox[{"[", "9", "]"}], "]"}]}], ",", 
        RowBox[{
         RowBox[{"MnPt", "[", "0", "]"}], "\[Equal]", 
         RowBox[{"Init2", "[", 
          RowBox[{"[", "10", "]"}], "]"}]}], ",", 
        RowBox[{
         RowBox[{"McPt", "[", "0", "]"}], "\[Equal]", 
         RowBox[{"Init2", "[", 
          RowBox[{"[", "11", "]"}], "]"}]}], ",", 
        RowBox[{
         RowBox[{"MnB", "[", "0", "]"}], "\[Equal]", 
         RowBox[{"Init2", "[", 
          RowBox[{"[", "12", "]"}], "]"}]}], ",", 
        RowBox[{
         RowBox[{"McB", "[", "0", "]"}], "\[Equal]", 
         RowBox[{"Init2", "[", 
          RowBox[{"[", "13", "]"}], "]"}]}], ",", 
        RowBox[{
         RowBox[{"B", "[", "0", "]"}], "\[Equal]", 
         RowBox[{"Init2", "[", 
          RowBox[{"[", "14", "]"}], "]"}]}], ",", 
        RowBox[{
         RowBox[{"GBb", "[", "0", "]"}], "\[Equal]", 
         RowBox[{"Init2", "[", 
          RowBox[{"[", "15", "]"}], "]"}]}], ",", 
        RowBox[{
         RowBox[{"GBRb", "[", "0", "]"}], "\[Equal]", 
         RowBox[{"Init2", "[", 
          RowBox[{"[", "16", "]"}], "]"}]}], ",", 
        RowBox[{
         RowBox[{"Cl", "[", "0", "]"}], "\[Equal]", 
         RowBox[{"Init2", "[", 
          RowBox[{"[", "17", "]"}], "]"}]}], ",", 
        RowBox[{
         RowBox[{"MnRev", "[", "0", "]"}], "\[Equal]", 
         RowBox[{"Init2", "[", 
          RowBox[{"[", "18", "]"}], "]"}]}], ",", 
        RowBox[{
         RowBox[{"McRev", "[", "0", "]"}], "\[Equal]", 
         RowBox[{"Init2", "[", 
          RowBox[{"[", "19", "]"}], "]"}]}], ",", 
        RowBox[{
         RowBox[{"cyrev", "[", "0", "]"}], "\[Equal]", 
         RowBox[{"Init2", "[", 
          RowBox[{"[", "20", "]"}], "]"}]}], ",", 
        RowBox[{
         RowBox[{"revn", "[", "0", "]"}], "\[Equal]", 
         RowBox[{"Init2", "[", 
          RowBox[{"[", "21", "]"}], "]"}]}], ",", 
        RowBox[{
         RowBox[{"cyrevg", "[", "0", "]"}], "\[Equal]", 
         RowBox[{"Init2", "[", 
          RowBox[{"[", "22", "]"}], "]"}]}], ",", 
        RowBox[{
         RowBox[{"revng", "[", "0", "]"}], "\[Equal]", 
         RowBox[{"Init2", "[", 
          RowBox[{"[", "23", "]"}], "]"}]}], ",", 
        RowBox[{
         RowBox[{"cyrevgp", "[", "0", "]"}], "\[Equal]", 
         RowBox[{"Init2", "[", 
          RowBox[{"[", "24", "]"}], "]"}]}], ",", 
        RowBox[{
         RowBox[{"revngp", "[", "0", "]"}], "\[Equal]", 
         RowBox[{"Init2", "[", 
          RowBox[{"[", "25", "]"}], "]"}]}], ",", 
        RowBox[{
         RowBox[{"GB", "[", "0", "]"}], "\[Equal]", 
         RowBox[{"Init2", "[", 
          RowBox[{"[", "26", "]"}], "]"}]}], ",", 
        RowBox[{
         RowBox[{"GBR", "[", "0", "]"}], "\[Equal]", 
         RowBox[{"Init2", "[", 
          RowBox[{"[", "27", "]"}], "]"}]}], ",", 
        RowBox[{
         RowBox[{"cyrevp", "[", "0", "]"}], "\[Equal]", 
         RowBox[{"Init2", "[", 
          RowBox[{"[", "29", "]"}], "]"}]}], ",", 
        RowBox[{
         RowBox[{"revnp", "[", "0", "]"}], "\[Equal]", 
         RowBox[{"Init2", "[", 
          RowBox[{"[", "30", "]"}], "]"}]}], ",", 
        RowBox[{
         RowBox[{"BC", "[", "0", "]"}], "\[Equal]", 
         RowBox[{"Init2", "[", 
          RowBox[{"[", "33", "]"}], "]"}]}], ",", 
        RowBox[{
         RowBox[{"Gr", "[", "0", "]"}], "\[Equal]", 
         RowBox[{"Init2", "[", 
          RowBox[{"[", "34", "]"}], "]"}]}], ",", 
        RowBox[{
         RowBox[{"GrR", "[", "0", "]"}], "\[Equal]", 
         RowBox[{"Init2", "[", 
          RowBox[{"[", "35", "]"}], "]"}]}], ",", 
        RowBox[{
         RowBox[{"McNp", "[", "0", "]"}], "\[Equal]", 
         RowBox[{"Init2", "[", 
          RowBox[{"[", "36", "]"}], "]"}]}], ",", 
        RowBox[{
         RowBox[{"MnNp", "[", "0", "]"}], "\[Equal]", 
         RowBox[{"Init2", "[", 
          RowBox[{"[", "37", "]"}], "]"}]}], ",", 
        RowBox[{
         RowBox[{"Gc", "[", "0", "]"}], "\[Equal]", 
         RowBox[{"Init2", "[", 
          RowBox[{"[", "38", "]"}], "]"}]}], ",", 
        RowBox[{
         RowBox[{"GcR", "[", "0", "]"}], "\[Equal]", 
         RowBox[{"Init2", "[", 
          RowBox[{"[", "39", "]"}], "]"}]}], ",", 
        RowBox[{
         RowBox[{"pInh", "[", "0", "]"}], "\[Equal]", "0"}], ",", 
        RowBox[{
         RowBox[{"bInh", "[", "0", "]"}], "\[Equal]", "0"}], ",", 
        RowBox[{
         RowBox[{"Inh", "[", "0", "]"}], "\[Equal]", "0"}], ",", 
        RowBox[{
         RowBox[{"nInh", "[", "0", "]"}], "\[Equal]", "0"}]}], "}"}]}], ";", 
     "\[IndentingNewLine]", 
     RowBox[{"afour", "=", 
      RowBox[{"Flatten", "[", 
       RowBox[{"Table", "[", 
        RowBox[{
         RowBox[{
          RowBox[{
           RowBox[{
            RowBox[{
             RowBox[{
              RowBox[{
               RowBox[{"x", "[", "j", "]"}], "[", "k", "]"}], "[", "l", "]"}],
              "[", "m", "]"}], "[", "n", "]"}], "[", "0", "]"}], "\[Equal]", 
          RowBox[{"If", "[", 
           RowBox[{
            RowBox[{"l", ">", "3"}], ",", "0", ",", 
            RowBox[{"Init1", "[", 
             RowBox[{"[", 
              RowBox[{
               RowBox[{"j", "+", "1"}], ",", 
               RowBox[{"k", "+", "1"}], ",", 
               RowBox[{"l", "+", "1"}], ",", 
               RowBox[{"m", "+", "1"}], ",", 
               RowBox[{"n", "+", "1"}], ",", "1"}], "]"}], "]"}]}], "]"}]}], 
         ",", 
         RowBox[{"{", 
          RowBox[{"j", ",", "0", ",", "6"}], "}"}], ",", 
         RowBox[{"{", 
          RowBox[{"k", ",", "0", ",", "2"}], "}"}], ",", 
         RowBox[{"{", 
          RowBox[{"l", ",", "0", ",", "5"}], "}"}], ",", 
         RowBox[{"{", 
          RowBox[{"m", ",", "0", ",", "1"}], "}"}], ",", 
         RowBox[{"{", 
          RowBox[{"n", ",", "0", ",", "1"}], "}"}]}], "]"}], "]"}]}], ";", 
     "\[IndentingNewLine]", "\[IndentingNewLine]", 
     RowBox[{"afive", "=", 
      RowBox[{"Join", "[", 
       RowBox[{
        RowBox[{"{", 
         RowBox[{
         "GR", ",", "G", ",", "MnRo", ",", "McRo", ",", "MnRt", ",", "McRt", 
          ",", "MnPo", ",", "McPo", ",", "MnPt", ",", "McPt", ",", "MnB", ",",
           "McB", ",", "B", ",", "Cl", ",", "MnRev", ",", "McRev", ",", 
          "cyrev", ",", "revn", ",", "cyrevg", ",", "revng", ",", "cyrevgp", 
          ",", "revngp", ",", "cyrevp", ",", "revnp", ",", "GB", ",", "GBR", 
          ",", "BC", ",", "pInh", ",", "nInh", ",", "bInh", ",", "Inh", ",", 
          "Gr", ",", "GrR", ",", "McNp", ",", "MnNp", ",", "Gc", ",", "GcR", 
          ",", "GBb", ",", "GBRb", ",", "gto"}], "}"}], ",", 
        RowBox[{"Flatten", "[", 
         RowBox[{"Table", "[", 
          RowBox[{
           RowBox[{
            RowBox[{
             RowBox[{
              RowBox[{
               RowBox[{"x", "[", "j", "]"}], "[", "k", "]"}], "[", "l", "]"}],
              "[", "m", "]"}], "[", "n", "]"}], ",", 
           RowBox[{"{", 
            RowBox[{"j", ",", "0", ",", "6"}], "}"}], ",", 
           RowBox[{"{", 
            RowBox[{"k", ",", "0", ",", "2"}], "}"}], ",", 
           RowBox[{"{", 
            RowBox[{"l", ",", "0", ",", "5"}], "}"}], ",", 
           RowBox[{"{", 
            RowBox[{"m", ",", "0", ",", "1"}], "}"}], ",", 
           RowBox[{"{", 
            RowBox[{"n", ",", "0", ",", "1"}], "}"}]}], "]"}], "]"}]}], 
       "]"}]}], ";", "\[IndentingNewLine]", 
     RowBox[{"qrt2", "=", 
      RowBox[{"NDSolve", "[", 
       RowBox[{
        RowBox[{"Join", "[", 
         RowBox[{"laone1", ",", "atwo", ",", "athree", ",", "afour"}], "]"}], 
        ",", "afive", ",", 
        RowBox[{"{", 
         RowBox[{"t", ",", "0", ",", "ldt"}], "}"}], ",", 
        RowBox[{"MaxSteps", "\[Rule]", "100000"}], ",", 
        RowBox[{"MaxStepSize", "\[Rule]", "0.1"}]}], "]"}]}], ";", 
     "\[IndentingNewLine]", "\[IndentingNewLine]", 
     RowBox[{"Init11", "=", 
      RowBox[{"Table", "[", 
       RowBox[{
        RowBox[{
         RowBox[{
          RowBox[{
           RowBox[{
            RowBox[{
             RowBox[{
              RowBox[{"x", "[", "j", "]"}], "[", "k", "]"}], "[", "l", "]"}], 
            "[", "m", "]"}], "[", "n", "]"}], "[", "ldt", "]"}], "/.", 
         "qrt2"}], ",", 
        RowBox[{"{", 
         RowBox[{"j", ",", "0", ",", "6"}], "}"}], ",", 
        RowBox[{"{", 
         RowBox[{"k", ",", "0", ",", "2"}], "}"}], ",", 
        RowBox[{"{", 
         RowBox[{"l", ",", "0", ",", "5"}], "}"}], ",", 
        RowBox[{"{", 
         RowBox[{"m", ",", "0", ",", "1"}], "}"}], ",", 
        RowBox[{"{", 
         RowBox[{"n", ",", "0", ",", "1"}], "}"}]}], "]"}]}], ";", 
     RowBox[{"Init22", "=", 
      RowBox[{"Flatten", "[", 
       RowBox[{"{", 
        RowBox[{
         RowBox[{
          RowBox[{"G", "[", "ldt", "]"}], "/.", "qrt2"}], ",", 
         RowBox[{
          RowBox[{"GR", "[", "ldt", "]"}], "/.", "qrt2"}], ",", 
         RowBox[{
          RowBox[{"gto", "[", "ldt", "]"}], "/.", "qrt2"}], ",", 
         RowBox[{
          RowBox[{"MnRo", "[", "ldt", "]"}], "/.", "qrt2"}], ",", 
         RowBox[{
          RowBox[{"McRo", "[", "ldt", "]"}], "/.", "qrt2"}], ",", 
         RowBox[{
          RowBox[{"MnRt", "[", "ldt", "]"}], "/.", "qrt2"}], ",", 
         RowBox[{
          RowBox[{"McRt", "[", "ldt", "]"}], "/.", "qrt2"}], ",", 
         RowBox[{
          RowBox[{"MnPo", "[", "ldt", "]"}], "/.", "qrt2"}], ",", 
         RowBox[{
          RowBox[{"McPo", "[", "ldt", "]"}], "/.", "qrt2"}], ",", 
         RowBox[{
          RowBox[{"MnPt", "[", "ldt", "]"}], "/.", "qrt2"}], ",", 
         RowBox[{
          RowBox[{"McPt", "[", "ldt", "]"}], "/.", "qrt2"}], ",", 
         RowBox[{
          RowBox[{"MnB", "[", "ldt", "]"}], "/.", "qrt2"}], ",", 
         RowBox[{
          RowBox[{"McB", "[", "ldt", "]"}], "/.", "qrt2"}], ",", 
         RowBox[{
          RowBox[{"B", "[", "ldt", "]"}], "/.", "qrt2"}], ",", 
         RowBox[{
          RowBox[{"GBb", "[", "ldt", "]"}], "/.", "qrt2"}], ",", 
         RowBox[{
          RowBox[{"GBRb", "[", "ldt", "]"}], "/.", "qrt2"}], ",", 
         RowBox[{
          RowBox[{"Cl", "[", "ldt", "]"}], "/.", "qrt2"}], ",", 
         RowBox[{
          RowBox[{"MnRev", "[", "ldt", "]"}], "/.", "qrt2"}], ",", 
         RowBox[{
          RowBox[{"McRev", "[", "ldt", "]"}], "/.", "qrt2"}], ",", 
         RowBox[{
          RowBox[{"cyrev", "[", "ldt", "]"}], "/.", "qrt2"}], ",", 
         RowBox[{
          RowBox[{"revn", "[", "ldt", "]"}], "/.", "qrt2"}], ",", 
         RowBox[{
          RowBox[{"cyrevg", "[", "ldt", "]"}], "/.", "qrt2"}], ",", 
         RowBox[{
          RowBox[{"revng", "[", "ldt", "]"}], "/.", "qrt2"}], ",", 
         RowBox[{
          RowBox[{"cyrevgp", "[", "ldt", "]"}], "/.", "qrt2"}], ",", 
         RowBox[{
          RowBox[{"revngp", "[", "ldt", "]"}], "/.", "qrt2"}], ",", 
         RowBox[{
          RowBox[{"GB", "[", "ldt", "]"}], "/.", "qrt2"}], ",", 
         RowBox[{
          RowBox[{"GBR", "[", "ldt", "]"}], "/.", "qrt2"}], ",", "0", ",", 
         RowBox[{
          RowBox[{"cyrevp", "[", "ldt", "]"}], "/.", "qrt2"}], ",", 
         RowBox[{
          RowBox[{"revnp", "[", "ldt", "]"}], "/.", "qrt2"}], ",", "0", ",", 
         "0", ",", 
         RowBox[{
          RowBox[{"BC", "[", "ldt", "]"}], "/.", "qrt2"}], ",", 
         RowBox[{
          RowBox[{"Gr", "[", "ldt", "]"}], "/.", "qrt2"}], ",", 
         RowBox[{
          RowBox[{"GrR", "[", "ldt", "]"}], "/.", "qrt2"}], ",", 
         RowBox[{
          RowBox[{"McNp", "[", "ldt", "]"}], "/.", "qrt2"}], ",", 
         RowBox[{
          RowBox[{"MnNp", "[", "ldt", "]"}], "/.", "qrt2"}], ",", 
         RowBox[{
          RowBox[{"Gc", "[", "ldt", "]"}], "/.", "qrt2"}], ",", 
         RowBox[{
          RowBox[{"GcR", "[", "ldt", "]"}], "/.", "qrt2"}]}], "}"}], "]"}]}], 
     ";", 
     RowBox[{"athree", "=", 
      RowBox[{"{", 
       RowBox[{
        RowBox[{
         RowBox[{"G", "[", "0", "]"}], "\[Equal]", 
         RowBox[{"Init22", "[", 
          RowBox[{"[", "1", "]"}], "]"}]}], ",", 
        RowBox[{
         RowBox[{"GR", "[", "0", "]"}], "\[Equal]", 
         RowBox[{"Init22", "[", 
          RowBox[{"[", "2", "]"}], "]"}]}], ",", 
        RowBox[{
         RowBox[{"gto", "[", "0", "]"}], "\[Equal]", 
         RowBox[{"Init22", "[", 
          RowBox[{"[", "3", "]"}], "]"}]}], ",", 
        RowBox[{
         RowBox[{"MnRo", "[", "0", "]"}], "\[Equal]", 
         RowBox[{"Init22", "[", 
          RowBox[{"[", "4", "]"}], "]"}]}], ",", 
        RowBox[{
         RowBox[{"McRo", "[", "0", "]"}], "\[Equal]", 
         RowBox[{"Init22", "[", 
          RowBox[{"[", "5", "]"}], "]"}]}], ",", 
        RowBox[{
         RowBox[{"MnRt", "[", "0", "]"}], "\[Equal]", 
         RowBox[{"Init22", "[", 
          RowBox[{"[", "6", "]"}], "]"}]}], ",", 
        RowBox[{
         RowBox[{"McRt", "[", "0", "]"}], "\[Equal]", 
         RowBox[{"Init22", "[", 
          RowBox[{"[", "7", "]"}], "]"}]}], ",", 
        RowBox[{
         RowBox[{"MnPo", "[", "0", "]"}], "\[Equal]", 
         RowBox[{"Init22", "[", 
          RowBox[{"[", "8", "]"}], "]"}]}], ",", 
        RowBox[{
         RowBox[{"McPo", "[", "0", "]"}], "\[Equal]", 
         RowBox[{"Init22", "[", 
          RowBox[{"[", "9", "]"}], "]"}]}], ",", 
        RowBox[{
         RowBox[{"MnPt", "[", "0", "]"}], "\[Equal]", 
         RowBox[{"Init22", "[", 
          RowBox[{"[", "10", "]"}], "]"}]}], ",", 
        RowBox[{
         RowBox[{"McPt", "[", "0", "]"}], "\[Equal]", 
         RowBox[{"Init22", "[", 
          RowBox[{"[", "11", "]"}], "]"}]}], ",", 
        RowBox[{
         RowBox[{"MnB", "[", "0", "]"}], "\[Equal]", 
         RowBox[{"Init22", "[", 
          RowBox[{"[", "12", "]"}], "]"}]}], ",", 
        RowBox[{
         RowBox[{"McB", "[", "0", "]"}], "\[Equal]", 
         RowBox[{"Init22", "[", 
          RowBox[{"[", "13", "]"}], "]"}]}], ",", 
        RowBox[{
         RowBox[{"B", "[", "0", "]"}], "\[Equal]", 
         RowBox[{"Init22", "[", 
          RowBox[{"[", "14", "]"}], "]"}]}], ",", 
        RowBox[{
         RowBox[{"GBb", "[", "0", "]"}], "\[Equal]", 
         RowBox[{"Init22", "[", 
          RowBox[{"[", "15", "]"}], "]"}]}], ",", 
        RowBox[{
         RowBox[{"GBRb", "[", "0", "]"}], "\[Equal]", 
         RowBox[{"Init22", "[", 
          RowBox[{"[", "16", "]"}], "]"}]}], ",", 
        RowBox[{
         RowBox[{"Cl", "[", "0", "]"}], "\[Equal]", 
         RowBox[{"Init22", "[", 
          RowBox[{"[", "17", "]"}], "]"}]}], ",", 
        RowBox[{
         RowBox[{"MnRev", "[", "0", "]"}], "\[Equal]", 
         RowBox[{"Init22", "[", 
          RowBox[{"[", "18", "]"}], "]"}]}], ",", 
        RowBox[{
         RowBox[{"McRev", "[", "0", "]"}], "\[Equal]", 
         RowBox[{"Init22", "[", 
          RowBox[{"[", "19", "]"}], "]"}]}], ",", 
        RowBox[{
         RowBox[{"cyrev", "[", "0", "]"}], "\[Equal]", 
         RowBox[{"Init22", "[", 
          RowBox[{"[", "20", "]"}], "]"}]}], ",", 
        RowBox[{
         RowBox[{"revn", "[", "0", "]"}], "\[Equal]", 
         RowBox[{"Init22", "[", 
          RowBox[{"[", "21", "]"}], "]"}]}], ",", 
        RowBox[{
         RowBox[{"cyrevg", "[", "0", "]"}], "\[Equal]", 
         RowBox[{"Init22", "[", 
          RowBox[{"[", "22", "]"}], "]"}]}], ",", 
        RowBox[{
         RowBox[{"revng", "[", "0", "]"}], "\[Equal]", 
         RowBox[{"Init22", "[", 
          RowBox[{"[", "23", "]"}], "]"}]}], ",", 
        RowBox[{
         RowBox[{"cyrevgp", "[", "0", "]"}], "\[Equal]", 
         RowBox[{"Init22", "[", 
          RowBox[{"[", "24", "]"}], "]"}]}], ",", 
        RowBox[{
         RowBox[{"revngp", "[", "0", "]"}], "\[Equal]", 
         RowBox[{"Init22", "[", 
          RowBox[{"[", "25", "]"}], "]"}]}], ",", 
        RowBox[{
         RowBox[{"GB", "[", "0", "]"}], "\[Equal]", 
         RowBox[{"Init22", "[", 
          RowBox[{"[", "26", "]"}], "]"}]}], ",", 
        RowBox[{
         RowBox[{"GBR", "[", "0", "]"}], "\[Equal]", 
         RowBox[{"Init22", "[", 
          RowBox[{"[", "27", "]"}], "]"}]}], ",", 
        RowBox[{
         RowBox[{"cyrevp", "[", "0", "]"}], "\[Equal]", 
         RowBox[{"Init22", "[", 
          RowBox[{"[", "29", "]"}], "]"}]}], ",", 
        RowBox[{
         RowBox[{"revnp", "[", "0", "]"}], "\[Equal]", 
         RowBox[{"Init22", "[", 
          RowBox[{"[", "30", "]"}], "]"}]}], ",", 
        RowBox[{
         RowBox[{"BC", "[", "0", "]"}], "\[Equal]", 
         RowBox[{"Init22", "[", 
          RowBox[{"[", "33", "]"}], "]"}]}], ",", 
        RowBox[{
         RowBox[{"Gr", "[", "0", "]"}], "\[Equal]", 
         RowBox[{"Init22", "[", 
          RowBox[{"[", "34", "]"}], "]"}]}], ",", 
        RowBox[{
         RowBox[{"GrR", "[", "0", "]"}], "\[Equal]", 
         RowBox[{"Init22", "[", 
          RowBox[{"[", "35", "]"}], "]"}]}], ",", 
        RowBox[{
         RowBox[{"McNp", "[", "0", "]"}], "\[Equal]", 
         RowBox[{"Init22", "[", 
          RowBox[{"[", "36", "]"}], "]"}]}], ",", 
        RowBox[{
         RowBox[{"MnNp", "[", "0", "]"}], "\[Equal]", 
         RowBox[{"Init22", "[", 
          RowBox[{"[", "37", "]"}], "]"}]}], ",", 
        RowBox[{
         RowBox[{"Gc", "[", "0", "]"}], "\[Equal]", 
         RowBox[{"Init22", "[", 
          RowBox[{"[", "38", "]"}], "]"}]}], ",", 
        RowBox[{
         RowBox[{"GcR", "[", "0", "]"}], "\[Equal]", 
         RowBox[{"Init22", "[", 
          RowBox[{"[", "39", "]"}], "]"}]}], ",", 
        RowBox[{
         RowBox[{"pInh", "[", "0", "]"}], "\[Equal]", "0"}], ",", 
        RowBox[{
         RowBox[{"bInh", "[", "0", "]"}], "\[Equal]", "0"}], ",", 
        RowBox[{
         RowBox[{"Inh", "[", "0", "]"}], "\[Equal]", "0"}], ",", 
        RowBox[{
         RowBox[{"nInh", "[", "0", "]"}], "\[Equal]", "0"}]}], "}"}]}], ";", 
     RowBox[{"afour", "=", 
      RowBox[{"Flatten", "[", 
       RowBox[{"Table", "[", 
        RowBox[{
         RowBox[{
          RowBox[{
           RowBox[{
            RowBox[{
             RowBox[{
              RowBox[{
               RowBox[{"x", "[", "j", "]"}], "[", "k", "]"}], "[", "l", "]"}],
              "[", "m", "]"}], "[", "n", "]"}], "[", "0", "]"}], "\[Equal]", 
          RowBox[{"Init11", "[", 
           RowBox[{"[", 
            RowBox[{
             RowBox[{"j", "+", "1"}], ",", 
             RowBox[{"k", "+", "1"}], ",", 
             RowBox[{"l", "+", "1"}], ",", 
             RowBox[{"m", "+", "1"}], ",", 
             RowBox[{"n", "+", "1"}], ",", "1"}], "]"}], "]"}]}], ",", 
         RowBox[{"{", 
          RowBox[{"j", ",", "0", ",", "6"}], "}"}], ",", 
         RowBox[{"{", 
          RowBox[{"k", ",", "0", ",", "2"}], "}"}], ",", 
         RowBox[{"{", 
          RowBox[{"l", ",", "0", ",", "5"}], "}"}], ",", 
         RowBox[{"{", 
          RowBox[{"m", ",", "0", ",", "1"}], "}"}], ",", 
         RowBox[{"{", 
          RowBox[{"n", ",", "0", ",", "1"}], "}"}]}], "]"}], "]"}]}], ";", 
     "\[IndentingNewLine]", 
     RowBox[{"qrt22", "=", 
      RowBox[{"NDSolve", "[", 
       RowBox[{
        RowBox[{"Join", "[", 
         RowBox[{"daone", ",", "atwo", ",", "athree", ",", "afour"}], "]"}], 
        ",", "afive", ",", 
        RowBox[{"{", 
         RowBox[{"t", ",", "0", ",", 
          RowBox[{"24", "-", "ldt"}]}], "}"}], ",", 
        RowBox[{"MaxSteps", "\[Rule]", "100000"}], ",", 
        RowBox[{"MaxStepSize", "\[Rule]", "0.1"}]}], "]"}]}], ";", 
     "\[IndentingNewLine]", "\[IndentingNewLine]", 
     RowBox[{
      RowBox[{"phase", "[", 
       RowBox[{"[", "2", "]"}], "]"}], "=", 
      RowBox[{"Join", "[", 
       RowBox[{
        RowBox[{"Table", "[", 
         RowBox[{
          RowBox[{
           RowBox[{"MnB", "[", "t", "]"}], "/.", 
           RowBox[{"qrt2", "[", 
            RowBox[{"[", "1", "]"}], "]"}]}], ",", 
          RowBox[{"{", 
           RowBox[{"t", ",", "0", ",", "ldt", ",", "2"}], "}"}]}], "]"}], ",", 
        RowBox[{"Table", "[", 
         RowBox[{
          RowBox[{
           RowBox[{"MnB", "[", "t", "]"}], "/.", 
           RowBox[{"qrt22", "[", 
            RowBox[{"[", "1", "]"}], "]"}]}], ",", 
          RowBox[{"{", 
           RowBox[{"t", ",", "2", ",", 
            RowBox[{"24", "-", "ldt"}], ",", "2"}], "}"}]}], "]"}]}], "]"}]}],
      ";", "\[IndentingNewLine]", "\[IndentingNewLine]", 
     RowBox[{"imInit11", "=", 
      RowBox[{"Table", "[", 
       RowBox[{
        RowBox[{
         RowBox[{
          RowBox[{
           RowBox[{
            RowBox[{
             RowBox[{
              RowBox[{"x", "[", "j", "]"}], "[", "k", "]"}], "[", "l", "]"}], 
            "[", "m", "]"}], "[", "n", "]"}], "[", 
          RowBox[{"24", "-", "ldt"}], "]"}], "/.", "qrt22"}], ",", 
        RowBox[{"{", 
         RowBox[{"j", ",", "0", ",", "6"}], "}"}], ",", 
        RowBox[{"{", 
         RowBox[{"k", ",", "0", ",", "2"}], "}"}], ",", 
        RowBox[{"{", 
         RowBox[{"l", ",", "0", ",", "5"}], "}"}], ",", 
        RowBox[{"{", 
         RowBox[{"m", ",", "0", ",", "1"}], "}"}], ",", 
        RowBox[{"{", 
         RowBox[{"n", ",", "0", ",", "1"}], "}"}]}], "]"}]}], ";", 
     RowBox[{"imInit22", "=", 
      RowBox[{"Flatten", "[", 
       RowBox[{"{", 
        RowBox[{
         RowBox[{
          RowBox[{"G", "[", 
           RowBox[{"24", "-", "ldt"}], "]"}], "/.", "qrt22"}], ",", 
         RowBox[{
          RowBox[{"GR", "[", 
           RowBox[{"24", "-", "ldt"}], "]"}], "/.", "qrt22"}], ",", 
         RowBox[{
          RowBox[{"gto", "[", 
           RowBox[{"24", "-", "ldt"}], "]"}], "/.", "qrt22"}], ",", 
         RowBox[{
          RowBox[{"MnRo", "[", 
           RowBox[{"24", "-", "ldt"}], "]"}], "/.", "qrt22"}], ",", 
         RowBox[{
          RowBox[{"McRo", "[", 
           RowBox[{"24", "-", "ldt"}], "]"}], "/.", "qrt22"}], ",", 
         RowBox[{
          RowBox[{"MnRt", "[", 
           RowBox[{"24", "-", "ldt"}], "]"}], "/.", "qrt22"}], ",", 
         RowBox[{
          RowBox[{"McRt", "[", 
           RowBox[{"24", "-", "ldt"}], "]"}], "/.", "qrt22"}], ",", 
         RowBox[{
          RowBox[{"MnPo", "[", 
           RowBox[{"24", "-", "ldt"}], "]"}], "/.", "qrt22"}], ",", 
         RowBox[{
          RowBox[{"McPo", "[", 
           RowBox[{"24", "-", "ldt"}], "]"}], "/.", "qrt22"}], ",", 
         RowBox[{
          RowBox[{"MnPt", "[", 
           RowBox[{"24", "-", "ldt"}], "]"}], "/.", "qrt22"}], ",", 
         RowBox[{
          RowBox[{"McPt", "[", 
           RowBox[{"24", "-", "ldt"}], "]"}], "/.", "qrt22"}], ",", 
         RowBox[{
          RowBox[{"MnB", "[", 
           RowBox[{"24", "-", "ldt"}], "]"}], "/.", "qrt22"}], ",", 
         RowBox[{
          RowBox[{"McB", "[", 
           RowBox[{"24", "-", "ldt"}], "]"}], "/.", "qrt22"}], ",", 
         RowBox[{
          RowBox[{"B", "[", 
           RowBox[{"24", "-", "ldt"}], "]"}], "/.", "qrt22"}], ",", 
         RowBox[{
          RowBox[{"GBb", "[", 
           RowBox[{"24", "-", "ldt"}], "]"}], "/.", "qrt22"}], ",", 
         RowBox[{
          RowBox[{"GBRb", "[", 
           RowBox[{"24", "-", "ldt"}], "]"}], "/.", "qrt22"}], ",", 
         RowBox[{
          RowBox[{"Cl", "[", 
           RowBox[{"24", "-", "ldt"}], "]"}], "/.", "qrt22"}], ",", 
         RowBox[{
          RowBox[{"MnRev", "[", 
           RowBox[{"24", "-", "ldt"}], "]"}], "/.", "qrt22"}], ",", 
         RowBox[{
          RowBox[{"McRev", "[", 
           RowBox[{"24", "-", "ldt"}], "]"}], "/.", "qrt22"}], ",", 
         RowBox[{
          RowBox[{"cyrev", "[", 
           RowBox[{"24", "-", "ldt"}], "]"}], "/.", "qrt22"}], ",", 
         RowBox[{
          RowBox[{"revn", "[", 
           RowBox[{"24", "-", "ldt"}], "]"}], "/.", "qrt22"}], ",", 
         RowBox[{
          RowBox[{"cyrevg", "[", 
           RowBox[{"24", "-", "ldt"}], "]"}], "/.", "qrt22"}], ",", 
         RowBox[{
          RowBox[{"revng", "[", 
           RowBox[{"24", "-", "ldt"}], "]"}], "/.", "qrt22"}], ",", 
         RowBox[{
          RowBox[{"cyrevgp", "[", 
           RowBox[{"24", "-", "ldt"}], "]"}], "/.", "qrt22"}], ",", 
         RowBox[{
          RowBox[{"revngp", "[", 
           RowBox[{"24", "-", "ldt"}], "]"}], "/.", "qrt22"}], ",", 
         RowBox[{
          RowBox[{"GB", "[", 
           RowBox[{"24", "-", "ldt"}], "]"}], "/.", "qrt22"}], ",", 
         RowBox[{
          RowBox[{"GBR", "[", 
           RowBox[{"24", "-", "ldt"}], "]"}], "/.", "qrt22"}], ",", "0", ",", 
         RowBox[{
          RowBox[{"cyrevp", "[", 
           RowBox[{"24", "-", "ldt"}], "]"}], "/.", "qrt22"}], ",", 
         RowBox[{
          RowBox[{"revnp", "[", 
           RowBox[{"24", "-", "ldt"}], "]"}], "/.", "qrt22"}], ",", "0", ",", 
         "0", ",", 
         RowBox[{
          RowBox[{"BC", "[", 
           RowBox[{"24", "-", "ldt"}], "]"}], "/.", "qrt22"}], ",", 
         RowBox[{
          RowBox[{"Gr", "[", 
           RowBox[{"24", "-", "ldt"}], "]"}], "/.", "qrt22"}], ",", 
         RowBox[{
          RowBox[{"GrR", "[", 
           RowBox[{"24", "-", "ldt"}], "]"}], "/.", "qrt22"}], ",", 
         RowBox[{
          RowBox[{"McNp", "[", 
           RowBox[{"24", "-", "ldt"}], "]"}], "/.", "qrt22"}], ",", 
         RowBox[{
          RowBox[{"MnNp", "[", 
           RowBox[{"24", "-", "ldt"}], "]"}], "/.", "qrt22"}], ",", 
         RowBox[{
          RowBox[{"Gc", "[", 
           RowBox[{"24", "-", "ldt"}], "]"}], "/.", "qrt22"}], ",", 
         RowBox[{
          RowBox[{"GcR", "[", 
           RowBox[{"24", "-", "ldt"}], "]"}], "/.", "qrt22"}]}], "}"}], 
       "]"}]}], ";", "\[IndentingNewLine]", "\[IndentingNewLine]", 
     RowBox[{"If", "[", 
      RowBox[{
       RowBox[{"iternum", ">", "99"}], ",", 
       RowBox[{"Break", "[", "]"}]}], "]"}], ";"}]}], "\[IndentingNewLine]", 
   "\[IndentingNewLine]", "]"}], ";"}]}], "Input",
 CellChangeTimes->{{3.763005959959431*^9, 3.76300597126722*^9}, 
   3.7630062383171167`*^9, 3.763006282655557*^9, {3.7634613357578526`*^9, 
   3.7634613632315598`*^9}, 3.7681883108961587`*^9, {3.768188457101015*^9, 
   3.7681884580395007`*^9}, 3.768189052822925*^9, {3.768189168156375*^9, 
   3.768189168268075*^9}, {3.7681892110276785`*^9, 3.768189345921286*^9}, {
   3.7681893967861257`*^9, 3.7681894250973525`*^9}, {3.7681894552427053`*^9, 
   3.768189464539833*^9}, {3.768189891088703*^9, 
   3.768189891836712*^9}},ExpressionUUID->"ca9ad8e8-bb64-4eee-8f58-\
e729bc453bc7"],

Cell[BoxData[
 RowBox[{
  RowBox[{"(*", 
   RowBox[{"Step2", ":", " ", 
    RowBox[{
    "corresponding", " ", "each", " ", "phase", " ", "angle", " ", "of", " ", 
     "limit", " ", "cycle", " ", "to", " ", "a", " ", "specific", " ", "ZT", 
     RowBox[{"(", "CT", ")"}]}]}], "*)"}], "\[IndentingNewLine]", 
  RowBox[{
   RowBox[{
    RowBox[{"XXo", "=", 
     RowBox[{"Table", "[", 
      RowBox[{
       RowBox[{
        RowBox[{"revng", "[", "t", "]"}], "/.", 
        RowBox[{"qrt2", "[", 
         RowBox[{"[", "1", "]"}], "]"}]}], ",", 
       RowBox[{"{", 
        RowBox[{"t", ",", "0", ",", "ldt", ",", "0.01"}], "}"}]}], "]"}]}], 
    ";"}], "\[IndentingNewLine]", 
   RowBox[{
    RowBox[{"XXt", "=", 
     RowBox[{"Table", "[", 
      RowBox[{
       RowBox[{
        RowBox[{"revng", "[", "t", "]"}], "/.", 
        RowBox[{"qrt22", "[", 
         RowBox[{"[", "1", "]"}], "]"}]}], ",", 
       RowBox[{"{", 
        RowBox[{"t", ",", "0.01", ",", 
         RowBox[{"24", "-", "ldt"}], ",", "0.01"}], "}"}]}], "]"}]}], ";"}], 
   "\[IndentingNewLine]", 
   RowBox[{
    RowBox[{"YYo", "=", 
     RowBox[{"Table", "[", 
      RowBox[{
       RowBox[{
        RowBox[{"revnp", "[", "t", "]"}], "/.", 
        RowBox[{"qrt2", "[", 
         RowBox[{"[", "1", "]"}], "]"}]}], ",", 
       RowBox[{"{", 
        RowBox[{"t", ",", "0", ",", "ldt", ",", "0.01"}], "}"}]}], "]"}]}], 
    ";"}], "\[IndentingNewLine]", 
   RowBox[{
    RowBox[{"YYt", "=", 
     RowBox[{"Table", "[", 
      RowBox[{
       RowBox[{
        RowBox[{"revnp", "[", "t", "]"}], "/.", 
        RowBox[{"qrt22", "[", 
         RowBox[{"[", "1", "]"}], "]"}]}], ",", 
       RowBox[{"{", 
        RowBox[{"t", ",", "0.01", ",", 
         RowBox[{"24", "-", "ldt"}], ",", "0.01"}], "}"}]}], "]"}]}], ";"}], 
   "\[IndentingNewLine]", 
   RowBox[{
    RowBox[{"XX", "=", 
     RowBox[{"Join", "[", 
      RowBox[{"XXo", ",", "XXt"}], "]"}]}], ";"}], "\[IndentingNewLine]", 
   RowBox[{
    RowBox[{"YY", "=", 
     RowBox[{"Join", "[", 
      RowBox[{"YYo", ",", "YYt"}], "]"}]}], ";"}], "\[IndentingNewLine]", 
   "\[IndentingNewLine]", 
   RowBox[{
    RowBox[{"max1", "=", 
     RowBox[{"Max", "[", "XX", "]"}]}], ";"}], "\[IndentingNewLine]", 
   RowBox[{
    RowBox[{"min1", "=", 
     RowBox[{"Min", "[", "XX", "]"}]}], ";"}], "\[IndentingNewLine]", 
   RowBox[{
    RowBox[{"max2", "=", 
     RowBox[{"Max", "[", "YY", "]"}]}], ";"}], "\[IndentingNewLine]", 
   RowBox[{
    RowBox[{"min2", "=", 
     RowBox[{"Min", "[", "YY", "]"}]}], ";"}], "\[IndentingNewLine]", 
   RowBox[{
    RowBox[{"center1", "=", 
     RowBox[{
      RowBox[{"N", "[", 
       RowBox[{
        RowBox[{"(", 
         RowBox[{"max1", "+", "min1"}], ")"}], "/", "2"}], "]"}], "/", 
      "max1"}]}], ";"}], "\[IndentingNewLine]", 
   RowBox[{
    RowBox[{"center2", "=", 
     RowBox[{
      RowBox[{"N", "[", 
       RowBox[{
        RowBox[{"(", 
         RowBox[{"max2", "+", "min2"}], ")"}], "/", "2"}], "]"}], "/", 
      "max2"}]}], ";"}], "\[IndentingNewLine]", "\[IndentingNewLine]", 
   RowBox[{
    RowBox[{"polar", "=", 
     RowBox[{"ToPolarCoordinates", "[", 
      RowBox[{"Table", "[", 
       RowBox[{
        RowBox[{"{", 
         RowBox[{
          RowBox[{
           RowBox[{
            RowBox[{"XX", "[", 
             RowBox[{"[", 
              RowBox[{"i", "+", "1"}], "]"}], "]"}], "/", 
            RowBox[{"Max", "[", "XX", "]"}]}], "-", "center1"}], ",", 
          RowBox[{
           RowBox[{
            RowBox[{"YY", "[", 
             RowBox[{"[", 
              RowBox[{"i", "+", "1"}], "]"}], "]"}], "/", 
            RowBox[{"Max", "[", "YY", "]"}]}], "-", "center2"}]}], "}"}], ",", 
        RowBox[{"{", 
         RowBox[{"i", ",", "0", ",", "2400"}], "}"}]}], "]"}], "]"}]}], ";"}],
    "\[IndentingNewLine]", 
   RowBox[{
    RowBox[{"angle", "=", 
     RowBox[{"{", "}"}]}], ";"}], "\[IndentingNewLine]", 
   "\[IndentingNewLine]", 
   RowBox[{
    RowBox[{"For", "[", 
     RowBox[{
      RowBox[{"i", "=", "1"}], ",", 
      RowBox[{"i", "<", "2402"}], ",", 
      RowBox[{"i", "++"}], ",", "\[IndentingNewLine]", 
      RowBox[{
       RowBox[{"angle", "=", 
        RowBox[{"Join", "[", 
         RowBox[{"angle", ",", 
          RowBox[{"{", 
           RowBox[{
            RowBox[{"polar", "[", 
             RowBox[{"[", "i", "]"}], "]"}], "[", 
            RowBox[{"[", "2", "]"}], "]"}], "}"}]}], "]"}]}], ";"}]}], 
     "\[IndentingNewLine]", "\[IndentingNewLine]", "]"}], ";"}], 
   "\[IndentingNewLine]", 
   RowBox[{
    RowBox[{"angle", "=", 
     RowBox[{"Mod", "[", 
      RowBox[{"angle", ",", 
       RowBox[{"2", "*", "Pi"}]}], "]"}]}], ";"}], "\[IndentingNewLine]", 
   "\[IndentingNewLine]", 
   RowBox[{
    RowBox[{"p", "=", 
     RowBox[{"Interpolation", "[", 
      RowBox[{"Sort", "[", 
       RowBox[{"Table", "[", 
        RowBox[{
         RowBox[{"{", 
          RowBox[{
           RowBox[{"angle", "[", 
            RowBox[{"[", "i", "]"}], "]"}], ",", 
           RowBox[{
            RowBox[{"0.01", "*", "i"}], "-", "0.01"}]}], "}"}], ",", 
         RowBox[{"{", 
          RowBox[{"i", ",", "1", ",", "2401"}], "}"}]}], "]"}], "]"}], 
      "]"}]}], ";"}]}]}]], "Input",
 CellChangeTimes->{
  3.7630033444696574`*^9, {3.7630045457559004`*^9, 3.7630045614020615`*^9}, {
   3.7630046286761675`*^9, 3.763004655975168*^9}, {3.7630047530527673`*^9, 
   3.763004821775027*^9}, {3.7634622130314517`*^9, 3.7634622380010858`*^9}, {
   3.7634622692875156`*^9, 3.763462330679574*^9}, 3.768188343251606*^9, 
   3.7681890621110706`*^9, {3.7681893459641724`*^9, 3.7681893459721513`*^9}, {
   3.7681894292871447`*^9, 
   3.76818943560923*^9}},ExpressionUUID->"9174fa14-1933-41ae-bc25-\
6550d737e3e7"],

Cell[BoxData[
 RowBox[{
  RowBox[{"(*", 
   RowBox[{
    RowBox[{
    "Construction", " ", "of", " ", "the", " ", "Composition", " ", "of", " ",
      "g", " ", "and", " ", "p"}], ",", " ", "g\[FilledVerySmallSquare]p"}], 
   "*)"}], "\[IndentingNewLine]", 
  RowBox[{
   RowBox[{
    RowBox[{"circle", "=", 
     RowBox[{"Sort", "[", 
      RowBox[{"Table", "[", 
       RowBox[{
        RowBox[{"{", 
         RowBox[{
          RowBox[{"angle", "[", 
           RowBox[{"[", "i", "]"}], "]"}], ",", 
          RowBox[{"g", "[", 
           RowBox[{"p", "[", 
            RowBox[{"angle", "[", 
             RowBox[{"[", "i", "]"}], "]"}], "]"}], "]"}]}], "}"}], ",", 
        RowBox[{"{", 
         RowBox[{"i", ",", "1", ",", "2401"}], "}"}]}], "]"}], "]"}]}], ";"}],
    "\[IndentingNewLine]", "\[IndentingNewLine]", 
   RowBox[{
    RowBox[{"If", "[", 
     RowBox[{
      RowBox[{
       RowBox[{
        RowBox[{"2", "*", "Pi"}], "-", 
        RowBox[{"Max", "[", "angle", "]"}]}], "<", 
       RowBox[{"Min", "[", "angle", "]"}]}], ",", "\[IndentingNewLine]", 
      RowBox[{
       RowBox[{"circle", "=", 
        RowBox[{"Join", "[", 
         RowBox[{"circle", ",", 
          RowBox[{"{", 
           RowBox[{
            RowBox[{"{", 
             RowBox[{"0", ",", 
              RowBox[{
               RowBox[{"circle", "[", 
                RowBox[{"[", "2401", "]"}], "]"}], "[", 
               RowBox[{"[", "2", "]"}], "]"}]}], "}"}], ",", 
            RowBox[{"{", 
             RowBox[{
              RowBox[{"2", "*", "Pi"}], ",", 
              RowBox[{
               RowBox[{"circle", "[", 
                RowBox[{"[", "2401", "]"}], "]"}], "[", 
               RowBox[{"[", "2", "]"}], "]"}]}], "}"}]}], "}"}]}], "]"}]}], 
       ";"}], "\[IndentingNewLine]", ",", "\[IndentingNewLine]", 
      RowBox[{
       RowBox[{"circle", "=", 
        RowBox[{"Join", "[", 
         RowBox[{"circle", ",", 
          RowBox[{"{", 
           RowBox[{
            RowBox[{"{", 
             RowBox[{"0", ",", 
              RowBox[{
               RowBox[{"circle", "[", 
                RowBox[{"[", "1", "]"}], "]"}], "[", 
               RowBox[{"[", "2", "]"}], "]"}]}], "}"}], ",", 
            RowBox[{"{", 
             RowBox[{
              RowBox[{"2", "*", "Pi"}], ",", 
              RowBox[{
               RowBox[{"circle", "[", 
                RowBox[{"[", "1", "]"}], "]"}], "[", 
               RowBox[{"[", "2", "]"}], "]"}]}], "}"}]}], "}"}]}], "]"}]}], 
       ";"}]}], "\[IndentingNewLine]", "]"}], ";"}], "\[IndentingNewLine]", 
   "\[IndentingNewLine]", 
   RowBox[{"(*", 
    RowBox[{"function1", ":", " ", 
     RowBox[{
     "Construction", " ", "of", " ", "g\[FilledVerySmallSquare]p", " ", 
      "usuing", " ", "Interpolation", " ", "function"}]}], "*)"}], 
   "\[IndentingNewLine]", 
   RowBox[{
    RowBox[{"function1", "=", 
     RowBox[{"Interpolation", "[", "circle", "]"}]}], ";"}], 
   "\[IndentingNewLine]", "\[IndentingNewLine]", 
   RowBox[{"(*", 
    RowBox[{"function2", ":", " ", 
     RowBox[{"Approximation", " ", 
      RowBox[{"(", "Construction", ")"}], " ", "of", " ", 
      "g\[FilledVerySmallSquare]p", " ", "using", " ", "Fourier", " ", 
      "series"}]}], "*)"}], "\[IndentingNewLine]", 
   RowBox[{
    RowBox[{"k", "=", "100"}], ";"}], "\[IndentingNewLine]", 
   RowBox[{
    RowBox[{"para1", "=", 
     RowBox[{"Table", "[", 
      RowBox[{
       RowBox[{"a", "[", "i", "]"}], ",", 
       RowBox[{"{", 
        RowBox[{"i", ",", "0", ",", "k"}], "}"}]}], "]"}]}], ";"}], 
   "\[IndentingNewLine]", 
   RowBox[{
    RowBox[{"para2", "=", 
     RowBox[{"Table", "[", 
      RowBox[{
       RowBox[{"b", "[", "i", "]"}], ",", 
       RowBox[{"{", 
        RowBox[{"i", ",", "1", ",", "k"}], "}"}]}], "]"}]}], ";"}], 
   "\[IndentingNewLine]", "\[IndentingNewLine]", 
   RowBox[{
    RowBox[{"function2", "=", 
     RowBox[{"NonlinearModelFit", "[", 
      RowBox[{"circle", ",", 
       RowBox[{
        RowBox[{"a", "[", "0", "]"}], "+", 
        RowBox[{"Sum", "[", 
         RowBox[{
          RowBox[{
           RowBox[{
            RowBox[{"a", "[", "i", "]"}], "*", 
            RowBox[{"Sin", "[", 
             RowBox[{"i", "*", "w", "*", "x"}], "]"}]}], "+", 
           RowBox[{
            RowBox[{"b", "[", "i", "]"}], "*", 
            RowBox[{"Cos", "[", 
             RowBox[{"i", "*", "w", "*", "x"}], "]"}]}]}], ",", 
          RowBox[{"{", 
           RowBox[{"i", ",", "1", ",", "k"}], "}"}]}], "]"}]}], ",", 
       RowBox[{"Join", "[", 
        RowBox[{"para1", ",", "para2", ",", 
         RowBox[{"{", "w", "}"}]}], "]"}], ",", "x"}], "]"}]}], ";"}], 
   "\[IndentingNewLine]", "\[IndentingNewLine]", 
   RowBox[{
    RowBox[{"compositgp", "=", "function2"}], ";"}]}]}]], "Input",
 CellChangeTimes->{{3.7630049619681463`*^9, 3.7630050050958195`*^9}, {
   3.7630050590704904`*^9, 3.7630050867703886`*^9}, {3.763005184425293*^9, 
   3.7630054158484554`*^9}, {3.7630057973831687`*^9, 3.763005798250877*^9}, {
   3.763006108221978*^9, 3.763006154422455*^9}, {3.763461412497844*^9, 
   3.763461421825468*^9}, 3.763609136059868*^9, 
   3.768189072995926*^9},ExpressionUUID->"48bd76d9-041c-4f7b-a186-\
faa2dbff5d66"],

Cell[BoxData[
 StyleBox[
  RowBox[{
  "Simulation", " ", "of", " ", "Chronic", " ", "Dosing", " ", "under", " ", 
   "LD", " ", "cycle"}], "Subtitle"]], "Input",ExpressionUUID->"1a6137a3-950b-\
4c0b-8567-aaad165bd2f3"],

Cell[BoxData[
 StyleBox[
  RowBox[{
  "Entrainment", " ", "to", " ", "LD", " ", "cycle", " ", "before", " ", 
   "dosing"}], "Subsubtitle"]], "Input",
 CellChangeTimes->{{3.735953440805439*^9, 
  3.7359534435924644`*^9}},ExpressionUUID->"10125fff-1e3a-4973-bb78-\
1827389a77d2"],

Cell[BoxData[{
 StyleBox[
  RowBox[{
   RowBox[{
    RowBox[{"Equations", " ", "for", " ", "Single"}], "-", 
    RowBox[{
    "state", " ", "Variables", " ", "while", " ", "light", " ", "is", " ", 
     "on"}]}], " "}], "Subsubtitle"], "\[IndentingNewLine]", 
 StyleBox[
  RowBox[{
  "Detailed", " ", "description", " ", "can", " ", "be", " ", "found", " ", 
   "in", "  ", "Appendix", " ", "Equation1", " ", "and", " ", "Table", " ", 
   "EV1"}], "Subsubtitle"], "\[IndentingNewLine]", 
 StyleBox[
  RowBox[{"laone2", ":", " ", 
   StyleBox[
    RowBox[{"The", " ", "function", " ", "p", " ", "is", " ", "incorporated", 
     StyleBox[" ", "Subsubtitle",
      FontColor->RGBColor[1, 0, 0]], 
     StyleBox[
      RowBox[{
       StyleBox["in", "Subsubtitle",
        FontColor->RGBColor[1, 0, 0]], "to"}]], 
     StyleBox[" ", "Subsubtitle",
      FontColor->RGBColor[1, 0, 0]], 
     StyleBox[
      RowBox[{"th", 
       StyleBox["e", "Subsubtitle",
        FontColor->RGBColor[1, 0, 0]]}], "Subsubtitle",
      FontColor->RGBColor[1, 0, 0]], " ", 
     StyleBox["light", "Subsubtitle",
      FontColor->RGBColor[1, 0, 0]], " ", 
     StyleBox[
      RowBox[{
       StyleBox["mo", "Subsubtitle",
        FontColor->RGBColor[1, 0, 0]], "dule"}]]}],
    FontColor->RGBColor[1, 0, 0]]}], "Subsubtitle"]}], "Input",
 CellChangeTimes->{{3.7636081393887568`*^9, 3.763608195776971*^9}, {
   3.7636083112442093`*^9, 3.763608345823772*^9}, {3.7636089315796313`*^9, 
   3.7636089416357393`*^9}, {3.7636090398441243`*^9, 3.763609054349337*^9}, 
   3.763609106909787*^9},ExpressionUUID->"69a32aa9-ff77-47da-9d9f-\
da1411d0e292"],

Cell[BoxData[
 RowBox[{
  RowBox[{
   RowBox[{"laone2", "=", 
    RowBox[{"{", "\[IndentingNewLine]", 
     RowBox[{"(*", 
      RowBox[{"Original", " ", "model", " ", "equations"}], "*)"}], 
     "\[IndentingNewLine]", 
     RowBox[{"(*", 
      RowBox[{"E", "-", 
       RowBox[{"box", " ", "activity"}]}], "*)"}], "\[IndentingNewLine]", 
     RowBox[{
      RowBox[{
       RowBox[{
        RowBox[{"GR", "'"}], "[", "t", "]"}], "\[Equal]", 
       RowBox[{
        RowBox[{"bin", "*", 
         RowBox[{"(", 
          RowBox[{"Sum", "[", 
           RowBox[{
            RowBox[{
             RowBox[{
              RowBox[{
               RowBox[{
                RowBox[{
                 RowBox[{"x", "[", "0", "]"}], "[", "kk", "]"}], "[", "0", 
                "]"}], "[", "1", "]"}], "[", "1", "]"}], "[", "t", "]"}], ",", 
            RowBox[{"{", 
             RowBox[{"kk", ",", "1", ",", "2"}], "}"}]}], "]"}], ")"}], "*", 
         RowBox[{"(", 
          RowBox[{"1", "-", 
           RowBox[{"G", "[", "t", "]"}], "-", 
           RowBox[{"GR", "[", "t", "]"}]}], ")"}]}], "-", 
        RowBox[{"unbin", "*", 
         RowBox[{"GR", "[", "t", "]"}]}]}]}], ",", "\[IndentingNewLine]", 
      RowBox[{
       RowBox[{
        RowBox[{"G", "'"}], "[", "t", "]"}], "\[Equal]", 
       RowBox[{
        RowBox[{"bin", "*", 
         RowBox[{
          RowBox[{
           RowBox[{
            RowBox[{
             RowBox[{
              RowBox[{"x", "[", "0", "]"}], "[", "0", "]"}], "[", "0", "]"}], 
            "[", "1", "]"}], "[", "1", "]"}], "[", "t", "]"}], "*", 
         RowBox[{"(", 
          RowBox[{"1", "-", 
           RowBox[{"G", "[", "t", "]"}], "-", 
           RowBox[{"GR", "[", "t", "]"}]}], ")"}]}], "-", 
        RowBox[{"unbin", "*", 
         RowBox[{"G", "[", "t", "]"}]}]}]}], ",", "\[IndentingNewLine]", 
      RowBox[{
       RowBox[{
        RowBox[{"GrR", "'"}], "[", "t", "]"}], "\[Equal]", 
       RowBox[{
        RowBox[{"binr", "*", 
         RowBox[{"(", 
          RowBox[{"Sum", "[", 
           RowBox[{
            RowBox[{
             RowBox[{
              RowBox[{
               RowBox[{
                RowBox[{
                 RowBox[{"x", "[", "0", "]"}], "[", "kk", "]"}], "[", "0", 
                "]"}], "[", "1", "]"}], "[", "1", "]"}], "[", "t", "]"}], ",", 
            RowBox[{"{", 
             RowBox[{"kk", ",", "1", ",", "2"}], "}"}]}], "]"}], ")"}], "*", 
         RowBox[{"(", 
          RowBox[{"1", "-", 
           RowBox[{"Gr", "[", "t", "]"}], "-", 
           RowBox[{"GrR", "[", "t", "]"}]}], ")"}]}], "-", 
        RowBox[{"unbinr", "*", 
         RowBox[{"GrR", "[", "t", "]"}]}]}]}], ",", "\[IndentingNewLine]", 
      RowBox[{
       RowBox[{
        RowBox[{"Gr", "'"}], "[", "t", "]"}], "\[Equal]", 
       RowBox[{
        RowBox[{"binr", "*", 
         RowBox[{
          RowBox[{
           RowBox[{
            RowBox[{
             RowBox[{
              RowBox[{"x", "[", "0", "]"}], "[", "0", "]"}], "[", "0", "]"}], 
            "[", "1", "]"}], "[", "1", "]"}], "[", "t", "]"}], "*", 
         RowBox[{"(", 
          RowBox[{"1", "-", 
           RowBox[{"Gr", "[", "t", "]"}], "-", 
           RowBox[{"GrR", "[", "t", "]"}]}], ")"}]}], "-", 
        RowBox[{"unbinr", "*", 
         RowBox[{"Gr", "[", "t", "]"}]}]}]}], ",", "\[IndentingNewLine]", 
      RowBox[{
       RowBox[{
        RowBox[{"GcR", "'"}], "[", "t", "]"}], "\[Equal]", 
       RowBox[{
        RowBox[{"binc", "*", 
         RowBox[{"(", 
          RowBox[{"Sum", "[", 
           RowBox[{
            RowBox[{
             RowBox[{
              RowBox[{
               RowBox[{
                RowBox[{
                 RowBox[{"x", "[", "0", "]"}], "[", "kk", "]"}], "[", "0", 
                "]"}], "[", "1", "]"}], "[", "1", "]"}], "[", "t", "]"}], ",", 
            RowBox[{"{", 
             RowBox[{"kk", ",", "1", ",", "2"}], "}"}]}], "]"}], ")"}], "*", 
         RowBox[{"(", 
          RowBox[{"1", "-", 
           RowBox[{"Gc", "[", "t", "]"}], "-", 
           RowBox[{"GcR", "[", "t", "]"}]}], ")"}]}], "-", 
        RowBox[{"unbinc", "*", 
         RowBox[{"GcR", "[", "t", "]"}]}]}]}], ",", "\[IndentingNewLine]", 
      RowBox[{
       RowBox[{
        RowBox[{"Gc", "'"}], "[", "t", "]"}], "\[Equal]", 
       RowBox[{
        RowBox[{"binc", "*", 
         RowBox[{
          RowBox[{
           RowBox[{
            RowBox[{
             RowBox[{
              RowBox[{"x", "[", "0", "]"}], "[", "0", "]"}], "[", "0", "]"}], 
            "[", "1", "]"}], "[", "1", "]"}], "[", "t", "]"}], "*", 
         RowBox[{"(", 
          RowBox[{"1", "-", 
           RowBox[{"Gc", "[", "t", "]"}], "-", 
           RowBox[{"GcR", "[", "t", "]"}]}], ")"}]}], "-", 
        RowBox[{"unbinc", "*", 
         RowBox[{"Gc", "[", "t", "]"}]}]}]}], ",", "\[IndentingNewLine]", 
      "\[IndentingNewLine]", 
      RowBox[{"(*", 
       RowBox[{"RORE", " ", "activity"}], "*)"}], "\[IndentingNewLine]", 
      RowBox[{
       RowBox[{
        RowBox[{"GBR", "'"}], "[", "t", "]"}], "\[Equal]", 
       RowBox[{
        RowBox[{"binrev", "*", 
         RowBox[{"(", 
          RowBox[{
           RowBox[{"revn", "[", "t", "]"}], "+", 
           RowBox[{"revng", "[", "t", "]"}], "+", 
           RowBox[{"revngp", "[", "t", "]"}], "+", 
           RowBox[{"revnp", "[", "t", "]"}]}], ")"}], "*", 
         RowBox[{"GB", "[", "t", "]"}]}], "-", 
        RowBox[{"unbinrev", "*", 
         RowBox[{"GBR", "[", "t", "]"}]}]}]}], ",", "\[IndentingNewLine]", 
      RowBox[{
       RowBox[{
        RowBox[{"GB", "'"}], "[", "t", "]"}], "\[Equal]", 
       RowBox[{
        RowBox[{
         RowBox[{"-", "binrev"}], "*", 
         RowBox[{"(", 
          RowBox[{
           RowBox[{"revn", "[", "t", "]"}], "+", 
           RowBox[{"revng", "[", "t", "]"}], "+", 
           RowBox[{"revngp", "[", "t", "]"}], "+", 
           RowBox[{"revnp", "[", "t", "]"}]}], ")"}], "*", 
         RowBox[{"GB", "[", "t", "]"}]}], "+", 
        RowBox[{"unbinrev", "*", 
         RowBox[{"GBR", "[", "t", "]"}]}]}]}], ",", "\[IndentingNewLine]", 
      RowBox[{
       RowBox[{
        RowBox[{"GBRb", "'"}], "[", "t", "]"}], "\[Equal]", 
       RowBox[{
        RowBox[{"binrevb", "*", 
         RowBox[{"(", 
          RowBox[{
           RowBox[{"revn", "[", "t", "]"}], "+", 
           RowBox[{"revng", "[", "t", "]"}], "+", 
           RowBox[{"revngp", "[", "t", "]"}], "+", 
           RowBox[{"revnp", "[", "t", "]"}]}], ")"}], "*", 
         RowBox[{"GBb", "[", "t", "]"}]}], "-", 
        RowBox[{"unbinrevb", "*", 
         RowBox[{"GBRb", "[", "t", "]"}]}]}]}], ",", "\[IndentingNewLine]", 
      RowBox[{
       RowBox[{
        RowBox[{"GBb", "'"}], "[", "t", "]"}], "\[Equal]", 
       RowBox[{
        RowBox[{
         RowBox[{"-", "binrevb"}], "*", 
         RowBox[{"(", 
          RowBox[{
           RowBox[{"revn", "[", "t", "]"}], "+", 
           RowBox[{"revng", "[", "t", "]"}], "+", 
           RowBox[{"revngp", "[", "t", "]"}], "+", 
           RowBox[{"revnp", "[", "t", "]"}]}], ")"}], "*", 
         RowBox[{"GBb", "[", "t", "]"}]}], "+", 
        RowBox[{"unbinrevb", "*", 
         RowBox[{"GBRb", "[", "t", "]"}]}]}]}], ",", "\[IndentingNewLine]", 
      "\[IndentingNewLine]", 
      RowBox[{"(*", 
       RowBox[{"Transcription", " ", "-", " ", 
        RowBox[{
        "gating", " ", "and", " ", "adaptation", " ", "for", " ", "light", 
         " ", "are", " ", "incorporated"}]}], "*)"}], "\[IndentingNewLine]", 
      RowBox[{
       RowBox[{
        RowBox[{"MnPo", "'"}], "[", "t", "]"}], "\[Equal]", 
       RowBox[{
        RowBox[{"trPo", "*", 
         RowBox[{"G", "[", "t", "]"}]}], "-", 
        RowBox[{"tmc", "*", 
         RowBox[{"MnPo", "[", "t", "]"}]}], "-", 
        RowBox[{"umPo", "*", 
         RowBox[{"MnPo", "[", "t", "]"}]}], "+", 
        RowBox[{"lono", "*", "trPo", "*", 
         RowBox[{"compositgp", "[", 
          RowBox[{"Mod", "[", 
           RowBox[{
            RowBox[{"ArcTan", "[", 
             RowBox[{
              RowBox[{
               RowBox[{
                RowBox[{"revng", "[", "t", "]"}], "/", "max1"}], "-", 
               "center1"}], ",", 
              RowBox[{
               RowBox[{
                RowBox[{"revnp", "[", "t", "]"}], "/", "max2"}], "-", 
               "center2"}]}], "]"}], ",", 
            RowBox[{"2", "*", "Pi"}]}], "]"}], "]"}], "*", 
         RowBox[{"adap", "[", "t", "]"}]}]}]}], ",", "\[IndentingNewLine]", 
      RowBox[{
       RowBox[{
        RowBox[{"McPo", "'"}], "[", "t", "]"}], "\[Equal]", 
       RowBox[{
        RowBox[{"tmc", "*", 
         RowBox[{"MnPo", "[", "t", "]"}]}], "-", 
        RowBox[{"umPo", "*", 
         RowBox[{"McPo", "[", "t", "]"}]}]}]}], ",", "\[IndentingNewLine]", 
      RowBox[{
       RowBox[{
        RowBox[{"MnPt", "'"}], "[", "t", "]"}], "\[Equal]", 
       RowBox[{
        RowBox[{"trPt", "*", 
         RowBox[{"G", "[", "t", "]"}]}], "-", 
        RowBox[{"tmc", "*", 
         RowBox[{"MnPt", "[", "t", "]"}]}], "-", 
        RowBox[{"umPt", "*", 
         RowBox[{"MnPt", "[", "t", "]"}]}], "+", 
        RowBox[{"lont", "*", "trPt", "*", 
         RowBox[{"compositgp", "[", 
          RowBox[{"Mod", "[", 
           RowBox[{
            RowBox[{"ArcTan", "[", 
             RowBox[{
              RowBox[{
               RowBox[{
                RowBox[{"revng", "[", "t", "]"}], "/", "max1"}], "-", 
               "center1"}], ",", 
              RowBox[{
               RowBox[{
                RowBox[{"revnp", "[", "t", "]"}], "/", "max2"}], "-", 
               "center2"}]}], "]"}], ",", 
            RowBox[{"2", "*", "Pi"}]}], "]"}], "]"}], "*", 
         RowBox[{"adap", "[", "t", "]"}]}]}]}], ",", "\[IndentingNewLine]", 
      RowBox[{
       RowBox[{
        RowBox[{"McPt", "'"}], "[", "t", "]"}], "\[Equal]", 
       RowBox[{
        RowBox[{"tmc", "*", 
         RowBox[{"MnPt", "[", "t", "]"}]}], "-", 
        RowBox[{"umPt", "*", 
         RowBox[{"McPt", "[", "t", "]"}]}]}]}], ",", "\[IndentingNewLine]", 
      RowBox[{
       RowBox[{
        RowBox[{"MnRt", "'"}], "[", "t", "]"}], "\[Equal]", 
       RowBox[{
        RowBox[{"trRt", "*", 
         RowBox[{"Gc", "[", "t", "]"}]}], "-", 
        RowBox[{"tmc", "*", 
         RowBox[{"MnRt", "[", "t", "]"}]}], "-", 
        RowBox[{"umRt", "*", 
         RowBox[{"MnRt", "[", "t", "]"}]}]}]}], ",", 
      RowBox[{
       RowBox[{
        RowBox[{"McRt", "'"}], "[", "t", "]"}], "\[Equal]", 
       RowBox[{
        RowBox[{"tmc", "*", 
         RowBox[{"MnRt", "[", "t", "]"}]}], "-", 
        RowBox[{"umRt", "*", 
         RowBox[{"McRt", "[", "t", "]"}]}]}]}], ",", "\[IndentingNewLine]", 
      RowBox[{
       RowBox[{
        RowBox[{"MnRev", "'"}], "[", "t", "]"}], "\[Equal]", 
       RowBox[{
        RowBox[{"trRev", "*", 
         RowBox[{
          RowBox[{
           RowBox[{
            RowBox[{
             RowBox[{
              RowBox[{"x", "[", "0", "]"}], "[", "0", "]"}], "[", "0", "]"}], 
            "[", "1", "]"}], "[", "1", "]"}], "[", "t", "]"}], "*", 
         RowBox[{"Gr", "[", "t", "]"}]}], "-", 
        RowBox[{"tmcrev", "*", 
         RowBox[{"MnRev", "[", "t", "]"}]}], "-", 
        RowBox[{"umRev", "*", 
         RowBox[{"MnRev", "[", "t", "]"}]}]}]}], ",", "\[IndentingNewLine]", 
      RowBox[{
       RowBox[{
        RowBox[{"McRev", "'"}], "[", "t", "]"}], "\[Equal]", 
       RowBox[{
        RowBox[{"tmcrev", "*", 
         RowBox[{"MnRev", "[", "t", "]"}]}], "-", 
        RowBox[{"umRev", "*", 
         RowBox[{"McRev", "[", "t", "]"}]}]}]}], ",", "\[IndentingNewLine]", 
      RowBox[{
       RowBox[{
        RowBox[{"MnRo", "'"}], "[", "t", "]"}], "\[Equal]", 
       RowBox[{
        RowBox[{"trRo", "*", 
         RowBox[{"G", "[", "t", "]"}], "*", 
         RowBox[{"GB", "[", "t", "]"}]}], "-", 
        RowBox[{"tmc", "*", 
         RowBox[{"MnRo", "[", "t", "]"}]}], "-", 
        RowBox[{"umRo", "*", 
         RowBox[{"MnRo", "[", "t", "]"}]}]}]}], ",", "\[IndentingNewLine]", 
      RowBox[{
       RowBox[{
        RowBox[{"McRo", "'"}], "[", "t", "]"}], "\[Equal]", 
       RowBox[{
        RowBox[{"tmc", "*", 
         RowBox[{"MnRo", "[", "t", "]"}]}], "-", 
        RowBox[{"umRo", "*", 
         RowBox[{"McRo", "[", "t", "]"}]}]}]}], ",", "\[IndentingNewLine]", 
      RowBox[{
       RowBox[{
        RowBox[{"MnB", "'"}], "[", "t", "]"}], "\[Equal]", 
       RowBox[{
        RowBox[{"trB", "*", 
         RowBox[{"GBb", "[", "t", "]"}]}], "-", 
        RowBox[{"tmc", "*", 
         RowBox[{"MnB", "[", "t", "]"}]}], "-", 
        RowBox[{"umB", "*", 
         RowBox[{"MnB", "[", "t", "]"}]}]}]}], ",", "\[IndentingNewLine]", 
      RowBox[{
       RowBox[{
        RowBox[{"McB", "'"}], "[", "t", "]"}], "\[Equal]", 
       RowBox[{
        RowBox[{"tmc", "*", 
         RowBox[{"MnB", "[", "t", "]"}]}], "-", 
        RowBox[{"umB", "*", 
         RowBox[{"McB", "[", "t", "]"}]}]}]}], ",", "\[IndentingNewLine]", 
      RowBox[{
       RowBox[{
        RowBox[{"MnNp", "'"}], "[", "t", "]"}], "\[Equal]", 
       RowBox[{
        RowBox[{"trNp", "*", 
         RowBox[{"GB", "[", "t", "]"}]}], "-", 
        RowBox[{"tmc", "*", 
         RowBox[{"MnNp", "[", "t", "]"}]}], "-", 
        RowBox[{"umNp", "*", 
         RowBox[{"MnNp", "[", "t", "]"}]}]}]}], ",", "\[IndentingNewLine]", 
      RowBox[{
       RowBox[{
        RowBox[{"McNp", "'"}], "[", "t", "]"}], "\[Equal]", 
       RowBox[{
        RowBox[{"tmc", "*", 
         RowBox[{"MnNp", "[", "t", "]"}]}], "-", 
        RowBox[{"umNp", "*", 
         RowBox[{"McNp", "[", "t", "]"}]}]}]}], ",", "\[IndentingNewLine]", 
      "\[IndentingNewLine]", 
      RowBox[{"(*", 
       RowBox[{"Secondary", " ", "Feedback", " ", "Loop"}], "*)"}], 
      "\[IndentingNewLine]", 
      RowBox[{
       RowBox[{
        RowBox[{"B", "'"}], "[", "t", "]"}], "\[Equal]", 
       RowBox[{
        RowBox[{"tlb", "*", 
         RowBox[{"McB", "[", "t", "]"}]}], "-", 
        RowBox[{"cbin", "*", 
         RowBox[{"B", "[", "t", "]"}], "*", 
         RowBox[{"Cl", "[", "t", "]"}]}], "+", 
        RowBox[{"uncbin", "*", 
         RowBox[{"BC", "[", "t", "]"}]}], "-", 
        RowBox[{"ub", "*", 
         RowBox[{"B", "[", "t", "]"}]}]}]}], ",", "\[IndentingNewLine]", 
      RowBox[{
       RowBox[{
        RowBox[{"Cl", "'"}], "[", "t", "]"}], "\[Equal]", 
       RowBox[{
        RowBox[{"tlnp", "*", 
         RowBox[{"McNp", "[", "t", "]"}]}], "+", "tlc", "-", 
        RowBox[{"cbin", "*", 
         RowBox[{"B", "[", "t", "]"}], "*", 
         RowBox[{"Cl", "[", "t", "]"}]}], "+", 
        RowBox[{"uncbin", "*", 
         RowBox[{"BC", "[", "t", "]"}]}], "-", 
        RowBox[{"uc", "*", 
         RowBox[{"Cl", "[", "t", "]"}]}]}]}], ",", "\[IndentingNewLine]", 
      RowBox[{
       RowBox[{
        RowBox[{"BC", "'"}], "[", "t", "]"}], "\[Equal]", 
       RowBox[{
        RowBox[{"cbin", "*", 
         RowBox[{"B", "[", "t", "]"}], "*", 
         RowBox[{"Cl", "[", "t", "]"}]}], "-", 
        RowBox[{"uncbin", "*", 
         RowBox[{"BC", "[", "t", "]"}]}], "-", 
        RowBox[{"phos", "*", 
         RowBox[{"BC", "[", "t", "]"}]}], "-", 
        RowBox[{"ubc", "*", 
         RowBox[{"BC", "[", "t", "]"}]}]}]}], ",", 
      RowBox[{
       RowBox[{
        RowBox[{"cyrev", "'"}], "[", "t", "]"}], "\[Equal]", 
       RowBox[{
        RowBox[{"tlrev", "*", 
         RowBox[{"McRev", "[", "t", "]"}]}], "-", 
        RowBox[{
         RowBox[{"(", 
          RowBox[{"nlrev", "+", "urev"}], ")"}], "*", 
         RowBox[{"cyrev", "[", "t", "]"}]}], "-", 
        RowBox[{"ag", "*", 
         RowBox[{"cyrev", "[", "t", "]"}], "*", 
         RowBox[{"(", 
          RowBox[{
           RowBox[{
            RowBox[{
             RowBox[{
              RowBox[{
               RowBox[{"x", "[", "0", "]"}], "[", "0", "]"}], "[", "2", "]"}],
              "[", "0", "]"}], "[", "0", "]"}], "[", "t", "]"}], ")"}]}], "+", 
        RowBox[{"nerev", "*", 
         RowBox[{"revn", "[", "t", "]"}]}], "+", 
        RowBox[{"dg", "*", 
         RowBox[{"cyrevg", "[", "t", "]"}]}]}]}], ",", 
      RowBox[{
       RowBox[{
        RowBox[{"revn", "'"}], "[", "t", "]"}], "\[Equal]", 
       RowBox[{
        RowBox[{
         RowBox[{"-", 
          RowBox[{"(", 
           RowBox[{"nerev", "+", "urev"}], ")"}]}], "*", 
         RowBox[{"revn", "[", "t", "]"}]}], "-", 
        RowBox[{"ag", "*", "Nf", "*", 
         RowBox[{"revn", "[", "t", "]"}], "*", 
         RowBox[{"(", 
          RowBox[{
           RowBox[{
            RowBox[{
             RowBox[{
              RowBox[{
               RowBox[{"x", "[", "0", "]"}], "[", "0", "]"}], "[", "2", "]"}],
              "[", "1", "]"}], "[", "0", "]"}], "[", "t", "]"}], ")"}]}], "+", 
        RowBox[{"nlrev", "*", 
         RowBox[{"cyrev", "[", "t", "]"}]}], "+", 
        RowBox[{"dg", "*", 
         RowBox[{"(", 
          RowBox[{"revng", "[", "t", "]"}], ")"}]}]}]}], ",", 
      RowBox[{
       RowBox[{
        RowBox[{"cyrevg", "'"}], "[", "t", "]"}], "\[Equal]", 
       RowBox[{
        RowBox[{"ag", "*", 
         RowBox[{"cyrev", "[", "t", "]"}], "*", 
         RowBox[{
          RowBox[{
           RowBox[{
            RowBox[{
             RowBox[{
              RowBox[{"x", "[", "0", "]"}], "[", "0", "]"}], "[", "2", "]"}], 
            "[", "0", "]"}], "[", "0", "]"}], "[", "t", "]"}]}], "-", 
        RowBox[{
         RowBox[{"(", 
          RowBox[{"dg", "+", 
           RowBox[{"gto", "[", "t", "]"}], "+", "urev", "+", "nlrev"}], ")"}],
          "*", 
         RowBox[{"cyrevg", "[", "t", "]"}]}], "+", 
        RowBox[{"nerev", "*", 
         RowBox[{"revng", "[", "t", "]"}]}]}]}], ",", 
      RowBox[{
       RowBox[{
        RowBox[{"revng", "'"}], "[", "t", "]"}], "\[Equal]", 
       RowBox[{
        RowBox[{"ag", "*", "Nf", "*", 
         RowBox[{"revn", "[", "t", "]"}], "*", 
         RowBox[{
          RowBox[{
           RowBox[{
            RowBox[{
             RowBox[{
              RowBox[{"x", "[", "0", "]"}], "[", "0", "]"}], "[", "2", "]"}], 
            "[", "1", "]"}], "[", "0", "]"}], "[", "t", "]"}]}], "-", 
        RowBox[{
         RowBox[{"(", 
          RowBox[{"dg", "+", 
           RowBox[{"gto", "[", "t", "]"}], "+", "urev", "+", "nerev"}], ")"}],
          "*", 
         RowBox[{"revng", "[", "t", "]"}]}], "+", 
        RowBox[{"nlrev", "*", 
         RowBox[{"cyrevg", "[", "t", "]"}]}]}]}], ",", "\[IndentingNewLine]", 
      RowBox[{
       RowBox[{
        RowBox[{"cyrevgp", "'"}], "[", "t", "]"}], "\[Equal]", 
       RowBox[{
        RowBox[{
         RowBox[{"gto", "[", "t", "]"}], "*", 
         RowBox[{"cyrevg", "[", "t", "]"}]}], "-", 
        RowBox[{
         RowBox[{"(", 
          RowBox[{"dg", "+", "uprev", "+", "nlrev"}], ")"}], "*", 
         RowBox[{"cyrevgp", "[", "t", "]"}]}], "+", 
        RowBox[{"nerev", "*", 
         RowBox[{"revngp", "[", "t", "]"}]}]}]}], ",", "\[IndentingNewLine]", 
      RowBox[{
       RowBox[{
        RowBox[{"revngp", "'"}], "[", "t", "]"}], "\[Equal]", 
       RowBox[{
        RowBox[{
         RowBox[{"gto", "[", "t", "]"}], "*", 
         RowBox[{"revng", "[", "t", "]"}]}], "-", 
        RowBox[{
         RowBox[{"(", 
          RowBox[{"dg", "+", "uprev", "+", "nerev"}], ")"}], "*", 
         RowBox[{"revngp", "[", "t", "]"}]}], "+", 
        RowBox[{"nlrev", "*", 
         RowBox[{"cyrevgp", "[", "t", "]"}]}]}]}], ",", "\[IndentingNewLine]", 
      RowBox[{
       RowBox[{
        RowBox[{"cyrevp", "'"}], "[", "t", "]"}], "\[Equal]", 
       RowBox[{
        RowBox[{"dg", "*", 
         RowBox[{"(", 
          RowBox[{"cyrevgp", "[", "t", "]"}], ")"}]}], "-", 
        RowBox[{
         RowBox[{"(", 
          RowBox[{"uprev", "+", "nlrev"}], ")"}], "*", 
         RowBox[{"cyrevp", "[", "t", "]"}]}], "+", 
        RowBox[{"nerev", "*", 
         RowBox[{"revnp", "[", "t", "]"}]}]}]}], ",", "\[IndentingNewLine]", 
      RowBox[{
       RowBox[{
        RowBox[{"revnp", "'"}], "[", "t", "]"}], "\[Equal]", 
       RowBox[{
        RowBox[{"dg", "*", 
         RowBox[{"(", 
          RowBox[{"revngp", "[", "t", "]"}], ")"}]}], "-", 
        RowBox[{
         RowBox[{"(", 
          RowBox[{"uprev", "+", "nerev"}], ")"}], "*", 
         RowBox[{"revnp", "[", "t", "]"}]}], "+", 
        RowBox[{"nlrev", "*", 
         RowBox[{"cyrevp", "[", "t", "]"}]}]}]}], ",", "\[IndentingNewLine]", 
      "\[IndentingNewLine]", 
      RowBox[{"(*", 
       RowBox[{"Activity", " ", "of", " ", "GSK3b"}], "*)"}], 
      "\[IndentingNewLine]", 
      RowBox[{
       RowBox[{
        RowBox[{"gto", "'"}], "[", "t", "]"}], "\[Equal]", 
       RowBox[{
        RowBox[{"trgto", "*", 
         RowBox[{"G", "[", "t", "]"}], "*", 
         RowBox[{"GB", "[", "t", "]"}]}], "-", 
        RowBox[{"ugto", "*", 
         RowBox[{"gto", "[", "t", "]"}]}]}]}], ",", "\[IndentingNewLine]", 
      "\[IndentingNewLine]", 
      RowBox[{"(*", 
       RowBox[{"Free", " ", "Blood", " ", "Plsma", " ", "Concentration"}], 
       "*)"}], "\[IndentingNewLine]", 
      RowBox[{
       RowBox[{
        RowBox[{"pInh", "'"}], "[", "t", "]"}], "==", 
       RowBox[{
        RowBox[{
         RowBox[{"-", 
          RowBox[{"(", 
           RowBox[{"uinp", "+", "nlpin"}], ")"}]}], "*", 
         RowBox[{"pInh", "[", "t", "]"}]}], "+", 
        RowBox[{"nepin", "*", 
         RowBox[{"bInh", "[", "t", "]"}]}]}]}], ",", "\[IndentingNewLine]", 
      "\[IndentingNewLine]", 
      RowBox[{"(*", 
       RowBox[{"Free", " ", "Brain", " ", "Tissue", " ", "Concentration"}], 
       "*)"}], "\[IndentingNewLine]", 
      RowBox[{
       RowBox[{
        RowBox[{"bInh", "'"}], "[", "t", "]"}], "==", 
       RowBox[{
        RowBox[{
         RowBox[{"-", 
          RowBox[{"(", 
           RowBox[{"nlbin", "+", "nepin"}], ")"}]}], "*", 
         RowBox[{"bInh", "[", "t", "]"}]}], "+", 
        RowBox[{"nlpin", "*", 
         RowBox[{"pInh", "[", "t", "]"}]}], "+", 
        RowBox[{"nebin", "*", 
         RowBox[{"Inh", "[", "t", "]"}]}]}]}], ",", "\[IndentingNewLine]", 
      "\[IndentingNewLine]", 
      RowBox[{"(*", 
       RowBox[{"Free", " ", "Cytoplasm", " ", "Concentration"}], "*)"}], 
      "\[IndentingNewLine]", 
      RowBox[{
       RowBox[{
        RowBox[{"Inh", "'"}], "[", "t", "]"}], "==", 
       RowBox[{
        RowBox[{"nlbin", "*", 
         RowBox[{"bInh", "[", "t", "]"}]}], "-", 
        RowBox[{
         RowBox[{"(", 
          RowBox[{"nebin", "+", "nlin"}], ")"}], "*", 
         RowBox[{"Inh", "[", "t", "]"}]}], "+", 
        RowBox[{"nein", "*", 
         RowBox[{"nInh", "[", "t", "]"}]}], "+", 
        RowBox[{"(", 
         RowBox[{
          RowBox[{"-", "inbin"}], "*", 
          RowBox[{"Inh", "[", "t", "]"}], "*", 
          RowBox[{"Sum", "[", 
           RowBox[{
            RowBox[{
             RowBox[{
              RowBox[{
               RowBox[{
                RowBox[{
                 RowBox[{"x", "[", "jj", "]"}], "[", "kk", "]"}], "[", "ll", 
                "]"}], "[", "0", "]"}], "[", "0", "]"}], "[", "t", "]"}], ",", 
            RowBox[{"{", 
             RowBox[{"jj", ",", "0", ",", "6"}], "}"}], ",", 
            RowBox[{"{", 
             RowBox[{"kk", ",", "0", ",", "2"}], "}"}], ",", 
            RowBox[{"{", 
             RowBox[{"ll", ",", "1", ",", "3", ",", "2"}], "}"}]}], "]"}]}], 
         ")"}], "+", 
        RowBox[{"inubin", "*", 
         RowBox[{"Sum", "[", 
          RowBox[{
           RowBox[{
            RowBox[{
             RowBox[{
              RowBox[{
               RowBox[{
                RowBox[{"x", "[", "jj", "]"}], "[", "kk", "]"}], "[", "ll", 
               "]"}], "[", "0", "]"}], "[", "0", "]"}], "[", "t", "]"}], ",", 
           RowBox[{"{", 
            RowBox[{"jj", ",", "0", ",", "6"}], "}"}], ",", 
           RowBox[{"{", 
            RowBox[{"kk", ",", "0", ",", "2"}], "}"}], ",", 
           RowBox[{"{", 
            RowBox[{"ll", ",", "4", ",", "5"}], "}"}]}], "]"}]}]}]}], ",", 
      "\[IndentingNewLine]", 
      RowBox[{"(*", 
       RowBox[{"Free", " ", "Nucleus", " ", "Concentration"}], "*)"}], 
      "\[IndentingNewLine]", 
      RowBox[{
       RowBox[{
        RowBox[{"nInh", "'"}], "[", "t", "]"}], "==", 
       RowBox[{
        RowBox[{
         RowBox[{"Inh", "[", "t", "]"}], "*", "nlin"}], "-", 
        RowBox[{
         RowBox[{"(", "nein", ")"}], "*", 
         RowBox[{"nInh", "[", "t", "]"}]}], "-", 
        RowBox[{"(", 
         RowBox[{"inbin", "*", "Nf", "*", 
          RowBox[{"nInh", "[", "t", "]"}], "*", 
          RowBox[{"Sum", "[", 
           RowBox[{
            RowBox[{
             RowBox[{
              RowBox[{
               RowBox[{
                RowBox[{
                 RowBox[{"x", "[", "jj", "]"}], "[", "kk", "]"}], "[", "ll", 
                "]"}], "[", "1", "]"}], "[", "nn", "]"}], "[", "t", "]"}], 
            ",", 
            RowBox[{"{", 
             RowBox[{"jj", ",", "0", ",", "6"}], "}"}], ",", 
            RowBox[{"{", 
             RowBox[{"kk", ",", "0", ",", "2"}], "}"}], ",", 
            RowBox[{"{", 
             RowBox[{"ll", ",", "1", ",", "3", ",", "2"}], "}"}], ",", 
            RowBox[{"{", 
             RowBox[{"nn", ",", "0", ",", "1"}], "}"}]}], "]"}]}], ")"}], "+", 
        RowBox[{"inubin", "*", 
         RowBox[{"Sum", "[", 
          RowBox[{
           RowBox[{
            RowBox[{
             RowBox[{
              RowBox[{
               RowBox[{
                RowBox[{"x", "[", "jj", "]"}], "[", "kk", "]"}], "[", "ll", 
               "]"}], "[", "1", "]"}], "[", "nn", "]"}], "[", "t", "]"}], ",", 
           RowBox[{"{", 
            RowBox[{"jj", ",", "0", ",", "6"}], "}"}], ",", 
           RowBox[{"{", 
            RowBox[{"kk", ",", "0", ",", "2"}], "}"}], ",", 
           RowBox[{"{", 
            RowBox[{"ll", ",", "4", ",", "5"}], "}"}], ",", 
           RowBox[{"{", 
            RowBox[{"nn", ",", "0", ",", "1"}], "}"}]}], "]"}]}]}]}]}], 
     "\[IndentingNewLine]", "\[IndentingNewLine]", "}"}]}], ";"}], 
  "\[IndentingNewLine]"}]], "Input",
 CellChangeTimes->{{3.735953468727441*^9, 3.7359534752534733`*^9}, {
   3.735953534688447*^9, 3.7359535578985577`*^9}, {3.7630061655596714`*^9, 
   3.7630061689107103`*^9}, 3.7630062519885273`*^9, {3.763006815669241*^9, 
   3.763006820407572*^9}, {3.76346104465902*^9, 3.763461047884466*^9}, {
   3.7634620686534767`*^9, 3.7634620922550697`*^9}, {3.763609136071823*^9, 
   3.763609136080798*^9}},ExpressionUUID->"58f693eb-a19f-4002-ba78-\
58807eeca8e6"],

Cell[BoxData[{
 RowBox[{
  RowBox[{"Init1", "=", "imInit11"}], ";"}], "\[IndentingNewLine]", 
 RowBox[{
  RowBox[{
   RowBox[{"Init2", "=", "imInit22"}], ";"}], 
  "\[IndentingNewLine]"}], "\[IndentingNewLine]", 
 RowBox[{
  RowBox[{
   RowBox[{"phase", "=", 
    RowBox[{"{", "}"}]}], ";"}], 
  "\[IndentingNewLine]"}], "\[IndentingNewLine]", 
 RowBox[{
  RowBox[{
   RowBox[{"iternum", "=", "2"}], ";"}], 
  "\[IndentingNewLine]"}], "\[IndentingNewLine]", 
 RowBox[{
  RowBox[{
   RowBox[{"For", "[", 
    RowBox[{
     RowBox[{"jjj", "=", "1"}], ",", 
     RowBox[{"jjj", "<", "3"}], ",", 
     RowBox[{"jjj", "++"}], ",", "\[IndentingNewLine]", "\[IndentingNewLine]", 
     RowBox[{
      RowBox[{"If", "[", 
       RowBox[{
        RowBox[{"jjj", "\[Equal]", "1"}], ",", "\[IndentingNewLine]", 
        RowBox[{
         RowBox[{"athree", "=", 
          RowBox[{"{", 
           RowBox[{
            RowBox[{
             RowBox[{"G", "[", "0", "]"}], "\[Equal]", 
             RowBox[{"Init2", "[", 
              RowBox[{"[", "1", "]"}], "]"}]}], ",", 
            RowBox[{
             RowBox[{"GR", "[", "0", "]"}], "\[Equal]", 
             RowBox[{"Init2", "[", 
              RowBox[{"[", "2", "]"}], "]"}]}], ",", 
            RowBox[{
             RowBox[{"gto", "[", "0", "]"}], "\[Equal]", 
             RowBox[{"Init2", "[", 
              RowBox[{"[", "3", "]"}], "]"}]}], ",", 
            RowBox[{
             RowBox[{"MnRo", "[", "0", "]"}], "\[Equal]", 
             RowBox[{"Init2", "[", 
              RowBox[{"[", "4", "]"}], "]"}]}], ",", 
            RowBox[{
             RowBox[{"McRo", "[", "0", "]"}], "\[Equal]", 
             RowBox[{"Init2", "[", 
              RowBox[{"[", "5", "]"}], "]"}]}], ",", 
            RowBox[{
             RowBox[{"MnRt", "[", "0", "]"}], "\[Equal]", 
             RowBox[{"Init2", "[", 
              RowBox[{"[", "6", "]"}], "]"}]}], ",", 
            RowBox[{
             RowBox[{"McRt", "[", "0", "]"}], "\[Equal]", 
             RowBox[{"Init2", "[", 
              RowBox[{"[", "7", "]"}], "]"}]}], ",", 
            RowBox[{
             RowBox[{"MnPo", "[", "0", "]"}], "\[Equal]", 
             RowBox[{"Init2", "[", 
              RowBox[{"[", "8", "]"}], "]"}]}], ",", 
            RowBox[{
             RowBox[{"McPo", "[", "0", "]"}], "\[Equal]", 
             RowBox[{"Init2", "[", 
              RowBox[{"[", "9", "]"}], "]"}]}], ",", 
            RowBox[{
             RowBox[{"MnPt", "[", "0", "]"}], "\[Equal]", 
             RowBox[{"Init2", "[", 
              RowBox[{"[", "10", "]"}], "]"}]}], ",", 
            RowBox[{
             RowBox[{"McPt", "[", "0", "]"}], "\[Equal]", 
             RowBox[{"Init2", "[", 
              RowBox[{"[", "11", "]"}], "]"}]}], ",", 
            RowBox[{
             RowBox[{"MnB", "[", "0", "]"}], "\[Equal]", 
             RowBox[{"Init2", "[", 
              RowBox[{"[", "12", "]"}], "]"}]}], ",", 
            RowBox[{
             RowBox[{"McB", "[", "0", "]"}], "\[Equal]", 
             RowBox[{"Init2", "[", 
              RowBox[{"[", "13", "]"}], "]"}]}], ",", 
            RowBox[{
             RowBox[{"B", "[", "0", "]"}], "\[Equal]", 
             RowBox[{"Init2", "[", 
              RowBox[{"[", "14", "]"}], "]"}]}], ",", 
            RowBox[{
             RowBox[{"GBb", "[", "0", "]"}], "\[Equal]", 
             RowBox[{"Init2", "[", 
              RowBox[{"[", "15", "]"}], "]"}]}], ",", 
            RowBox[{
             RowBox[{"GBRb", "[", "0", "]"}], "\[Equal]", 
             RowBox[{"Init2", "[", 
              RowBox[{"[", "16", "]"}], "]"}]}], ",", 
            RowBox[{
             RowBox[{"Cl", "[", "0", "]"}], "\[Equal]", 
             RowBox[{"Init2", "[", 
              RowBox[{"[", "17", "]"}], "]"}]}], ",", 
            RowBox[{
             RowBox[{"MnRev", "[", "0", "]"}], "\[Equal]", 
             RowBox[{"Init2", "[", 
              RowBox[{"[", "18", "]"}], "]"}]}], ",", 
            RowBox[{
             RowBox[{"McRev", "[", "0", "]"}], "\[Equal]", 
             RowBox[{"Init2", "[", 
              RowBox[{"[", "19", "]"}], "]"}]}], ",", 
            RowBox[{
             RowBox[{"cyrev", "[", "0", "]"}], "\[Equal]", 
             RowBox[{"Init2", "[", 
              RowBox[{"[", "20", "]"}], "]"}]}], ",", 
            RowBox[{
             RowBox[{"revn", "[", "0", "]"}], "\[Equal]", 
             RowBox[{"Init2", "[", 
              RowBox[{"[", "21", "]"}], "]"}]}], ",", 
            RowBox[{
             RowBox[{"cyrevg", "[", "0", "]"}], "\[Equal]", 
             RowBox[{"Init2", "[", 
              RowBox[{"[", "22", "]"}], "]"}]}], ",", 
            RowBox[{
             RowBox[{"revng", "[", "0", "]"}], "\[Equal]", 
             RowBox[{"Init2", "[", 
              RowBox[{"[", "23", "]"}], "]"}]}], ",", 
            RowBox[{
             RowBox[{"cyrevgp", "[", "0", "]"}], "\[Equal]", 
             RowBox[{"Init2", "[", 
              RowBox[{"[", "24", "]"}], "]"}]}], ",", 
            RowBox[{
             RowBox[{"revngp", "[", "0", "]"}], "\[Equal]", 
             RowBox[{"Init2", "[", 
              RowBox[{"[", "25", "]"}], "]"}]}], ",", 
            RowBox[{
             RowBox[{"GB", "[", "0", "]"}], "\[Equal]", 
             RowBox[{"Init2", "[", 
              RowBox[{"[", "26", "]"}], "]"}]}], ",", 
            RowBox[{
             RowBox[{"GBR", "[", "0", "]"}], "\[Equal]", 
             RowBox[{"Init2", "[", 
              RowBox[{"[", "27", "]"}], "]"}]}], ",", 
            RowBox[{
             RowBox[{"cyrevp", "[", "0", "]"}], "\[Equal]", 
             RowBox[{"Init2", "[", 
              RowBox[{"[", "29", "]"}], "]"}]}], ",", 
            RowBox[{
             RowBox[{"revnp", "[", "0", "]"}], "\[Equal]", 
             RowBox[{"Init2", "[", 
              RowBox[{"[", "30", "]"}], "]"}]}], ",", 
            RowBox[{
             RowBox[{"BC", "[", "0", "]"}], "\[Equal]", 
             RowBox[{"Init2", "[", 
              RowBox[{"[", "33", "]"}], "]"}]}], ",", 
            RowBox[{
             RowBox[{"Gr", "[", "0", "]"}], "\[Equal]", 
             RowBox[{"Init2", "[", 
              RowBox[{"[", "34", "]"}], "]"}]}], ",", 
            RowBox[{
             RowBox[{"GrR", "[", "0", "]"}], "\[Equal]", 
             RowBox[{"Init2", "[", 
              RowBox[{"[", "35", "]"}], "]"}]}], ",", 
            RowBox[{
             RowBox[{"McNp", "[", "0", "]"}], "\[Equal]", 
             RowBox[{"Init2", "[", 
              RowBox[{"[", "36", "]"}], "]"}]}], ",", 
            RowBox[{
             RowBox[{"MnNp", "[", "0", "]"}], "\[Equal]", 
             RowBox[{"Init2", "[", 
              RowBox[{"[", "37", "]"}], "]"}]}], ",", 
            RowBox[{
             RowBox[{"Gc", "[", "0", "]"}], "\[Equal]", 
             RowBox[{"Init2", "[", 
              RowBox[{"[", "38", "]"}], "]"}]}], ",", 
            RowBox[{
             RowBox[{"GcR", "[", "0", "]"}], "\[Equal]", 
             RowBox[{"Init2", "[", 
              RowBox[{"[", "39", "]"}], "]"}]}], ",", 
            RowBox[{
             RowBox[{"pInh", "[", "0", "]"}], "\[Equal]", "0"}], ",", 
            RowBox[{
             RowBox[{"bInh", "[", "0", "]"}], "\[Equal]", "0"}], ",", 
            RowBox[{
             RowBox[{"Inh", "[", "0", "]"}], "\[Equal]", "0"}], ",", 
            RowBox[{
             RowBox[{"nInh", "[", "0", "]"}], "\[Equal]", "0"}]}], "}"}]}], 
         ";", "\[IndentingNewLine]", 
         RowBox[{"afour", "=", 
          RowBox[{"Flatten", "[", 
           RowBox[{"Table", "[", 
            RowBox[{
             RowBox[{
              RowBox[{
               RowBox[{
                RowBox[{
                 RowBox[{
                  RowBox[{
                   RowBox[{"x", "[", "j", "]"}], "[", "k", "]"}], "[", "l", 
                  "]"}], "[", "m", "]"}], "[", "n", "]"}], "[", "0", "]"}], 
              "\[Equal]", 
              RowBox[{"If", "[", 
               RowBox[{
                RowBox[{"l", ">", "3"}], ",", "0", ",", 
                RowBox[{"Init1", "[", 
                 RowBox[{"[", 
                  RowBox[{
                   RowBox[{"j", "+", "1"}], ",", 
                   RowBox[{"k", "+", "1"}], ",", 
                   RowBox[{"l", "+", "1"}], ",", 
                   RowBox[{"m", "+", "1"}], ",", 
                   RowBox[{"n", "+", "1"}], ",", "1"}], "]"}], "]"}]}], 
               "]"}]}], ",", 
             RowBox[{"{", 
              RowBox[{"j", ",", "0", ",", "6"}], "}"}], ",", 
             RowBox[{"{", 
              RowBox[{"k", ",", "0", ",", "2"}], "}"}], ",", 
             RowBox[{"{", 
              RowBox[{"l", ",", "0", ",", "5"}], "}"}], ",", 
             RowBox[{"{", 
              RowBox[{"m", ",", "0", ",", "1"}], "}"}], ",", 
             RowBox[{"{", 
              RowBox[{"n", ",", "0", ",", "1"}], "}"}]}], "]"}], "]"}]}], 
         ";"}], ",", "\[IndentingNewLine]", 
        RowBox[{
         RowBox[{"Init11", "=", 
          RowBox[{"Table", "[", 
           RowBox[{
            RowBox[{
             RowBox[{
              RowBox[{
               RowBox[{
                RowBox[{
                 RowBox[{
                  RowBox[{"x", "[", "j", "]"}], "[", "k", "]"}], "[", "l", 
                 "]"}], "[", "m", "]"}], "[", "n", "]"}], "[", 
              RowBox[{"24", "-", "ldd"}], "]"}], "/.", "qrt22"}], ",", 
            RowBox[{"{", 
             RowBox[{"j", ",", "0", ",", "6"}], "}"}], ",", 
            RowBox[{"{", 
             RowBox[{"k", ",", "0", ",", "2"}], "}"}], ",", 
            RowBox[{"{", 
             RowBox[{"l", ",", "0", ",", "5"}], "}"}], ",", 
            RowBox[{"{", 
             RowBox[{"m", ",", "0", ",", "1"}], "}"}], ",", 
            RowBox[{"{", 
             RowBox[{"n", ",", "0", ",", "1"}], "}"}]}], "]"}]}], ";", 
         RowBox[{"Init22", "=", 
          RowBox[{"Flatten", "[", 
           RowBox[{"{", 
            RowBox[{
             RowBox[{
              RowBox[{"G", "[", 
               RowBox[{"24", "-", "ldd"}], "]"}], "/.", "qrt22"}], ",", 
             RowBox[{
              RowBox[{"GR", "[", 
               RowBox[{"24", "-", "ldd"}], "]"}], "/.", "qrt22"}], ",", 
             RowBox[{
              RowBox[{"gto", "[", 
               RowBox[{"24", "-", "ldd"}], "]"}], "/.", "qrt22"}], ",", 
             RowBox[{
              RowBox[{"MnRo", "[", 
               RowBox[{"24", "-", "ldd"}], "]"}], "/.", "qrt22"}], ",", 
             RowBox[{
              RowBox[{"McRo", "[", 
               RowBox[{"24", "-", "ldd"}], "]"}], "/.", "qrt22"}], ",", 
             RowBox[{
              RowBox[{"MnRt", "[", 
               RowBox[{"24", "-", "ldd"}], "]"}], "/.", "qrt22"}], ",", 
             RowBox[{
              RowBox[{"McRt", "[", 
               RowBox[{"24", "-", "ldd"}], "]"}], "/.", "qrt22"}], ",", 
             RowBox[{
              RowBox[{"MnPo", "[", 
               RowBox[{"24", "-", "ldd"}], "]"}], "/.", "qrt22"}], ",", 
             RowBox[{
              RowBox[{"McPo", "[", 
               RowBox[{"24", "-", "ldd"}], "]"}], "/.", "qrt22"}], ",", 
             RowBox[{
              RowBox[{"MnPt", "[", 
               RowBox[{"24", "-", "ldd"}], "]"}], "/.", "qrt22"}], ",", 
             RowBox[{
              RowBox[{"McPt", "[", 
               RowBox[{"24", "-", "ldd"}], "]"}], "/.", "qrt22"}], ",", 
             RowBox[{
              RowBox[{"MnB", "[", 
               RowBox[{"24", "-", "ldd"}], "]"}], "/.", "qrt22"}], ",", 
             RowBox[{
              RowBox[{"McB", "[", 
               RowBox[{"24", "-", "ldd"}], "]"}], "/.", "qrt22"}], ",", 
             RowBox[{
              RowBox[{"B", "[", 
               RowBox[{"24", "-", "ldd"}], "]"}], "/.", "qrt22"}], ",", 
             RowBox[{
              RowBox[{"GBb", "[", 
               RowBox[{"24", "-", "ldd"}], "]"}], "/.", "qrt22"}], ",", 
             RowBox[{
              RowBox[{"GBRb", "[", 
               RowBox[{"24", "-", "ldd"}], "]"}], "/.", "qrt22"}], ",", 
             RowBox[{
              RowBox[{"Cl", "[", 
               RowBox[{"24", "-", "ldd"}], "]"}], "/.", "qrt22"}], ",", 
             RowBox[{
              RowBox[{"MnRev", "[", 
               RowBox[{"24", "-", "ldd"}], "]"}], "/.", "qrt22"}], ",", 
             RowBox[{
              RowBox[{"McRev", "[", 
               RowBox[{"24", "-", "ldd"}], "]"}], "/.", "qrt22"}], ",", 
             RowBox[{
              RowBox[{"cyrev", "[", 
               RowBox[{"24", "-", "ldd"}], "]"}], "/.", "qrt22"}], ",", 
             RowBox[{
              RowBox[{"revn", "[", 
               RowBox[{"24", "-", "ldd"}], "]"}], "/.", "qrt22"}], ",", 
             RowBox[{
              RowBox[{"cyrevg", "[", 
               RowBox[{"24", "-", "ldd"}], "]"}], "/.", "qrt22"}], ",", 
             RowBox[{
              RowBox[{"revng", "[", 
               RowBox[{"24", "-", "ldd"}], "]"}], "/.", "qrt22"}], ",", 
             RowBox[{
              RowBox[{"cyrevgp", "[", 
               RowBox[{"24", "-", "ldd"}], "]"}], "/.", "qrt22"}], ",", 
             RowBox[{
              RowBox[{"revngp", "[", 
               RowBox[{"24", "-", "ldd"}], "]"}], "/.", "qrt22"}], ",", 
             RowBox[{
              RowBox[{"GB", "[", 
               RowBox[{"24", "-", "ldd"}], "]"}], "/.", "qrt22"}], ",", 
             RowBox[{
              RowBox[{"GBR", "[", 
               RowBox[{"24", "-", "ldd"}], "]"}], "/.", "qrt22"}], ",", "0", 
             ",", 
             RowBox[{
              RowBox[{"cyrevp", "[", 
               RowBox[{"24", "-", "ldd"}], "]"}], "/.", "qrt22"}], ",", 
             RowBox[{
              RowBox[{"revnp", "[", 
               RowBox[{"24", "-", "ldd"}], "]"}], "/.", "qrt22"}], ",", "0", 
             ",", "0", ",", 
             RowBox[{
              RowBox[{"BC", "[", 
               RowBox[{"24", "-", "ldd"}], "]"}], "/.", "qrt22"}], ",", 
             RowBox[{
              RowBox[{"Gr", "[", 
               RowBox[{"24", "-", "ldd"}], "]"}], "/.", "qrt22"}], ",", 
             RowBox[{
              RowBox[{"GrR", "[", 
               RowBox[{"24", "-", "ldd"}], "]"}], "/.", "qrt22"}], ",", 
             RowBox[{
              RowBox[{"McNp", "[", 
               RowBox[{"24", "-", "ldd"}], "]"}], "/.", "qrt22"}], ",", 
             RowBox[{
              RowBox[{"MnNp", "[", 
               RowBox[{"24", "-", "ldd"}], "]"}], "/.", "qrt22"}], ",", 
             RowBox[{
              RowBox[{"Gc", "[", 
               RowBox[{"24", "-", "ldd"}], "]"}], "/.", "qrt22"}], ",", 
             RowBox[{
              RowBox[{"GcR", "[", 
               RowBox[{"24", "-", "ldd"}], "]"}], "/.", "qrt22"}]}], "}"}], 
           "]"}]}], ";", "\[IndentingNewLine]", 
         RowBox[{"athree", "=", 
          RowBox[{"{", 
           RowBox[{
            RowBox[{
             RowBox[{"G", "[", "0", "]"}], "\[Equal]", 
             RowBox[{"Init22", "[", 
              RowBox[{"[", "1", "]"}], "]"}]}], ",", 
            RowBox[{
             RowBox[{"GR", "[", "0", "]"}], "\[Equal]", 
             RowBox[{"Init22", "[", 
              RowBox[{"[", "2", "]"}], "]"}]}], ",", 
            RowBox[{
             RowBox[{"gto", "[", "0", "]"}], "\[Equal]", 
             RowBox[{"Init22", "[", 
              RowBox[{"[", "3", "]"}], "]"}]}], ",", 
            RowBox[{
             RowBox[{"MnRo", "[", "0", "]"}], "\[Equal]", 
             RowBox[{"Init22", "[", 
              RowBox[{"[", "4", "]"}], "]"}]}], ",", 
            RowBox[{
             RowBox[{"McRo", "[", "0", "]"}], "\[Equal]", 
             RowBox[{"Init22", "[", 
              RowBox[{"[", "5", "]"}], "]"}]}], ",", 
            RowBox[{
             RowBox[{"MnRt", "[", "0", "]"}], "\[Equal]", 
             RowBox[{"Init22", "[", 
              RowBox[{"[", "6", "]"}], "]"}]}], ",", 
            RowBox[{
             RowBox[{"McRt", "[", "0", "]"}], "\[Equal]", 
             RowBox[{"Init22", "[", 
              RowBox[{"[", "7", "]"}], "]"}]}], ",", 
            RowBox[{
             RowBox[{"MnPo", "[", "0", "]"}], "\[Equal]", 
             RowBox[{"Init22", "[", 
              RowBox[{"[", "8", "]"}], "]"}]}], ",", 
            RowBox[{
             RowBox[{"McPo", "[", "0", "]"}], "\[Equal]", 
             RowBox[{"Init22", "[", 
              RowBox[{"[", "9", "]"}], "]"}]}], ",", 
            RowBox[{
             RowBox[{"MnPt", "[", "0", "]"}], "\[Equal]", 
             RowBox[{"Init22", "[", 
              RowBox[{"[", "10", "]"}], "]"}]}], ",", 
            RowBox[{
             RowBox[{"McPt", "[", "0", "]"}], "\[Equal]", 
             RowBox[{"Init22", "[", 
              RowBox[{"[", "11", "]"}], "]"}]}], ",", 
            RowBox[{
             RowBox[{"MnB", "[", "0", "]"}], "\[Equal]", 
             RowBox[{"Init22", "[", 
              RowBox[{"[", "12", "]"}], "]"}]}], ",", 
            RowBox[{
             RowBox[{"McB", "[", "0", "]"}], "\[Equal]", 
             RowBox[{"Init22", "[", 
              RowBox[{"[", "13", "]"}], "]"}]}], ",", 
            RowBox[{
             RowBox[{"B", "[", "0", "]"}], "\[Equal]", 
             RowBox[{"Init22", "[", 
              RowBox[{"[", "14", "]"}], "]"}]}], ",", 
            RowBox[{
             RowBox[{"GBb", "[", "0", "]"}], "\[Equal]", 
             RowBox[{"Init22", "[", 
              RowBox[{"[", "15", "]"}], "]"}]}], ",", 
            RowBox[{
             RowBox[{"GBRb", "[", "0", "]"}], "\[Equal]", 
             RowBox[{"Init22", "[", 
              RowBox[{"[", "16", "]"}], "]"}]}], ",", 
            RowBox[{
             RowBox[{"Cl", "[", "0", "]"}], "\[Equal]", 
             RowBox[{"Init22", "[", 
              RowBox[{"[", "17", "]"}], "]"}]}], ",", 
            RowBox[{
             RowBox[{"MnRev", "[", "0", "]"}], "\[Equal]", 
             RowBox[{"Init22", "[", 
              RowBox[{"[", "18", "]"}], "]"}]}], ",", 
            RowBox[{
             RowBox[{"McRev", "[", "0", "]"}], "\[Equal]", 
             RowBox[{"Init22", "[", 
              RowBox[{"[", "19", "]"}], "]"}]}], ",", 
            RowBox[{
             RowBox[{"cyrev", "[", "0", "]"}], "\[Equal]", 
             RowBox[{"Init22", "[", 
              RowBox[{"[", "20", "]"}], "]"}]}], ",", 
            RowBox[{
             RowBox[{"revn", "[", "0", "]"}], "\[Equal]", 
             RowBox[{"Init22", "[", 
              RowBox[{"[", "21", "]"}], "]"}]}], ",", 
            RowBox[{
             RowBox[{"cyrevg", "[", "0", "]"}], "\[Equal]", 
             RowBox[{"Init22", "[", 
              RowBox[{"[", "22", "]"}], "]"}]}], ",", 
            RowBox[{
             RowBox[{"revng", "[", "0", "]"}], "\[Equal]", 
             RowBox[{"Init22", "[", 
              RowBox[{"[", "23", "]"}], "]"}]}], ",", 
            RowBox[{
             RowBox[{"cyrevgp", "[", "0", "]"}], "\[Equal]", 
             RowBox[{"Init22", "[", 
              RowBox[{"[", "24", "]"}], "]"}]}], ",", 
            RowBox[{
             RowBox[{"revngp", "[", "0", "]"}], "\[Equal]", 
             RowBox[{"Init22", "[", 
              RowBox[{"[", "25", "]"}], "]"}]}], ",", 
            RowBox[{
             RowBox[{"GB", "[", "0", "]"}], "\[Equal]", 
             RowBox[{"Init22", "[", 
              RowBox[{"[", "26", "]"}], "]"}]}], ",", 
            RowBox[{
             RowBox[{"GBR", "[", "0", "]"}], "\[Equal]", 
             RowBox[{"Init22", "[", 
              RowBox[{"[", "27", "]"}], "]"}]}], ",", 
            RowBox[{
             RowBox[{"cyrevp", "[", "0", "]"}], "\[Equal]", 
             RowBox[{"Init22", "[", 
              RowBox[{"[", "29", "]"}], "]"}]}], ",", 
            RowBox[{
             RowBox[{"revnp", "[", "0", "]"}], "\[Equal]", 
             RowBox[{"Init22", "[", 
              RowBox[{"[", "30", "]"}], "]"}]}], ",", 
            RowBox[{
             RowBox[{"BC", "[", "0", "]"}], "\[Equal]", 
             RowBox[{"Init22", "[", 
              RowBox[{"[", "33", "]"}], "]"}]}], ",", 
            RowBox[{
             RowBox[{"Gr", "[", "0", "]"}], "\[Equal]", 
             RowBox[{"Init22", "[", 
              RowBox[{"[", "34", "]"}], "]"}]}], ",", 
            RowBox[{
             RowBox[{"GrR", "[", "0", "]"}], "\[Equal]", 
             RowBox[{"Init22", "[", 
              RowBox[{"[", "35", "]"}], "]"}]}], ",", 
            RowBox[{
             RowBox[{"McNp", "[", "0", "]"}], "\[Equal]", 
             RowBox[{"Init22", "[", 
              RowBox[{"[", "36", "]"}], "]"}]}], ",", 
            RowBox[{
             RowBox[{"MnNp", "[", "0", "]"}], "\[Equal]", 
             RowBox[{"Init22", "[", 
              RowBox[{"[", "37", "]"}], "]"}]}], ",", 
            RowBox[{
             RowBox[{"Gc", "[", "0", "]"}], "\[Equal]", 
             RowBox[{"Init22", "[", 
              RowBox[{"[", "38", "]"}], "]"}]}], ",", 
            RowBox[{
             RowBox[{"GcR", "[", "0", "]"}], "\[Equal]", 
             RowBox[{"Init22", "[", 
              RowBox[{"[", "39", "]"}], "]"}]}], ",", 
            RowBox[{
             RowBox[{"pInh", "[", "0", "]"}], "\[Equal]", "0"}], ",", 
            RowBox[{
             RowBox[{"bInh", "[", "0", "]"}], "\[Equal]", "0"}], ",", 
            RowBox[{
             RowBox[{"Inh", "[", "0", "]"}], "\[Equal]", "0"}], ",", 
            RowBox[{
             RowBox[{"nInh", "[", "0", "]"}], "\[Equal]", "0"}]}], "}"}]}], 
         ";", "\[IndentingNewLine]", 
         RowBox[{"afour", "=", 
          RowBox[{"Flatten", "[", 
           RowBox[{"Table", "[", 
            RowBox[{
             RowBox[{
              RowBox[{
               RowBox[{
                RowBox[{
                 RowBox[{
                  RowBox[{
                   RowBox[{"x", "[", "j", "]"}], "[", "k", "]"}], "[", "l", 
                  "]"}], "[", "m", "]"}], "[", "n", "]"}], "[", "0", "]"}], 
              "\[Equal]", 
              RowBox[{"Init11", "[", 
               RowBox[{"[", 
                RowBox[{
                 RowBox[{"j", "+", "1"}], ",", 
                 RowBox[{"k", "+", "1"}], ",", 
                 RowBox[{"l", "+", "1"}], ",", 
                 RowBox[{"m", "+", "1"}], ",", 
                 RowBox[{"n", "+", "1"}], ",", "1"}], "]"}], "]"}]}], ",", 
             RowBox[{"{", 
              RowBox[{"j", ",", "0", ",", "6"}], "}"}], ",", 
             RowBox[{"{", 
              RowBox[{"k", ",", "0", ",", "2"}], "}"}], ",", 
             RowBox[{"{", 
              RowBox[{"l", ",", "0", ",", "5"}], "}"}], ",", 
             RowBox[{"{", 
              RowBox[{"m", ",", "0", ",", "1"}], "}"}], ",", 
             RowBox[{"{", 
              RowBox[{"n", ",", "0", ",", "1"}], "}"}]}], "]"}], "]"}]}]}]}], 
       "]"}], ";", "\[IndentingNewLine]", 
      RowBox[{"afive", "=", 
       RowBox[{"Join", "[", 
        RowBox[{
         RowBox[{"{", 
          RowBox[{
          "GR", ",", "G", ",", "MnRo", ",", "McRo", ",", "MnRt", ",", "McRt", 
           ",", "MnPo", ",", "McPo", ",", "MnPt", ",", "McPt", ",", "MnB", 
           ",", "McB", ",", "B", ",", "Cl", ",", "MnRev", ",", "McRev", ",", 
           "cyrev", ",", "revn", ",", "cyrevg", ",", "revng", ",", "cyrevgp", 
           ",", "revngp", ",", "cyrevp", ",", "revnp", ",", "GB", ",", "GBR", 
           ",", "BC", ",", "pInh", ",", "nInh", ",", "bInh", ",", "Inh", ",", 
           "Gr", ",", "GrR", ",", "McNp", ",", "MnNp", ",", "Gc", ",", "GcR", 
           ",", "GBb", ",", "GBRb", ",", "gto"}], "}"}], ",", 
         RowBox[{"Flatten", "[", 
          RowBox[{"Table", "[", 
           RowBox[{
            RowBox[{
             RowBox[{
              RowBox[{
               RowBox[{
                RowBox[{"x", "[", "j", "]"}], "[", "k", "]"}], "[", "l", 
               "]"}], "[", "m", "]"}], "[", "n", "]"}], ",", 
            RowBox[{"{", 
             RowBox[{"j", ",", "0", ",", "6"}], "}"}], ",", 
            RowBox[{"{", 
             RowBox[{"k", ",", "0", ",", "2"}], "}"}], ",", 
            RowBox[{"{", 
             RowBox[{"l", ",", "0", ",", "5"}], "}"}], ",", 
            RowBox[{"{", 
             RowBox[{"m", ",", "0", ",", "1"}], "}"}], ",", 
            RowBox[{"{", 
             RowBox[{"n", ",", "0", ",", "1"}], "}"}]}], "]"}], "]"}]}], 
        "]"}]}], ";", "\[IndentingNewLine]", 
      RowBox[{"qrt2", "=", 
       RowBox[{"NDSolve", "[", 
        RowBox[{
         RowBox[{"Join", "[", 
          RowBox[{"laone2", ",", "atwo", ",", "athree", ",", "afour"}], "]"}],
          ",", "afive", ",", 
         RowBox[{"{", 
          RowBox[{"t", ",", "0", ",", "ldd"}], "}"}], ",", 
         RowBox[{"MaxSteps", "\[Rule]", "100000"}], ",", 
         RowBox[{"MaxStepSize", "\[Rule]", "0.1"}]}], "]"}]}], ";", 
      "\[IndentingNewLine]", "\[IndentingNewLine]", 
      RowBox[{"Init11", "=", 
       RowBox[{"Table", "[", 
        RowBox[{
         RowBox[{
          RowBox[{
           RowBox[{
            RowBox[{
             RowBox[{
              RowBox[{
               RowBox[{"x", "[", "j", "]"}], "[", "k", "]"}], "[", "l", "]"}],
              "[", "m", "]"}], "[", "n", "]"}], "[", "ldd", "]"}], "/.", 
          "qrt2"}], ",", 
         RowBox[{"{", 
          RowBox[{"j", ",", "0", ",", "6"}], "}"}], ",", 
         RowBox[{"{", 
          RowBox[{"k", ",", "0", ",", "2"}], "}"}], ",", 
         RowBox[{"{", 
          RowBox[{"l", ",", "0", ",", "5"}], "}"}], ",", 
         RowBox[{"{", 
          RowBox[{"m", ",", "0", ",", "1"}], "}"}], ",", 
         RowBox[{"{", 
          RowBox[{"n", ",", "0", ",", "1"}], "}"}]}], "]"}]}], ";", 
      RowBox[{"Init22", "=", 
       RowBox[{"Flatten", "[", 
        RowBox[{"{", 
         RowBox[{
          RowBox[{
           RowBox[{"G", "[", "ldd", "]"}], "/.", "qrt2"}], ",", 
          RowBox[{
           RowBox[{"GR", "[", "ldd", "]"}], "/.", "qrt2"}], ",", 
          RowBox[{
           RowBox[{"gto", "[", "ldd", "]"}], "/.", "qrt2"}], ",", 
          RowBox[{
           RowBox[{"MnRo", "[", "ldd", "]"}], "/.", "qrt2"}], ",", 
          RowBox[{
           RowBox[{"McRo", "[", "ldd", "]"}], "/.", "qrt2"}], ",", 
          RowBox[{
           RowBox[{"MnRt", "[", "ldd", "]"}], "/.", "qrt2"}], ",", 
          RowBox[{
           RowBox[{"McRt", "[", "ldd", "]"}], "/.", "qrt2"}], ",", 
          RowBox[{
           RowBox[{"MnPo", "[", "ldd", "]"}], "/.", "qrt2"}], ",", 
          RowBox[{
           RowBox[{"McPo", "[", "ldd", "]"}], "/.", "qrt2"}], ",", 
          RowBox[{
           RowBox[{"MnPt", "[", "ldd", "]"}], "/.", "qrt2"}], ",", 
          RowBox[{
           RowBox[{"McPt", "[", "ldd", "]"}], "/.", "qrt2"}], ",", 
          RowBox[{
           RowBox[{"MnB", "[", "ldd", "]"}], "/.", "qrt2"}], ",", 
          RowBox[{
           RowBox[{"McB", "[", "ldd", "]"}], "/.", "qrt2"}], ",", 
          RowBox[{
           RowBox[{"B", "[", "ldd", "]"}], "/.", "qrt2"}], ",", 
          RowBox[{
           RowBox[{"GBb", "[", "ldd", "]"}], "/.", "qrt2"}], ",", 
          RowBox[{
           RowBox[{"GBRb", "[", "ldd", "]"}], "/.", "qrt2"}], ",", 
          RowBox[{
           RowBox[{"Cl", "[", "ldd", "]"}], "/.", "qrt2"}], ",", 
          RowBox[{
           RowBox[{"MnRev", "[", "ldd", "]"}], "/.", "qrt2"}], ",", 
          RowBox[{
           RowBox[{"McRev", "[", "ldd", "]"}], "/.", "qrt2"}], ",", 
          RowBox[{
           RowBox[{"cyrev", "[", "ldd", "]"}], "/.", "qrt2"}], ",", 
          RowBox[{
           RowBox[{"revn", "[", "ldd", "]"}], "/.", "qrt2"}], ",", 
          RowBox[{
           RowBox[{"cyrevg", "[", "ldd", "]"}], "/.", "qrt2"}], ",", 
          RowBox[{
           RowBox[{"revng", "[", "ldd", "]"}], "/.", "qrt2"}], ",", 
          RowBox[{
           RowBox[{"cyrevgp", "[", "ldd", "]"}], "/.", "qrt2"}], ",", 
          RowBox[{
           RowBox[{"revngp", "[", "ldd", "]"}], "/.", "qrt2"}], ",", 
          RowBox[{
           RowBox[{"GB", "[", "ldd", "]"}], "/.", "qrt2"}], ",", 
          RowBox[{
           RowBox[{"GBR", "[", "ldd", "]"}], "/.", "qrt2"}], ",", "0", ",", 
          RowBox[{
           RowBox[{"cyrevp", "[", "ldd", "]"}], "/.", "qrt2"}], ",", 
          RowBox[{
           RowBox[{"revnp", "[", "ldd", "]"}], "/.", "qrt2"}], ",", "0", ",", 
          "0", ",", 
          RowBox[{
           RowBox[{"BC", "[", "ldd", "]"}], "/.", "qrt2"}], ",", 
          RowBox[{
           RowBox[{"Gr", "[", "ldd", "]"}], "/.", "qrt2"}], ",", 
          RowBox[{
           RowBox[{"GrR", "[", "ldd", "]"}], "/.", "qrt2"}], ",", 
          RowBox[{
           RowBox[{"McNp", "[", "ldd", "]"}], "/.", "qrt2"}], ",", 
          RowBox[{
           RowBox[{"MnNp", "[", "ldd", "]"}], "/.", "qrt2"}], ",", 
          RowBox[{
           RowBox[{"Gc", "[", "ldd", "]"}], "/.", "qrt2"}], ",", 
          RowBox[{
           RowBox[{"GcR", "[", "ldd", "]"}], "/.", "qrt2"}]}], "}"}], "]"}]}],
       ";", 
      RowBox[{"athree", "=", 
       RowBox[{"{", 
        RowBox[{
         RowBox[{
          RowBox[{"G", "[", "0", "]"}], "\[Equal]", 
          RowBox[{"Init22", "[", 
           RowBox[{"[", "1", "]"}], "]"}]}], ",", 
         RowBox[{
          RowBox[{"GR", "[", "0", "]"}], "\[Equal]", 
          RowBox[{"Init22", "[", 
           RowBox[{"[", "2", "]"}], "]"}]}], ",", 
         RowBox[{
          RowBox[{"gto", "[", "0", "]"}], "\[Equal]", 
          RowBox[{"Init22", "[", 
           RowBox[{"[", "3", "]"}], "]"}]}], ",", 
         RowBox[{
          RowBox[{"MnRo", "[", "0", "]"}], "\[Equal]", 
          RowBox[{"Init22", "[", 
           RowBox[{"[", "4", "]"}], "]"}]}], ",", 
         RowBox[{
          RowBox[{"McRo", "[", "0", "]"}], "\[Equal]", 
          RowBox[{"Init22", "[", 
           RowBox[{"[", "5", "]"}], "]"}]}], ",", 
         RowBox[{
          RowBox[{"MnRt", "[", "0", "]"}], "\[Equal]", 
          RowBox[{"Init22", "[", 
           RowBox[{"[", "6", "]"}], "]"}]}], ",", 
         RowBox[{
          RowBox[{"McRt", "[", "0", "]"}], "\[Equal]", 
          RowBox[{"Init22", "[", 
           RowBox[{"[", "7", "]"}], "]"}]}], ",", 
         RowBox[{
          RowBox[{"MnPo", "[", "0", "]"}], "\[Equal]", 
          RowBox[{"Init22", "[", 
           RowBox[{"[", "8", "]"}], "]"}]}], ",", 
         RowBox[{
          RowBox[{"McPo", "[", "0", "]"}], "\[Equal]", 
          RowBox[{"Init22", "[", 
           RowBox[{"[", "9", "]"}], "]"}]}], ",", 
         RowBox[{
          RowBox[{"MnPt", "[", "0", "]"}], "\[Equal]", 
          RowBox[{"Init22", "[", 
           RowBox[{"[", "10", "]"}], "]"}]}], ",", 
         RowBox[{
          RowBox[{"McPt", "[", "0", "]"}], "\[Equal]", 
          RowBox[{"Init22", "[", 
           RowBox[{"[", "11", "]"}], "]"}]}], ",", 
         RowBox[{
          RowBox[{"MnB", "[", "0", "]"}], "\[Equal]", 
          RowBox[{"Init22", "[", 
           RowBox[{"[", "12", "]"}], "]"}]}], ",", 
         RowBox[{
          RowBox[{"McB", "[", "0", "]"}], "\[Equal]", 
          RowBox[{"Init22", "[", 
           RowBox[{"[", "13", "]"}], "]"}]}], ",", 
         RowBox[{
          RowBox[{"B", "[", "0", "]"}], "\[Equal]", 
          RowBox[{"Init22", "[", 
           RowBox[{"[", "14", "]"}], "]"}]}], ",", 
         RowBox[{
          RowBox[{"GBb", "[", "0", "]"}], "\[Equal]", 
          RowBox[{"Init22", "[", 
           RowBox[{"[", "15", "]"}], "]"}]}], ",", 
         RowBox[{
          RowBox[{"GBRb", "[", "0", "]"}], "\[Equal]", 
          RowBox[{"Init22", "[", 
           RowBox[{"[", "16", "]"}], "]"}]}], ",", 
         RowBox[{
          RowBox[{"Cl", "[", "0", "]"}], "\[Equal]", 
          RowBox[{"Init22", "[", 
           RowBox[{"[", "17", "]"}], "]"}]}], ",", 
         RowBox[{
          RowBox[{"MnRev", "[", "0", "]"}], "\[Equal]", 
          RowBox[{"Init22", "[", 
           RowBox[{"[", "18", "]"}], "]"}]}], ",", 
         RowBox[{
          RowBox[{"McRev", "[", "0", "]"}], "\[Equal]", 
          RowBox[{"Init22", "[", 
           RowBox[{"[", "19", "]"}], "]"}]}], ",", 
         RowBox[{
          RowBox[{"cyrev", "[", "0", "]"}], "\[Equal]", 
          RowBox[{"Init22", "[", 
           RowBox[{"[", "20", "]"}], "]"}]}], ",", 
         RowBox[{
          RowBox[{"revn", "[", "0", "]"}], "\[Equal]", 
          RowBox[{"Init22", "[", 
           RowBox[{"[", "21", "]"}], "]"}]}], ",", 
         RowBox[{
          RowBox[{"cyrevg", "[", "0", "]"}], "\[Equal]", 
          RowBox[{"Init22", "[", 
           RowBox[{"[", "22", "]"}], "]"}]}], ",", 
         RowBox[{
          RowBox[{"revng", "[", "0", "]"}], "\[Equal]", 
          RowBox[{"Init22", "[", 
           RowBox[{"[", "23", "]"}], "]"}]}], ",", 
         RowBox[{
          RowBox[{"cyrevgp", "[", "0", "]"}], "\[Equal]", 
          RowBox[{"Init22", "[", 
           RowBox[{"[", "24", "]"}], "]"}]}], ",", 
         RowBox[{
          RowBox[{"revngp", "[", "0", "]"}], "\[Equal]", 
          RowBox[{"Init22", "[", 
           RowBox[{"[", "25", "]"}], "]"}]}], ",", 
         RowBox[{
          RowBox[{"GB", "[", "0", "]"}], "\[Equal]", 
          RowBox[{"Init22", "[", 
           RowBox[{"[", "26", "]"}], "]"}]}], ",", 
         RowBox[{
          RowBox[{"GBR", "[", "0", "]"}], "\[Equal]", 
          RowBox[{"Init22", "[", 
           RowBox[{"[", "27", "]"}], "]"}]}], ",", 
         RowBox[{
          RowBox[{"cyrevp", "[", "0", "]"}], "\[Equal]", 
          RowBox[{"Init22", "[", 
           RowBox[{"[", "29", "]"}], "]"}]}], ",", 
         RowBox[{
          RowBox[{"revnp", "[", "0", "]"}], "\[Equal]", 
          RowBox[{"Init22", "[", 
           RowBox[{"[", "30", "]"}], "]"}]}], ",", 
         RowBox[{
          RowBox[{"BC", "[", "0", "]"}], "\[Equal]", 
          RowBox[{"Init22", "[", 
           RowBox[{"[", "33", "]"}], "]"}]}], ",", 
         RowBox[{
          RowBox[{"Gr", "[", "0", "]"}], "\[Equal]", 
          RowBox[{"Init22", "[", 
           RowBox[{"[", "34", "]"}], "]"}]}], ",", 
         RowBox[{
          RowBox[{"GrR", "[", "0", "]"}], "\[Equal]", 
          RowBox[{"Init22", "[", 
           RowBox[{"[", "35", "]"}], "]"}]}], ",", 
         RowBox[{
          RowBox[{"McNp", "[", "0", "]"}], "\[Equal]", 
          RowBox[{"Init22", "[", 
           RowBox[{"[", "36", "]"}], "]"}]}], ",", 
         RowBox[{
          RowBox[{"MnNp", "[", "0", "]"}], "\[Equal]", 
          RowBox[{"Init22", "[", 
           RowBox[{"[", "37", "]"}], "]"}]}], ",", 
         RowBox[{
          RowBox[{"Gc", "[", "0", "]"}], "\[Equal]", 
          RowBox[{"Init22", "[", 
           RowBox[{"[", "38", "]"}], "]"}]}], ",", 
         RowBox[{
          RowBox[{"GcR", "[", "0", "]"}], "\[Equal]", 
          RowBox[{"Init22", "[", 
           RowBox[{"[", "39", "]"}], "]"}]}], ",", 
         RowBox[{
          RowBox[{"pInh", "[", "0", "]"}], "\[Equal]", "0"}], ",", 
         RowBox[{
          RowBox[{"bInh", "[", "0", "]"}], "\[Equal]", "0"}], ",", 
         RowBox[{
          RowBox[{"Inh", "[", "0", "]"}], "\[Equal]", "0"}], ",", 
         RowBox[{
          RowBox[{"nInh", "[", "0", "]"}], "\[Equal]", "0"}]}], "}"}]}], ";", 
      RowBox[{"afour", "=", 
       RowBox[{"Flatten", "[", 
        RowBox[{"Table", "[", 
         RowBox[{
          RowBox[{
           RowBox[{
            RowBox[{
             RowBox[{
              RowBox[{
               RowBox[{
                RowBox[{"x", "[", "j", "]"}], "[", "k", "]"}], "[", "l", 
               "]"}], "[", "m", "]"}], "[", "n", "]"}], "[", "0", "]"}], 
           "\[Equal]", 
           RowBox[{"Init11", "[", 
            RowBox[{"[", 
             RowBox[{
              RowBox[{"j", "+", "1"}], ",", 
              RowBox[{"k", "+", "1"}], ",", 
              RowBox[{"l", "+", "1"}], ",", 
              RowBox[{"m", "+", "1"}], ",", 
              RowBox[{"n", "+", "1"}], ",", "1"}], "]"}], "]"}]}], ",", 
          RowBox[{"{", 
           RowBox[{"j", ",", "0", ",", "6"}], "}"}], ",", 
          RowBox[{"{", 
           RowBox[{"k", ",", "0", ",", "2"}], "}"}], ",", 
          RowBox[{"{", 
           RowBox[{"l", ",", "0", ",", "5"}], "}"}], ",", 
          RowBox[{"{", 
           RowBox[{"m", ",", "0", ",", "1"}], "}"}], ",", 
          RowBox[{"{", 
           RowBox[{"n", ",", "0", ",", "1"}], "}"}]}], "]"}], "]"}]}], ";", 
      "\[IndentingNewLine]", 
      RowBox[{"qrt22", "=", 
       RowBox[{"NDSolve", "[", 
        RowBox[{
         RowBox[{"Join", "[", 
          RowBox[{"daone", ",", "atwo", ",", "athree", ",", "afour"}], "]"}], 
         ",", "afive", ",", 
         RowBox[{"{", 
          RowBox[{"t", ",", "0", ",", 
           RowBox[{"24", "-", "ldd"}]}], "}"}], ",", 
         RowBox[{"MaxSteps", "\[Rule]", "100000"}], ",", 
         RowBox[{"MaxStepSize", "\[Rule]", "0.1"}]}], "]"}]}], ";", 
      "\[IndentingNewLine]", "\[IndentingNewLine]", 
      RowBox[{"phase", "=", 
       RowBox[{"Join", "[", 
        RowBox[{"phase", ",", 
         RowBox[{"{", 
          RowBox[{"Join", "[", 
           RowBox[{
            RowBox[{"Table", "[", 
             RowBox[{
              RowBox[{
               RowBox[{"MnB", "[", "t", "]"}], "/.", 
               RowBox[{"qrt2", "[", 
                RowBox[{"[", "1", "]"}], "]"}]}], ",", 
              RowBox[{"{", 
               RowBox[{"t", ",", "0", ",", "ldd", ",", "2"}], "}"}]}], "]"}], 
            ",", 
            RowBox[{"Table", "[", 
             RowBox[{
              RowBox[{
               RowBox[{"MnB", "[", "t", "]"}], "/.", 
               RowBox[{"qrt22", "[", 
                RowBox[{"[", "1", "]"}], "]"}]}], ",", 
              RowBox[{"{", 
               RowBox[{"t", ",", "2", ",", 
                RowBox[{"24", "-", "ldd"}], ",", "2"}], "}"}]}], "]"}]}], 
           "]"}], "}"}]}], "]"}]}], ";"}]}], "\[IndentingNewLine]", 
    "\[IndentingNewLine]", "]"}], ";"}], 
  "\[IndentingNewLine]"}], "\[IndentingNewLine]", 
 RowBox[{
  RowBox[{
   RowBox[{"imInit11", "=", 
    RowBox[{"Table", "[", 
     RowBox[{
      RowBox[{
       RowBox[{
        RowBox[{
         RowBox[{
          RowBox[{
           RowBox[{
            RowBox[{"x", "[", "j", "]"}], "[", "k", "]"}], "[", "l", "]"}], 
          "[", "m", "]"}], "[", "n", "]"}], "[", 
        RowBox[{"24", "-", "ldd"}], "]"}], "/.", "qrt22"}], ",", 
      RowBox[{"{", 
       RowBox[{"j", ",", "0", ",", "6"}], "}"}], ",", 
      RowBox[{"{", 
       RowBox[{"k", ",", "0", ",", "2"}], "}"}], ",", 
      RowBox[{"{", 
       RowBox[{"l", ",", "0", ",", "5"}], "}"}], ",", 
      RowBox[{"{", 
       RowBox[{"m", ",", "0", ",", "1"}], "}"}], ",", 
      RowBox[{"{", 
       RowBox[{"n", ",", "0", ",", "1"}], "}"}]}], "]"}]}], ";", 
   RowBox[{"imInit22", "=", 
    RowBox[{"Flatten", "[", 
     RowBox[{"{", 
      RowBox[{
       RowBox[{
        RowBox[{"G", "[", 
         RowBox[{"24", "-", "ldd"}], "]"}], "/.", "qrt22"}], ",", 
       RowBox[{
        RowBox[{"GR", "[", 
         RowBox[{"24", "-", "ldd"}], "]"}], "/.", "qrt22"}], ",", 
       RowBox[{
        RowBox[{"gto", "[", 
         RowBox[{"24", "-", "ldd"}], "]"}], "/.", "qrt22"}], ",", 
       RowBox[{
        RowBox[{"MnRo", "[", 
         RowBox[{"24", "-", "ldd"}], "]"}], "/.", "qrt22"}], ",", 
       RowBox[{
        RowBox[{"McRo", "[", 
         RowBox[{"24", "-", "ldd"}], "]"}], "/.", "qrt22"}], ",", 
       RowBox[{
        RowBox[{"MnRt", "[", 
         RowBox[{"24", "-", "ldd"}], "]"}], "/.", "qrt22"}], ",", 
       RowBox[{
        RowBox[{"McRt", "[", 
         RowBox[{"24", "-", "ldd"}], "]"}], "/.", "qrt22"}], ",", 
       RowBox[{
[truncated: 188,001 more chars]
