# Supplementary material for: Systems approach reveals photosensitivity and PER2 level as determinants of clock‐modulator efficacy
Source: Mol Syst Biol. 2019 Jul 8;15(7):e8838. doi: 10.15252/msb.20198838 (PMC6613017; doi:10.15252/msb.20198838)
Supplement: Supplementary file 8 — Code EV1 [file MSB-15-e8838-s008.zip › MSB-19-8838_CodeEV1/parameter_estimation_post_filtering.nb]

(* Content-type: application/vnd.wolfram.mathematica *)

(*** Wolfram Notebook File ***)
(* http://www.wolfram.com/nb *)

(* CreatedBy='Mathematica 11.0' *)

(*CacheID: 234*)
(* Internal cache information:
NotebookFileLineBreakTest
NotebookFileLineBreakTest
NotebookDataPosition[       158,          7]
NotebookDataLength[  12967071,     243376]
NotebookOptionsPosition[  12963185,     243281]
NotebookOutlinePosition[  12963529,     243296]
CellTagsIndexPosition[  12963486,     243293]
WindowFrame->Normal*)

(* Beginning of Notebook Content *)
Notebook[{
Cell[BoxData[
 StyleBox[
  RowBox[{
  "The", " ", "code", " ", "for", "  ", "the", " ", "post", " ", "filtering", 
   " ", "of", " ", "the", " ", "911", " ", "parameter", " ", "sets", " ", 
   "which", " ", "were", " ", "estimated", " ", "by", " ", "the", " ", 
   "simulated", " ", "annealing"}], "Title"]], "Input",
 CellChangeTimes->{{3.7636228319334335`*^9, 3.763622942646803*^9}, {
  3.7636230648691645`*^9, 3.7636230651386695`*^9}, {3.7636239499024734`*^9, 
  3.7636239509845495`*^9}},ExpressionUUID->"56c7e7a0-a0f6-41f1-be37-\
bb666d64c616"],

Cell[BoxData[
 StyleBox[
  RowBox[{" ", 
   RowBox[{
    RowBox[{
    "Detailed", " ", "description", " ", "of", " ", "the", " ", "parameter", 
     " ", "estimation", " ", "procedure", "  ", "using", " ", "post", " ", 
     "filetering", "  ", "can", " ", "be", " ", "found", " ", "in", " ", 
     "Materials", " ", "and", " ", "Methods", " ", "and", " ", "Fig", " ", 
     "EV2B"}], "-", 
    RowBox[{"F", "."}]}]}], "Subsubtitle"]], "Input",
 CellChangeTimes->{{3.7636234564518595`*^9, 
  3.7636234950047226`*^9}},ExpressionUUID->"e77d99d6-7745-4439-ae75-\
61a98520ce1b"],

Cell[BoxData[
 RowBox[{
  RowBox[{"(*", 
   RowBox[{
    RowBox[{"Experimental", " ", "data", " ", 
     RowBox[{"(", 
      RowBox[{
       RowBox[{
       "human", " ", "PRCs", " ", "to", " ", "a", " ", "3", " ", "h", " ", 
        "light", " ", "pulse"}], ",", " ", 
       RowBox[{
       "6.7", " ", "h", " ", "light", " ", "pulse", " ", "and", " ", "3", " ",
         "cycle", " ", "5", " ", "h", " ", "light", " ", "pulses"}]}], ")"}], 
     " ", "were", " ", "adopted", " ", "from", " ", "the", " ", "following", 
     " ", "references", "\[IndentingNewLine]", "\[IndentingNewLine]", 
     "References", "\[IndentingNewLine]", "1.", "The", " ", "human", " ", 
     "PRC", " ", "to", " ", "3", "h", " ", "light", " ", 
     RowBox[{"prc", ":", "\[IndentingNewLine]", 
      RowBox[{"Minors", " ", "DS"}]}]}], ",", 
    RowBox[{"Waterhouse", " ", "JM"}], ",", 
    RowBox[{
     RowBox[{
      RowBox[{"Wirz", "-", 
       RowBox[{"Justice", " ", "A", " ", 
        RowBox[{"(", "1991", ")"}], " ", "A", " ", "human", " ", "phase"}], 
       "-", 
       RowBox[{"response", " ", "curve", " ", "to", " ", 
        RowBox[{"light", ".", "Neuroscience"}], " ", "letters", " ", 
        "133"}]}], ":", 
      RowBox[{"36", "-", "40"}]}], ";", "\[IndentingNewLine]", 
     RowBox[{
     "2.", "The", " ", "human", " ", "PRC", " ", "to", " ", "6.7", "h", " ", 
      "light", " ", 
      RowBox[{"prc", ":", "\[IndentingNewLine]", 
       RowBox[{"Khalsa", " ", "SB"}]}]}]}], ",", 
    RowBox[{"Jewett", " ", "ME"}], ",", 
    RowBox[{"Cajochen", " ", "C"}], ",", 
    RowBox[{
     RowBox[{
      RowBox[{"Czeisler", " ", "CA", " ", 
       RowBox[{"(", "2003", ")"}], " ", "A", " ", "phase", " ", "response", 
       " ", "curve", " ", "to", " ", "single", " ", "bright", " ", "light", 
       " ", "pulses", " ", "in", " ", "human", " ", 
       RowBox[{"subjects", ".", "The"}], " ", "Journal", " ", "of", " ", 
       "physiology", " ", "549"}], ":", 
      RowBox[{"945", "-", "952"}]}], ";", "\[IndentingNewLine]", 
     RowBox[{
      RowBox[{"3.", "The", " ", "human", " ", "PRC", " ", "to", " ", "3"}], 
      "-", 
      RowBox[{"cycle", " ", "5", " ", "h", " ", "light", " ", 
       RowBox[{"prc", ":", "\[IndentingNewLine]", 
        RowBox[{"Khalsa", " ", "SBS"}]}]}]}]}], ",", 
    RowBox[{"Jewett", " ", "ME"}], ",", 
    RowBox[{"Klerman", " ", "EB"}], ",", 
    RowBox[{"Duffy", " ", "JE"}], ",", 
    RowBox[{"Rimmer", " ", "DW"}], ",", 
    RowBox[{"Kronauer", " ", "RE"}], ",", 
    RowBox[{
     RowBox[{
      RowBox[{"Czeisler", " ", "CA", " ", 
       RowBox[{"(", "1997", ")"}], " ", "Type", " ", "0", " ", "resetting", 
       " ", "of", " ", "the", " ", "human", " ", "circadian", " ", 
       "pacemaker", " ", "to", " ", "consecutive", " ", "bright", " ", 
       "light", " ", "pulses", " ", "against", " ", "a", " ", "background", 
       " ", "of", " ", "very", " ", "dim", " ", 
       RowBox[{"light", ".", " ", ".", "Sleep"}], " ", "Res", " ", "26"}], 
      ":", "722"}], ";"}]}], "\[IndentingNewLine]", "*)"}], 
  "\[IndentingNewLine]", "\[IndentingNewLine]", 
  RowBox[{
   RowBox[{
    RowBox[{"simulcolor", "=", 
     RowBox[{"RGBColor", "[", 
      RowBox[{
       RowBox[{"252", "/", "255"}], ",", 
       RowBox[{"164", "/", "255"}], ",", 
       RowBox[{"4", "/", "255"}]}], "]"}]}], ";"}], "\[IndentingNewLine]", 
   RowBox[{
    RowBox[{"expcolor", "=", "Black"}], ";"}], "\[IndentingNewLine]", 
   RowBox[{
    RowBox[{"meancolor", "=", 
     RowBox[{"RGBColor", "[", 
      RowBox[{
       RowBox[{"156", "/", "255"}], ",", 
       RowBox[{"156", "/", "255"}], ",", 
       RowBox[{"156", "/", "255"}]}], "]"}]}], ";"}], "\[IndentingNewLine]", 
   "\[IndentingNewLine]", "\[IndentingNewLine]", 
   RowBox[{
    RowBox[{"expprc3hlightpulse", "=", 
     RowBox[{
      RowBox[{
      "Import", "[", 
       "\"\<C:\\\\Users\\\\user\\\\Desktop\\\\code\\\\data\\\\exp_\
prc3hlightpulse.xls\>\"", "]"}], "[", 
      RowBox[{"[", "1", "]"}], "]"}]}], ";"}], "\[IndentingNewLine]", 
   RowBox[{
    RowBox[{"expprc67hlightpulse", "=", 
     RowBox[{
      RowBox[{
      "Import", "[", 
       "\"\<C:\\\\Users\\\\user\\\\Desktop\\\\code\\\\data\\\\exp_\
prc67hlightpulse.xls\>\"", "]"}], "[", 
      RowBox[{"[", "1", "]"}], "]"}]}], ";"}], "\[IndentingNewLine]", 
   RowBox[{
    RowBox[{"expprc3cyclelightpulse", "=", 
     RowBox[{
      RowBox[{
      "Import", "[", 
       "\"\<C:\\\\Users\\\\user\\\\Desktop\\\\code\\\\data\\\\exp_\
prc3cyclelightpulse.xls\>\"", "]"}], "[", 
      RowBox[{"[", "1", "]"}], "]"}]}], ";"}], "\[IndentingNewLine]", 
   RowBox[{
    RowBox[{"ex3hrgraph", "=", 
     RowBox[{"ListPlot", "[", 
      RowBox[{"expprc3hlightpulse", ",", 
       RowBox[{"PlotRange", "->", 
        RowBox[{"{", 
         RowBox[{
          RowBox[{"{", 
           RowBox[{"0", ",", "24"}], "}"}], ",", 
          RowBox[{"{", 
           RowBox[{
            RowBox[{"-", "4"}], ",", "4"}], "}"}]}], "}"}]}], ",", 
       RowBox[{"PlotStyle", "\[Rule]", "expcolor"}]}], "]"}]}], ";"}], 
   "\[IndentingNewLine]", 
   RowBox[{
    RowBox[{"ex67hrgraph", "=", 
     RowBox[{"ListPlot", "[", 
      RowBox[{"expprc67hlightpulse", ",", 
       RowBox[{"PlotRange", "->", 
        RowBox[{"{", 
         RowBox[{
          RowBox[{"{", 
           RowBox[{"0", ",", "24"}], "}"}], ",", 
          RowBox[{"{", 
           RowBox[{
            RowBox[{"-", "4.5"}], ",", "4.5"}], "}"}]}], "}"}]}], ",", 
       RowBox[{"PlotStyle", "\[Rule]", "expcolor"}]}], "]"}]}], ";"}], 
   "\[IndentingNewLine]", 
   RowBox[{
    RowBox[{"ex3cyclegraph", "=", 
     RowBox[{"ListPlot", "[", 
      RowBox[{"expprc3cyclelightpulse", ",", 
       RowBox[{"PlotRange", "->", 
        RowBox[{"{", 
         RowBox[{
          RowBox[{"{", 
           RowBox[{"0", ",", "24"}], "}"}], ",", 
          RowBox[{"{", 
           RowBox[{
            RowBox[{"-", "12"}], ",", "12"}], "}"}]}], "}"}]}], ",", 
       RowBox[{"PlotStyle", "\[Rule]", "expcolor"}]}], "]"}]}], 
    ";"}]}]}]], "Input",
 CellChangeTimes->{{3.7636162028972116`*^9, 3.763616277341943*^9}, {
   3.7636165163391733`*^9, 3.763616577567604*^9}, {3.7636166330667267`*^9, 
   3.763616711283843*^9}, {3.763621610852701*^9, 3.7636217660221004`*^9}, {
   3.7636224126341133`*^9, 3.7636224235723953`*^9}, {3.763622657758626*^9, 
   3.7636227053918257`*^9}, {3.7636227547719345`*^9, 
   3.7636227805836306`*^9}, {3.763622967447612*^9, 3.7636229911708016`*^9}, {
   3.7636233550071373`*^9, 3.7636233621998777`*^9}, {3.7636239297513533`*^9, 
   3.7636239297543464`*^9}, {3.763624451099701*^9, 3.763624499314774*^9}, 
   3.763627261530369*^9, {3.7636278791097813`*^9, 
   3.7636278827042155`*^9}},ExpressionUUID->"51b905ae-8e38-48ab-9840-\
a4d52a9f40ba"],

Cell[BoxData[
 RowBox[{
  RowBox[{"(*", 
   RowBox[{
   "The", " ", "911", " ", "parameter", " ", "sets", " ", "which", " ", 
    "estimated", " ", "by", " ", "the", " ", "simulated", " ", "annealing", 
    " ", "methods"}], "*)"}], "\[IndentingNewLine]", 
  RowBox[{
   RowBox[{
    RowBox[{"class", "=", 
     RowBox[{
      RowBox[{
      "Import", "[", 
       "\"\<C:\\\\Users\\\\user\\\\Desktop\\\\code\\\\data\\\\totalparaset.\
xls\>\"", "]"}], "[", 
      RowBox[{"[", "1", "]"}], "]"}]}], ";"}], "\[IndentingNewLine]", 
   "\[IndentingNewLine]", 
   RowBox[{"(*", 
    RowBox[{
     RowBox[{
     "The", " ", "PRCs", " ", "to", " ", "3", " ", "h", " ", "light", " ", 
      "pulse"}], ",", " ", 
     RowBox[{"6.7", " ", "h", " ", "light", " ", "pulse"}], ",", " ", 
     RowBox[{
      RowBox[{
      "12", " ", "h", " ", "light", " ", "pulse", " ", "and", " ", "3"}], "-", 
      RowBox[{
      "cycle", " ", "5", " ", "h", " ", "light", " ", "pulse", " ", "which", 
       " ", "were", " ", "simulated", " ", "by", " ", "the", " ", "model", 
       " ", "with", " ", "the", " ", "911", " ", "pairs", " ", "of", " ", 
       "gating", " ", "and", " ", "adpatation"}]}]}], "*)"}], 
   "\[IndentingNewLine]", 
   RowBox[{
    RowBox[{"prc3hrclass", "=", 
     RowBox[{
      RowBox[{
      "Import", "[", 
       "\"\<C:\\\\Users\\\\user\\\\Desktop\\\\code\\\\data\\\\totalprc3hr.xls\
\>\"", "]"}], "[", 
      RowBox[{"[", "1", "]"}], "]"}]}], ";"}], "\[IndentingNewLine]", 
   RowBox[{
    RowBox[{"prc67hrclass", "=", 
     RowBox[{
      RowBox[{
      "Import", "[", 
       "\"\<C:\\\\Users\\\\user\\\\Desktop\\\\code\\\\data\\\\totalprc67hr.\
xls\>\"", "]"}], "[", 
      RowBox[{"[", "1", "]"}], "]"}]}], ";"}], "\[IndentingNewLine]", 
   RowBox[{
    RowBox[{"prc12hrclass", "=", 
     RowBox[{
      RowBox[{
      "Import", "[", 
       "\"\<C:\\\\Users\\\\user\\\\Desktop\\\\code\\\\data\\\\totalprc12hr.\
xls\>\"", "]"}], "[", 
      RowBox[{"[", "1", "]"}], "]"}]}], ";"}], "\[IndentingNewLine]", 
   RowBox[{
    RowBox[{"prc3cycleclass", "=", 
     RowBox[{
      RowBox[{
      "Import", "[", 
       "\"\<C:\\\\Users\\\\user\\\\Desktop\\\\code\\\\data\\\\totalprc3cycle.\
xls\>\"", "]"}], "[", 
      RowBox[{"[", "1", "]"}], "]"}]}], ";"}], "\[IndentingNewLine]", 
   "\[IndentingNewLine]", 
   RowBox[{"(*", 
    RowBox[{
     RowBox[{
     "The", " ", "phase", " ", "delays", " ", "induced", " ", "by", " ", 
      "3"}], "-", 
     RowBox[{
     "day", " ", "LD", " ", "dosing", " ", "at", " ", "ZT11", " ", "which", 
      " ", "were", " ", "simulated", " ", "by", " ", "the", " ", "model", " ",
       "with", " ", "the", " ", "911", " ", "pairs", " ", "of", " ", "gating",
       " ", "and", " ", "adpatation"}]}], "*)"}], "\[IndentingNewLine]", 
   RowBox[{
    RowBox[{"ldzt10class", "=", 
     RowBox[{
      RowBox[{
      "Import", "[", 
       "\"\<C:\\\\Users\\\\user\\\\Desktop\\\\code\\\\data\\\\\
totallddosingzt10.xls\>\"", "]"}], "[", 
      RowBox[{"[", "1", "]"}], "]"}]}], ";"}]}]}]], "Input",
 CellChangeTimes->{{3.763616429009656*^9, 3.763616512668499*^9}, {
   3.7636213187025304`*^9, 3.7636213739009314`*^9}, {3.763622426337205*^9, 
   3.7636224489714184`*^9}, {3.7636224812997656`*^9, 3.763622527661955*^9}, {
   3.7636225903131323`*^9, 3.7636226178293357`*^9}, {3.76362299952346*^9, 
   3.763623094176223*^9}, {3.763623217019063*^9, 3.763623312360657*^9}, {
   3.7636233499428673`*^9, 3.7636233508892746`*^9}, {3.7636242318370094`*^9, 
   3.7636242509708447`*^9}, 3.7636247887514186`*^9, {3.76380073857892*^9, 
   3.763800741911036*^9}, 
   3.763801038291627*^9},ExpressionUUID->"04a5f318-8f61-4c45-a5b0-\
c7be429dfe74"],

Cell[CellGroupData[{

Cell[BoxData[
 RowBox[{
  RowBox[{"(*", 
   RowBox[{
   "graphical", " ", "illustration", " ", "of", " ", "the", " ", "911", " ", 
    "pairs", " ", "of", " ", "gating", " ", "and", " ", "adaptation", " ", 
    "which", " ", "were", " ", "filtered", " ", "out"}], "*)"}], 
  "\[IndentingNewLine]", 
  RowBox[{
   RowBox[{
    RowBox[{"set", "=", 
     RowBox[{"{", "}"}]}], ";"}], "\[IndentingNewLine]", 
   RowBox[{
    RowBox[{"For", "[", 
     RowBox[{
      RowBox[{"i", "=", "1"}], ",", 
      RowBox[{"i", "<", 
       RowBox[{
        RowBox[{
         RowBox[{"Dimensions", "[", "class", "]"}], "[", 
         RowBox[{"[", "1", "]"}], "]"}], "+", "1"}]}], ",", 
      RowBox[{"i", "++"}], ",", "\[IndentingNewLine]", 
      RowBox[{
       RowBox[{"set", "=", 
        RowBox[{"Join", "[", 
         RowBox[{"set", ",", 
          RowBox[{"{", 
           RowBox[{"{", 
            RowBox[{
             RowBox[{
              RowBox[{"class", "[", 
               RowBox[{"[", "i", "]"}], "]"}], "[", 
              RowBox[{"[", "5", "]"}], "]"}], ",", 
             RowBox[{
              RowBox[{"class", "[", 
               RowBox[{"[", "i", "]"}], "]"}], "[", 
              RowBox[{"[", "6", "]"}], "]"}], ",", 
             RowBox[{
              RowBox[{"class", "[", 
               RowBox[{"[", "i", "]"}], "]"}], "[", 
              RowBox[{"[", "3", "]"}], "]"}], ",", 
             RowBox[{
              RowBox[{"class", "[", 
               RowBox[{"[", "i", "]"}], "]"}], "[", 
              RowBox[{"[", "4", "]"}], "]"}], ",", 
             RowBox[{
              RowBox[{"class", "[", 
               RowBox[{"[", "i", "]"}], "]"}], "[", 
              RowBox[{"[", "2", "]"}], "]"}], ",", 
             RowBox[{
              RowBox[{
               RowBox[{"class", "[", 
                RowBox[{"[", "i", "]"}], "]"}], "[", 
               RowBox[{"[", "1", "]"}], "]"}], "-", "24", "+", 
              RowBox[{
               RowBox[{"class", "[", 
                RowBox[{"[", "i", "]"}], "]"}], "[", 
               RowBox[{"[", "2", "]"}], "]"}]}]}], "}"}], "}"}]}], "]"}]}], 
       ";"}]}], "\[IndentingNewLine]", "]"}], ";"}], "\[IndentingNewLine]", 
   "\[IndentingNewLine]", 
   RowBox[{
    RowBox[{"adapcollect", "=", 
     RowBox[{"{", "}"}]}], ";"}], "\[IndentingNewLine]", 
   RowBox[{
    RowBox[{"gatingcollect", "=", 
     RowBox[{"{", "}"}]}], ";"}], "\[IndentingNewLine]", 
   "\[IndentingNewLine]", 
   RowBox[{
    RowBox[{"opa", "=", "0.12"}], ";"}], "\[IndentingNewLine]", 
   RowBox[{
    RowBox[{"ft", "=", "18"}], ";"}], "\[IndentingNewLine]", 
   "\[IndentingNewLine]", 
   RowBox[{
    RowBox[{"For", "[", 
     RowBox[{
      RowBox[{"i", "=", "1"}], ",", 
      RowBox[{"i", "<", 
       RowBox[{
        RowBox[{
         RowBox[{"Dimensions", "[", "set", "]"}], "[", 
         RowBox[{"[", "1", "]"}], "]"}], "+", "1"}]}], ",", 
      RowBox[{"i", "++"}], ",", "\[IndentingNewLine]", "\[IndentingNewLine]", 
      RowBox[{
       RowBox[{"scale", "=", 
        RowBox[{
         RowBox[{"set", "[", 
          RowBox[{"[", "i", "]"}], "]"}], "[", 
         RowBox[{"[", "1", "]"}], "]"}]}], ";", "\[IndentingNewLine]", 
       RowBox[{"exponent", "=", 
        RowBox[{
         RowBox[{"set", "[", 
          RowBox[{"[", "i", "]"}], "]"}], "[", 
         RowBox[{"[", "2", "]"}], "]"}]}], ";", "\[IndentingNewLine]", 
       RowBox[{"perconst1", "=", 
        RowBox[{
         RowBox[{"set", "[", 
          RowBox[{"[", "i", "]"}], "]"}], "[", 
         RowBox[{"[", "3", "]"}], "]"}]}], ";", "\[IndentingNewLine]", 
       RowBox[{"perconst2", "=", 
        RowBox[{
         RowBox[{"set", "[", 
          RowBox[{"[", "i", "]"}], "]"}], "[", 
         RowBox[{"[", "4", "]"}], "]"}]}], ";", "\[IndentingNewLine]", 
       RowBox[{"interval", "=", 
        RowBox[{
         RowBox[{"set", "[", 
          RowBox[{"[", "i", "]"}], "]"}], "[", 
         RowBox[{"[", "5", "]"}], "]"}]}], ";", "\[IndentingNewLine]", 
       RowBox[{"rotate", "=", 
        RowBox[{
         RowBox[{
          RowBox[{"set", "[", 
           RowBox[{"[", "i", "]"}], "]"}], "[", 
          RowBox[{"[", "6", "]"}], "]"}], "*", "10"}]}], ";", 
       "\[IndentingNewLine]", "\[IndentingNewLine]", 
       RowBox[{
        RowBox[{"adap", "[", "x_", "]"}], ":=", 
        RowBox[{
         RowBox[{"-", 
          RowBox[{"(", 
           RowBox[{
            RowBox[{"x", "^", "exponent"}], "/", 
            RowBox[{"(", 
             RowBox[{
              RowBox[{"x", "^", "exponent"}], "+", 
              RowBox[{"scale", "^", "exponent"}]}], ")"}]}], ")"}]}], "+", 
         "1"}]}], ";", "\[IndentingNewLine]", "\[IndentingNewLine]", 
       RowBox[{"pergating", "=", 
        RowBox[{"NonlinearModelFit", "[", 
         RowBox[{
          RowBox[{"{", 
           RowBox[{
            RowBox[{"{", 
             RowBox[{
              RowBox[{"24", "-", "interval"}], ",", "perconst1"}], "}"}], ",", 
            RowBox[{"{", 
             RowBox[{"24", ",", "perconst1"}], "}"}], ",", 
            RowBox[{"{", 
             RowBox[{
              RowBox[{"24", "-", 
               RowBox[{"0.5", "*", "interval"}]}], ",", "perconst2"}], 
             "}"}]}], "}"}], ",", 
          RowBox[{"q0", "+", 
           RowBox[{"q1", "*", "x"}], "+", 
           RowBox[{"q2", "*", 
            RowBox[{"x", "^", "2"}]}], "+", 
           RowBox[{"q3", "*", 
            RowBox[{"x", "^", "3"}]}], "+", 
           RowBox[{"q4", "*", 
            RowBox[{"x", "^", "4"}]}]}], ",", 
          RowBox[{"{", 
           RowBox[{"q0", ",", "q1", ",", "q2", ",", "q3", ",", "q4"}], "}"}], 
          ",", "x"}], "]"}]}], ";", "\[IndentingNewLine]", 
       "\[IndentingNewLine]", 
       RowBox[{"interpol", "=", 
        RowBox[{"Join", "[", 
         RowBox[{
          RowBox[{"Table", "[", 
           RowBox[{"perconst1", ",", 
            RowBox[{"{", 
             RowBox[{"x", ",", "0", ",", 
              RowBox[{"24", "-", "interval"}], ",", "0.1"}], "}"}]}], "]"}], 
          ",", 
          RowBox[{"Table", "[", 
           RowBox[{
            RowBox[{"pergating", "[", "x", "]"}], ",", 
            RowBox[{"{", 
             RowBox[{"x", ",", 
              RowBox[{"24", "-", "interval", "+", "0.1"}], ",", "24", ",", 
              "0.1"}], "}"}]}], "]"}]}], "]"}]}], ";", "\[IndentingNewLine]", 
       RowBox[{"interpol", "=", 
        RowBox[{"RotateRight", "[", 
         RowBox[{"interpol", ",", "rotate"}], "]"}]}], ";", 
       "\[IndentingNewLine]", 
       RowBox[{"gatingcollect", "=", 
        RowBox[{"Join", "[", 
         RowBox[{"gatingcollect", ",", 
          RowBox[{"{", 
           RowBox[{"Table", "[", 
            RowBox[{
             RowBox[{"interpol", "[", 
              RowBox[{"[", 
               RowBox[{"i", "+", "1"}], "]"}], "]"}], ",", 
             RowBox[{"{", 
              RowBox[{"i", ",", "0", ",", "240"}], "}"}]}], "]"}], "}"}]}], 
         "]"}]}], ";", "\[IndentingNewLine]", 
       RowBox[{"adapcollect", "=", 
        RowBox[{"Join", "[", 
         RowBox[{"adapcollect", ",", 
          RowBox[{"{", 
           RowBox[{"Table", "[", 
            RowBox[{
             RowBox[{"adap", "[", 
              RowBox[{"0.1", "*", "i"}], "]"}], ",", 
             RowBox[{"{", 
              RowBox[{"i", ",", "0", ",", "240"}], "}"}]}], "]"}], "}"}]}], 
         "]"}]}], ";"}]}], "\[IndentingNewLine]", "]"}], ";"}], 
   "\[IndentingNewLine]", "\[IndentingNewLine]", 
   RowBox[{
    RowBox[{"classgraph", "=", 
     RowBox[{"ListPlot", "[", 
      RowBox[{"gatingcollect", ",", 
       RowBox[{"DataRange", "\[Rule]", 
        RowBox[{"{", 
         RowBox[{"0", ",", "24"}], "}"}]}], ",", 
       RowBox[{"Joined", "\[Rule]", "True"}], ",", 
       RowBox[{"PlotStyle", "\[Rule]", 
        RowBox[{"Directive", "[", 
         RowBox[{"simulcolor", ",", 
          RowBox[{"Opacity", "[", "opa", "]"}]}], "]"}]}], ",", 
       RowBox[{"AxesStyle", "\[Rule]", 
        RowBox[{"Directive", "[", 
         RowBox[{"Thick", ",", 
          RowBox[{"FontSize", "\[Rule]", "ft"}]}], "]"}]}], ",", 
       RowBox[{"BaseStyle", "\[Rule]", 
        RowBox[{"{", 
         RowBox[{
          RowBox[{"FontFamily", "\[Rule]", "\"\<Helvetica\>\""}], ",", 
          RowBox[{"FontSize", "\[Rule]", "ft"}]}], "}"}]}], ",", 
       RowBox[{"AxesOrigin", "\[Rule]", 
        RowBox[{"{", 
         RowBox[{"0", ",", "0"}], "}"}]}], ",", 
       RowBox[{"Ticks", "\[Rule]", 
        RowBox[{"{", 
         RowBox[{
          RowBox[{"Transpose", "[", 
           RowBox[{"{", 
            RowBox[{
             RowBox[{"{", 
              RowBox[{"0", ",", "6", ",", "12", ",", "18", ",", "24"}], "}"}],
              ",", 
             RowBox[{"{", 
              RowBox[{
              "\"\<0\>\"", ",", "\"\<\>\"", ",", "\"\<12\>\"", ",", 
               "\"\<\>\"", ",", "\"\<24\>\""}], "}"}]}], "}"}], "]"}], ",", 
          RowBox[{"Transpose", "[", 
           RowBox[{"{", 
            RowBox[{
             RowBox[{"{", 
              RowBox[{"0", ",", "0.1", ",", "0.2"}], "}"}], ",", 
             RowBox[{"{", 
              RowBox[{"\"\<\>\"", ",", "\"\<\>\"", ",", "\"\<\>\""}], "}"}]}],
             "}"}], "]"}]}], "}"}]}], ",", 
       RowBox[{"PlotRange", "\[Rule]", 
        RowBox[{"{", 
         RowBox[{
          RowBox[{"{", 
           RowBox[{"0", ",", "24.5"}], "}"}], ",", 
          RowBox[{"{", 
           RowBox[{"0", ",", "0.215"}], "}"}]}], "}"}]}], ",", 
       RowBox[{"TicksStyle", "\[Rule]", 
        RowBox[{"Directive", "[", "Black", "]"}]}]}], "]"}]}], ";"}], 
   "\[IndentingNewLine]", 
   RowBox[{
    RowBox[{"adapgraph", "=", 
     RowBox[{"ListPlot", "[", 
      RowBox[{"adapcollect", ",", 
       RowBox[{"DataRange", "\[Rule]", 
        RowBox[{"{", 
         RowBox[{"0", ",", "24"}], "}"}]}], ",", 
       RowBox[{"Joined", "\[Rule]", "True"}], ",", 
       RowBox[{"PlotStyle", "\[Rule]", 
        RowBox[{"Directive", "[", 
         RowBox[{"simulcolor", ",", 
          RowBox[{"Opacity", "[", "opa", "]"}]}], "]"}]}], ",", 
       RowBox[{"AxesStyle", "\[Rule]", 
        RowBox[{"Directive", "[", 
         RowBox[{"Thick", ",", 
          RowBox[{"FontSize", "\[Rule]", "ft"}]}], "]"}]}], ",", 
       RowBox[{"BaseStyle", "\[Rule]", 
        RowBox[{"{", 
         RowBox[{
          RowBox[{"FontFamily", "\[Rule]", "\"\<Helvetica\>\""}], ",", 
          RowBox[{"FontSize", "\[Rule]", "ft"}]}], "}"}]}], ",", 
       RowBox[{"AxesOrigin", "\[Rule]", 
        RowBox[{"{", 
         RowBox[{"0", ",", "0"}], "}"}]}], ",", 
       RowBox[{"Ticks", "\[Rule]", 
        RowBox[{"{", 
         RowBox[{
          RowBox[{"Transpose", "[", 
           RowBox[{"{", 
            RowBox[{
             RowBox[{"{", 
              RowBox[{"0", ",", "6", ",", "12", ",", "18", ",", "24"}], "}"}],
              ",", 
             RowBox[{"{", 
              RowBox[{
              "\"\<0\>\"", ",", "\"\<\>\"", ",", "\"\<12\>\"", ",", 
               "\"\<\>\"", ",", "\"\<24\>\""}], "}"}]}], "}"}], "]"}], ",", 
          RowBox[{"Transpose", "[", 
           RowBox[{"{", 
            RowBox[{
             RowBox[{"{", 
              RowBox[{"0", ",", "0.5", ",", "1"}], "}"}], ",", 
             RowBox[{"{", 
              RowBox[{"\"\<100\>\"", ",", "\"\<\>\"", ",", "\"\<0\>\""}], 
              "}"}]}], "}"}], "]"}]}], "}"}]}], ",", 
       RowBox[{"PlotRange", "\[Rule]", 
        RowBox[{"{", 
         RowBox[{
          RowBox[{"{", 
           RowBox[{"0", ",", "24.5"}], "}"}], ",", 
          RowBox[{"{", 
           RowBox[{"0", ",", "1.1"}], "}"}]}], "}"}]}], ",", 
       RowBox[{"TicksStyle", "\[Rule]", 
        RowBox[{"Directive", "[", "Black", "]"}]}]}], "]"}]}], ";"}], 
   "\[IndentingNewLine]", "\[IndentingNewLine]", 
   RowBox[{
    RowBox[{"meangating", "=", 
     RowBox[{"Mean", "[", "gatingcollect", "]"}]}], ";"}], 
   "\[IndentingNewLine]", 
   RowBox[{
    RowBox[{"meanadap", "=", 
     RowBox[{"Mean", "[", "adapcollect", "]"}]}], ";"}], 
   "\[IndentingNewLine]", "\[IndentingNewLine]", 
   RowBox[{
    RowBox[{"meangatinggraph", "=", 
     RowBox[{"ListPlot", "[", 
      RowBox[{"meangating", ",", 
       RowBox[{"DataRange", "\[Rule]", 
        RowBox[{"{", 
         RowBox[{"0", ",", "24"}], "}"}]}], ",", 
       RowBox[{"Joined", "\[Rule]", "True"}], ",", 
       RowBox[{"PlotStyle", "\[Rule]", 
        RowBox[{"{", 
         RowBox[{"meancolor", ",", 
          RowBox[{"Thickness", "[", "0.005", "]"}]}], "}"}]}], ",", 
       RowBox[{"AxesStyle", "\[Rule]", 
        RowBox[{"Directive", "[", 
         RowBox[{"Thick", ",", 
          RowBox[{"FontSize", "\[Rule]", "ft"}]}], "]"}]}], ",", 
       RowBox[{"BaseStyle", "\[Rule]", 
        RowBox[{"{", 
         RowBox[{
          RowBox[{"FontFamily", "\[Rule]", "\"\<Helvetica\>\""}], ",", 
          RowBox[{"FontSize", "\[Rule]", "ft"}]}], "}"}]}], ",", 
       RowBox[{"AxesOrigin", "\[Rule]", 
        RowBox[{"{", 
         RowBox[{"0", ",", "0"}], "}"}]}], ",", 
       RowBox[{"Ticks", "\[Rule]", 
        RowBox[{"{", 
         RowBox[{
          RowBox[{"Transpose", "[", 
           RowBox[{"{", 
            RowBox[{
             RowBox[{"{", 
              RowBox[{"0", ",", "6", ",", "12", ",", "18", ",", "24"}], "}"}],
              ",", 
             RowBox[{"{", 
              RowBox[{
              "\"\<0\>\"", ",", "\"\<\>\"", ",", "\"\<6\>\"", ",", "\"\<\>\"",
                ",", "\"\<12\>\""}], "}"}]}], "}"}], "]"}], ",", 
          RowBox[{"Transpose", "[", 
           RowBox[{"{", 
            RowBox[{
             RowBox[{"{", 
              RowBox[{"0", ",", "0.1", ",", "0.2"}], "}"}], ",", 
             RowBox[{"{", 
              RowBox[{"\"\<\>\"", ",", "\"\<\>\"", ",", "\"\<\>\""}], "}"}]}],
             "}"}], "]"}]}], "}"}]}], ",", 
       RowBox[{"PlotRange", "\[Rule]", 
        RowBox[{"{", 
         RowBox[{
          RowBox[{"{", 
           RowBox[{"0", ",", "24.5"}], "}"}], ",", 
          RowBox[{"{", 
           RowBox[{"0", ",", "0.215"}], "}"}]}], "}"}]}], ",", 
       RowBox[{"TicksStyle", "\[Rule]", 
        RowBox[{"Directive", "[", "meancolor", "]"}]}]}], "]"}]}], ";"}], 
   "\[IndentingNewLine]", 
   RowBox[{
    RowBox[{"meanadapgraph", "=", 
     RowBox[{"ListPlot", "[", 
      RowBox[{"meanadap", ",", 
       RowBox[{"DataRange", "\[Rule]", 
        RowBox[{"{", 
         RowBox[{"0", ",", "24"}], "}"}]}], ",", 
       RowBox[{"Joined", "\[Rule]", "True"}], ",", 
       RowBox[{"PlotStyle", "\[Rule]", 
        RowBox[{"{", 
         RowBox[{"meancolor", ",", 
          RowBox[{"Thickness", "[", "0.005", "]"}]}], "}"}]}], ",", 
       RowBox[{"AxesStyle", "\[Rule]", 
        RowBox[{"Directive", "[", 
         RowBox[{"Thick", ",", 
          RowBox[{"FontSize", "\[Rule]", "ft"}]}], "]"}]}], ",", 
       RowBox[{"BaseStyle", "\[Rule]", 
        RowBox[{"{", 
         RowBox[{
          RowBox[{"FontFamily", "\[Rule]", "\"\<Helvetica\>\""}], ",", 
          RowBox[{"FontSize", "\[Rule]", "ft"}]}], "}"}]}], ",", 
       RowBox[{"AxesOrigin", "\[Rule]", 
        RowBox[{"{", 
         RowBox[{"0", ",", "0"}], "}"}]}], ",", 
       RowBox[{"Ticks", "\[Rule]", 
        RowBox[{"{", 
         RowBox[{
          RowBox[{"Transpose", "[", 
           RowBox[{"{", 
            RowBox[{
             RowBox[{"{", 
              RowBox[{"0", ",", "6", ",", "12", ",", "18", ",", "24"}], "}"}],
              ",", 
             RowBox[{"{", 
              RowBox[{"0", ",", "6", ",", "12", ",", "18", ",", "24"}], 
              "}"}]}], "}"}], "]"}], ",", 
          RowBox[{"Transpose", "[", 
           RowBox[{"{", 
            RowBox[{
             RowBox[{"{", 
              RowBox[{"0", ",", "0.5", ",", "1"}], "}"}], ",", 
             RowBox[{"{", 
              RowBox[{"0", ",", "50", ",", "100"}], "}"}]}], "}"}], "]"}]}], 
         "}"}]}], ",", 
       RowBox[{"PlotRange", "\[Rule]", 
        RowBox[{"{", 
         RowBox[{
          RowBox[{"{", 
           RowBox[{"0", ",", "24.5"}], "}"}], ",", 
          RowBox[{"{", 
           RowBox[{"0", ",", "1.1"}], "}"}]}], "}"}]}], ",", 
       RowBox[{"TicksStyle", "\[Rule]", 
        RowBox[{"Directive", "[", "meancolor", "]"}]}]}], "]"}]}], ";"}], 
   "\[IndentingNewLine]", "\[IndentingNewLine]", 
   RowBox[{
    RowBox[{"ft", "=", "18"}], ";"}], "\[IndentingNewLine]", 
   "\[IndentingNewLine]", 
   RowBox[{
    RowBox[{"nhp10ld", "=", 
     RowBox[{"{", 
      RowBox[{
       RowBox[{"-", "0.850731324125`"}], ",", 
       RowBox[{"-", "1.78384314975`"}], ",", 
       RowBox[{"-", "1.6757049756250002`"}]}], "}"}]}], ";"}], 
   "\[IndentingNewLine]", 
   RowBox[{
    RowBox[{"nhp10ldsem", "=", 
     RowBox[{"{", 
      RowBox[{
      "0.1007230677173346`", ",", "0.30427558193544485`", ",", 
       "0.27312765171698605`"}], "}"}]}], ";"}], "\[IndentingNewLine]", 
   "\[IndentingNewLine]", 
   RowBox[{
    RowBox[{"For", "[", 
     RowBox[{
      RowBox[{"i", "=", "1"}], ",", 
      RowBox[{"i", "<", 
       RowBox[{
        RowBox[{
         RowBox[{"Dimensions", "[", "class", "]"}], "[", 
         RowBox[{"[", "1", "]"}], "]"}], "+", "1"}]}], ",", 
      RowBox[{"i", "++"}], ",", "\[IndentingNewLine]", 
      RowBox[{
       RowBox[{
        RowBox[{"ldzt10class", "[", 
         RowBox[{"[", "i", "]"}], "]"}], "=", 
        RowBox[{"Join", "[", 
         RowBox[{
          RowBox[{"{", "0", "}"}], ",", 
          RowBox[{"ldzt10class", "[", 
           RowBox[{"[", "i", "]"}], "]"}]}], "]"}]}], ";"}]}], 
     "\[IndentingNewLine]", "]"}], ";"}], "\[IndentingNewLine]", 
   "\[IndentingNewLine]", 
   RowBox[{
    RowBox[{"ld10graph", "=", 
     RowBox[{"ListPlot", "[", 
      RowBox[{"ldzt10class", ",", 
       RowBox[{"DataRange", "\[Rule]", 
        RowBox[{"{", 
         RowBox[{"0", ",", "3"}], "}"}]}], ",", 
       RowBox[{"Joined", "\[Rule]", "True"}], ",", 
       RowBox[{"PlotStyle", "\[Rule]", 
        RowBox[{"Directive", "[", 
         RowBox[{"simulcolor", ",", 
          RowBox[{"Opacity", "[", "opa", "]"}]}], "]"}]}], ",", 
       RowBox[{"AxesStyle", "\[Rule]", 
        RowBox[{"Directive", "[", 
         RowBox[{"Thick", ",", 
          RowBox[{"FontSize", "\[Rule]", "ft"}]}], "]"}]}], ",", 
       RowBox[{"BaseStyle", "\[Rule]", 
        RowBox[{"{", 
         RowBox[{
          RowBox[{"FontFamily", "\[Rule]", "\"\<Helvetica\>\""}], ",", 
          RowBox[{"FontSize", "\[Rule]", "ft"}]}], "}"}]}], ",", 
       RowBox[{"AxesOrigin", "\[Rule]", 
        RowBox[{"{", 
         RowBox[{"0", ",", 
          RowBox[{"-", "3"}]}], "}"}]}], ",", 
       RowBox[{"Ticks", "\[Rule]", 
        RowBox[{"{", 
         RowBox[{
          RowBox[{"Transpose", "[", 
           RowBox[{"{", 
            RowBox[{
             RowBox[{"{", 
              RowBox[{"0", ",", "1", ",", "2", ",", "3"}], "}"}], ",", 
             RowBox[{"{", 
              RowBox[{
              "\"\<0\>\"", ",", "\"\<1\>\"", ",", "\"\<2\>\"", ",", 
               "\"\<3\>\""}], "}"}]}], "}"}], "]"}], ",", 
          RowBox[{"Transpose", "[", 
           RowBox[{"{", 
            RowBox[{
             RowBox[{"{", 
              RowBox[{
               RowBox[{"-", "3"}], ",", 
               RowBox[{"-", "2"}], ",", 
               RowBox[{"-", "1"}], ",", "0"}], "}"}], ",", 
             RowBox[{"{", 
              RowBox[{
              "\"\<-3\>\"", ",", "\"\<-2\>\"", ",", "\"\<-1\>\"", ",", 
               "\"\<0\>\""}], "}"}]}], "}"}], "]"}]}], "}"}]}], ",", 
       RowBox[{"PlotRange", "\[Rule]", 
        RowBox[{"{", 
         RowBox[{
          RowBox[{"{", 
           RowBox[{"0", ",", "3.1"}], "}"}], ",", 
          RowBox[{"{", 
           RowBox[{
            RowBox[{"-", "3"}], ",", "0"}], "}"}]}], "}"}]}], ",", 
       RowBox[{"TicksStyle", "\[Rule]", 
        RowBox[{"Directive", "[", "Black", "]"}]}]}], "]"}]}], ";"}], 
   "\[IndentingNewLine]", 
   RowBox[{
    RowBox[{"meanld10graph", "=", 
     RowBox[{"ListPlot", "[", 
      RowBox[{
       RowBox[{"Mean", "[", "ldzt10class", "]"}], ",", 
       RowBox[{"DataRange", "\[Rule]", 
        RowBox[{"{", 
         RowBox[{"0", ",", "3"}], "}"}]}], ",", 
       RowBox[{"Joined", "\[Rule]", "True"}], ",", 
       RowBox[{"PlotStyle", "\[Rule]", 
        RowBox[{"Directive", "[", "meancolor", "]"}]}], ",", 
       RowBox[{"AxesStyle", "\[Rule]", 
        RowBox[{"Directive", "[", 
         RowBox[{"Thick", ",", 
          RowBox[{"FontSize", "\[Rule]", "ft"}]}], "]"}]}], ",", 
       RowBox[{"BaseStyle", "\[Rule]", 
        RowBox[{"{", 
         RowBox[{
          RowBox[{"FontFamily", "\[Rule]", "\"\<Helvetica\>\""}], ",", 
          RowBox[{"FontSize", "\[Rule]", "ft"}]}], "}"}]}], ",", 
       RowBox[{"AxesOrigin", "\[Rule]", 
        RowBox[{"{", 
         RowBox[{"0", ",", 
          RowBox[{"-", "3"}]}], "}"}]}], ",", 
       RowBox[{"Ticks", "\[Rule]", 
        RowBox[{"{", 
         RowBox[{
          RowBox[{"Transpose", "[", 
           RowBox[{"{", 
            RowBox[{
             RowBox[{"{", 
              RowBox[{"0", ",", "1", ",", "2", ",", "3"}], "}"}], ",", 
             RowBox[{"{", 
              RowBox[{
              "\"\<0\>\"", ",", "\"\<1\>\"", ",", "\"\<2\>\"", ",", 
               "\"\<3\>\""}], "}"}]}], "}"}], "]"}], ",", 
          RowBox[{"Transpose", "[", 
           RowBox[{"{", 
            RowBox[{
             RowBox[{"{", 
              RowBox[{
               RowBox[{"-", "3"}], ",", 
               RowBox[{"-", "2"}], ",", 
               RowBox[{"-", "1"}], ",", "0"}], "}"}], ",", 
             RowBox[{"{", 
              RowBox[{
              "\"\<-3\>\"", ",", "\"\<-2\>\"", ",", "\"\<-1\>\"", ",", 
               "\"\<0\>\""}], "}"}]}], "}"}], "]"}]}], "}"}]}], ",", 
       RowBox[{"PlotRange", "\[Rule]", 
        RowBox[{"{", 
         RowBox[{
          RowBox[{"{", 
           RowBox[{"0", ",", "3.1"}], "}"}], ",", 
          RowBox[{"{", 
           RowBox[{
            RowBox[{"-", "3"}], ",", "0"}], "}"}]}], "}"}]}], ",", 
       RowBox[{"TicksStyle", "\[Rule]", 
        RowBox[{"Directive", "[", "Black", "]"}]}]}], "]"}]}], ";"}], 
   "\[IndentingNewLine]", "\[IndentingNewLine]", 
   RowBox[{"Needs", "[", "\"\<ErrorBarPlots`\>\"", "]"}], 
   "\[IndentingNewLine]", 
   RowBox[{
    RowBox[{"expnhp10ldgraph", "=", 
     RowBox[{"ErrorListPlot", "[", 
      RowBox[{
       RowBox[{"{", 
        RowBox[{
         RowBox[{"{", 
          RowBox[{
           RowBox[{"{", 
            RowBox[{"1", ",", 
             RowBox[{"nhp10ld", "[", 
              RowBox[{"[", "1", "]"}], "]"}]}], "}"}], ",", 
           RowBox[{"ErrorBar", "[", 
            RowBox[{"nhp10ldsem", "[", 
             RowBox[{"[", "1", "]"}], "]"}], "]"}]}], "}"}], ",", 
         RowBox[{"{", 
          RowBox[{
           RowBox[{"{", 
            RowBox[{"2", ",", 
             RowBox[{"nhp10ld", "[", 
              RowBox[{"[", "2", "]"}], "]"}]}], "}"}], ",", 
           RowBox[{"ErrorBar", "[", 
            RowBox[{"nhp10ldsem", "[", 
             RowBox[{"[", "2", "]"}], "]"}], "]"}]}], "}"}], ",", 
         RowBox[{"{", 
          RowBox[{
           RowBox[{"{", 
            RowBox[{"3", ",", 
             RowBox[{"nhp10ld", "[", 
              RowBox[{"[", "3", "]"}], "]"}]}], "}"}], ",", 
           RowBox[{"ErrorBar", "[", 
            RowBox[{"nhp10ldsem", "[", 
             RowBox[{"[", "3", "]"}], "]"}], "]"}]}], "}"}]}], "}"}], ",", 
       RowBox[{"PlotStyle", "\[Rule]", "Black"}]}], "]"}]}], ";"}], 
   "\[IndentingNewLine]", "\[IndentingNewLine]", 
   RowBox[{"GraphicsGrid", "[", 
    RowBox[{"{", 
     RowBox[{"{", 
      RowBox[{
       RowBox[{"Show", "[", 
        RowBox[{"ld10graph", ",", "meanld10graph", ",", "expnhp10ldgraph"}], 
        "]"}], ",", 
       RowBox[{"Show", "[", 
        RowBox[{"classgraph", ",", "meangatinggraph"}], "]"}], ",", 
       RowBox[{"Show", "[", 
        RowBox[{"adapgraph", ",", "meanadapgraph"}], "]"}]}], "}"}], "}"}], 
    "]"}]}]}]], "Input",
 CellChangeTimes->{{3.7636282408235826`*^9, 3.76362830089296*^9}, {
  3.7636286169095*^9, 3.7636286662864666`*^9}, {3.7636287087998257`*^9, 
  3.763629084687666*^9}, {3.7636291922913823`*^9, 3.763629205293614*^9}, {
  3.7636292866409645`*^9, 3.763629472901601*^9}, {3.763629546604515*^9, 
  3.7636296214553375`*^9}},ExpressionUUID->"73c1c833-bc34-41f9-8c47-\
a3c243510fac"],

Cell[BoxData[
 GraphicsBox[{{}, {InsetBox[
     GraphicsBox[{{{}, {{}, {}, 
         {RGBColor[
           NCache[
            Rational[84, 85], 0.9882352941176471], 
           NCache[
            Rational[164, 255], 0.6431372549019608], 
           NCache[
            Rational[4, 255], 0.01568627450980392]], PointSize[
          0.003666666666666667], AbsoluteThickness[1.6], Opacity[0.12], 
          
          StyleBox[
           LineBox[{{0., 0.}, {1., -1.0599999999999996`}, {
            2., -1.6600000000000001`}, {3., -1.7199999999999998`}}],
           FontFamily->"Helvetica",
           FontSize->18]}, 
         {RGBColor[
           NCache[
            Rational[84, 85], 0.9882352941176471], 
           NCache[
            Rational[164, 255], 0.6431372549019608], 
           NCache[
            Rational[4, 255], 0.01568627450980392]], PointSize[
          0.003666666666666667], AbsoluteThickness[1.6], Opacity[0.12], 
          
          StyleBox[
           LineBox[{{0., 0.}, {1., -1.1399999999999997`}, {
            2., -1.8399999999999999`}, {3., -1.96}}],
           FontFamily->"Helvetica",
           FontSize->18]}, 
         {RGBColor[
           NCache[
            Rational[84, 85], 0.9882352941176471], 
           NCache[
            Rational[164, 255], 0.6431372549019608], 
           NCache[
            Rational[4, 255], 0.01568627450980392]], PointSize[
          0.003666666666666667], AbsoluteThickness[1.6], Opacity[0.12], 
          
          StyleBox[
           LineBox[{{0., 0.}, {1., -1.12}, {2., -1.7400000000000002`}, {
            3., -1.96}}],
           FontFamily->"Helvetica",
           FontSize->18]}, 
         {RGBColor[
           NCache[
            Rational[84, 85], 0.9882352941176471], 
           NCache[
            Rational[164, 255], 0.6431372549019608], 
           NCache[
            Rational[4, 255], 0.01568627450980392]], PointSize[
          0.003666666666666667], AbsoluteThickness[1.6], Opacity[0.12], 
          StyleBox[
           LineBox[{{0., 0.}, {1., -1.0599999999999996`}, {
            2., -1.5999999999999996`}, {3., -1.7400000000000002`}}],
           FontFamily->"Helvetica",
           FontSize->18]}, 
         {RGBColor[
           NCache[
            Rational[84, 85], 0.9882352941176471], 
           NCache[
            Rational[164, 255], 0.6431372549019608], 
           NCache[
            Rational[4, 255], 0.01568627450980392]], PointSize[
          0.003666666666666667], AbsoluteThickness[1.6], Opacity[0.12], 
          
          StyleBox[
           LineBox[{{0., 0.}, {1., -1.1000000000000005`}, {
            2., -1.7000000000000002`}, {3., -1.96}}],
           FontFamily->"Helvetica",
           FontSize->18]}, 
         {RGBColor[
           NCache[
            Rational[84, 85], 0.9882352941176471], 
           NCache[
            Rational[164, 255], 0.6431372549019608], 
           NCache[
            Rational[4, 255], 0.01568627450980392]], PointSize[
          0.003666666666666667], AbsoluteThickness[1.6], Opacity[0.12], 
          
          StyleBox[
           LineBox[{{0., 0.}, {1., -1.0600000000000005`}, {
            2., -1.7000000000000002`}, {3., -1.8400000000000007`}}],
           FontFamily->"Helvetica",
           FontSize->18]}, 
         {RGBColor[
           NCache[
            Rational[84, 85], 0.9882352941176471], 
           NCache[
            Rational[164, 255], 0.6431372549019608], 
           NCache[
            Rational[4, 255], 0.01568627450980392]], PointSize[
          0.003666666666666667], AbsoluteThickness[1.6], Opacity[0.12], 
          
          StyleBox[
           LineBox[{{0., 0.}, {1., -1.04}, {2., -1.6800000000000006`}, {
            3., -1.9400000000000004`}}],
           FontFamily->"Helvetica",
           FontSize->18]}, 
         {RGBColor[
           NCache[
            Rational[84, 85], 0.9882352941176471], 
           NCache[
            Rational[164, 255], 0.6431372549019608], 
           NCache[
            Rational[4, 255], 0.01568627450980392]], PointSize[
          0.003666666666666667], AbsoluteThickness[1.6], Opacity[0.12], 
          
          StyleBox[
           LineBox[{{0., 0.}, {1., -1.0600000000000005`}, {
            2., -1.6600000000000001`}, {3., -1.8600000000000003`}}],
           FontFamily->"Helvetica",
           FontSize->18]}, 
         {RGBColor[
           NCache[
            Rational[84, 85], 0.9882352941176471], 
           NCache[
            Rational[164, 255], 0.6431372549019608], 
           NCache[
            Rational[4, 255], 0.01568627450980392]], PointSize[
          0.003666666666666667], AbsoluteThickness[1.6], Opacity[0.12], 
          
          StyleBox[
           LineBox[{{0., 0.}, {1., -1.08}, {2., -1.7400000000000002`}, {
            3., -1.9400000000000004`}}],
           FontFamily->"Helvetica",
           FontSize->18]}, 
         {RGBColor[
           NCache[
            Rational[84, 85], 0.9882352941176471], 
           NCache[
            Rational[164, 255], 0.6431372549019608], 
           NCache[
            Rational[4, 255], 0.01568627450980392]], PointSize[
          0.003666666666666667], AbsoluteThickness[1.6], Opacity[0.12], 
          
          StyleBox[
           LineBox[{{0., 0.}, {1., -0.9000000000000004}, {
            2., -1.3399999999999999`}, {3., -1.4000000000000004`}}],
           FontFamily->"Helvetica",
           FontSize->18]}, 
         {RGBColor[
           NCache[
            Rational[84, 85], 0.9882352941176471], 
           NCache[
            Rational[164, 255], 0.6431372549019608], 
           NCache[
            Rational[4, 255], 0.01568627450980392]], PointSize[
          0.003666666666666667], AbsoluteThickness[1.6], Opacity[0.12], 
          
          StyleBox[
           LineBox[{{0., 0.}, {1., -1.}, {2., -1.5200000000000005`}, {
            3., -1.6799999999999997`}}],
           FontFamily->"Helvetica",
           FontSize->18]}, 
         {RGBColor[
           NCache[
            Rational[84, 85], 0.9882352941176471], 
           NCache[
            Rational[164, 255], 0.6431372549019608], 
           NCache[
            Rational[4, 255], 0.01568627450980392]], PointSize[
          0.003666666666666667], AbsoluteThickness[1.6], Opacity[0.12], 
          
          StyleBox[
           LineBox[{{0., 0.}, {1., -1.12}, {2., -1.7599999999999998`}, {
            3., -2.}}],
           FontFamily->"Helvetica",
           FontSize->18]}, 
         {RGBColor[
           NCache[
            Rational[84, 85], 0.9882352941176471], 
           NCache[
            Rational[164, 255], 0.6431372549019608], 
           NCache[
            Rational[4, 255], 0.01568627450980392]], PointSize[
          0.003666666666666667], AbsoluteThickness[1.6], Opacity[0.12], 
          
          StyleBox[
           LineBox[{{0., 0.}, {1., -1.0600000000000005`}, {
            2., -1.6799999999999997`}, {3., -1.8200000000000003`}}],
           FontFamily->"Helvetica",
           FontSize->18]}, 
         {RGBColor[
           NCache[
            Rational[84, 85], 0.9882352941176471], 
           NCache[
            Rational[164, 255], 0.6431372549019608], 
           NCache[
            Rational[4, 255], 0.01568627450980392]], PointSize[
          0.003666666666666667], AbsoluteThickness[1.6], Opacity[0.12], 
          
          StyleBox[
           LineBox[{{0., 0.}, {1., -1.0600000000000005`}, {2., -1.62}, {
            3., -1.7800000000000002`}}],
           FontFamily->"Helvetica",
           FontSize->18]}, 
         {RGBColor[
           NCache[
            Rational[84, 85], 0.9882352941176471], 
           NCache[
            Rational[164, 255], 0.6431372549019608], 
           NCache[
            Rational[4, 255], 0.01568627450980392]], PointSize[
          0.003666666666666667], AbsoluteThickness[1.6], Opacity[0.12], 
          
          StyleBox[
           LineBox[{{0., 0.}, {1., -1.1000000000000005`}, {2., -1.62}, {
            3., -1.7599999999999998`}}],
           FontFamily->"Helvetica",
           FontSize->18]}, 
         {RGBColor[
           NCache[
            Rational[84, 85], 0.9882352941176471], 
           NCache[
            Rational[164, 255], 0.6431372549019608], 
           NCache[
            Rational[4, 255], 0.01568627450980392]], PointSize[
          0.003666666666666667], AbsoluteThickness[1.6], Opacity[0.12], 
          
          StyleBox[
           LineBox[{{0., 0.}, {1., -1.08}, {2., -1.6400000000000006`}, {
            3., -1.9000000000000004`}}],
           FontFamily->"Helvetica",
           FontSize->18]}, 
         {RGBColor[
           NCache[
            Rational[84, 85], 0.9882352941176471], 
           NCache[
            Rational[164, 255], 0.6431372549019608], 
           NCache[
            Rational[4, 255], 0.01568627450980392]], PointSize[
          0.003666666666666667], AbsoluteThickness[1.6], Opacity[0.12], 
          
          StyleBox[
           LineBox[{{0., 0.}, {1., -1.0600000000000005`}, {
            2., -1.6400000000000006`}, {3., -1.9000000000000004`}}],
           FontFamily->"Helvetica",
           FontSize->18]}, 
         {RGBColor[
           NCache[
            Rational[84, 85], 0.9882352941176471], 
           NCache[
            Rational[164, 255], 0.6431372549019608], 
           NCache[
            Rational[4, 255], 0.01568627450980392]], PointSize[
          0.003666666666666667], AbsoluteThickness[1.6], Opacity[0.12], 
          
          StyleBox[
           LineBox[{{0., 0.}, {1., -1.0999999999999996`}, {
            2., -1.7800000000000002`}, {3., -1.9400000000000004`}}],
           FontFamily->"Helvetica",
           FontSize->18]}, 
         {RGBColor[
           NCache[
            Rational[84, 85], 0.9882352941176471], 
           NCache[
            Rational[164, 255], 0.6431372549019608], 
           NCache[
            Rational[4, 255], 0.01568627450980392]], PointSize[
          0.003666666666666667], AbsoluteThickness[1.6], Opacity[0.12], 
          StyleBox[
           LineBox[{{0., 0.}, {1., -1.0999999999999996`}, {
            2., -1.6799999999999997`}, {3., -1.92}}],
           FontFamily->"Helvetica",
           FontSize->18]}, 
         {RGBColor[
           NCache[
            Rational[84, 85], 0.9882352941176471], 
           NCache[
            Rational[164, 255], 0.6431372549019608], 
           NCache[
            Rational[4, 255], 0.01568627450980392]], PointSize[
          0.003666666666666667], AbsoluteThickness[1.6], Opacity[0.12], 
          
          StyleBox[
           LineBox[{{0., 0.}, {1., -1.0999999999999996`}, {
            2., -1.7799999999999994`}, {3., -2.}}],
           FontFamily->"Helvetica",
           FontSize->18]}, 
         {RGBColor[
           NCache[
            Rational[84, 85], 0.9882352941176471], 
           NCache[
            Rational[164, 255], 0.6431372549019608], 
           NCache[
            Rational[4, 255], 0.01568627450980392]], PointSize[
          0.003666666666666667], AbsoluteThickness[1.6], Opacity[0.12], 
          
          StyleBox[
           LineBox[{{0., 0.}, {1., -1.0200000000000005`}, {
            2., -1.6799999999999997`}, {3., -1.8200000000000003`}}],
           FontFamily->"Helvetica",
           FontSize->18]}, 
         {RGBColor[
           NCache[
            Rational[84, 85], 0.9882352941176471], 
           NCache[
            Rational[164, 255], 0.6431372549019608], 
           NCache[
            Rational[4, 255], 0.01568627450980392]], PointSize[
          0.003666666666666667], AbsoluteThickness[1.6], Opacity[0.12], 
          
          StyleBox[
           LineBox[{{0., 0.}, {1., -1.06}, {2., -1.6999999999999997`}, {
            3., -1.9}}],
           FontFamily->"Helvetica",
           FontSize->18]}, 
         {RGBColor[
           NCache[
            Rational[84, 85], 0.9882352941176471], 
           NCache[
            Rational[164, 255], 0.6431372549019608], 
           NCache[
            Rational[4, 255], 0.01568627450980392]], PointSize[
          0.003666666666666667], AbsoluteThickness[1.6], Opacity[0.12], 
          
          StyleBox[
           LineBox[{{0., 0.}, {1., -1.04}, {2., -1.6999999999999997`}, {
            3., -2.2}}],
           FontFamily->"Helvetica",
           FontSize->18]}, 
         {RGBColor[
           NCache[
            Rational[84, 85], 0.9882352941176471], 
           NCache[
            Rational[164, 255], 0.6431372549019608], 
           NCache[
            Rational[4, 255], 0.01568627450980392]], PointSize[
          0.003666666666666667], AbsoluteThickness[1.6], Opacity[0.12], 
          
          StyleBox[
           LineBox[{{0., 0.}, {1., -1.1199999999999997`}, {
            2., -1.7399999999999998`}, {3., -1.9999999999999996`}}],
           FontFamily->"Helvetica",
           FontSize->18]}, 
         {RGBColor[
           NCache[
            Rational[84, 85], 0.9882352941176471], 
           NCache[
            Rational[164, 255], 0.6431372549019608], 
           NCache[
            Rational[4, 255], 0.01568627450980392]], PointSize[
          0.003666666666666667], AbsoluteThickness[1.6], Opacity[0.12], 
          
          StyleBox[
           LineBox[{{0., 0.}, {1., -1.08}, {2., -1.7599999999999998`}, {
            3., -2.1000000000000005`}}],
           FontFamily->"Helvetica",
           FontSize->18]}, 
         {RGBColor[
           NCache[
            Rational[84, 85], 0.9882352941176471], 
           NCache[
            Rational[164, 255], 0.6431372549019608], 
           NCache[
            Rational[4, 255], 0.01568627450980392]], PointSize[
          0.003666666666666667], AbsoluteThickness[1.6], Opacity[0.12], 
          
          StyleBox[
           LineBox[{{0., 0.}, {1., -1.0599999999999996`}, {
            2., -1.7400000000000002`}, {3., -2.04}}],
           FontFamily->"Helvetica",
           FontSize->18]}, 
         {RGBColor[
           NCache[
            Rational[84, 85], 0.9882352941176471], 
           NCache[
            Rational[164, 255], 0.6431372549019608], 
           NCache[
            Rational[4, 255], 0.01568627450980392]], PointSize[
          0.003666666666666667], AbsoluteThickness[1.6], Opacity[0.12], 
          
          StyleBox[
           LineBox[{{0., 0.}, {1., -0.9200000000000002}, {2., -1.72}, {
            3., -2.0200000000000005`}}],
           FontFamily->"Helvetica",
           FontSize->18]}, 
         {RGBColor[
           NCache[
            Rational[84, 85], 0.9882352941176471], 
           NCache[
            Rational[164, 255], 0.6431372549019608], 
           NCache[
            Rational[4, 255], 0.01568627450980392]], PointSize[
          0.003666666666666667], AbsoluteThickness[1.6], Opacity[0.12], 
          
          StyleBox[
           LineBox[{{0., 0.}, {1., -0.94}, {2., -1.7000000000000002`}, {
            3., -2.08}}],
           FontFamily->"Helvetica",
           FontSize->18]}, 
         {RGBColor[
           NCache[
            Rational[84, 85], 0.9882352941176471], 
           NCache[
            Rational[164, 255], 0.6431372549019608], 
           NCache[
            Rational[4, 255], 0.01568627450980392]], PointSize[
          0.003666666666666667], AbsoluteThickness[1.6], Opacity[0.12], 
          
          StyleBox[
           LineBox[{{0., 0.}, {1., -1.08}, {2., -1.7800000000000002`}, {
            3., -2.1800000000000006`}}],
           FontFamily->"Helvetica",
           FontSize->18]}, 
         {RGBColor[
           NCache[
            Rational[84, 85], 0.9882352941176471], 
           NCache[
            Rational[164, 255], 0.6431372549019608], 
           NCache[
            Rational[4, 255], 0.01568627450980392]], PointSize[
          0.003666666666666667], AbsoluteThickness[1.6], Opacity[0.12], 
          
          StyleBox[
           LineBox[{{0., 0.}, {1., -1.0999999999999996`}, {
            2., -1.7999999999999998`}, {3., -1.9800000000000004`}}],
           FontFamily->"Helvetica",
           FontSize->18]}, 
         {RGBColor[
           NCache[
            Rational[84, 85], 0.9882352941176471], 
           NCache[
            Rational[164, 255], 0.6431372549019608], 
           NCache[
            Rational[4, 255], 0.01568627450980392]], PointSize[
          0.003666666666666667], AbsoluteThickness[1.6], Opacity[0.12], 
          
          StyleBox[
           LineBox[{{0., 0.}, {1., -0.9400000000000001}, {
            2., -1.8400000000000003`}, {3., -2.3400000000000003`}}],
           FontFamily->"Helvetica",
           FontSize->18]}, 
         {RGBColor[
           NCache[
            Rational[84, 85], 0.9882352941176471], 
           NCache[
            Rational[164, 255], 0.6431372549019608], 
           NCache[
            Rational[4, 255], 0.01568627450980392]], PointSize[
          0.003666666666666667], AbsoluteThickness[1.6], Opacity[0.12], 
          
          StyleBox[
           LineBox[{{0., 0.}, {1., -1.06}, {2., -1.7399999999999998`}, {
            3., -2.0400000000000005`}}],
           FontFamily->"Helvetica",
           FontSize->18]}, 
         {RGBColor[
           NCache[
            Rational[84, 85], 0.9882352941176471], 
           NCache[
            Rational[164, 255], 0.6431372549019608], 
           NCache[
            Rational[4, 255], 0.01568627450980392]], PointSize[
          0.003666666666666667], AbsoluteThickness[1.6], Opacity[0.12], 
          
          StyleBox[
           LineBox[{{0., 0.}, {1., -1.1}, {2., -1.7799999999999998`}, {
            3., -2.02}}],
           FontFamily->"Helvetica",
           FontSize->18]}, 
         {RGBColor[
           NCache[
            Rational[84, 85], 0.9882352941176471], 
           NCache[
            Rational[164, 255], 0.6431372549019608], 
           NCache[
            Rational[4, 255], 0.01568627450980392]], PointSize[
          0.003666666666666667], AbsoluteThickness[1.6], Opacity[0.12], 
          
          StyleBox[
           LineBox[{{0., 0.}, {1., -1.1}, {2., -1.7799999999999998`}, {
            3., -2.02}}],
           FontFamily->"Helvetica",
           FontSize->18]}, 
         {RGBColor[
           NCache[
            Rational[84, 85], 0.9882352941176471], 
           NCache[
            Rational[164, 255], 0.6431372549019608], 
           NCache[
            Rational[4, 255], 0.01568627450980392]], PointSize[
          0.003666666666666667], AbsoluteThickness[1.6], Opacity[0.12], 
          
          StyleBox[
           LineBox[{{0., 0.}, {1., -1.}, {2., -1.8600000000000003`}, {
            3., -2.24}}],
           FontFamily->"Helvetica",
           FontSize->18]}, 
         {RGBColor[
           NCache[
            Rational[84, 85], 0.9882352941176471], 
           NCache[
            Rational[164, 255], 0.6431372549019608], 
           NCache[
            Rational[4, 255], 0.01568627450980392]], PointSize[
          0.003666666666666667], AbsoluteThickness[1.6], Opacity[0.12], 
          
          StyleBox[
           LineBox[{{0., 0.}, {1., -1.02}, {2., -1.7600000000000002`}, {
            3., -1.7000000000000002`}}],
           FontFamily->"Helvetica",
           FontSize->18]}, 
         {RGBColor[
           NCache[
            Rational[84, 85], 0.9882352941176471], 
           NCache[
            Rational[164, 255], 0.6431372549019608], 
           NCache[
            Rational[4, 255], 0.01568627450980392]], PointSize[
          0.003666666666666667], AbsoluteThickness[1.6], Opacity[0.12], 
          
          StyleBox[
           LineBox[{{0., 0.}, {1., -1.}, {2., -1.6400000000000001`}, {
            3., -2.0799999999999996`}}],
           FontFamily->"Helvetica",
           FontSize->18]}, 
         {RGBColor[
           NCache[
            Rational[84, 85], 0.9882352941176471], 
           NCache[
            Rational[164, 255], 0.6431372549019608], 
           NCache[
            Rational[4, 255], 0.01568627450980392]], PointSize[
          0.003666666666666667], AbsoluteThickness[1.6], Opacity[0.12], 
          
          StyleBox[
           LineBox[{{0., 0.}, {1., -1.06}, {2., -1.7200000000000002`}, {
            3., -2.0799999999999996`}}],
           FontFamily->"Helvetica",
           FontSize->18]}, 
         {RGBColor[
           NCache[
            Rational[84, 85], 0.9882352941176471], 
           NCache[
            Rational[164, 255], 0.6431372549019608], 
           NCache[
            Rational[4, 255], 0.01568627450980392]], PointSize[
          0.003666666666666667], AbsoluteThickness[1.6], Opacity[0.12], 
          
          StyleBox[
           LineBox[{{0., 0.}, {1., -1.0999999999999996`}, {
            2., -1.7599999999999998`}, {3., -2.}}],
           FontFamily->"Helvetica",
           FontSize->18]}, 
         {RGBColor[
           NCache[
            Rational[84, 85], 0.9882352941176471], 
           NCache[
            Rational[164, 255], 0.6431372549019608], 
           NCache[
            Rational[4, 255], 0.01568627450980392]], PointSize[
          0.003666666666666667], AbsoluteThickness[1.6], Opacity[0.12], 
          
          StyleBox[
           LineBox[{{0., 0.}, {1., -1.0599999999999996`}, {
            2., -1.8599999999999994`}, {3., -2.1799999999999997`}}],
           FontFamily->"Helvetica",
           FontSize->18]}, 
         {RGBColor[
           NCache[
            Rational[84, 85], 0.9882352941176471], 
           NCache[
            Rational[164, 255], 0.6431372549019608], 
           NCache[
            Rational[4, 255], 0.01568627450980392]], PointSize[
          0.003666666666666667], AbsoluteThickness[1.6], Opacity[0.12], 
          
          StyleBox[
           LineBox[{{0., 0.}, {1., -0.8800000000000001}, {
            2., -1.5799999999999998`}, {3., -1.86}}],
           FontFamily->"Helvetica",
           FontSize->18]}, 
         {RGBColor[
           NCache[
            Rational[84, 85], 0.9882352941176471], 
           NCache[
            Rational[164, 255], 0.6431372549019608], 
           NCache[
            Rational[4, 255], 0.01568627450980392]], PointSize[
          0.003666666666666667], AbsoluteThickness[1.6], Opacity[0.12], 
          StyleBox[
           LineBox[{{0., 0.}, {1., -1.0599999999999996`}, {
            2., -1.6399999999999997`}, {3., -1.6799999999999997`}}],
           FontFamily->"Helvetica",
           FontSize->18]}, 
         {RGBColor[
           NCache[
            Rational[84, 85], 0.9882352941176471], 
           NCache[
            Rational[164, 255], 0.6431372549019608], 
           NCache[
            Rational[4, 255], 0.01568627450980392]], PointSize[
          0.003666666666666667], AbsoluteThickness[1.6], Opacity[0.12], 
          
          StyleBox[
           LineBox[{{0., 0.}, {1., -1.}, {2., -1.7799999999999998`}, {
            3., -2.1}}],
           FontFamily->"Helvetica",
           FontSize->18]}, 
         {RGBColor[
           NCache[
            Rational[84, 85], 0.9882352941176471], 
           NCache[
            Rational[164, 255], 0.6431372549019608], 
           NCache[
            Rational[4, 255], 0.01568627450980392]], PointSize[
          0.003666666666666667], AbsoluteThickness[1.6], Opacity[0.12], 
          
          StyleBox[
           LineBox[{{0., 0.}, {1., -1.04}, {2., -1.6199999999999997`}, {
            3., -1.7799999999999998`}}],
           FontFamily->"Helvetica",
           FontSize->18]}, 
         {RGBColor[
           NCache[
            Rational[84, 85], 0.9882352941176471], 
           NCache[
            Rational[164, 255], 0.6431372549019608], 
           NCache[
            Rational[4, 255], 0.01568627450980392]], PointSize[
          0.003666666666666667], AbsoluteThickness[1.6], Opacity[0.12], 
          
          StyleBox[
           LineBox[{{0., 0.}, {1., -0.94}, {2., -1.7600000000000002`}, {
            3., -2.18}}],
           FontFamily->"Helvetica",
           FontSize->18]}, 
         {RGBColor[
           NCache[
            Rational[84, 85], 0.9882352941176471], 
           NCache[
            Rational[164, 255], 0.6431372549019608], 
           NCache[
            Rational[4, 255], 0.01568627450980392]], PointSize[
          0.003666666666666667], AbsoluteThickness[1.6], Opacity[0.12], 
          
          StyleBox[
           LineBox[{{0., 0.}, {1., -1.12}, {2., -1.7599999999999998`}, {
            3., -2.0200000000000005`}}],
           FontFamily->"Helvetica",
           FontSize->18]}, 
         {RGBColor[
           NCache[
            Rational[84, 85], 0.9882352941176471], 
           NCache[
            Rational[164, 255], 0.6431372549019608], 
           NCache[
            Rational[4, 255], 0.01568627450980392]], PointSize[
          0.003666666666666667], AbsoluteThickness[1.6], Opacity[0.12], 
          
          StyleBox[
           LineBox[{{0., 0.}, {1., -1.0600000000000005`}, {
            2., -1.8200000000000003`}, {3., -2.1000000000000005`}}],
           FontFamily->"Helvetica",
           FontSize->18]}, 
         {RGBColor[
           NCache[
            Rational[84, 85], 0.9882352941176471], 
           NCache[
            Rational[164, 255], 0.6431372549019608], 
           NCache[
            Rational[4, 255], 0.01568627450980392]], PointSize[
          0.003666666666666667], AbsoluteThickness[1.6], Opacity[0.12], 
          
          StyleBox[
           LineBox[{{0., 0.}, {1., -0.9199999999999999}, {2., -1.82}, {
            3., -2.3200000000000003`}}],
           FontFamily->"Helvetica",
           FontSize->18]}, 
         {RGBColor[
           NCache[
            Rational[84, 85], 0.9882352941176471], 
           NCache[
            Rational[164, 255], 0.6431372549019608], 
           NCache[
            Rational[4, 255], 0.01568627450980392]], PointSize[
          0.003666666666666667], AbsoluteThickness[1.6], Opacity[0.12], 
          
          StyleBox[
           LineBox[{{0., 0.}, {1., -1.0799999999999996`}, {2., -1.6}, {
            3., -1.8199999999999998`}}],
           FontFamily->"Helvetica",
           FontSize->18]}, 
         {RGBColor[
           NCache[
            Rational[84, 85], 0.9882352941176471], 
           NCache[
            Rational[164, 255], 0.6431372549019608], 
           NCache[
            Rational[4, 255], 0.01568627450980392]], PointSize[
          0.003666666666666667], AbsoluteThickness[1.6], Opacity[0.12], 
          
          StyleBox[
           LineBox[{{0., 0.}, {1., -1.0199999999999996`}, {
            2., -1.5199999999999996`}, {3., -1.58}}],
           FontFamily->"Helvetica",
           FontSize->18]}, 
         {RGBColor[
           NCache[
            Rational[84, 85], 0.9882352941176471], 
           NCache[
            Rational[164, 255], 0.6431372549019608], 
           NCache[
            Rational[4, 255], 0.01568627450980392]], PointSize[
          0.003666666666666667], AbsoluteThickness[1.6], Opacity[0.12], 
          
          StyleBox[
           LineBox[{{0., 0.}, {1., -1.1399999999999997`}, {
            2., -1.8399999999999999`}, {3., -2.0199999999999996`}}],
           FontFamily->"Helvetica",
           FontSize->18]}, 
         {RGBColor[
           NCache[
            Rational[84, 85], 0.9882352941176471], 
           NCache[
            Rational[164, 255], 0.6431372549019608], 
           NCache[
            Rational[4, 255], 0.01568627450980392]], PointSize[
          0.003666666666666667], AbsoluteThickness[1.6], Opacity[0.12], 
          
          StyleBox[
           LineBox[{{0., 0.}, {1., -1.06}, {2., -1.7000000000000002`}, {
            3., -2.08}}],
           FontFamily->"Helvetica",
           FontSize->18]}, 
         {RGBColor[
           NCache[
            Rational[84, 85], 0.9882352941176471], 
           NCache[
            Rational[164, 255], 0.6431372549019608], 
           NCache[
            Rational[4, 255], 0.01568627450980392]], PointSize[
          0.003666666666666667], AbsoluteThickness[1.6], Opacity[0.12], 
          
          StyleBox[
           LineBox[{{0., 0.}, {1., -1.1}, {2., -1.7200000000000002`}, {
            3., -2.0399999999999996`}}],
           FontFamily->"Helvetica",
           FontSize->18]}, 
         {RGBColor[
           NCache[
            Rational[84, 85], 0.9882352941176471], 
           NCache[
            Rational[164, 255], 0.6431372549019608], 
           NCache[
            Rational[4, 255], 0.01568627450980392]], PointSize[
          0.003666666666666667], AbsoluteThickness[1.6], Opacity[0.12], 
          
          StyleBox[
           LineBox[{{0., 0.}, {1., -1.}, {2., -1.54}, {
            3., -1.9999999999999996`}}],
           FontFamily->"Helvetica",
           FontSize->18]}, 
         {RGBColor[
           NCache[
            Rational[84, 85], 0.9882352941176471], 
           NCache[
            Rational[164, 255], 0.6431372549019608], 
           NCache[
            Rational[4, 255], 0.01568627450980392]], PointSize[
          0.003666666666666667], AbsoluteThickness[1.6], Opacity[0.12], 
          
          StyleBox[
           LineBox[{{0., 0.}, {1., -1.0200000000000002`}, {2., -1.8}, {
            3., -2.1799999999999997`}}],
           FontFamily->"Helvetica",
           FontSize->18]}, 
         {RGBColor[
           NCache[
            Rational[84, 85], 0.9882352941176471], 
           NCache[
            Rational[164, 255], 0.6431372549019608], 
           NCache[
            Rational[4, 255], 0.01568627450980392]], PointSize[
          0.003666666666666667], AbsoluteThickness[1.6], Opacity[0.12], 
          
          StyleBox[
           LineBox[{{0., 0.}, {1., -1.0599999999999996`}, {
            2., -1.7399999999999993`}, {3., -1.8999999999999995`}}],
           FontFamily->"Helvetica",
           FontSize->18]}, 
         {RGBColor[
           NCache[
            Rational[84, 85], 0.9882352941176471], 
           NCache[
            Rational[164, 255], 0.6431372549019608], 
           NCache[
            Rational[4, 255], 0.01568627450980392]], PointSize[
          0.003666666666666667], AbsoluteThickness[1.6], Opacity[0.12], 
          
          StyleBox[
           LineBox[{{0., 0.}, {1., -1.08}, {2., -1.7600000000000007`}, {
            3., -1.9200000000000008`}}],
           FontFamily->"Helvetica",
           FontSize->18]}, 
         {RGBColor[
           NCache[
            Rational[84, 85], 0.9882352941176471], 
           NCache[
            Rational[164, 255], 0.6431372549019608], 
           NCache[
            Rational[4, 255], 0.01568627450980392]], PointSize[
          0.003666666666666667], AbsoluteThickness[1.6], Opacity[0.12], 
          
          StyleBox[
           LineBox[{{0., 0.}, {1., -1.06}, {2., -1.8000000000000003`}, {
            3., -2.0399999999999996`}}],
           FontFamily->"Helvetica",
           FontSize->18]}, 
         {RGBColor[
           NCache[
            Rational[84, 85], 0.9882352941176471], 
           NCache[
            Rational[164, 255], 0.6431372549019608], 
           NCache[
            Rational[4, 255], 0.01568627450980392]], PointSize[
          0.003666666666666667], AbsoluteThickness[1.6], Opacity[0.12], 
          
          StyleBox[
           LineBox[{{0., 0.}, {1., -0.96}, {2., -1.7400000000000002`}, {
            3., -2.08}}],
           FontFamily->"Helvetica",
           FontSize->18]}, 
         {RGBColor[
           NCache[
            Rational[84, 85], 0.9882352941176471], 
           NCache[
            Rational[164, 255], 0.6431372549019608], 
           NCache[
            Rational[4, 255], 0.01568627450980392]], PointSize[
          0.003666666666666667], AbsoluteThickness[1.6], Opacity[0.12], 
          
          StyleBox[
           LineBox[{{0., 0.}, {1., -1.}, {2., -1.7799999999999998`}, {
            3., -2.14}}],
           FontFamily->"Helvetica",
           FontSize->18]}, 
         {RGBColor[
           NCache[
            Rational[84, 85], 0.9882352941176471], 
           NCache[
            Rational[164, 255], 0.6431372549019608], 
           NCache[
            Rational[4, 255], 0.01568627450980392]], PointSize[
          0.003666666666666667], AbsoluteThickness[1.6], Opacity[0.12], 
          StyleBox[
           LineBox[{{0., 0.}, {1., -1.0999999999999996`}, {
            2., -1.8200000000000003`}, {3., -2.0600000000000005`}}],
           FontFamily->"Helvetica",
           FontSize->18]}, 
         {RGBColor[
           NCache[
            Rational[84, 85], 0.9882352941176471], 
           NCache[
            Rational[164, 255], 0.6431372549019608], 
           NCache[
            Rational[4, 255], 0.01568627450980392]], PointSize[
          0.003666666666666667], AbsoluteThickness[1.6], Opacity[0.12], 
          
          StyleBox[
           LineBox[{{0., 0.}, {1., -1.08}, {2., -1.7800000000000002`}, {
            3., -2.08}}],
           FontFamily->"Helvetica",
           FontSize->18]}, 
         {RGBColor[
           NCache[
            Rational[84, 85], 0.9882352941176471], 
           NCache[
            Rational[164, 255], 0.6431372549019608], 
           NCache[
            Rational[4, 255], 0.01568627450980392]], PointSize[
          0.003666666666666667], AbsoluteThickness[1.6], Opacity[0.12], 
          
          StyleBox[
           LineBox[{{0., 0.}, {1., -1.0599999999999998`}, {2., -1.84}, {
            3., -1.78}}],
           FontFamily->"Helvetica",
           FontSize->18]}, 
         {RGBColor[
           NCache[
            Rational[84, 85], 0.9882352941176471], 
           NCache[
            Rational[164, 255], 0.6431372549019608], 
           NCache[
            Rational[4, 255], 0.01568627450980392]], PointSize[
          0.003666666666666667], AbsoluteThickness[1.6], Opacity[0.12], 
          
          StyleBox[
           LineBox[{{0., 0.}, {1., -0.94}, {2., -1.2799999999999998`}, {
            3., -1.5400000000000005`}}],
           FontFamily->"Helvetica",
           FontSize->18]}, 
         {RGBColor[
           NCache[
            Rational[84, 85], 0.9882352941176471], 
           NCache[
            Rational[164, 255], 0.6431372549019608], 
           NCache[
            Rational[4, 255], 0.01568627450980392]], PointSize[
          0.003666666666666667], AbsoluteThickness[1.6], Opacity[0.12], 
          
          StyleBox[
           LineBox[{{0., 0.}, {1., -1.12}, {2., -1.7400000000000002`}, {
            3., -2.04}}],
           FontFamily->"Helvetica",
           FontSize->18]}, 
         {RGBColor[
           NCache[
            Rational[84, 85], 0.9882352941176471], 
           NCache[
            Rational[164, 255], 0.6431372549019608], 
           NCache[
            Rational[4, 255], 0.01568627450980392]], PointSize[
          0.003666666666666667], AbsoluteThickness[1.6], Opacity[0.12], 
          
          StyleBox[
           LineBox[{{0., 0.}, {1., -1.0599999999999996`}, {
            2., -1.7000000000000002`}, {3., -2.08}}],
           FontFamily->"Helvetica",
           FontSize->18]}, 
         {RGBColor[
           NCache[
            Rational[84, 85], 0.9882352941176471], 
           NCache[
            Rational[164, 255], 0.6431372549019608], 
           NCache[
            Rational[4, 255], 0.01568627450980392]], PointSize[
          0.003666666666666667], AbsoluteThickness[1.6], Opacity[0.12], 
          
          StyleBox[
           LineBox[{{0., 0.}, {1., -1.1199999999999997`}, {
            2., -1.7399999999999998`}, {3., -1.98}}],
           FontFamily->"Helvetica",
           FontSize->18]}, 
         {RGBColor[
           NCache[
            Rational[84, 85], 0.9882352941176471], 
           NCache[
            Rational[164, 255], 0.6431372549019608], 
           NCache[
            Rational[4, 255], 0.01568627450980392]], PointSize[
          0.003666666666666667], AbsoluteThickness[1.6], Opacity[0.12], 
          
          StyleBox[
           LineBox[{{0., 0.}, {1., -1.0599999999999996`}, {
            2., -1.6600000000000001`}, {3., -1.7800000000000002`}}],
           FontFamily->"Helvetica",
           FontSize->18]}, 
         {RGBColor[
           NCache[
            Rational[84, 85], 0.9882352941176471], 
           NCache[
            Rational[164, 255], 0.6431372549019608], 
           NCache[
            Rational[4, 255], 0.01568627450980392]], PointSize[
          0.003666666666666667], AbsoluteThickness[1.6], Opacity[0.12], 
          
          StyleBox[
           LineBox[{{0., 0.}, {1., -0.88}, {2., -1.7799999999999998`}, {
            3., -2.26}}],
           FontFamily->"Helvetica",
           FontSize->18]}, 
         {RGBColor[
           NCache[
            Rational[84, 85], 0.9882352941176471], 
           NCache[
            Rational[164, 255], 0.6431372549019608], 
           NCache[
            Rational[4, 255], 0.01568627450980392]], PointSize[
          0.003666666666666667], AbsoluteThickness[1.6], Opacity[0.12], 
          
          StyleBox[
           LineBox[{{0., 0.}, {1., -1.02}, {2., -1.7600000000000002`}, {
            3., -2.1999999999999997`}}],
           FontFamily->"Helvetica",
           FontSize->18]}, 
         {RGBColor[
           NCache[
            Rational[84, 85], 0.9882352941176471], 
           NCache[
            Rational[164, 255], 0.6431372549019608], 
           NCache[
            Rational[4, 255], 0.01568627450980392]], PointSize[
          0.003666666666666667], AbsoluteThickness[1.6], Opacity[0.12], 
          
          StyleBox[
           LineBox[{{0., 0.}, {1., -1.1}, {2., -1.6999999999999997`}, {
            3., -1.9600000000000004`}}],
           FontFamily->"Helvetica",
           FontSize->18]}, 
         {RGBColor[
           NCache[
            Rational[84, 85], 0.9882352941176471], 
           NCache[
            Rational[164, 255], 0.6431372549019608], 
           NCache[
            Rational[4, 255], 0.01568627450980392]], PointSize[
          0.003666666666666667], AbsoluteThickness[1.6], Opacity[0.12], 
          
          StyleBox[
           LineBox[{{0., 0.}, {1., -1.06}, {2., -1.7800000000000002`}, {
            3., -2.16}}],
           FontFamily->"Helvetica",
           FontSize->18]}, 
         {RGBColor[
           NCache[
            Rational[84, 85], 0.9882352941176471], 
           NCache[
            Rational[164, 255], 0.6431372549019608], 
           NCache[
            Rational[4, 255], 0.01568627450980392]], PointSize[
          0.003666666666666667], AbsoluteThickness[1.6], Opacity[0.12], 
          
          StyleBox[
           LineBox[{{0., 0.}, {1., -1.}, {2., -1.6799999999999997`}, {
            3., -2.}}],
           FontFamily->"Helvetica",
           FontSize->18]}, 
         {RGBColor[
           NCache[
            Rational[84, 85], 0.9882352941176471], 
           NCache[
            Rational[164, 255], 0.6431372549019608], 
           NCache[
            Rational[4, 255], 0.01568627450980392]], PointSize[
          0.003666666666666667], AbsoluteThickness[1.6], Opacity[0.12], 
          
          StyleBox[
           LineBox[{{0., 0.}, {1., -0.9600000000000002}, {2., -1.82}, {
            3., -2.2199999999999998`}}],
           FontFamily->"Helvetica",
           FontSize->18]}, 
         {RGBColor[
           NCache[
            Rational[84, 85], 0.9882352941176471], 
           NCache[
            Rational[164, 255], 0.6431372549019608], 
           NCache[
            Rational[4, 255], 0.01568627450980392]], PointSize[
          0.003666666666666667], AbsoluteThickness[1.6], Opacity[0.12], 
          
          StyleBox[
           LineBox[{{0., 0.}, {1., -1.02}, {2., -1.7600000000000002`}, {
            3., -2.1}}],
           FontFamily->"Helvetica",
           FontSize->18]}, 
         {RGBColor[
           NCache[
            Rational[84, 85], 0.9882352941176471], 
           NCache[
            Rational[164, 255], 0.6431372549019608], 
           NCache[
            Rational[4, 255], 0.01568627450980392]], PointSize[
          0.003666666666666667], AbsoluteThickness[1.6], Opacity[0.12], 
          
          StyleBox[
           LineBox[{{0., 0.}, {1., -1.06}, {2., -1.7799999999999998`}, {
            3., -2.06}}],
           FontFamily->"Helvetica",
           FontSize->18]}, 
         {RGBColor[
           NCache[
            Rational[84, 85], 0.9882352941176471], 
           NCache[
            Rational[164, 255], 0.6431372549019608], 
           NCache[
            Rational[4, 255], 0.01568627450980392]], PointSize[
          0.003666666666666667], AbsoluteThickness[1.6], Opacity[0.12], 
          
          StyleBox[
           LineBox[{{0., 0.}, {1., -1.0600000000000005`}, {
            2., -1.7800000000000002`}, {3., -1.92}}],
           FontFamily->"Helvetica",
           FontSize->18]}, 
         {RGBColor[
           NCache[
            Rational[84, 85], 0.9882352941176471], 
           NCache[
            Rational[164, 255], 0.6431372549019608], 
           NCache[
            Rational[4, 255], 0.01568627450980392]], PointSize[
          0.003666666666666667], AbsoluteThickness[1.6], Opacity[0.12], 
          
          StyleBox[
           LineBox[{{0., 0.}, {1., -1.1}, {2., -1.6800000000000002`}, {
            3., -1.94}}],
           FontFamily->"Helvetica",
           FontSize->18]}, 
         {RGBColor[
           NCache[
            Rational[84, 85], 0.9882352941176471], 
           NCache[
            Rational[164, 255], 0.6431372549019608], 
           NCache[
            Rational[4, 255], 0.01568627450980392]], PointSize[
          0.003666666666666667], AbsoluteThickness[1.6], Opacity[0.12], 
          
          StyleBox[
           LineBox[{{0., 0.}, {1., -1.0999999999999996`}, {2., -1.62}, {
            3., -1.8399999999999999`}}],
           FontFamily->"Helvetica",
           FontSize->18]}, 
         {RGBColor[
           NCache[
            Rational[84, 85], 0.9882352941176471], 
           NCache[
            Rational[164, 255], 0.6431372549019608], 
           NCache[
            Rational[4, 255], 0.01568627450980392]], PointSize[
          0.003666666666666667], AbsoluteThickness[1.6], Opacity[0.12], 
          
          StyleBox[
           LineBox[{{0., 0.}, {1., -0.96}, {2., -1.8599999999999999`}, {
            3., -2.28}}],
           FontFamily->"Helvetica",
           FontSize->18]}, 
         {RGBColor[
           NCache[
            Rational[84, 85], 0.9882352941176471], 
           NCache[
            Rational[164, 255], 0.6431372549019608], 
           NCache[
            Rational[4, 255], 0.01568627450980392]], PointSize[
          0.003666666666666667], AbsoluteThickness[1.6], Opacity[0.12], 
          
          StyleBox[
           LineBox[{{0., 0.}, {1., -1.0800000000000005`}, {
            2., -1.5800000000000005`}, {3., -1.7200000000000002`}}],
           FontFamily->"Helvetica",
           FontSize->18]}, 
         {RGBColor[
           NCache[
            Rational[84, 85], 0.9882352941176471], 
           NCache[
            Rational[164, 255], 0.6431372549019608], 
           NCache[
            Rational[4, 255], 0.01568627450980392]], PointSize[
          0.003666666666666667], AbsoluteThickness[1.6], Opacity[0.12], 
          
          StyleBox[
           LineBox[{{0., 0.}, {1., -1.02}, {2., -1.6200000000000006`}, {
            3., -1.8000000000000003`}}],
           FontFamily->"Helvetica",
           FontSize->18]}, 
         {RGBColor[
           NCache[
            Rational[84, 85], 0.9882352941176471], 
           NCache[
            Rational[164, 255], 0.6431372549019608], 
           NCache[
            Rational[4, 255], 0.01568627450980392]], PointSize[
          0.003666666666666667], AbsoluteThickness[1.6], Opacity[0.12], 
          
          StyleBox[
           LineBox[{{0., 0.}, {1., -1.1000000000000005`}, {
            2., -1.7199999999999998`}, {3., -2.}}],
           FontFamily->"Helvetica",
           FontSize->18]}, 
         {RGBColor[
           NCache[
            Rational[84, 85], 0.9882352941176471], 
           NCache[
            Rational[164, 255], 0.6431372549019608], 
           NCache[
            Rational[4, 255], 0.01568627450980392]], PointSize[
          0.003666666666666667], AbsoluteThickness[1.6], Opacity[0.12], 
          
          StyleBox[
           LineBox[{{0., 0.}, {1., -0.8999999999999999}, {
            2., -1.7200000000000002`}, {3., -2.}}],
           FontFamily->"Helvetica",
           FontSize->18]}, 
         {RGBColor[
           NCache[
            Rational[84, 85], 0.9882352941176471], 
           NCache[
            Rational[164, 255], 0.6431372549019608], 
           NCache[
            Rational[4, 255], 0.01568627450980392]], PointSize[
          0.003666666666666667], AbsoluteThickness[1.6], Opacity[0.12], 
          
          StyleBox[
           LineBox[{{0., 0.}, {1., -1.}, {2., -1.6600000000000001`}, {
            3., -2.0199999999999996`}}],
           FontFamily->"Helvetica",
           FontSize->18]}, 
         {RGBColor[
           NCache[
            Rational[84, 85], 0.9882352941176471], 
           NCache[
            Rational[164, 255], 0.6431372549019608], 
           NCache[
            Rational[4, 255], 0.01568627450980392]], PointSize[
          0.003666666666666667], AbsoluteThickness[1.6], Opacity[0.12], 
          
          StyleBox[
           LineBox[{{0., 0.}, {1., -0.98}, {2., -1.5000000000000004`}, {
            3., -1.8599999999999999`}}],
           FontFamily->"Helvetica",
           FontSize->18]}, 
         {RGBColor[
           NCache[
            Rational[84, 85], 0.9882352941176471], 
           NCache[
            Rational[164, 255], 0.6431372549019608], 
           NCache[
            Rational[4, 255], 0.01568627450980392]], PointSize[
          0.003666666666666667], AbsoluteThickness[1.6], Opacity[0.12], 
          
          StyleBox[
           LineBox[{{0., 0.}, {1., -1.}, {2., -1.7999999999999998`}, {
            3., -2.16}}],
           FontFamily->"Helvetica",
           FontSize->18]}, 
         {RGBColor[
           NCache[
            Rational[84, 85], 0.9882352941176471], 
           NCache[
            Rational[164, 255], 0.6431372549019608], 
           NCache[
            Rational[4, 255], 0.01568627450980392]], PointSize[
          0.003666666666666667], AbsoluteThickness[1.6], Opacity[0.12], 
          StyleBox[
           LineBox[{{0., 0.}, {1., -0.94}, {2., -1.8200000000000003`}, {
            3., -2.3000000000000003`}}],
           FontFamily->"Helvetica",
           FontSize->18]}, 
         {RGBColor[
           NCache[
            Rational[84, 85], 0.9882352941176471], 
           NCache[
            Rational[164, 255], 0.6431372549019608], 
           NCache[
            Rational[4, 255], 0.01568627450980392]], PointSize[
          0.003666666666666667], AbsoluteThickness[1.6], Opacity[0.12], 
          
          StyleBox[
           LineBox[{{0., 0.}, {1., -1.0799999999999996`}, {
            2., -1.7399999999999998`}, {3., -1.6199999999999997`}}],
           FontFamily->"Helvetica",
           FontSize->18]}, 
         {RGBColor[
           NCache[
            Rational[84, 85], 0.9882352941176471], 
           NCache[
            Rational[164, 255], 0.6431372549019608], 
           NCache[
            Rational[4, 255], 0.01568627450980392]], PointSize[
          0.003666666666666667], AbsoluteThickness[1.6], Opacity[0.12], 
          
          StyleBox[
           LineBox[{{0., 0.}, {1., -0.9600000000000002}, {2., -1.8}, {
            3., -2.2800000000000002`}}],
           FontFamily->"Helvetica",
           FontSize->18]}, 
         {RGBColor[
           NCache[
            Rational[84, 85], 0.9882352941176471], 
           NCache[
            Rational[164, 255], 0.6431372549019608], 
           NCache[
            Rational[4, 255], 0.01568627450980392]], PointSize[
          0.003666666666666667], AbsoluteThickness[1.6], Opacity[0.12], 
          
          StyleBox[
           LineBox[{{0., 0.}, {1., -1.}, {2., -1.62}, {
            3., -1.8600000000000003`}}],
           FontFamily->"Helvetica",
           FontSize->18]}, 
         {RGBColor[
           NCache[
            Rational[84, 85], 0.9882352941176471], 
           NCache[
            Rational[164, 255], 0.6431372549019608], 
           NCache[
            Rational[4, 255], 0.01568627450980392]], PointSize[
          0.003666666666666667], AbsoluteThickness[1.6], Opacity[0.12], 
          
          StyleBox[
           LineBox[{{0., 0.}, {1., -0.98}, {2., -1.7399999999999998`}, {
            3., -2.2399999999999998`}}],
           FontFamily->"Helvetica",
           FontSize->18]}, 
         {RGBColor[
           NCache[
            Rational[84, 85], 0.9882352941176471], 
           NCache[
            Rational[164, 255], 0.6431372549019608], 
           NCache[
            Rational[4, 255], 0.01568627450980392]], PointSize[
          0.003666666666666667], AbsoluteThickness[1.6], Opacity[0.12], 
          
          StyleBox[
           LineBox[{{0., 0.}, {1., -1.0599999999999996`}, {
            2., -1.5599999999999996`}, {3., -1.8599999999999994`}}],
           FontFamily->"Helvetica",
           FontSize->18]}, 
         {RGBColor[
           NCache[
            Rational[84, 85], 0.9882352941176471], 
           NCache[
            Rational[164, 255], 0.6431372549019608], 
           NCache[
            Rational[4, 255], 0.01568627450980392]], PointSize[
          0.003666666666666667], AbsoluteThickness[1.6], Opacity[0.12], 
          
          StyleBox[
           LineBox[{{0., 0.}, {1., -1.0800000000000005`}, {
            2., -1.7799999999999998`}, {3., -2.1199999999999997`}}],
           FontFamily->"Helvetica",
           FontSize->18]}, 
         {RGBColor[
           NCache[
            Rational[84, 85], 0.9882352941176471], 
           NCache[
            Rational[164, 255], 0.6431372549019608], 
           NCache[
            Rational[4, 255], 0.01568627450980392]], PointSize[
          0.003666666666666667], AbsoluteThickness[1.6], Opacity[0.12], 
          
          StyleBox[
           LineBox[{{0., 0.}, {1., -1.08}, {2., -1.6799999999999997`}, {
            3., -1.9399999999999995`}}],
           FontFamily->"Helvetica",
           FontSize->18]}, 
         {RGBColor[
           NCache[
            Rational[84, 85], 0.9882352941176471], 
           NCache[
            Rational[164, 255], 0.6431372549019608], 
           NCache[
            Rational[4, 255], 0.01568627450980392]], PointSize[
          0.003666666666666667], AbsoluteThickness[1.6], Opacity[0.12], 
          
          StyleBox[
           LineBox[{{0., 0.}, {1., -1.}, {2., -1.7000000000000002`}, {
            3., -1.9400000000000004`}}],
           FontFamily->"Helvetica",
           FontSize->18]}, 
         {RGBColor[
           NCache[
            Rational[84, 85], 0.9882352941176471], 
           NCache[
            Rational[164, 255], 0.6431372549019608], 
           NCache[
            Rational[4, 255], 0.01568627450980392]], PointSize[
          0.003666666666666667], AbsoluteThickness[1.6], Opacity[0.12], 
          
          StyleBox[
           LineBox[{{0., 0.}, {1., -1.0799999999999996`}, {
            2., -1.7200000000000002`}, {3., -1.94}}],
           FontFamily->"Helvetica",
           FontSize->18]}, 
         {RGBColor[
           NCache[
            Rational[84, 85], 0.9882352941176471], 
           NCache[
            Rational[164, 255], 0.6431372549019608], 
           NCache[
            Rational[4, 255], 0.01568627450980392]], PointSize[
          0.003666666666666667], AbsoluteThickness[1.6], Opacity[0.12], 
          
          StyleBox[
           LineBox[{{0., 0.}, {1., -1.08}, {2., -1.8000000000000003`}, {
            3., -2.1600000000000006`}}],
           FontFamily->"Helvetica",
           FontSize->18]}, 
         {RGBColor[
           NCache[
            Rational[84, 85], 0.9882352941176471], 
           NCache[
            Rational[164, 255], 0.6431372549019608], 
           NCache[
            Rational[4, 255], 0.01568627450980392]], PointSize[
          0.003666666666666667], AbsoluteThickness[1.6], Opacity[0.12], 
          
          StyleBox[
           LineBox[{{0., 0.}, {1., -1.1}, {2., -1.7399999999999998`}, {
            3., -2.06}}],
           FontFamily->"Helvetica",
           FontSize->18]}, 
         {RGBColor[
           NCache[
            Rational[84, 85], 0.9882352941176471], 
           NCache[
            Rational[164, 255], 0.6431372549019608], 
           NCache[
            Rational[4, 255], 0.01568627450980392]], PointSize[
          0.003666666666666667], AbsoluteThickness[1.6], Opacity[0.12], 
          
          StyleBox[
           LineBox[{{0., 0.}, {1., -1.04}, {2., -1.6799999999999997`}, {
            3., -1.8600000000000003`}}],
           FontFamily->"Helvetica",
           FontSize->18]}, 
         {RGBColor[
           NCache[
            Rational[84, 85], 0.9882352941176471], 
           NCache[
            Rational[164, 255], 0.6431372549019608], 
           NCache[
            Rational[4, 255], 0.01568627450980392]], PointSize[
          0.003666666666666667], AbsoluteThickness[1.6], Opacity[0.12], 
          
          StyleBox[
           LineBox[{{0., 0.}, {1., -1.02}, {2., -1.6599999999999997`}, {
            3., -1.94}}],
           FontFamily->"Helvetica",
           FontSize->18]}, 
         {RGBColor[
           NCache[
            Rational[84, 85], 0.9882352941176471], 
           NCache[
            Rational[164, 255], 0.6431372549019608], 
           NCache[
            Rational[4, 255], 0.01568627450980392]], PointSize[
          0.003666666666666667], AbsoluteThickness[1.6], Opacity[0.12], 
          
          StyleBox[
           LineBox[{{0., 0.}, {1., -1.0199999999999998`}, {
            2., -1.9800000000000002`}, {3., -2.1799999999999997`}}],
           FontFamily->"Helvetica",
           FontSize->18]}, 
         {RGBColor[
           NCache[
            Rational[84, 85], 0.9882352941176471], 
           NCache[
            Rational[164, 255], 0.6431372549019608], 
           NCache[
            Rational[4, 255], 0.01568627450980392]], PointSize[
          0.003666666666666667], AbsoluteThickness[1.6], Opacity[0.12], 
          
          StyleBox[
           LineBox[{{0., 0.}, {1., -1.06}, {2., -1.7800000000000002`}, {
            3., -2.1599999999999997`}}],
           FontFamily->"Helvetica",
           FontSize->18]}, 
         {RGBColor[
           NCache[
            Rational[84, 85], 0.9882352941176471], 
           NCache[
            Rational[164, 255], 0.6431372549019608], 
           NCache[
            Rational[4, 255], 0.01568627450980392]], PointSize[
          0.003666666666666667], AbsoluteThickness[1.6], Opacity[0.12], 
          
          StyleBox[
           LineBox[{{0., 0.}, {1., -1.1199999999999997`}, {
            2., -1.8000000000000003`}, {3., -1.9999999999999996`}}],
           FontFamily->"Helvetica",
           FontSize->18]}, 
         {RGBColor[
           NCache[
            Rational[84, 85], 0.9882352941176471], 
           NCache[
            Rational[164, 255], 0.6431372549019608], 
           NCache[
            Rational[4, 255], 0.01568627450980392]], PointSize[
          0.003666666666666667], AbsoluteThickness[1.6], Opacity[0.12], 
          
          StyleBox[
           LineBox[{{0., 0.}, {1., -0.98}, {2., -1.7400000000000002`}, {
            3., -2.14}}],
           FontFamily->"Helvetica",
           FontSize->18]}, 
         {RGBColor[
           NCache[
            Rational[84, 85], 0.9882352941176471], 
           NCache[
            Rational[164, 255], 0.6431372549019608], 
           NCache[
            Rational[4, 255], 0.01568627450980392]], PointSize[
          0.003666666666666667], AbsoluteThickness[1.6], Opacity[0.12], 
          
          StyleBox[
           LineBox[{{0., 0.}, {1., -1.0799999999999996`}, {
            2., -1.8199999999999998`}, {3., -2.1599999999999997`}}],
           FontFamily->"Helvetica",
           FontSize->18]}, 
         {RGBColor[
           NCache[
            Rational[84, 85], 0.9882352941176471], 
           NCache[
            Rational[164, 255], 0.6431372549019608], 
           NCache[
            Rational[4, 255], 0.01568627450980392]], PointSize[
          0.003666666666666667], AbsoluteThickness[1.6], Opacity[0.12], 
          StyleBox[
           LineBox[{{0., 0.}, {1., -0.98}, {2., -1.3000000000000003`}, {
            3., -1.52}}],
           FontFamily->"Helvetica",
           FontSize->18]}, 
         {RGBColor[
           NCache[
            Rational[84, 85], 0.9882352941176471], 
           NCache[
            Rational[164, 255], 0.6431372549019608], 
           NCache[
            Rational[4, 255], 0.01568627450980392]], PointSize[
          0.003666666666666667], AbsoluteThickness[1.6], Opacity[0.12], 
          
          StyleBox[
           LineBox[{{0., 0.}, {1., -1.06}, {2., -1.7600000000000002`}, {
            3., -2.1999999999999997`}}],
           FontFamily->"Helvetica",
           FontSize->18]}, 
         {RGBColor[
           NCache[
            Rational[84, 85], 0.9882352941176471], 
           NCache[
            Rational[164, 255], 0.6431372549019608], 
           NCache[
            Rational[4, 255], 0.01568627450980392]], PointSize[
          0.003666666666666667], AbsoluteThickness[1.6], Opacity[0.12], 
          
          StyleBox[
           LineBox[{{0., 0.}, {1., -1.1000000000000005`}, {
            2., -1.7800000000000002`}, {3., -2.}}],
           FontFamily->"Helvetica",
           FontSize->18]}, 
         {RGBColor[
           NCache[
            Rational[84, 85], 0.9882352941176471], 
           NCache[
            Rational[164, 255], 0.6431372549019608], 
           NCache[
            Rational[4, 255], 0.01568627450980392]], PointSize[
          0.003666666666666667], AbsoluteThickness[1.6], Opacity[0.12], 
          
          StyleBox[
           LineBox[{{0., 0.}, {1., -1.0999999999999996`}, {
            2., -1.7199999999999998`}, {3., -2.0199999999999996`}}],
           FontFamily->"Helvetica",
           FontSize->18]}, 
         {RGBColor[
           NCache[
            Rational[84, 85], 0.9882352941176471], 
           NCache[
            Rational[164, 255], 0.6431372549019608], 
           NCache[
            Rational[4, 255], 0.01568627450980392]], PointSize[
          0.003666666666666667], AbsoluteThickness[1.6], Opacity[0.12], 
          
          StyleBox[
           LineBox[{{0., 0.}, {1., -1.06}, {2., -1.6800000000000002`}, {
            3., -1.8599999999999999`}}],
           FontFamily->"Helvetica",
           FontSize->18]}, 
         {RGBColor[
           NCache[
            Rational[84, 85], 0.9882352941176471], 
           NCache[
            Rational[164, 255], 0.6431372549019608], 
           NCache[
            Rational[4, 255], 0.01568627450980392]], PointSize[
          0.003666666666666667], AbsoluteThickness[1.6], Opacity[0.12], 
          
          StyleBox[
           LineBox[{{0., 0.}, {1., -0.9800000000000004}, {2., -1.62}, {
            3., -1.88}}],
           FontFamily->"Helvetica",
           FontSize->18]}, 
         {RGBColor[
           NCache[
            Rational[84, 85], 0.9882352941176471], 
           NCache[
            Rational[164, 255], 0.6431372549019608], 
           NCache[
            Rational[4, 255], 0.01568627450980392]], PointSize[
          0.003666666666666667], AbsoluteThickness[1.6], Opacity[0.12], 
          
          StyleBox[
           LineBox[{{0., 0.}, {1., -0.9}, {2., -1.7999999999999998`}, {
            3., -2.34}}],
           FontFamily->"Helvetica",
           FontSize->18]}, 
         {RGBColor[
           NCache[
            Rational[84, 85], 0.9882352941176471], 
           NCache[
            Rational[164, 255], 0.6431372549019608], 
           NCache[
            Rational[4, 255], 0.01568627450980392]], PointSize[
          0.003666666666666667], AbsoluteThickness[1.6], Opacity[0.12], 
          
          StyleBox[
           LineBox[{{0., 0.}, {1., -1.0600000000000005`}, {
            2., -1.7199999999999998`}, {3., -1.9000000000000004`}}],
           FontFamily->"Helvetica",
           FontSize->18]}, 
         {RGBColor[
           NCache[
            Rational[84, 85], 0.9882352941176471], 
           NCache[
            Rational[164, 255], 0.6431372549019608], 
           NCache[
            Rational[4, 255], 0.01568627450980392]], PointSize[
          0.003666666666666667], AbsoluteThickness[1.6], Opacity[0.12], 
          
          StyleBox[
           LineBox[{{0., 0.}, {1., -1.04}, {2., -1.6599999999999997`}, {
            3., -1.9}}],
           FontFamily->"Helvetica",
           FontSize->18]}, 
         {RGBColor[
           NCache[
            Rational[84, 85], 0.9882352941176471], 
           NCache[
            Rational[164, 255], 0.6431372549019608], 
           NCache[
            Rational[4, 255], 0.01568627450980392]], PointSize[
          0.003666666666666667], AbsoluteThickness[1.6], Opacity[0.12], 
          
          StyleBox[
           LineBox[{{0., 0.}, {1., -1.}, {2., -1.48}, {
            3., -1.8199999999999998`}}],
           FontFamily->"Helvetica",
           FontSize->18]}, 
         {RGBColor[
           NCache[
            Rational[84, 85], 0.9882352941176471], 
           NCache[
            Rational[164, 255], 0.6431372549019608], 
           NCache[
            Rational[4, 255], 0.01568627450980392]], PointSize[
          0.003666666666666667], AbsoluteThickness[1.6], Opacity[0.12], 
          
          StyleBox[
           LineBox[{{0., 0.}, {1., -0.9200000000000002}, {2., -1.8}, {
            3., -2.2199999999999998`}}],
           FontFamily->"Helvetica",
           FontSize->18]}, 
         {RGBColor[
           NCache[
            Rational[84, 85], 0.9882352941176471], 
           NCache[
            Rational[164, 255], 0.6431372549019608], 
           NCache[
            Rational[4, 255], 0.01568627450980392]], PointSize[
          0.003666666666666667], AbsoluteThickness[1.6], Opacity[0.12], 
          
          StyleBox[
           LineBox[{{0., 0.}, {1., -1.0800000000000005`}, {
            2., -1.8400000000000003`}, {3., -2.0800000000000005`}}],
           FontFamily->"Helvetica",
           FontSize->18]}, 
         {RGBColor[
           NCache[
            Rational[84, 85], 0.9882352941176471], 
           NCache[
            Rational[164, 255], 0.6431372549019608], 
           NCache[
            Rational[4, 255], 0.01568627450980392]], PointSize[
          0.003666666666666667], AbsoluteThickness[1.6], Opacity[0.12], 
          
          StyleBox[
           LineBox[{{0., 0.}, {1., -0.8800000000000001}, {2., -1.76}, {
            3., -2.1399999999999997`}}],
           FontFamily->"Helvetica",
           FontSize->18]}, 
         {RGBColor[
           NCache[
            Rational[84, 85], 0.9882352941176471], 
           NCache[
            Rational[164, 255], 0.6431372549019608], 
           NCache[
            Rational[4, 255], 0.01568627450980392]], PointSize[
          0.003666666666666667], AbsoluteThickness[1.6], Opacity[0.12], 
          
          StyleBox[
           LineBox[{{0., 0.}, {1., -1.0799999999999996`}, {
            2., -1.7200000000000002`}, {3., -2.02}}],
           FontFamily->"Helvetica",
           FontSize->18]}, 
         {RGBColor[
           NCache[
            Rational[84, 85], 0.9882352941176471], 
           NCache[
            Rational[164, 255], 0.6431372549019608], 
           NCache[
            Rational[4, 255], 0.01568627450980392]], PointSize[
          0.003666666666666667], AbsoluteThickness[1.6], Opacity[0.12], 
          
          StyleBox[
           LineBox[{{0., 0.}, {1., -1.0000000000000002`}, {2., -1.78}, {
            3., -2.16}}],
           FontFamily->"Helvetica",
           FontSize->18]}, 
         {RGBColor[
           NCache[
            Rational[84, 85], 0.9882352941176471], 
           NCache[
            Rational[164, 255], 0.6431372549019608], 
           NCache[
            Rational[4, 255], 0.01568627450980392]], PointSize[
          0.003666666666666667], AbsoluteThickness[1.6], Opacity[0.12], 
          
          StyleBox[
           LineBox[{{0., 0.}, {1., -0.9800000000000001}, {
            2., -1.8400000000000003`}, {3., -2.2800000000000002`}}],
           FontFamily->"Helvetica",
           FontSize->18]}, 
         {RGBColor[
           NCache[
            Rational[84, 85], 0.9882352941176471], 
           NCache[
            Rational[164, 255], 0.6431372549019608], 
           NCache[
            Rational[4, 255], 0.01568627450980392]], PointSize[
          0.003666666666666667], AbsoluteThickness[1.6], Opacity[0.12], 
          
          StyleBox[
           LineBox[{{0., 0.}, {1., -1.0599999999999996`}, {2., -1.62}, {
            3., -1.7399999999999993`}}],
           FontFamily->"Helvetica",
           FontSize->18]}, 
         {RGBColor[
           NCache[
            Rational[84, 85], 0.9882352941176471], 
           NCache[
            Rational[164, 255], 0.6431372549019608], 
           NCache[
            Rational[4, 255], 0.01568627450980392]], PointSize[
          0.003666666666666667], AbsoluteThickness[1.6], Opacity[0.12], 
          
          StyleBox[
           LineBox[{{0., 0.}, {1., -1.}, {2., -1.46}, {
            3., -1.5400000000000005`}}],
           FontFamily->"Helvetica",
           FontSize->18]}, 
         {RGBColor[
           NCache[
            Rational[84, 85], 0.9882352941176471], 
           NCache[
            Rational[164, 255], 0.6431372549019608], 
           NCache[
            Rational[4, 255], 0.01568627450980392]], PointSize[
          0.003666666666666667], AbsoluteThickness[1.6], Opacity[0.12], 
          
          StyleBox[
           LineBox[{{0., 0.}, {1., -0.9600000000000002}, {2., -1.82}, {
            3., -2.2800000000000002`}}],
           FontFamily->"Helvetica",
           FontSize->18]}, 
         {RGBColor[
           NCache[
            Rational[84, 85], 0.9882352941176471], 
           NCache[
            Rational[164, 255], 0.6431372549019608], 
           NCache[
            Rational[4, 255], 0.01568627450980392]], PointSize[
          0.003666666666666667], AbsoluteThickness[1.6], Opacity[0.12], 
          
          StyleBox[
           LineBox[{{0., 0.}, {1., -1.}, {2., -1.7799999999999998`}, {
            3., -2.0800000000000005`}}],
           FontFamily->"Helvetica",
           FontSize->18]}, 
         {RGBColor[
           NCache[
            Rational[84, 85], 0.9882352941176471], 
           NCache[
            Rational[164, 255], 0.6431372549019608], 
           NCache[
            Rational[4, 255], 0.01568627450980392]], PointSize[
          0.003666666666666667], AbsoluteThickness[1.6], Opacity[0.12], 
          
          StyleBox[
           LineBox[{{0., 0.}, {1., -1.0600000000000005`}, {
            2., -1.7400000000000002`}, {3., -1.8600000000000003`}}],
           FontFamily->"Helvetica",
           FontSize->18]}, 
         {RGBColor[
           NCache[
            Rational[84, 85], 0.9882352941176471], 
           NCache[
            Rational[164, 255], 0.6431372549019608], 
           NCache[
            Rational[4, 255], 0.01568627450980392]], PointSize[
          0.003666666666666667], AbsoluteThickness[1.6], Opacity[0.12], 
          
          StyleBox[
           LineBox[{{0., 0.}, {1., -1.12}, {2., -1.7999999999999998`}, {
            3., -2.12}}],
           FontFamily->"Helvetica",
           FontSize->18]}, 
         {RGBColor[
           NCache[
            Rational[84, 85], 0.9882352941176471], 
           NCache[
            Rational[164, 255], 0.6431372549019608], 
           NCache[
            Rational[4, 255], 0.01568627450980392]], PointSize[
          0.003666666666666667], AbsoluteThickness[1.6], Opacity[0.12], 
          
          StyleBox[
           LineBox[{{0., 0.}, {1., -1.0799999999999996`}, {
            2., -1.7399999999999998`}, {3., -2.02}}],
           FontFamily->"Helvetica",
           FontSize->18]}, 
         {RGBColor[
           NCache[
            Rational[84, 85], 0.9882352941176471], 
           NCache[
            Rational[164, 255], 0.6431372549019608], 
           NCache[
            Rational[4, 255], 0.01568627450980392]], PointSize[
          0.003666666666666667], AbsoluteThickness[1.6], Opacity[0.12], 
          StyleBox[
           LineBox[{{0., 0.}, {1., -0.94}, {2., -1.8399999999999999`}, {
            3., -2.22}}],
           FontFamily->"Helvetica",
           FontSize->18]}, 
         {RGBColor[
           NCache[
            Rational[84, 85], 0.9882352941176471], 
           NCache[
            Rational[164, 255], 0.6431372549019608], 
           NCache[
            Rational[4, 255], 0.01568627450980392]], PointSize[
          0.003666666666666667], AbsoluteThickness[1.6], Opacity[0.12], 
          
          StyleBox[
           LineBox[{{0., 0.}, {1., -1.}, {2., -1.46}, {
            3., -1.5600000000000005`}}],
           FontFamily->"Helvetica",
           FontSize->18]}, 
         {RGBColor[
           NCache[
            Rational[84, 85], 0.9882352941176471], 
           NCache[
            Rational[164, 255], 0.6431372549019608], 
           NCache[
            Rational[4, 255], 0.01568627450980392]], PointSize[
          0.003666666666666667], AbsoluteThickness[1.6], Opacity[0.12], 
          
          StyleBox[
           LineBox[{{0., 0.}, {1., -1.08}, {2., -1.7800000000000002`}, {
            3., -1.7999999999999998`}}],
           FontFamily->"Helvetica",
           FontSize->18]}, 
         {RGBColor[
           NCache[
            Rational[84, 85], 0.9882352941176471], 
           NCache[
            Rational[164, 255], 0.6431372549019608], 
           NCache[
            Rational[4, 255], 0.01568627450980392]], PointSize[
          0.003666666666666667], AbsoluteThickness[1.6], Opacity[0.12], 
          
          StyleBox[
           LineBox[{{0., 0.}, {1., -1.08}, {2., -1.7400000000000002`}, {
            3., -1.9800000000000004`}}],
           FontFamily->"Helvetica",
           FontSize->18]}, 
         {RGBColor[
           NCache[
            Rational[84, 85], 0.9882352941176471], 
           NCache[
            Rational[164, 255], 0.6431372549019608], 
           NCache[
            Rational[4, 255], 0.01568627450980392]], PointSize[
          0.003666666666666667], AbsoluteThickness[1.6], Opacity[0.12], 
          
          StyleBox[
           LineBox[{{0., 0.}, {1., -1.0999999999999996`}, {
            2., -1.8399999999999999`}, {3., -2.0999999999999996`}}],
           FontFamily->"Helvetica",
           FontSize->18]}, 
         {RGBColor[
           NCache[
            Rational[84, 85], 0.9882352941176471], 
           NCache[
            Rational[164, 255], 0.6431372549019608], 
           NCache[
            Rational[4, 255], 0.01568627450980392]], PointSize[
          0.003666666666666667], AbsoluteThickness[1.6], Opacity[0.12], 
          
          StyleBox[
           LineBox[{{0., 0.}, {1., -1.08}, {2., -1.7999999999999998`}, {
            3., -2.0999999999999996`}}],
           FontFamily->"Helvetica",
           FontSize->18]}, 
         {RGBColor[
           NCache[
            Rational[84, 85], 0.9882352941176471], 
           NCache[
            Rational[164, 255], 0.6431372549019608], 
           NCache[
            Rational[4, 255], 0.01568627450980392]], PointSize[
          0.003666666666666667], AbsoluteThickness[1.6], Opacity[0.12], 
          
          StyleBox[
           LineBox[{{0., 0.}, {1., -1.0200000000000005`}, {
            2., -1.6600000000000001`}, {3., -1.8600000000000003`}}],
           FontFamily->"Helvetica",
           FontSize->18]}, 
         {RGBColor[
           NCache[
            Rational[84, 85], 0.9882352941176471], 
           NCache[
            Rational[164, 255], 0.6431372549019608], 
           NCache[
            Rational[4, 255], 0.01568627450980392]], PointSize[
          0.003666666666666667], AbsoluteThickness[1.6], Opacity[0.12], 
          
          StyleBox[
           LineBox[{{0., 0.}, {1., -1.0799999999999996`}, {
            2., -1.8400000000000003`}, {3., -2.22}}],
           FontFamily->"Helvetica",
           FontSize->18]}, 
         {RGBColor[
           NCache[
            Rational[84, 85], 0.9882352941176471], 
           NCache[
            Rational[164, 255], 0.6431372549019608], 
           NCache[
            Rational[4, 255], 0.01568627450980392]], PointSize[
          0.003666666666666667], AbsoluteThickness[1.6], Opacity[0.12], 
          
          StyleBox[
           LineBox[{{0., 0.}, {1., -1.02}, {2., -1.7799999999999998`}, {
            3., -2.14}}],
           FontFamily->"Helvetica",
           FontSize->18]}, 
         {RGBColor[
           NCache[
            Rational[84, 85], 0.9882352941176471], 
           NCache[
            Rational[164, 255], 0.6431372549019608], 
           NCache[
            Rational[4, 255], 0.01568627450980392]], PointSize[
          0.003666666666666667], AbsoluteThickness[1.6], Opacity[0.12], 
          
          StyleBox[
           LineBox[{{0., 0.}, {1., -0.96}, {2., -1.8400000000000003`}, {
            3., -2.2399999999999998`}}],
           FontFamily->"Helvetica",
           FontSize->18]}, 
         {RGBColor[
           NCache[
            Rational[84, 85], 0.9882352941176471], 
           NCache[
            Rational[164, 255], 0.6431372549019608], 
           NCache[
            Rational[4, 255], 0.01568627450980392]], PointSize[
          0.003666666666666667], AbsoluteThickness[1.6], Opacity[0.12], 
          
          StyleBox[
           LineBox[{{0., 0.}, {1., -0.9}, {2., -1.7999999999999998`}, {
            3., -2.32}}],
           FontFamily->"Helvetica",
           FontSize->18]}, 
         {RGBColor[
           NCache[
            Rational[84, 85], 0.9882352941176471], 
           NCache[
            Rational[164, 255], 0.6431372549019608], 
           NCache[
            Rational[4, 255], 0.01568627450980392]], PointSize[
          0.003666666666666667], AbsoluteThickness[1.6], Opacity[0.12], 
          
          StyleBox[
           LineBox[{{0., 0.}, {1., -0.96}, {2., -1.5599999999999996`}, {
            3., -1.7400000000000002`}}],
           FontFamily->"Helvetica",
           FontSize->18]}, 
         {RGBColor[
           NCache[
            Rational[84, 85], 0.9882352941176471], 
           NCache[
            Rational[164, 255], 0.6431372549019608], 
           NCache[
            Rational[4, 255], 0.01568627450980392]], PointSize[
          0.003666666666666667], AbsoluteThickness[1.6], Opacity[0.12], 
          
          StyleBox[
           LineBox[{{0., 0.}, {1., -1.0199999999999996`}, {
            2., -1.5599999999999996`}, {3., -1.7199999999999998`}}],
           FontFamily->"Helvetica",
           FontSize->18]}, 
         {RGBColor[
           NCache[
            Rational[84, 85], 0.9882352941176471], 
           NCache[
            Rational[164, 255], 0.6431372549019608], 
           NCache[
            Rational[4, 255], 0.01568627450980392]], PointSize[
          0.003666666666666667], AbsoluteThickness[1.6], Opacity[0.12], 
          
          StyleBox[
           LineBox[{{0., 0.}, {1., -1.0999999999999996`}, {
            2., -1.8399999999999999`}, {3., -2.04}}],
           FontFamily->"Helvetica",
           FontSize->18]}, 
         {RGBColor[
           NCache[
            Rational[84, 85], 0.9882352941176471], 
           NCache[
            Rational[164, 255], 0.6431372549019608], 
           NCache[
            Rational[4, 255], 0.01568627450980392]], PointSize[
          0.003666666666666667], AbsoluteThickness[1.6], Opacity[0.12], 
          
          StyleBox[
           LineBox[{{0., 0.}, {1., -1.}, {2., -1.7799999999999998`}, {
            3., -2.1599999999999997`}}],
           FontFamily->"Helvetica",
           FontSize->18]}, 
         {RGBColor[
           NCache[
            Rational[84, 85], 0.9882352941176471], 
           NCache[
            Rational[164, 255], 0.6431372549019608], 
           NCache[
            Rational[4, 255], 0.01568627450980392]], PointSize[
          0.003666666666666667], AbsoluteThickness[1.6], Opacity[0.12], 
          
          StyleBox[
           LineBox[{{0., 0.}, {1., -1.06}, {2., -1.7799999999999998`}, {
            3., -2.02}}],
           FontFamily->"Helvetica",
           FontSize->18]}, 
         {RGBColor[
           NCache[
            Rational[84, 85], 0.9882352941176471], 
           NCache[
            Rational[164, 255], 0.6431372549019608], 
           NCache[
            Rational[4, 255], 0.01568627450980392]], PointSize[
          0.003666666666666667], AbsoluteThickness[1.6], Opacity[0.12], 
          
          StyleBox[
           LineBox[{{0., 0.}, {1., -1.0399999999999998`}, {2., -1.8}, {
            3., -2.2199999999999998`}}],
           FontFamily->"Helvetica",
           FontSize->18]}, 
         {RGBColor[
           NCache[
            Rational[84, 85], 0.9882352941176471], 
           NCache[
            Rational[164, 255], 0.6431372549019608], 
           NCache[
            Rational[4, 255], 0.01568627450980392]], PointSize[
          0.003666666666666667], AbsoluteThickness[1.6], Opacity[0.12], 
          
          StyleBox[
           LineBox[{{0., 0.}, {1., -0.9199999999999999}, {
            2., -1.7600000000000002`}, {3., -2.2600000000000002`}}],
           FontFamily->"Helvetica",
           FontSize->18]}, 
         {RGBColor[
           NCache[
            Rational[84, 85], 0.9882352941176471], 
           NCache[
            Rational[164, 255], 0.6431372549019608], 
           NCache[
            Rational[4, 255], 0.01568627450980392]], PointSize[
          0.003666666666666667], AbsoluteThickness[1.6], Opacity[0.12], 
          
          StyleBox[
           LineBox[{{0., 0.}, {1., -1.1}, {2., -1.6800000000000002`}, {
            3., -1.8400000000000003`}}],
           FontFamily->"Helvetica",
           FontSize->18]}, 
         {RGBColor[
           NCache[
            Rational[84, 85], 0.9882352941176471], 
           NCache[
            Rational[164, 255], 0.6431372549019608], 
           NCache[
            Rational[4, 255], 0.01568627450980392]], PointSize[
          0.003666666666666667], AbsoluteThickness[1.6], Opacity[0.12], 
          StyleBox[
           LineBox[{{0., 0.}, {1., -1.0200000000000002`}, {2., -1.72}, {
            3., -2.1399999999999997`}}],
           FontFamily->"Helvetica",
           FontSize->18]}, 
         {RGBColor[
           NCache[
            Rational[84, 85], 0.9882352941176471], 
           NCache[
            Rational[164, 255], 0.6431372549019608], 
           NCache[
            Rational[4, 255], 0.01568627450980392]], PointSize[
          0.003666666666666667], AbsoluteThickness[1.6], Opacity[0.12], 
          
          StyleBox[
           LineBox[{{0., 0.}, {1., -1.12}, {2., -1.8600000000000003`}, {
            3., -2.1400000000000006`}}],
           FontFamily->"Helvetica",
           FontSize->18]}, 
         {RGBColor[
           NCache[
            Rational[84, 85], 0.9882352941176471], 
           NCache[
            Rational[164, 255], 0.6431372549019608], 
           NCache[
            Rational[4, 255], 0.01568627450980392]], PointSize[
          0.003666666666666667], AbsoluteThickness[1.6], Opacity[0.12], 
          
          StyleBox[
           LineBox[{{0., 0.}, {1., -1.1}, {2., -1.8199999999999998`}, {
            3., -2.1}}],
           FontFamily->"Helvetica",
           FontSize->18]}, 
         {RGBColor[
           NCache[
            Rational[84, 85], 0.9882352941176471], 
           NCache[
            Rational[164, 255], 0.6431372549019608], 
           NCache[
            Rational[4, 255], 0.01568627450980392]], PointSize[
          0.003666666666666667], AbsoluteThickness[1.6], Opacity[0.12], 
          
          StyleBox[
           LineBox[{{0., 0.}, {1., -1.08}, {2., -1.6600000000000001`}, {
            3., -1.92}}],
           FontFamily->"Helvetica",
           FontSize->18]}, 
         {RGBColor[
           NCache[
            Rational[84, 85], 0.9882352941176471], 
           NCache[
            Rational[164, 255], 0.6431372549019608], 
           NCache[
            Rational[4, 255], 0.01568627450980392]], PointSize[
          0.003666666666666667], AbsoluteThickness[1.6], Opacity[0.12], 
          
          StyleBox[
           LineBox[{{0., 0.}, {1., -0.9599999999999997}, {2., -1.82}, {
            3., -2.24}}],
           FontFamily->"Helvetica",
           FontSize->18]}, 
         {RGBColor[
           NCache[
            Rational[84, 85], 0.9882352941176471], 
           NCache[
            Rational[164, 255], 0.6431372549019608], 
           NCache[
            Rational[4, 255], 0.01568627450980392]], PointSize[
          0.003666666666666667], AbsoluteThickness[1.6], Opacity[0.12], 
          
          StyleBox[
           LineBox[{{0., 0.}, {1., -1.0199999999999996`}, {2., -1.38}, {
            3., -1.5999999999999996`}}],
           FontFamily->"Helvetica",
           FontSize->18]}, 
         {RGBColor[
           NCache[
            Rational[84, 85], 0.9882352941176471], 
           NCache[
            Rational[164, 255], 0.6431372549019608], 
           NCache[
            Rational[4, 255], 0.01568627450980392]], PointSize[
          0.003666666666666667], AbsoluteThickness[1.6], Opacity[0.12], 
          
          StyleBox[
           LineBox[{{0., 0.}, {1., -1.0000000000000004`}, {
            2., -1.6400000000000001`}, {3., -1.98}}],
           FontFamily->"Helvetica",
           FontSize->18]}, 
         {RGBColor[
           NCache[
            Rational[84, 85], 0.9882352941176471], 
           NCache[
            Rational[164, 255], 0.6431372549019608], 
           NCache[
            Rational[4, 255], 0.01568627450980392]], PointSize[
          0.003666666666666667], AbsoluteThickness[1.6], Opacity[0.12], 
          
          StyleBox[
           LineBox[{{0., 0.}, {1., -1.08}, {2., -1.6800000000000006`}, {
            3., -1.7800000000000002`}}],
           FontFamily->"Helvetica",
           FontSize->18]}, 
         {RGBColor[
           NCache[
            Rational[84, 85], 0.9882352941176471], 
           NCache[
            Rational[164, 255], 0.6431372549019608], 
           NCache[
            Rational[4, 255], 0.01568627450980392]], PointSize[
          0.003666666666666667], AbsoluteThickness[1.6], Opacity[0.12], 
          
          StyleBox[
           LineBox[{{0., 0.}, {1., -1.06}, {2., -1.7599999999999998`}, {
            3., -2.}}],
           FontFamily->"Helvetica",
           FontSize->18]}, 
         {RGBColor[
           NCache[
            Rational[84, 85], 0.9882352941176471], 
           NCache[
            Rational[164, 255], 0.6431372549019608], 
           NCache[
            Rational[4, 255], 0.01568627450980392]], PointSize[
          0.003666666666666667], AbsoluteThickness[1.6], Opacity[0.12], 
          
          StyleBox[
           LineBox[{{0., 0.}, {1., -1.06}, {2., -1.8199999999999998`}, {
            3., -2.18}}],
           FontFamily->"Helvetica",
           FontSize->18]}, 
         {RGBColor[
           NCache[
            Rational[84, 85], 0.9882352941176471], 
           NCache[
            Rational[164, 255], 0.6431372549019608], 
           NCache[
            Rational[4, 255], 0.01568627450980392]], PointSize[
          0.003666666666666667], AbsoluteThickness[1.6], Opacity[0.12], 
          
          StyleBox[
           LineBox[{{0., 0.}, {1., -1.0000000000000002`}, {2., -1.82}, {
            3., -2.2}}],
           FontFamily->"Helvetica",
           FontSize->18]}, 
         {RGBColor[
           NCache[
            Rational[84, 85], 0.9882352941176471], 
           NCache[
            Rational[164, 255], 0.6431372549019608], 
           NCache[
            Rational[4, 255], 0.01568627450980392]], PointSize[
          0.003666666666666667], AbsoluteThickness[1.6], Opacity[0.12], 
          
          StyleBox[
           LineBox[{{0., 0.}, {1., -1.0200000000000005`}, {
            2., -1.6600000000000001`}, {3., -1.7800000000000002`}}],
           FontFamily->"Helvetica",
           FontSize->18]}, 
         {RGBColor[
           NCache[
            Rational[84, 85], 0.9882352941176471], 
           NCache[
            Rational[164, 255], 0.6431372549019608], 
           NCache[
            Rational[4, 255], 0.01568627450980392]], PointSize[
          0.003666666666666667], AbsoluteThickness[1.6], Opacity[0.12], 
          
          StyleBox[
           LineBox[{{0., 0.}, {1., -0.88}, {2., -1.7800000000000002`}, {
            3., -2.2600000000000002`}}],
           FontFamily->"Helvetica",
           FontSize->18]}, 
         {RGBColor[
           NCache[
            Rational[84, 85], 0.9882352941176471], 
           NCache[
            Rational[164, 255], 0.6431372549019608], 
           NCache[
            Rational[4, 255], 0.01568627450980392]], PointSize[
          0.003666666666666667], AbsoluteThickness[1.6], Opacity[0.12], 
          
          StyleBox[
           LineBox[{{0., 0.}, {1., -1.1000000000000005`}, {
            2., -1.7800000000000002`}, {3., -2.0200000000000005`}}],
           FontFamily->"Helvetica",
           FontSize->18]}, 
         {RGBColor[
           NCache[
            Rational[84, 85], 0.9882352941176471], 
           NCache[
            Rational[164, 255], 0.6431372549019608], 
           NCache[
            Rational[4, 255], 0.01568627450980392]], PointSize[
          0.003666666666666667], AbsoluteThickness[1.6], Opacity[0.12], 
          
          StyleBox[
           LineBox[{{0., 0.}, {1., -1.0200000000000005`}, {
            2., -1.6000000000000005`}, {3., -1.58}}],
           FontFamily->"Helvetica",
           FontSize->18]}, 
         {RGBColor[
           NCache[
            Rational[84, 85], 0.9882352941176471], 
           NCache[
            Rational[164, 255], 0.6431372549019608], 
           NCache[
            Rational[4, 255], 0.01568627450980392]], PointSize[
          0.003666666666666667], AbsoluteThickness[1.6], Opacity[0.12], 
          
          StyleBox[
           LineBox[{{0., 0.}, {1., -1.04}, {2., -1.6399999999999997`}, {
            3., -1.9000000000000004`}}],
           FontFamily->"Helvetica",
           FontSize->18]}, 
         {RGBColor[
           NCache[
            Rational[84, 85], 0.9882352941176471], 
           NCache[
            Rational[164, 255], 0.6431372549019608], 
           NCache[
            Rational[4, 255], 0.01568627450980392]], PointSize[
          0.003666666666666667], AbsoluteThickness[1.6], Opacity[0.12], 
          
          StyleBox[
           LineBox[{{0., 0.}, {1., -1.04}, {2., -1.7800000000000002`}, {
            3., -2.}}],
           FontFamily->"Helvetica",
           FontSize->18]}, 
         {RGBColor[
           NCache[
            Rational[84, 85], 0.9882352941176471], 
           NCache[
            Rational[164, 255], 0.6431372549019608], 
           NCache[
            Rational[4, 255], 0.01568627450980392]], PointSize[
          0.003666666666666667], AbsoluteThickness[1.6], Opacity[0.12], 
          
          StyleBox[
           LineBox[{{0., 0.}, {1., -0.88}, {2., -1.7999999999999998`}, {
            3., -2.3}}],
           FontFamily->"Helvetica",
           FontSize->18]}, 
         {RGBColor[
           NCache[
            Rational[84, 85], 0.9882352941176471], 
           NCache[
            Rational[164, 255], 0.6431372549019608], 
           NCache[
            Rational[4, 255], 0.01568627450980392]], PointSize[
          0.003666666666666667], AbsoluteThickness[1.6], Opacity[0.12], 
          
          StyleBox[
           LineBox[{{0., 0.}, {1., -0.94}, {2., -1.7999999999999998`}, {
            3., -2.28}}],
           FontFamily->"Helvetica",
           FontSize->18]}, 
         {RGBColor[
           NCache[
            Rational[84, 85], 0.9882352941176471], 
           NCache[
            Rational[164, 255], 0.6431372549019608], 
           NCache[
            Rational[4, 255], 0.01568627450980392]], PointSize[
          0.003666666666666667], AbsoluteThickness[1.6], Opacity[0.12], 
          
          StyleBox[
           LineBox[{{0., 0.}, {1., -1.0599999999999996`}, {2., -1.62}, {
            3., -1.7000000000000002`}}],
           FontFamily->"Helvetica",
           FontSize->18]}, 
         {RGBColor[
           NCache[
            Rational[84, 85], 0.9882352941176471], 
           NCache[
            Rational[164, 255], 0.6431372549019608], 
           NCache[
            Rational[4, 255], 0.01568627450980392]], PointSize[
          0.003666666666666667], AbsoluteThickness[1.6], Opacity[0.12], 
          
          StyleBox[
           LineBox[{{0., 0.}, {1., -1.1000000000000005`}, {
            2., -1.8200000000000003`}, {3., -2.}}],
           FontFamily->"Helvetica",
           FontSize->18]}, 
         {RGBColor[
           NCache[
            Rational[84, 85], 0.9882352941176471], 
           NCache[
            Rational[164, 255], 0.6431372549019608], 
           NCache[
            Rational[4, 255], 0.01568627450980392]], PointSize[
          0.003666666666666667], AbsoluteThickness[1.6], Opacity[0.12], 
          
          StyleBox[
           LineBox[{{0., 0.}, {1., -0.96}, {2., -1.8399999999999999`}, {
            3., -2.26}}],
           FontFamily->"Helvetica",
           FontSize->18]}, 
         {RGBColor[
           NCache[
            Rational[84, 85], 0.9882352941176471], 
           NCache[
            Rational[164, 255], 0.6431372549019608], 
           NCache[
            Rational[4, 255], 0.01568627450980392]], PointSize[
          0.003666666666666667], AbsoluteThickness[1.6], Opacity[0.12], 
          
          StyleBox[
           LineBox[{{0., 0.}, {1., -1.0999999999999996`}, {
            2., -1.7999999999999998`}, {3., -1.7999999999999998`}}],
           FontFamily->"Helvetica",
           FontSize->18]}, 
         {RGBColor[
           NCache[
            Rational[84, 85], 0.9882352941176471], 
           NCache[
            Rational[164, 255], 0.6431372549019608], 
           NCache[
            Rational[4, 255], 0.01568627450980392]], PointSize[
          0.003666666666666667], AbsoluteThickness[1.6], Opacity[0.12], 
          StyleBox[
           LineBox[{{0., 0.}, {1., -1.04}, {2., -1.7400000000000002`}, {
            3., -2.04}}],
           FontFamily->"Helvetica",
           FontSize->18]}, 
         {RGBColor[
           NCache[
            Rational[84, 85], 0.9882352941176471], 
           NCache[
            Rational[164, 255], 0.6431372549019608], 
           NCache[
            Rational[4, 255], 0.01568627450980392]], PointSize[
          0.003666666666666667], AbsoluteThickness[1.6], Opacity[0.12], 
          
          StyleBox[
           LineBox[{{0., 0.}, {1., -0.96}, {2., -1.8599999999999999`}, {
            3., -2.2399999999999998`}}],
           FontFamily->"Helvetica",
           FontSize->18]}, 
         {RGBColor[
           NCache[
            Rational[84, 85], 0.9882352941176471], 
           NCache[
            Rational[164, 255], 0.6431372549019608], 
           NCache[
            Rational[4, 255], 0.01568627450980392]], PointSize[
          0.003666666666666667], AbsoluteThickness[1.6], Opacity[0.12], 
          
          StyleBox[
           LineBox[{{0., 0.}, {1., -1.02}, {2., -1.6799999999999997`}, {
            3., -2.}}],
           FontFamily->"Helvetica",
           FontSize->18]}, 
         {RGBColor[
           NCache[
            Rational[84, 85], 0.9882352941176471], 
           NCache[
            Rational[164, 255], 0.6431372549019608], 
           NCache[
            Rational[4, 255], 0.01568627450980392]], PointSize[
          0.003666666666666667], AbsoluteThickness[1.6], Opacity[0.12], 
          
          StyleBox[
           LineBox[{{0., 0.}, {1., -0.9800000000000004}, {
            2., -1.5600000000000005`}, {3., -1.6000000000000005`}}],
           FontFamily->"Helvetica",
           FontSize->18]}, 
         {RGBColor[
           NCache[
            Rational[84, 85], 0.9882352941176471], 
           NCache[
            Rational[164, 255], 0.6431372549019608], 
           NCache[
            Rational[4, 255], 0.01568627450980392]], PointSize[
          0.003666666666666667], AbsoluteThickness[1.6], Opacity[0.12], 
          
          StyleBox[
           LineBox[{{0., 0.}, {1., -1.08}, {2., -1.5599999999999996`}, {
            3., -1.6799999999999997`}}],
           FontFamily->"Helvetica",
           FontSize->18]}, 
         {RGBColor[
           NCache[
            Rational[84, 85], 0.9882352941176471], 
           NCache[
            Rational[164, 255], 0.6431372549019608], 
           NCache[
            Rational[4, 255], 0.01568627450980392]], PointSize[
          0.003666666666666667], AbsoluteThickness[1.6], Opacity[0.12], 
          
          StyleBox[
           LineBox[{{0., 0.}, {1., -1.02}, {2., -1.6200000000000006`}, {
            3., -1.7600000000000002`}}],
           FontFamily->"Helvetica",
           FontSize->18]}, 
         {RGBColor[
           NCache[
            Rational[84, 85], 0.9882352941176471], 
           NCache[
            Rational[164, 255], 0.6431372549019608], 
           NCache[
            Rational[4, 255], 0.01568627450980392]], PointSize[
          0.003666666666666667], AbsoluteThickness[1.6], Opacity[0.12], 
          
          StyleBox[
           LineBox[{{0., 0.}, {1., -1.04}, {2., -1.6000000000000005`}, {
            3., -1.7000000000000002`}}],
           FontFamily->"Helvetica",
           FontSize->18]}, 
         {RGBColor[
           NCache[
            Rational[84, 85], 0.9882352941176471], 
           NCache[
            Rational[164, 255], 0.6431372549019608], 
           NCache[
            Rational[4, 255], 0.01568627450980392]], PointSize[
          0.003666666666666667], AbsoluteThickness[1.6], Opacity[0.12], 
          
          StyleBox[
           LineBox[{{0., 0.}, {1., -1.06}, {2., -1.6600000000000006`}, {
            3., -1.94}}],
           FontFamily->"Helvetica",
           FontSize->18]}, 
         {RGBColor[
           NCache[
            Rational[84, 85], 0.9882352941176471], 
           NCache[
            Rational[164, 255], 0.6431372549019608], 
           NCache[
            Rational[4, 255], 0.01568627450980392]], PointSize[
          0.003666666666666667], AbsoluteThickness[1.6], Opacity[0.12], 
          
          StyleBox[
           LineBox[{{0., 0.}, {1., -1.08}, {2., -1.7600000000000007`}, {
            3., -2.04}}],
           FontFamily->"Helvetica",
           FontSize->18]}, 
         {RGBColor[
           NCache[
            Rational[84, 85], 0.9882352941176471], 
           NCache[
            Rational[164, 255], 0.6431372549019608], 
           NCache[
            Rational[4, 255], 0.01568627450980392]], PointSize[
          0.003666666666666667], AbsoluteThickness[1.6], Opacity[0.12], 
          
          StyleBox[
           LineBox[{{0., 0.}, {1., -1.06}, {2., -1.7400000000000002`}, {
            3., -2.08}}],
           FontFamily->"Helvetica",
           FontSize->18]}, 
         {RGBColor[
           NCache[
            Rational[84, 85], 0.9882352941176471], 
           NCache[
            Rational[164, 255], 0.6431372549019608], 
           NCache[
            Rational[4, 255], 0.01568627450980392]], PointSize[
          0.003666666666666667], AbsoluteThickness[1.6], Opacity[0.12], 
          
          StyleBox[
           LineBox[{{0., 0.}, {1., -0.9799999999999995}, {
            2., -1.5599999999999996`}, {3., -1.5999999999999996`}}],
           FontFamily->"Helvetica",
           FontSize->18]}, 
         {RGBColor[
           NCache[
            Rational[84, 85], 0.9882352941176471], 
           NCache[
            Rational[164, 255], 0.6431372549019608], 
           NCache[
            Rational[4, 255], 0.01568627450980392]], PointSize[
          0.003666666666666667], AbsoluteThickness[1.6], Opacity[0.12], 
          
          StyleBox[
           LineBox[{{0., 0.}, {1., -0.9199999999999999}, {
            2., -1.5199999999999996`}, {3., -1.7999999999999998`}}],
           FontFamily->"Helvetica",
           FontSize->18]}, 
         {RGBColor[
           NCache[
            Rational[84, 85], 0.9882352941176471], 
           NCache[
            Rational[164, 255], 0.6431372549019608], 
           NCache[
            Rational[4, 255], 0.01568627450980392]], PointSize[
          0.003666666666666667], AbsoluteThickness[1.6], Opacity[0.12], 
          
          StyleBox[
           LineBox[{{0., 0.}, {1., -1.1000000000000005`}, {
            2., -1.8400000000000007`}, {3., -2.12}}],
           FontFamily->"Helvetica",
           FontSize->18]}, 
         {RGBColor[
           NCache[
            Rational[84, 85], 0.9882352941176471], 
           NCache[
            Rational[164, 255], 0.6431372549019608], 
           NCache[
            Rational[4, 255], 0.01568627450980392]], PointSize[
          0.003666666666666667], AbsoluteThickness[1.6], Opacity[0.12], 
          
          StyleBox[
           LineBox[{{0., 0.}, {1., -0.9400000000000002}, {2., -1.7}, {
            3., -1.9800000000000002`}}],
           FontFamily->"Helvetica",
           FontSize->18]}, 
         {RGBColor[
           NCache[
            Rational[84, 85], 0.9882352941176471], 
           NCache[
            Rational[164, 255], 0.6431372549019608], 
           NCache[
            Rational[4, 255], 0.01568627450980392]], PointSize[
          0.003666666666666667], AbsoluteThickness[1.6], Opacity[0.12], 
          
          StyleBox[
           LineBox[{{0., 0.}, {1., -1.}, {2., -1.7800000000000002`}, {
            3., -2.1400000000000006`}}],
           FontFamily->"Helvetica",
           FontSize->18]}, 
         {RGBColor[
           NCache[
            Rational[84, 85], 0.9882352941176471], 
           NCache[
            Rational[164, 255], 0.6431372549019608], 
           NCache[
            Rational[4, 255], 0.01568627450980392]], PointSize[
          0.003666666666666667], AbsoluteThickness[1.6], Opacity[0.12], 
          
          StyleBox[
           LineBox[{{0., 0.}, {1., -1.04}, {2., -1.5999999999999996`}, {
            3., -1.7599999999999998`}}],
           FontFamily->"Helvetica",
           FontSize->18]}, 
         {RGBColor[
           NCache[
            Rational[84, 85], 0.9882352941176471], 
           NCache[
            Rational[164, 255], 0.6431372549019608], 
           NCache[
            Rational[4, 255], 0.01568627450980392]], PointSize[
          0.003666666666666667], AbsoluteThickness[1.6], Opacity[0.12], 
          
          StyleBox[
           LineBox[{{0., 0.}, {1., -0.9600000000000002}, {2., -1.86}, {
            3., -2.3}}],
           FontFamily->"Helvetica",
           FontSize->18]}, 
         {RGBColor[
           NCache[
            Rational[84, 85], 0.9882352941176471], 
           NCache[
            Rational[164, 255], 0.6431372549019608], 
           NCache[
            Rational[4, 255], 0.01568627450980392]], PointSize[
          0.003666666666666667], AbsoluteThickness[1.6], Opacity[0.12], 
          
          StyleBox[
           LineBox[{{0., 0.}, {1., -1.04}, {2., -1.58}, {
            3., -1.8000000000000007`}}],
           FontFamily->"Helvetica",
           FontSize->18]}, 
         {RGBColor[
           NCache[
            Rational[84, 85], 0.9882352941176471], 
           NCache[
            Rational[164, 255], 0.6431372549019608], 
           NCache[
            Rational[4, 255], 0.01568627450980392]], PointSize[
          0.003666666666666667], AbsoluteThickness[1.6], Opacity[0.12], 
          
          StyleBox[
           LineBox[{{0., 0.}, {1., -1.}, {2., -1.8599999999999999`}, {
            3., -2.2600000000000002`}}],
           FontFamily->"Helvetica",
           FontSize->18]}, 
         {RGBColor[
           NCache[
            Rational[84, 85], 0.9882352941176471], 
           NCache[
            Rational[164, 255], 0.6431372549019608], 
           NCache[
            Rational[4, 255], 0.01568627450980392]], PointSize[
          0.003666666666666667], AbsoluteThickness[1.6], Opacity[0.12], 
          
          StyleBox[
           LineBox[{{0., 0.}, {1., -0.9199999999999999}, {
            2., -1.7200000000000002`}, {3., -2.12}}],
           FontFamily->"Helvetica",
           FontSize->18]}, 
         {RGBColor[
           NCache[
            Rational[84, 85], 0.9882352941176471], 
           NCache[
            Rational[164, 255], 0.6431372549019608], 
           NCache[
            Rational[4, 255], 0.01568627450980392]], PointSize[
          0.003666666666666667], AbsoluteThickness[1.6], Opacity[0.12], 
          
          StyleBox[
           LineBox[{{0., 0.}, {1., -1.06}, {2., -1.7799999999999998`}, {
            3., -2.14}}],
           FontFamily->"Helvetica",
           FontSize->18]}, 
         {RGBColor[
           NCache[
            Rational[84, 85], 0.9882352941176471], 
           NCache[
            Rational[164, 255], 0.6431372549019608], 
           NCache[
            Rational[4, 255], 0.01568627450980392]], PointSize[
          0.003666666666666667], AbsoluteThickness[1.6], Opacity[0.12], 
          
          StyleBox[
           LineBox[{{0., 0.}, {1., -1.04}, {2., -1.7000000000000002`}, {
            3., -1.8200000000000003`}}],
           FontFamily->"Helvetica",
           FontSize->18]}, 
         {RGBColor[
           NCache[
            Rational[84, 85], 0.9882352941176471], 
           NCache[
            Rational[164, 255], 0.6431372549019608], 
           NCache[
            Rational[4, 255], 0.01568627450980392]], PointSize[
          0.003666666666666667], AbsoluteThickness[1.6], Opacity[0.12], 
          
          StyleBox[
           LineBox[{{0., 0.}, {1., -1.}, {2., -1.8199999999999998`}, {
            3., -2.2399999999999998`}}],
           FontFamily->"Helvetica",
           FontSize->18]}, 
         {RGBColor[
           NCache[
            Rational[84, 85], 0.9882352941176471], 
           NCache[
            Rational[164, 255], 0.6431372549019608], 
           NCache[
            Rational[4, 255], 0.01568627450980392]], PointSize[
          0.003666666666666667], AbsoluteThickness[1.6], Opacity[0.12], 
          
          StyleBox[
           LineBox[{{0., 0.}, {1., -0.9599999999999997}, {2., -1.82}, {
            3., -2.2399999999999993`}}],
           FontFamily->"Helvetica",
           FontSize->18]}, 
         {RGBColor[
           NCache[
            Rational[84, 85], 0.9882352941176471], 
           NCache[
            Rational[164, 255], 0.6431372549019608], 
           NCache[
            Rational[4, 255], 0.01568627450980392]], PointSize[
          0.003666666666666667], AbsoluteThickness[1.6], Opacity[0.12], 
          
          StyleBox[
           LineBox[{{0., 0.}, {1., -1.08}, {2., -1.7800000000000002`}, {
            3., -2.1000000000000005`}}],
           FontFamily->"Helvetica",
           FontSize->18]}, 
         {RGBColor[
           NCache[
            Rational[84, 85], 0.9882352941176471], 
           NCache[
            Rational[164, 255], 0.6431372549019608], 
           NCache[
            Rational[4, 255], 0.01568627450980392]], PointSize[
          0.003666666666666667], AbsoluteThickness[1.6], Opacity[0.12], 
          
          StyleBox[
           LineBox[{{0., 0.}, {1., -1.0999999999999996`}, {
            2., -1.7599999999999998`}, {3., -1.9800000000000004`}}],
           FontFamily->"Helvetica",
           FontSize->18]}, 
         {RGBColor[
           NCache[
            Rational[84, 85], 0.9882352941176471], 
           NCache[
            Rational[164, 255], 0.6431372549019608], 
           NCache[
            Rational[4, 255], 0.01568627450980392]], PointSize[
          0.003666666666666667], AbsoluteThickness[1.6], Opacity[0.12], 
          
          StyleBox[
           LineBox[{{0., 0.}, {1., -1.08}, {2., -1.7599999999999998`}, {
            3., -1.9800000000000004`}}],
           FontFamily->"Helvetica",
           FontSize->18]}, 
         {RGBColor[
           NCache[
            Rational[84, 85], 0.9882352941176471], 
           NCache[
            Rational[164, 255], 0.6431372549019608], 
           NCache[
            Rational[4, 255], 0.01568627450980392]], PointSize[
          0.003666666666666667], AbsoluteThickness[1.6], Opacity[0.12], 
          
          StyleBox[
           LineBox[{{0., 0.}, {1., -0.9000000000000004}, {
            2., -1.3200000000000003`}, {3., -1.2999999999999998`}}],
           FontFamily->"Helvetica",
           FontSize->18]}, 
         {RGBColor[
           NCache[
            Rational[84, 85], 0.9882352941176471], 
           NCache[
            Rational[164, 255], 0.6431372549019608], 
           NCache[
            Rational[4, 255], 0.01568627450980392]], PointSize[
          0.003666666666666667], AbsoluteThickness[1.6], Opacity[0.12], 
          
          StyleBox[
           LineBox[{{0., 0.}, {1., -1.0199999999999996`}, {
            2., -1.5599999999999996`}, {3., -1.6600000000000001`}}],
           FontFamily->"Helvetica",
           FontSize->18]}, 
         {RGBColor[
           NCache[
            Rational[84, 85], 0.9882352941176471], 
           NCache[
            Rational[164, 255], 0.6431372549019608], 
           NCache[
            Rational[4, 255], 0.01568627450980392]], PointSize[
          0.003666666666666667], AbsoluteThickness[1.6], Opacity[0.12], 
          
          StyleBox[
           LineBox[{{0., 0.}, {1., -0.94}, {2., -1.3199999999999998`}, {
            3., -1.3400000000000003`}}],
           FontFamily->"Helvetica",
           FontSize->18]}, 
         {RGBColor[
           NCache[
            Rational[84, 85], 0.9882352941176471], 
           NCache[
            Rational[164, 255], 0.6431372549019608], 
           NCache[
            Rational[4, 255], 0.01568627450980392]], PointSize[
          0.003666666666666667], AbsoluteThickness[1.6], Opacity[0.12], 
          
          StyleBox[
           LineBox[{{0., 0.}, {1., -1.04}, {2., -1.6399999999999997`}, {
            3., -1.8200000000000003`}}],
           FontFamily->"Helvetica",
           FontSize->18]}, 
         {RGBColor[
           NCache[
            Rational[84, 85], 0.9882352941176471], 
           NCache[
            Rational[164, 255], 0.6431372549019608], 
           NCache[
            Rational[4, 255], 0.01568627450980392]], PointSize[
          0.003666666666666667], AbsoluteThickness[1.6], Opacity[0.12], 
          
          StyleBox[
           LineBox[{{0., 0.}, {1., -1.1000000000000005`}, {
            2., -1.7000000000000002`}, {3., -1.96}}],
           FontFamily->"Helvetica",
           FontSize->18]}, 
         {RGBColor[
           NCache[
            Rational[84, 85], 0.9882352941176471], 
           NCache[
            Rational[164, 255], 0.6431372549019608], 
           NCache[
            Rational[4, 255], 0.01568627450980392]], PointSize[
          0.003666666666666667], AbsoluteThickness[1.6], Opacity[0.12], 
          
          StyleBox[
           LineBox[{{0., 0.}, {1., -1.1200000000000006`}, {
            2., -1.8199999999999998`}, {3., -2.0800000000000005`}}],
           FontFamily->"Helvetica",
           FontSize->18]}, 
         {RGBColor[
           NCache[
            Rational[84, 85], 0.9882352941176471], 
           NCache[
            Rational[164, 255], 0.6431372549019608], 
           NCache[
            Rational[4, 255], 0.01568627450980392]], PointSize[
          0.003666666666666667], AbsoluteThickness[1.6], Opacity[0.12], 
          
          StyleBox[
           LineBox[{{0., 0.}, {1., -1.}, {2., -1.54}, {
            3., -1.6000000000000005`}}],
           FontFamily->"Helvetica",
           FontSize->18]}, 
         {RGBColor[
           NCache[
            Rational[84, 85], 0.9882352941176471], 
           NCache[
            Rational[164, 255], 0.6431372549019608], 
           NCache[
            Rational[4, 255], 0.01568627450980392]], PointSize[
          0.003666666666666667], AbsoluteThickness[1.6], Opacity[0.12], 
          
          StyleBox[
           LineBox[{{0., 0.}, {1., -1.12}, {2., -1.7800000000000002`}, {
            3., -2.0599999999999996`}}],
           FontFamily->"Helvetica",
           FontSize->18]}, 
         {RGBColor[
           NCache[
            Rational[84, 85], 0.9882352941176471], 
           NCache[
            Rational[164, 255], 0.6431372549019608], 
           NCache[
            Rational[4, 255], 0.01568627450980392]], PointSize[
          0.003666666666666667], AbsoluteThickness[1.6], Opacity[0.12], 
          
          StyleBox[
           LineBox[{{0., 0.}, {1., -1.04}, {2., -1.5999999999999996`}, {
            3., -1.7800000000000002`}}],
           FontFamily->"Helvetica",
           FontSize->18]}, 
         {RGBColor[
           NCache[
            Rational[84, 85], 0.9882352941176471], 
           NCache[
            Rational[164, 255], 0.6431372549019608], 
           NCache[
            Rational[4, 255], 0.01568627450980392]], PointSize[
          0.003666666666666667], AbsoluteThickness[1.6], Opacity[0.12], 
          
          StyleBox[
           LineBox[{{0., 0.}, {1., -1.0600000000000005`}, {
            2., -1.6800000000000006`}, {3., -1.7999999999999998`}}],
           FontFamily->"Helvetica",
           FontSize->18]}, 
         {RGBColor[
           NCache[
            Rational[84, 85], 0.9882352941176471], 
           NCache[
            Rational[164, 255], 0.6431372549019608], 
           NCache[
            Rational[4, 255], 0.01568627450980392]], PointSize[
          0.003666666666666667], AbsoluteThickness[1.6], Opacity[0.12], 
          
          StyleBox[
           LineBox[{{0., 0.}, {1., -1.1199999999999997`}, {
            2., -1.7600000000000002`}, {3., -2.06}}],
           FontFamily->"Helvetica",
           FontSize->18]}, 
         {RGBColor[
           NCache[
            Rational[84, 85], 0.9882352941176471], 
           NCache[
            Rational[164, 255], 0.6431372549019608], 
           NCache[
            Rational[4, 255], 0.01568627450980392]], PointSize[
          0.003666666666666667], AbsoluteThickness[1.6], Opacity[0.12], 
          
          StyleBox[
           LineBox[{{0., 0.}, {1., -1.08}, {2., -1.7000000000000002`}, {
            3., -1.9400000000000004`}}],
           FontFamily->"Helvetica",
           FontSize->18]}, 
         {RGBColor[
           NCache[
            Rational[84, 85], 0.9882352941176471], 
           NCache[
            Rational[164, 255], 0.6431372549019608], 
           NCache[
            Rational[4, 255], 0.01568627450980392]], PointSize[
          0.003666666666666667], AbsoluteThickness[1.6], Opacity[0.12], 
          
          StyleBox[
           LineBox[{{0., 0.}, {1., -1.0599999999999996`}, {
            2., -1.6799999999999997`}, {3., -1.8999999999999995`}}],
           FontFamily->"Helvetica",
           FontSize->18]}, 
         {RGBColor[
           NCache[
            Rational[84, 85], 0.9882352941176471], 
           NCache[
            Rational[164, 255], 0.6431372549019608], 
           NCache[
            Rational[4, 255], 0.01568627450980392]], PointSize[
          0.003666666666666667], AbsoluteThickness[1.6], Opacity[0.12], 
          
          StyleBox[
           LineBox[{{0., 0.}, {1., -1.0999999999999996`}, {
            2., -1.7000000000000002`}, {3., -1.96}}],
           FontFamily->"Helvetica",
           FontSize->18]}, 
         {RGBColor[
           NCache[
            Rational[84, 85], 0.9882352941176471], 
           NCache[
            Rational[164, 255], 0.6431372549019608], 
           NCache[
            Rational[4, 255], 0.01568627450980392]], PointSize[
          0.003666666666666667], AbsoluteThickness[1.6], Opacity[0.12], 
          
          StyleBox[
           LineBox[{{0., 0.}, {1., -1.08}, {2., -1.7000000000000002`}, {
            3., -1.9000000000000004`}}],
           FontFamily->"Helvetica",
           FontSize->18]}, 
         {RGBColor[
           NCache[
            Rational[84, 85], 0.9882352941176471], 
           NCache[
            Rational[164, 255], 0.6431372549019608], 
           NCache[
            Rational[4, 255], 0.01568627450980392]], PointSize[
          0.003666666666666667], AbsoluteThickness[1.6], Opacity[0.12], 
          StyleBox[
           LineBox[{{0., 0.}, {1., -0.96}, {2., -1.4800000000000004`}, {
            3., -1.58}}],
           FontFamily->"Helvetica",
           FontSize->18]}, 
         {RGBColor[
           NCache[
            Rational[84, 85], 0.9882352941176471], 
           NCache[
            Rational[164, 255], 0.6431372549019608], 
           NCache[
            Rational[4, 255], 0.01568627450980392]], PointSize[
          0.003666666666666667], AbsoluteThickness[1.6], Opacity[0.12], 
          
          StyleBox[
           LineBox[{{0., 0.}, {1., -1.08}, {2., -1.7200000000000006`}, {
            3., -1.92}}],
           FontFamily->"Helvetica",
           FontSize->18]}, 
         {RGBColor[
           NCache[
            Rational[84, 85], 0.9882352941176471], 
           NCache[
            Rational[164, 255], 0.6431372549019608], 
           NCache[
            Rational[4, 255], 0.01568627450980392]], PointSize[
          0.003666666666666667], AbsoluteThickness[1.6], Opacity[0.12], 
          
          StyleBox[
           LineBox[{{0., 0.}, {1., -1.0999999999999996`}, {
            2., -1.7199999999999998`}, {3., -1.9400000000000004`}}],
           FontFamily->"Helvetica",
           FontSize->18]}, 
         {RGBColor[
           NCache[
            Rational[84, 85], 0.9882352941176471], 
           NCache[
            Rational[164, 255], 0.6431372549019608], 
           NCache[
            Rational[4, 255], 0.01568627450980392]], PointSize[
          0.003666666666666667], AbsoluteThickness[1.6], Opacity[0.12], 
          
          StyleBox[
           LineBox[{{0., 0.}, {1., -1.0999999999999996`}, {
            2., -1.7199999999999998`}, {3., -2.0199999999999996`}}],
           FontFamily->"Helvetica",
           FontSize->18]}, 
         {RGBColor[
           NCache[
            Rational[84, 85], 0.9882352941176471], 
           NCache[
            Rational[164, 255], 0.6431372549019608], 
           NCache[
            Rational[4, 255], 0.01568627450980392]], PointSize[
          0.003666666666666667], AbsoluteThickness[1.6], Opacity[0.12], 
          
          StyleBox[
           LineBox[{{0., 0.}, {1., -1.0999999999999996`}, {
            2., -1.8199999999999994`}, {3., -1.88}}],
           FontFamily->"Helvetica",
           FontSize->18]}, 
         {RGBColor[
           NCache[
            Rational[84, 85], 0.9882352941176471], 
           NCache[
            Rational[164, 255], 0.6431372549019608], 
           NCache[
            Rational[4, 255], 0.01568627450980392]], PointSize[
          0.003666666666666667], AbsoluteThickness[1.6], Opacity[0.12], 
          
          StyleBox[
           LineBox[{{0., 0.}, {1., -0.8999999999999999}, {2., -1.02}, {
            3., -1.1199999999999997`}}],
           FontFamily->"Helvetica",
           FontSize->18]}, 
         {RGBColor[
           NCache[
            Rational[84, 85], 0.9882352941176471], 
           NCache[
            Rational[164, 255], 0.6431372549019608], 
           NCache[
            Rational[4, 255], 0.01568627450980392]], PointSize[
          0.003666666666666667], AbsoluteThickness[1.6], Opacity[0.12], 
          
          StyleBox[
           LineBox[{{0., 0.}, {1., -1.04}, {2., -1.6799999999999997`}, {
            3., -1.7999999999999998`}}],
           FontFamily->"Helvetica",
           FontSize->18]}, 
         {RGBColor[
           NCache[
            Rational[84, 85], 0.9882352941176471], 
           NCache[
            Rational[164, 255], 0.6431372549019608], 
           NCache[
            Rational[4, 255], 0.01568627450980392]], PointSize[
          0.003666666666666667], AbsoluteThickness[1.6], Opacity[0.12], 
          
          StyleBox[
           LineBox[{{0., 0.}, {1., -1.1000000000000005`}, {
            2., -1.7800000000000002`}, {3., -1.9400000000000004`}}],
           FontFamily->"Helvetica",
           FontSize->18]}, 
         {RGBColor[
           NCache[
            Rational[84, 85], 0.9882352941176471], 
           NCache[
            Rational[164, 255], 0.6431372549019608], 
           NCache[
            Rational[4, 255], 0.01568627450980392]], PointSize[
          0.003666666666666667], AbsoluteThickness[1.6], Opacity[0.12], 
          
          StyleBox[
           LineBox[{{0., 0.}, {1., -1.08}, {2., -1.7199999999999998`}, {
            3., -1.8199999999999994`}}],
           FontFamily->"Helvetica",
           FontSize->18]}, 
         {RGBColor[
           NCache[
            Rational[84, 85], 0.9882352941176471], 
           NCache[
            Rational[164, 255], 0.6431372549019608], 
           NCache[
            Rational[4, 255], 0.01568627450980392]], PointSize[
          0.003666666666666667], AbsoluteThickness[1.6], Opacity[0.12], 
          
          StyleBox[
           LineBox[{{0., 0.}, {1., -1.06}, {2., -1.6800000000000002`}, {
            3., -1.7399999999999998`}}],
           FontFamily->"Helvetica",
           FontSize->18]}, 
         {RGBColor[
           NCache[
            Rational[84, 85], 0.9882352941176471], 
           NCache[
            Rational[164, 255], 0.6431372549019608], 
           NCache[
            Rational[4, 255], 0.01568627450980392]], PointSize[
          0.003666666666666667], AbsoluteThickness[1.6], Opacity[0.12], 
          
          StyleBox[
           LineBox[{{0., 0.}, {1., -1.1000000000000005`}, {
            2., -1.8600000000000003`}, {3., -2.04}}],
           FontFamily->"Helvetica",
           FontSize->18]}, 
         {RGBColor[
           NCache[
            Rational[84, 85], 0.9882352941176471], 
           NCache[
            Rational[164, 255], 0.6431372549019608], 
           NCache[
            Rational[4, 255], 0.01568627450980392]], PointSize[
          0.003666666666666667], AbsoluteThickness[1.6], Opacity[0.12], 
          
          StyleBox[
           LineBox[{{0., 0.}, {1., -1.04}, {2., -1.6000000000000005`}, {
            3., -1.6600000000000001`}}],
           FontFamily->"Helvetica",
           FontSize->18]}, 
         {RGBColor[
           NCache[
            Rational[84, 85], 0.9882352941176471], 
           NCache[
            Rational[164, 255], 0.6431372549019608], 
           NCache[
            Rational[4, 255], 0.01568627450980392]], PointSize[
          0.003666666666666667], AbsoluteThickness[1.6], Opacity[0.12], 
          
          StyleBox[
           LineBox[{{0., 0.}, {1., -1.0999999999999996`}, {
            2., -1.7000000000000002`}, {3., -1.9400000000000004`}}],
           FontFamily->"Helvetica",
           FontSize->18]}, 
         {RGBColor[
           NCache[
            Rational[84, 85], 0.9882352941176471], 
           NCache[
            Rational[164, 255], 0.6431372549019608], 
           NCache[
            Rational[4, 255], 0.01568627450980392]], PointSize[
          0.003666666666666667], AbsoluteThickness[1.6], Opacity[0.12], 
          
          StyleBox[
           LineBox[{{0., 0.}, {1., -1.1}, {2., -1.6999999999999997`}, {
            3., -1.9600000000000004`}}],
           FontFamily->"Helvetica",
           FontSize->18]}, 
         {RGBColor[
           NCache[
            Rational[84, 85], 0.9882352941176471], 
           NCache[
            Rational[164, 255], 0.6431372549019608], 
           NCache[
            Rational[4, 255], 0.01568627450980392]], PointSize[
          0.003666666666666667], AbsoluteThickness[1.6], Opacity[0.12], 
          
          StyleBox[
           LineBox[{{0., 0.}, {1., -0.96}, {2., -1.46}, {
            3., -1.4399999999999995`}}],
           FontFamily->"Helvetica",
           FontSize->18]}, 
         {RGBColor[
           NCache[
            Rational[84, 85], 0.9882352941176471], 
           NCache[
            Rational[164, 255], 0.6431372549019608], 
           NCache[
            Rational[4, 255], 0.01568627450980392]], PointSize[
          0.003666666666666667], AbsoluteThickness[1.6], Opacity[0.12], 
          
          StyleBox[
           LineBox[{{0., 0.}, {1., -0.9199999999999995}, {
            2., -1.1400000000000001`}, {3., -1.3000000000000003`}}],
           FontFamily->"Helvetica",
           FontSize->18]}, 
         {RGBColor[
           NCache[
            Rational[84, 85], 0.9882352941176471], 
           NCache[
            Rational[164, 255], 0.6431372549019608], 
           NCache[
            Rational[4, 255], 0.01568627450980392]], PointSize[
          0.003666666666666667], AbsoluteThickness[1.6], Opacity[0.12], 
          
          StyleBox[
           LineBox[{{0., 0.}, {1., -1.06}, {2., -1.6599999999999997`}, {
            3., -1.9599999999999995`}}],
           FontFamily->"Helvetica",
           FontSize->18]}, 
         {RGBColor[
           NCache[
            Rational[84, 85], 0.9882352941176471], 
           NCache[
            Rational[164, 255], 0.6431372549019608], 
           NCache[
            Rational[4, 255], 0.01568627450980392]], PointSize[
          0.003666666666666667], AbsoluteThickness[1.6], Opacity[0.12], 
          
          StyleBox[
           LineBox[{{0., 0.}, {1., -1.1}, {2., -1.6599999999999997`}, {
            3., -1.8400000000000003`}}],
           FontFamily->"Helvetica",
           FontSize->18]}, 
         {RGBColor[
           NCache[
            Rational[84, 85], 0.9882352941176471], 
           NCache[
            Rational[164, 255], 0.6431372549019608], 
           NCache[
            Rational[4, 255], 0.01568627450980392]], PointSize[
          0.003666666666666667], AbsoluteThickness[1.6], Opacity[0.12], 
          
          StyleBox[
           LineBox[{{0., 0.}, {1., -1.0799999999999992`}, {
            2., -1.8599999999999994`}, {3., -2.0599999999999996`}}],
           FontFamily->"Helvetica",
           FontSize->18]}, 
         {RGBColor[
           NCache[
            Rational[84, 85], 0.9882352941176471], 
           NCache[
            Rational[164, 255], 0.6431372549019608], 
           NCache[
            Rational[4, 255], 0.01568627450980392]], PointSize[
          0.003666666666666667], AbsoluteThickness[1.6], Opacity[0.12], 
          StyleBox[
           LineBox[{{0., 0.}, {1., -0.8800000000000003}, {2., -1.06}, {
            3., -1.1599999999999997`}}],
           FontFamily->"Helvetica",
           FontSize->18]}, 
         {RGBColor[
           NCache[
            Rational[84, 85], 0.9882352941176471], 
           NCache[
            Rational[164, 255], 0.6431372549019608], 
           NCache[
            Rational[4, 255], 0.01568627450980392]], PointSize[
          0.003666666666666667], AbsoluteThickness[1.6], Opacity[0.12], 
          
          StyleBox[
           LineBox[{{0., 0.}, {1., -1.1}, {2., -1.6599999999999997`}, {
            3., -1.9}}],
           FontFamily->"Helvetica",
           FontSize->18]}, 
         {RGBColor[
           NCache[
            Rational[84, 85], 0.9882352941176471], 
           NCache[
            Rational[164, 255], 0.6431372549019608], 
           NCache[
            Rational[4, 255], 0.01568627450980392]], PointSize[
          0.003666666666666667], AbsoluteThickness[1.6], Opacity[0.12], 
          
          StyleBox[
           LineBox[{{0., 0.}, {1., -1.08}, {2., -1.6399999999999997`}, {
            3., -1.7999999999999998`}}],
           FontFamily->"Helvetica",
           FontSize->18]}, 
         {RGBColor[
           NCache[
            Rational[84, 85], 0.9882352941176471], 
           NCache[
            Rational[164, 255], 0.6431372549019608], 
           NCache[
            Rational[4, 255], 0.01568627450980392]], PointSize[
          0.003666666666666667], AbsoluteThickness[1.6], Opacity[0.12], 
          
          StyleBox[
           LineBox[{{0., 0.}, {1., -0.9199999999999995}, {
            2., -1.3000000000000003`}, {3., -1.5399999999999996`}}],
           FontFamily->"Helvetica",
           FontSize->18]}, 
         {RGBColor[
           NCache[
            Rational[84, 85], 0.9882352941176471], 
           NCache[
            Rational[164, 255], 0.6431372549019608], 
           NCache[
            Rational[4, 255], 0.01568627450980392]], PointSize[
          0.003666666666666667], AbsoluteThickness[1.6], Opacity[0.12], 
          
          StyleBox[
           LineBox[{{0., 0.}, {1., -1.0199999999999996`}, {2., -1.54}, {
            3., -1.62}}],
           FontFamily->"Helvetica",
           FontSize->18]}, 
         {RGBColor[
           NCache[
            Rational[84, 85], 0.9882352941176471], 
           NCache[
            Rational[164, 255], 0.6431372549019608], 
           NCache[
            Rational[4, 255], 0.01568627450980392]], PointSize[
          0.003666666666666667], AbsoluteThickness[1.6], Opacity[0.12], 
          
          StyleBox[
           LineBox[{{0., 0.}, {1., -0.8600000000000003}, {
            2., -1.2599999999999998`}, {3., -1.46}}],
           FontFamily->"Helvetica",
           FontSize->18]}, 
         {RGBColor[
           NCache[
            Rational[84, 85], 0.9882352941176471], 
           NCache[
            Rational[164, 255], 0.6431372549019608], 
           NCache[
            Rational[4, 255], 0.01568627450980392]], PointSize[
          0.003666666666666667], AbsoluteThickness[1.6], Opacity[0.12], 
          
          StyleBox[
           LineBox[{{0., 0.}, {1., -1.}, {2., -1.5999999999999996`}, {
            3., -1.7199999999999998`}}],
           FontFamily->"Helvetica",
           FontSize->18]}, 
         {RGBColor[
           NCache[
            Rational[84, 85], 0.9882352941176471], 
           NCache[
            Rational[164, 255], 0.6431372549019608], 
           NCache[
            Rational[4, 255], 0.01568627450980392]], PointSize[
          0.003666666666666667], AbsoluteThickness[1.6], Opacity[0.12], 
          
          StyleBox[
           LineBox[{{0., 0.}, {1., -0.9800000000000004}, {2., -1.5}, {
            3., -1.5200000000000005`}}],
           FontFamily->"Helvetica",
           FontSize->18]}, 
         {RGBColor[
           NCache[
            Rational[84, 85], 0.9882352941176471], 
           NCache[
            Rational[164, 255], 0.6431372549019608], 
           NCache[
            Rational[4, 255], 0.01568627450980392]], PointSize[
          0.003666666666666667], AbsoluteThickness[1.6], Opacity[0.12], 
          
          StyleBox[
           LineBox[{{0., 0.}, {1., -1.0599999999999996`}, {
            2., -1.7999999999999998`}, {3., -1.9399999999999995`}}],
           FontFamily->"Helvetica",
           FontSize->18]}, 
         {RGBColor[
           NCache[
            Rational[84, 85], 0.9882352941176471], 
           NCache[
            Rational[164, 255], 0.6431372549019608], 
           NCache[
            Rational[4, 255], 0.01568627450980392]], PointSize[
          0.003666666666666667], AbsoluteThickness[1.6], Opacity[0.12], 
          
          StyleBox[
           LineBox[{{0., 0.}, {1., -1.0599999999999996`}, {2., -1.54}, {
            3., -1.6399999999999997`}}],
           FontFamily->"Helvetica",
           FontSize->18]}, 
         {RGBColor[
           NCache[
            Rational[84, 85], 0.9882352941176471], 
           NCache[
            Rational[164, 255], 0.6431372549019608], 
           NCache[
            Rational[4, 255], 0.01568627450980392]], PointSize[
          0.003666666666666667], AbsoluteThickness[1.6], Opacity[0.12], 
          
          StyleBox[
           LineBox[{{0., 0.}, {1., -0.9799999999999995}, {
            2., -1.5199999999999996`}, {3., -1.5599999999999996`}}],
           FontFamily->"Helvetica",
           FontSize->18]}, 
         {RGBColor[
           NCache[
            Rational[84, 85], 0.9882352941176471], 
           NCache[
            Rational[164, 255], 0.6431372549019608], 
           NCache[
            Rational[4, 255], 0.01568627450980392]], PointSize[
          0.003666666666666667], AbsoluteThickness[1.6], Opacity[0.12], 
          
          StyleBox[
           LineBox[{{0., 0.}, {1., -1.0199999999999996`}, {2., -1.58}, {
            3., -1.62}}],
           FontFamily->"Helvetica",
           FontSize->18]}, 
         {RGBColor[
           NCache[
            Rational[84, 85], 0.9882352941176471], 
           NCache[
            Rational[164, 255], 0.6431372549019608], 
           NCache[
            Rational[4, 255], 0.01568627450980392]], PointSize[
          0.003666666666666667], AbsoluteThickness[1.6], Opacity[0.12], 
          
          StyleBox[
           LineBox[{{0., 0.}, {1., -1.1199999999999997`}, {
            2., -1.7200000000000002`}, {3., -1.9999999999999996`}}],
           FontFamily->"Helvetica",
           FontSize->18]}, 
         {RGBColor[
           NCache[
            Rational[84, 85], 0.9882352941176471], 
           NCache[
            Rational[164, 255], 0.6431372549019608], 
           NCache[
            Rational[4, 255], 0.01568627450980392]], PointSize[
          0.003666666666666667], AbsoluteThickness[1.6], Opacity[0.12], 
          
          StyleBox[
           LineBox[{{0., 0.}, {1., -1.08}, {2., -1.6400000000000006`}, {
            3., -1.38}}],
           FontFamily->"Helvetica",
           FontSize->18]}, 
         {RGBColor[
           NCache[
            Rational[84, 85], 0.9882352941176471], 
           NCache[
            Rational[164, 255], 0.6431372549019608], 
           NCache[
            Rational[4, 255], 0.01568627450980392]], PointSize[
          0.003666666666666667], AbsoluteThickness[1.6], Opacity[0.12], 
          
          StyleBox[
           LineBox[{{0., 0.}, {1., -1.1199999999999997`}, {
            2., -1.7399999999999998`}, {3., -2.02}}],
           FontFamily->"Helvetica",
           FontSize->18]}, 
         {RGBColor[
           NCache[
            Rational[84, 85], 0.9882352941176471], 
           NCache[
            Rational[164, 255], 0.6431372549019608], 
           NCache[
            Rational[4, 255], 0.01568627450980392]], PointSize[
          0.003666666666666667], AbsoluteThickness[1.6], Opacity[0.12], 
          
          StyleBox[
           LineBox[{{0., 0.}, {1., -1.0799999999999992`}, {
            2., -1.7799999999999994`}, {3., -1.96}}],
           FontFamily->"Helvetica",
           FontSize->18]}, 
         {RGBColor[
           NCache[
            Rational[84, 85], 0.9882352941176471], 
           NCache[
            Rational[164, 255], 0.6431372549019608], 
           NCache[
            Rational[4, 255], 0.01568627450980392]], PointSize[
          0.003666666666666667], AbsoluteThickness[1.6], Opacity[0.12], 
          
          StyleBox[
           LineBox[{{0., 0.}, {1., -1.12}, {2., -1.7800000000000002`}, {
            3., -2.0199999999999996`}}],
           FontFamily->"Helvetica",
           FontSize->18]}, 
         {RGBColor[
           NCache[
            Rational[84, 85], 0.9882352941176471], 
           NCache[
            Rational[164, 255], 0.6431372549019608], 
           NCache[
            Rational[4, 255], 0.01568627450980392]], PointSize[
          0.003666666666666667], AbsoluteThickness[1.6], Opacity[0.12], 
          
          StyleBox[
           LineBox[{{0., 0.}, {1., -1.08}, {2., -1.6800000000000006`}, {
            3., -1.96}}],
           FontFamily->"Helvetica",
           FontSize->18]}, 
         {RGBColor[
           NCache[
            Rational[84, 85], 0.9882352941176471], 
           NCache[
            Rational[164, 255], 0.6431372549019608], 
           NCache[
            Rational[4, 255], 0.01568627450980392]], PointSize[
          0.003666666666666667], AbsoluteThickness[1.6], Opacity[0.12], 
          
          StyleBox[
           LineBox[{{0., 0.}, {1., -0.96}, {2., -1.62}, {
            3., -1.8800000000000008`}}],
           FontFamily->"Helvetica",
           FontSize->18]}, 
         {RGBColor[
           NCache[
            Rational[84, 85], 0.9882352941176471], 
           NCache[
            Rational[164, 255], 0.6431372549019608], 
           NCache[
            Rational[4, 255], 0.01568627450980392]], PointSize[
          0.003666666666666667], AbsoluteThickness[1.6], Opacity[0.12], 
          
          StyleBox[
           LineBox[{{0., 0.}, {1., -1.0999999999999996`}, {
            2., -1.7400000000000002`}, {3., -1.8200000000000003`}}],
           FontFamily->"Helvetica",
           FontSize->18]}, 
         {RGBColor[
           NCache[
            Rational[84, 85], 0.9882352941176471], 
           NCache[
            Rational[164, 255], 0.6431372549019608], 
           NCache[
            Rational[4, 255], 0.01568627450980392]], PointSize[
          0.003666666666666667], AbsoluteThickness[1.6], Opacity[0.12], 
          
          StyleBox[
           LineBox[{{0., 0.}, {1., -1.0200000000000005`}, {2., -1.58}, {
            3., -1.7000000000000002`}}],
           FontFamily->"Helvetica",
           FontSize->18]}, 
         {RGBColor[
           NCache[
            Rational[84, 85], 0.9882352941176471], 
           NCache[
            Rational[164, 255], 0.6431372549019608], 
           NCache[
            Rational[4, 255], 0.01568627450980392]], PointSize[
          0.003666666666666667], AbsoluteThickness[1.6], Opacity[0.12], 
          
          StyleBox[
           LineBox[{{0., 0.}, {1., -1.0600000000000005`}, {
            2., -1.6800000000000006`}, {3., -1.8399999999999999`}}],
           FontFamily->"Helvetica",
           FontSize->18]}, 
         {RGBColor[
           NCache[
            Rational[84, 85], 0.9882352941176471], 
           NCache[
            Rational[164, 255], 0.6431372549019608], 
           NCache[
            Rational[4, 255], 0.01568627450980392]], PointSize[
          0.003666666666666667], AbsoluteThickness[1.6], Opacity[0.12], 
          
          StyleBox[
           LineBox[{{0., 0.}, {1., -1.12}, {2., -1.88}, {
            3., -2.0200000000000005`}}],
           FontFamily->"Helvetica",
           FontSize->18]}, 
         {RGBColor[
           NCache[
            Rational[84, 85], 0.9882352941176471], 
           NCache[
            Rational[164, 255], 0.6431372549019608], 
           NCache[
            Rational[4, 255], 0.01568627450980392]], PointSize[
          0.003666666666666667], AbsoluteThickness[1.6], Opacity[0.12], 
          StyleBox[LineBox[{{0., 0.}, {1., -0.96}, {2., -1.54}, {3., -1.62}}],
           FontFamily->"Helvetica",
           FontSize->18]}, 
         {RGBColor[
           NCache[
            Rational[84, 85], 0.9882352941176471], 
           NCache[
            Rational[164, 255], 0.6431372549019608], 
           NCache[
            Rational[4, 255], 0.01568627450980392]], PointSize[
          0.003666666666666667], AbsoluteThickness[1.6], Opacity[0.12], 
          
          StyleBox[
           LineBox[{{0., 0.}, {1., -1.08}, {2., -1.7200000000000006`}, {
            3., -1.9000000000000004`}}],
           FontFamily->"Helvetica",
           FontSize->18]}, 
         {RGBColor[
           NCache[
            Rational[84, 85], 0.9882352941176471], 
           NCache[
            Rational[164, 255], 0.6431372549019608], 
           NCache[
            Rational[4, 255], 0.01568627450980392]], PointSize[
          0.003666666666666667], AbsoluteThickness[1.6], Opacity[0.12], 
          
          StyleBox[
           LineBox[{{0., 0.}, {1., -1.08}, {2., -1.7800000000000002`}, {
            3., -1.9800000000000004`}}],
           FontFamily->"Helvetica",
           FontSize->18]}, 
         {RGBColor[
           NCache[
            Rational[84, 85], 0.9882352941176471], 
           NCache[
            Rational[164, 255], 0.6431372549019608], 
           NCache[
            Rational[4, 255], 0.01568627450980392]], PointSize[
          0.003666666666666667], AbsoluteThickness[1.6], Opacity[0.12], 
          StyleBox[LineBox[{{0., 0.}, {1., -1.}, {2., -1.54}, {3., -1.54}}],
           FontFamily->"Helvetica",
           FontSize->18]}, 
         {RGBColor[
           NCache[
            Rational[84, 85], 0.9882352941176471], 
           NCache[
            Rational[164, 255], 0.6431372549019608], 
           NCache[
            Rational[4, 255], 0.01568627450980392]], PointSize[
          0.003666666666666667], AbsoluteThickness[1.6], Opacity[0.12], 
          
          StyleBox[
           LineBox[{{0., 0.}, {1., -0.7800000000000002}, {
            2., -1.1600000000000001`}, {3., -1.3399999999999999`}}],
           FontFamily->"Helvetica",
           FontSize->18]}, 
         {RGBColor[
           NCache[
            Rational[84, 85], 0.9882352941176471], 
           NCache[
            Rational[164, 255], 0.6431372549019608], 
           NCache[
            Rational[4, 255], 0.01568627450980392]], PointSize[
          0.003666666666666667], AbsoluteThickness[1.6], Opacity[0.12], 
          StyleBox[LineBox[{{0., 0.}, {1., -0.98}, {2., -1.44}, {3., -1.52}}],
           FontFamily->"Helvetica",
           FontSize->18]}, 
         {RGBColor[
           NCache[
            Rational[84, 85], 0.9882352941176471], 
           NCache[
            Rational[164, 255], 0.6431372549019608], 
           NCache[
            Rational[4, 255], 0.01568627450980392]], PointSize[
          0.003666666666666667], AbsoluteThickness[1.6], Opacity[0.12], 
          
          StyleBox[
           LineBox[{{0., 0.}, {1., -0.9400000000000004}, {
            2., -1.3200000000000003`}, {3., -1.3200000000000003`}}],
           FontFamily->"Helvetica",
           FontSize->18]}, 
         {RGBColor[
           NCache[
            Rational[84, 85], 0.9882352941176471], 
           NCache[
            Rational[164, 255], 0.6431372549019608], 
           NCache[
            Rational[4, 255], 0.01568627450980392]], PointSize[
          0.003666666666666667], AbsoluteThickness[1.6], Opacity[0.12], 
          
          StyleBox[
           LineBox[{{0., 0.}, {1., -1.1}, {2., -1.7200000000000002`}, {
            3., -1.9600000000000004`}}],
           FontFamily->"Helvetica",
           FontSize->18]}, 
         {RGBColor[
           NCache[
            Rational[84, 85], 0.9882352941176471], 
           NCache[
            Rational[164, 255], 0.6431372549019608], 
           NCache[
            Rational[4, 255], 0.01568627450980392]], PointSize[
          0.003666666666666667], AbsoluteThickness[1.6], Opacity[0.12], 
          
          StyleBox[
           LineBox[{{0., 0.}, {1., -0.9000000000000004}, {
            2., -1.4000000000000004`}, {3., -1.38}}],
           FontFamily->"Helvetica",
           FontSize->18]}, 
         {RGBColor[
           NCache[
            Rational[84, 85], 0.9882352941176471], 
           NCache[
            Rational[164, 255], 0.6431372549019608], 
           NCache[
            Rational[4, 255], 0.01568627450980392]], PointSize[
          0.003666666666666667], AbsoluteThickness[1.6], Opacity[0.12], 
          
          StyleBox[
           LineBox[{{0., 0.}, {1., -1.0200000000000005`}, {
            2., -1.6800000000000006`}, {3., -1.7600000000000007`}}],
           FontFamily->"Helvetica",
           FontSize->18]}, 
         {RGBColor[
           NCache[
            Rational[84, 85], 0.9882352941176471], 
           NCache[
            Rational[164, 255], 0.6431372549019608], 
           NCache[
            Rational[4, 255], 0.01568627450980392]], PointSize[
          0.003666666666666667], AbsoluteThickness[1.6], Opacity[0.12], 
          
          StyleBox[
           LineBox[{{0., 0.}, {1., -1.08}, {2., -1.7400000000000002`}, {
            3., -1.8400000000000007`}}],
           FontFamily->"Helvetica",
           FontSize->18]}, 
         {RGBColor[
           NCache[
            Rational[84, 85], 0.9882352941176471], 
           NCache[
            Rational[164, 255], 0.6431372549019608], 
           NCache[
            Rational[4, 255], 0.01568627450980392]], PointSize[
          0.003666666666666667], AbsoluteThickness[1.6], Opacity[0.12], 
          
          StyleBox[
           LineBox[{{0., 0.}, {1., -1.}, {2., -1.42}, {
            3., -1.5199999999999996`}}],
           FontFamily->"Helvetica",
           FontSize->18]}, 
         {RGBColor[
           NCache[
            Rational[84, 85], 0.9882352941176471], 
           NCache[
            Rational[164, 255], 0.6431372549019608], 
           NCache[
            Rational[4, 255], 0.01568627450980392]], PointSize[
          0.003666666666666667], AbsoluteThickness[1.6], Opacity[0.12], 
          
          StyleBox[
           LineBox[{{0., 0.}, {1., -1.04}, {2., -1.62}, {
            3., -1.7400000000000002`}}],
           FontFamily->"Helvetica",
           FontSize->18]}, 
         {RGBColor[
           NCache[
            Rational[84, 85], 0.9882352941176471], 
           NCache[
            Rational[164, 255], 0.6431372549019608], 
           NCache[
            Rational[4, 255], 0.01568627450980392]], PointSize[
          0.003666666666666667], AbsoluteThickness[1.6], Opacity[0.12], 
          
          StyleBox[
           LineBox[{{0., 0.}, {1., -1.0999999999999996`}, {
            2., -1.7199999999999998`}, {3., -2.0200000000000005`}}],
           FontFamily->"Helvetica",
           FontSize->18]}, 
         {RGBColor[
           NCache[
            Rational[84, 85], 0.9882352941176471], 
           NCache[
            Rational[164, 255], 0.6431372549019608], 
           NCache[
            Rational[4, 255], 0.01568627450980392]], PointSize[
          0.003666666666666667], AbsoluteThickness[1.6], Opacity[0.12], 
          
          StyleBox[
           LineBox[{{0., 0.}, {1., -1.0599999999999996`}, {
            2., -1.6399999999999997`}, {3., -1.7800000000000002`}}],
           FontFamily->"Helvetica",
           FontSize->18]}, 
         {RGBColor[
           NCache[
            Rational[84, 85], 0.9882352941176471], 
           NCache[
            Rational[164, 255], 0.6431372549019608], 
           NCache[
            Rational[4, 255], 0.01568627450980392]], PointSize[
          0.003666666666666667], AbsoluteThickness[1.6], Opacity[0.12], 
          
          StyleBox[
           LineBox[{{0., 0.}, {1., -1.0999999999999996`}, {
            2., -1.7199999999999998`}, {3., -2.04}}],
           FontFamily->"Helvetica",
           FontSize->18]}, 
         {RGBColor[
           NCache[
            Rational[84, 85], 0.9882352941176471], 
           NCache[
            Rational[164, 255], 0.6431372549019608], 
           NCache[
            Rational[4, 255], 0.01568627450980392]], PointSize[
          0.003666666666666667], AbsoluteThickness[1.6], Opacity[0.12], 
          
          StyleBox[
           LineBox[{{0., 0.}, {1., -1.0999999999999996`}, {
            2., -1.8399999999999999`}, {3., -2.04}}],
           FontFamily->"Helvetica",
           FontSize->18]}, 
         {RGBColor[
           NCache[
            Rational[84, 85], 0.9882352941176471], 
           NCache[
            Rational[164, 255], 0.6431372549019608], 
           NCache[
            Rational[4, 255], 0.01568627450980392]], PointSize[
          0.003666666666666667], AbsoluteThickness[1.6], Opacity[0.12], 
          
          StyleBox[
           LineBox[{{0., 0.}, {1., -0.8800000000000008}, {
            2., -1.3200000000000003`}, {3., -1.4000000000000004`}}],
           FontFamily->"Helvetica",
           FontSize->18]}, 
         {RGBColor[
           NCache[
            Rational[84, 85], 0.9882352941176471], 
           NCache[
            Rational[164, 255], 0.6431372549019608], 
           NCache[
            Rational[4, 255], 0.01568627450980392]], PointSize[
          0.003666666666666667], AbsoluteThickness[1.6], Opacity[0.12], 
          
          StyleBox[
           LineBox[{{0., 0.}, {1., -1.0400000000000005`}, {
            2., -1.5800000000000005`}, {3., -1.7200000000000002`}}],
           FontFamily->"Helvetica",
           FontSize->18]}, 
         {RGBColor[
           NCache[
            Rational[84, 85], 0.9882352941176471], 
           NCache[
            Rational[164, 255], 0.6431372549019608], 
           NCache[
            Rational[4, 255], 0.01568627450980392]], PointSize[
          0.003666666666666667], AbsoluteThickness[1.6], Opacity[0.12], 
          
          StyleBox[
           LineBox[{{0., 0.}, {1., -1.0999999999999996`}, {
            2., -1.7999999999999998`}, {3., -2.}}],
           FontFamily->"Helvetica",
           FontSize->18]}, 
         {RGBColor[
           NCache[
            Rational[84, 85], 0.9882352941176471], 
           NCache[
            Rational[164, 255], 0.6431372549019608], 
           NCache[
            Rational[4, 255], 0.01568627450980392]], PointSize[
          0.003666666666666667], AbsoluteThickness[1.6], Opacity[0.12], 
          
          StyleBox[
           LineBox[{{0., 0.}, {1., -1.0600000000000005`}, {
            2., -1.7000000000000002`}, {3., -1.9000000000000004`}}],
           FontFamily->"Helvetica",
           FontSize->18]}, 
         {RGBColor[
           NCache[
            Rational[84, 85], 0.9882352941176471], 
           NCache[
            Rational[164, 255], 0.6431372549019608], 
           NCache[
            Rational[4, 255], 0.01568627450980392]], PointSize[
          0.003666666666666667], AbsoluteThickness[1.6], Opacity[0.12], 
          
          StyleBox[
           LineBox[{{0., 0.}, {1., -1.06}, {2., -1.6}, {
            3., -1.7399999999999998`}}],
           FontFamily->"Helvetica",
           FontSize->18]}, 
         {RGBColor[
           NCache[
            Rational[84, 85], 0.9882352941176471], 
           NCache[
            Rational[164, 255], 0.6431372549019608], 
           NCache[
            Rational[4, 255], 0.01568627450980392]], PointSize[
          0.003666666666666667], AbsoluteThickness[1.6], Opacity[0.12], 
          
          StyleBox[
           LineBox[{{0., 0.}, {1., -1.0000000000000004`}, {2., -1.48}, {
            3., -1.5000000000000004`}}],
           FontFamily->"Helvetica",
           FontSize->18]}, 
         {RGBColor[
           NCache[
            Rational[84, 85], 0.9882352941176471], 
           NCache[
            Rational[164, 255], 0.6431372549019608], 
           NCache[
            Rational[4, 255], 0.01568627450980392]], PointSize[
          0.003666666666666667], AbsoluteThickness[1.6], Opacity[0.12], 
          
          StyleBox[
           LineBox[{{0., 0.}, {1., -1.1000000000000005`}, {
            2., -1.7800000000000002`}, {3., -2.}}],
           FontFamily->"Helvetica",
           FontSize->18]}, 
         {RGBColor[
           NCache[
            Rational[84, 85], 0.9882352941176471], 
           NCache[
            Rational[164, 255], 0.6431372549019608], 
           NCache[
            Rational[4, 255], 0.01568627450980392]], PointSize[
          0.003666666666666667], AbsoluteThickness[1.6], Opacity[0.12], 
          
          StyleBox[
           LineBox[{{0., 0.}, {1., -1.0199999999999996`}, {
            2., -1.6399999999999997`}, {3., -1.6799999999999997`}}],
           FontFamily->"Helvetica",
           FontSize->18]}, 
         {RGBColor[
           NCache[
            Rational[84, 85], 0.9882352941176471], 
           NCache[
            Rational[164, 255], 0.6431372549019608], 
           NCache[
            Rational[4, 255], 0.01568627450980392]], PointSize[
          0.003666666666666667], AbsoluteThickness[1.6], Opacity[0.12], 
          
          StyleBox[
           LineBox[{{0., 0.}, {1., -1.1000000000000005`}, {
            2., -1.8000000000000007`}, {3., -2.040000000000001}}],
           FontFamily->"Helvetica",
           FontSize->18]}, 
         {RGBColor[
           NCache[
            Rational[84, 85], 0.9882352941176471], 
           NCache[
            Rational[164, 255], 0.6431372549019608], 
           NCache[
            Rational[4, 255], 0.01568627450980392]], PointSize[
          0.003666666666666667], AbsoluteThickness[1.6], Opacity[0.12], 
          StyleBox[LineBox[{{0., 0.}, {1., -0.96}, {2., -1.46}, {3., -1.5}}],
           FontFamily->"Helvetica",
           FontSize->18]}, 
         {RGBColor[
           NCache[
            Rational[84, 85], 0.9882352941176471], 
           NCache[
            Rational[164, 255], 0.6431372549019608], 
           NCache[
            Rational[4, 255], 0.01568627450980392]], PointSize[
          0.003666666666666667], AbsoluteThickness[1.6], Opacity[0.12], 
          
          StyleBox[
           LineBox[{{0., 0.}, {1., -1.}, {2., -1.54}, {
            3., -1.5200000000000005`}}],
           FontFamily->"Helvetica",
           FontSize->18]}, 
         {RGBColor[
           NCache[
            Rational[84, 85], 0.9882352941176471], 
           NCache[
            Rational[164, 255], 0.6431372549019608], 
           NCache[
            Rational[4, 255], 0.01568627450980392]], PointSize[
          0.003666666666666667], AbsoluteThickness[1.6], Opacity[0.12], 
          
          StyleBox[
           LineBox[{{0., 0.}, {1., -1.1199999999999992`}, {
            2., -1.7399999999999993`}, {3., -1.7999999999999998`}}],
           FontFamily->"Helvetica",
           FontSize->18]}, 
         {RGBColor[
           NCache[
            Rational[84, 85], 0.9882352941176471], 
           NCache[
            Rational[164, 255], 0.6431372549019608], 
           NCache[
            Rational[4, 255], 0.01568627450980392]], PointSize[
          0.003666666666666667], AbsoluteThickness[1.6], Opacity[0.12], 
          
          StyleBox[
           LineBox[{{0., 0.}, {1., -0.9799999999999995}, {2., -1.54}, {
            3., -1.5799999999999992`}}],
           FontFamily->"Helvetica",
           FontSize->18]}, 
         {RGBColor[
           NCache[
            Rational[84, 85], 0.9882352941176471], 
           NCache[
            Rational[164, 255], 0.6431372549019608], 
           NCache[
            Rational[4, 255], 0.01568627450980392]], PointSize[
          0.003666666666666667], AbsoluteThickness[1.6], Opacity[0.12], 
          
          StyleBox[
           LineBox[{{0., 0.}, {1., -1.06}, {2., -1.6}, {
            3., -1.7600000000000002`}}],
           FontFamily->"Helvetica",
           FontSize->18]}, 
         {RGBColor[
           NCache[
            Rational[84, 85], 0.9882352941176471], 
           NCache[
            Rational[164, 255], 0.6431372549019608], 
           NCache[
            Rational[4, 255], 0.01568627450980392]], PointSize[
          0.003666666666666667], AbsoluteThickness[1.6], Opacity[0.12], 
          
          StyleBox[
           LineBox[{{0., 0.}, {1., -1.}, {2., -1.62}, {
            3., -1.7000000000000002`}}],
           FontFamily->"Helvetica",
           FontSize->18]}, 
         {RGBColor[
           NCache[
            Rational[84, 85], 0.9882352941176471], 
           NCache[
            Rational[164, 255], 0.6431372549019608], 
           NCache[
            Rational[4, 255], 0.01568627450980392]], PointSize[
          0.003666666666666667], AbsoluteThickness[1.6], Opacity[0.12], 
          
          StyleBox[
           LineBox[{{0., 0.}, {1., -1.06}, {2., -1.6}, {
            3., -1.7600000000000002`}}],
           FontFamily->"Helvetica",
           FontSize->18]}, 
         {RGBColor[
           NCache[
            Rational[84, 85], 0.9882352941176471], 
           NCache[
            Rational[164, 255], 0.6431372549019608], 
           NCache[
            Rational[4, 255], 0.01568627450980392]], PointSize[
          0.003666666666666667], AbsoluteThickness[1.6], Opacity[0.12], 
          
          StyleBox[
           LineBox[{{0., 0.}, {1., -1.0600000000000005`}, {
            2., -1.6400000000000006`}, {3., -1.92}}],
           FontFamily->"Helvetica",
           FontSize->18]}, 
         {RGBColor[
           NCache[
            Rational[84, 85], 0.9882352941176471], 
           NCache[
            Rational[164, 255], 0.6431372549019608], 
           NCache[
            Rational[4, 255], 0.01568627450980392]], PointSize[
          0.003666666666666667], AbsoluteThickness[1.6], Opacity[0.12], 
          
          StyleBox[
           LineBox[{{0., 0.}, {1., -1.0199999999999996`}, {
            2., -1.5199999999999996`}, {3., -1.7599999999999998`}}],
           FontFamily->"Helvetica",
           FontSize->18]}, 
         {RGBColor[
           NCache[
            Rational[84, 85], 0.9882352941176471], 
           NCache[
            Rational[164, 255], 0.6431372549019608], 
           NCache[
            Rational[4, 255], 0.01568627450980392]], PointSize[
          0.003666666666666667], AbsoluteThickness[1.6], Opacity[0.12], 
          
          StyleBox[
           LineBox[{{0., 0.}, {1., -1.1199999999999997`}, {
            2., -1.7399999999999998`}, {3., -2.02}}],
           FontFamily->"Helvetica",
           FontSize->18]}, 
         {RGBColor[
           NCache[
            Rational[84, 85], 0.9882352941176471], 
           NCache[
            Rational[164, 255], 0.6431372549019608], 
           NCache[
            Rational[4, 255], 0.01568627450980392]], PointSize[
          0.003666666666666667], AbsoluteThickness[1.6], Opacity[0.12], 
          
          StyleBox[
           LineBox[{{0., 0.}, {1., -1.1}, {2., -1.7200000000000002`}, {
            3., -2.0000000000000004`}}],
           FontFamily->"Helvetica",
           FontSize->18]}, 
         {RGBColor[
           NCache[
            Rational[84, 85], 0.9882352941176471], 
           NCache[
            Rational[164, 255], 0.6431372549019608], 
           NCache[
            Rational[4, 255], 0.01568627450980392]], PointSize[
          0.003666666666666667], AbsoluteThickness[1.6], Opacity[0.12], 
          
          StyleBox[
           LineBox[{{0., 0.}, {1., -1.12}, {2., -1.8600000000000003`}, {
            3., -2.08}}],
           FontFamily->"Helvetica",
           FontSize->18]}, 
         {RGBColor[
           NCache[
            Rational[84, 85], 0.9882352941176471], 
           NCache[
            Rational[164, 255], 0.6431372549019608], 
           NCache[
            Rational[4, 255], 0.01568627450980392]], PointSize[
          0.003666666666666667], AbsoluteThickness[1.6], Opacity[0.12], 
          
          StyleBox[
           LineBox[{{0., 0.}, {1., -1.1}, {2., -1.6999999999999997`}, {
            3., -1.9600000000000004`}}],
           FontFamily->"Helvetica",
           FontSize->18]}, 
         {RGBColor[
           NCache[
            Rational[84, 85], 0.9882352941176471], 
           NCache[
            Rational[164, 255], 0.6431372549019608], 
           NCache[
            Rational[4, 255], 0.01568627450980392]], PointSize[
          0.003666666666666667], AbsoluteThickness[1.6], Opacity[0.12], 
          
          StyleBox[
           LineBox[{{0., 0.}, {1., -1.1000000000000005`}, {
            2., -1.7000000000000002`}, {3., -1.9800000000000004`}}],
           FontFamily->"Helvetica",
           FontSize->18]}, 
         {RGBColor[
           NCache[
            Rational[84, 85], 0.9882352941176471], 
           NCache[
            Rational[164, 255], 0.6431372549019608], 
           NCache[
            Rational[4, 255], 0.01568627450980392]], PointSize[
          0.003666666666666667], AbsoluteThickness[1.6], Opacity[0.12], 
          
          StyleBox[
           LineBox[{{0., 0.}, {1., -1.04}, {2., -1.58}, {
            3., -1.8200000000000003`}}],
           FontFamily->"Helvetica",
           FontSize->18]}, 
         {RGBColor[
           NCache[
            Rational[84, 85], 0.9882352941176471], 
           NCache[
            Rational[164, 255], 0.6431372549019608], 
           NCache[
            Rational[4, 255], 0.01568627450980392]], PointSize[
          0.003666666666666667], AbsoluteThickness[1.6], Opacity[0.12], 
          
          StyleBox[
           LineBox[{{0., 0.}, {1., -1.12}, {2., -1.7599999999999998`}, {
            3., -2.}}],
           FontFamily->"Helvetica",
           FontSize->18]}, 
         {RGBColor[
           NCache[
            Rational[84, 85], 0.9882352941176471], 
           NCache[
            Rational[164, 255], 0.6431372549019608], 
           NCache[
            Rational[4, 255], 0.01568627450980392]], PointSize[
          0.003666666666666667], AbsoluteThickness[1.6], Opacity[0.12], 
          
          StyleBox[
           LineBox[{{0., 0.}, {1., -1.0599999999999996`}, {
            2., -1.6999999999999993`}, {3., -1.96}}],
           FontFamily->"Helvetica",
           FontSize->18]}, 
         {RGBColor[
           NCache[
            Rational[84, 85], 0.9882352941176471], 
           NCache[
            Rational[164, 255], 0.6431372549019608], 
           NCache[
            Rational[4, 255], 0.01568627450980392]], PointSize[
          0.003666666666666667], AbsoluteThickness[1.6], Opacity[0.12], 
          
          StyleBox[
           LineBox[{{0., 0.}, {1., -1.0600000000000005`}, {
            2., -1.6400000000000006`}, {3., -1.8399999999999999`}}],
           FontFamily->"Helvetica",
           FontSize->18]}, 
         {RGBColor[
           NCache[
            Rational[84, 85], 0.9882352941176471], 
           NCache[
            Rational[164, 255], 0.6431372549019608], 
           NCache[
            Rational[4, 255], 0.01568627450980392]], PointSize[
          0.003666666666666667], AbsoluteThickness[1.6], Opacity[0.12], 
          
          StyleBox[
           LineBox[{{0., 0.}, {1., -1.0999999999999996`}, {
            2., -1.7400000000000002`}, {3., -1.8399999999999999`}}],
           FontFamily->"Helvetica",
           FontSize->18]}, 
         {RGBColor[
           NCache[
            Rational[84, 85], 0.9882352941176471], 
           NCache[
            Rational[164, 255], 0.6431372549019608], 
           NCache[
            Rational[4, 255], 0.01568627450980392]], PointSize[
          0.003666666666666667], AbsoluteThickness[1.6], Opacity[0.12], 
          
          StyleBox[
           LineBox[{{0., 0.}, {1., -0.9200000000000008}, {
            2., -1.4200000000000008`}, {3., -1.6600000000000001`}}],
           FontFamily->"Helvetica",
           FontSize->18]}, 
         {RGBColor[
           NCache[
            Rational[84, 85], 0.9882352941176471], 
           NCache[
            Rational[164, 255], 0.6431372549019608], 
           NCache[
            Rational[4, 255], 0.01568627450980392]], PointSize[
          0.003666666666666667], AbsoluteThickness[1.6], Opacity[0.12], 
          
          StyleBox[
           LineBox[{{0., 0.}, {1., -1.1}, {2., -1.5800000000000005`}, {
            3., -1.7399999999999998`}}],
           FontFamily->"Helvetica",
           FontSize->18]}, 
         {RGBColor[
           NCache[
            Rational[84, 85], 0.9882352941176471], 
           NCache[
            Rational[164, 255], 0.6431372549019608], 
           NCache[
            Rational[4, 255], 0.01568627450980392]], PointSize[
          0.003666666666666667], AbsoluteThickness[1.6], Opacity[0.12], 
          
          StyleBox[
           LineBox[{{0., 0.}, {1., -1.08}, {2., -1.6600000000000001`}, {
            3., -1.9000000000000004`}}],
           FontFamily->"Helvetica",
           FontSize->18]}, 
         {RGBColor[
           NCache[
            Rational[84, 85], 0.9882352941176471], 
           NCache[
            Rational[164, 255], 0.6431372549019608], 
           NCache[
            Rational[4, 255], 0.01568627450980392]], PointSize[
          0.003666666666666667], AbsoluteThickness[1.6], Opacity[0.12], 
          
          StyleBox[
           LineBox[{{0., 0.}, {1., -1.1199999999999997`}, {
            2., -1.7799999999999998`}, {3., -2.02}}],
           FontFamily->"Helvetica",
           FontSize->18]}, 
         {RGBColor[
           NCache[
            Rational[84, 85], 0.9882352941176471], 
           NCache[
            Rational[164, 255], 0.6431372549019608], 
           NCache[
            Rational[4, 255], 0.01568627450980392]], PointSize[
          0.003666666666666667], AbsoluteThickness[1.6], Opacity[0.12], 
          
          StyleBox[
           LineBox[{{0., 0.}, {1., -1.}, {2., -1.4400000000000004`}, {
            3., -1.5}}],
           FontFamily->"Helvetica",
           FontSize->18]}, 
         {RGBColor[
           NCache[
            Rational[84, 85], 0.9882352941176471], 
           NCache[
            Rational[164, 255], 0.6431372549019608], 
           NCache[
            Rational[4, 255], 0.01568627450980392]], PointSize[
          0.003666666666666667], AbsoluteThickness[1.6], Opacity[0.12], 
          
          StyleBox[
           LineBox[{{0., 0.}, {1., -1.08}, {2., -1.7000000000000002`}, {
            3., -1.7800000000000002`}}],
           FontFamily->"Helvetica",
           FontSize->18]}, 
         {RGBColor[
           NCache[
            Rational[84, 85], 0.9882352941176471], 
           NCache[
            Rational[164, 255], 0.6431372549019608], 
           NCache[
            Rational[4, 255], 0.01568627450980392]], PointSize[
          0.003666666666666667], AbsoluteThickness[1.6], Opacity[0.12], 
          
          StyleBox[
           LineBox[{{0., 0.}, {1., -1.0199999999999996`}, {2., -1.5}, {
            3., -1.5599999999999996`}}],
           FontFamily->"Helvetica",
           FontSize->18]}, 
         {RGBColor[
           NCache[
            Rational[84, 85], 0.9882352941176471], 
           NCache[
            Rational[164, 255], 0.6431372549019608], 
           NCache[
            Rational[4, 255], 0.01568627450980392]], PointSize[
          0.003666666666666667], AbsoluteThickness[1.6], Opacity[0.12], 
          
          StyleBox[
           LineBox[{{0., 0.}, {1., -1.1399999999999997`}, {
            2., -1.7599999999999998`}, {3., -1.9799999999999995`}}],
           FontFamily->"Helvetica",
           FontSize->18]}, 
         {RGBColor[
           NCache[
            Rational[84, 85], 0.9882352941176471], 
           NCache[
            Rational[164, 255], 0.6431372549019608], 
           NCache[
            Rational[4, 255], 0.01568627450980392]], PointSize[
          0.003666666666666667], AbsoluteThickness[1.6], Opacity[0.12], 
          
          StyleBox[
           LineBox[{{0., 0.}, {1., -0.8799999999999999}, {
            2., -1.2999999999999998`}, {3., -1.2199999999999998`}}],
           FontFamily->"Helvetica",
           FontSize->18]}, 
         {RGBColor[
           NCache[
            Rational[84, 85], 0.9882352941176471], 
           NCache[
            Rational[164, 255], 0.6431372549019608], 
           NCache[
            Rational[4, 255], 0.01568627450980392]], PointSize[
          0.003666666666666667], AbsoluteThickness[1.6], Opacity[0.12], 
          
          StyleBox[
           LineBox[{{0., 0.}, {1., -1.1200000000000006`}, {
            2., -1.7399999999999998`}, {3., -1.98}}],
           FontFamily->"Helvetica",
           FontSize->18]}, 
         {RGBColor[
           NCache[
            Rational[84, 85], 0.9882352941176471], 
           NCache[
            Rational[164, 255], 0.6431372549019608], 
           NCache[
            Rational[4, 255], 0.01568627450980392]], PointSize[
          0.003666666666666667], AbsoluteThickness[1.6], Opacity[0.12], 
          
          StyleBox[
           LineBox[{{0., 0.}, {1., -0.8199999999999994}, {
            2., -1.0599999999999996`}, {3., -1.12}}],
           FontFamily->"Helvetica",
           FontSize->18]}, 
         {RGBColor[
           NCache[
            Rational[84, 85], 0.9882352941176471], 
           NCache[
            Rational[164, 255], 0.6431372549019608], 
           NCache[
            Rational[4, 255], 0.01568627450980392]], PointSize[
          0.003666666666666667], AbsoluteThickness[1.6], Opacity[0.12], 
          
          StyleBox[
           LineBox[{{0., 0.}, {1., -1.04}, {2., -1.5600000000000005`}, {
            3., -1.7400000000000002`}}],
           FontFamily->"Helvetica",
           FontSize->18]}, 
         {RGBColor[
           NCache[
            Rational[84, 85], 0.9882352941176471], 
           NCache[
            Rational[164, 255], 0.6431372549019608], 
           NCache[
            Rational[4, 255], 0.01568627450980392]], PointSize[
          0.003666666666666667], AbsoluteThickness[1.6], Opacity[0.12], 
          StyleBox[
           LineBox[{{0., 0.}, {1., -1.12}, {2., -1.7200000000000002`}, {
            3., -1.9600000000000004`}}],
           FontFamily->"Helvetica",
           FontSize->18]}, 
         {RGBColor[
           NCache[
            Rational[84, 85], 0.9882352941176471], 
           NCache[
            Rational[164, 255], 0.6431372549019608], 
           NCache[
            Rational[4, 255], 0.01568627450980392]], PointSize[
          0.003666666666666667], AbsoluteThickness[1.6], Opacity[0.12], 
          
          StyleBox[
           LineBox[{{0., 0.}, {1., -1.0800000000000005`}, {2., -1.6}, {
            3., -1.7600000000000002`}}],
           FontFamily->"Helvetica",
           FontSize->18]}, 
         {RGBColor[
           NCache[
            Rational[84, 85], 0.9882352941176471], 
           NCache[
            Rational[164, 255], 0.6431372549019608], 
           NCache[
            Rational[4, 255], 0.01568627450980392]], PointSize[
          0.003666666666666667], AbsoluteThickness[1.6], Opacity[0.12], 
          
          StyleBox[
           LineBox[{{0., 0.}, {1., -1.0599999999999996`}, {
            2., -1.6399999999999997`}, {3., -1.8399999999999999`}}],
           FontFamily->"Helvetica",
           FontSize->18]}, 
         {RGBColor[
           NCache[
            Rational[84, 85], 0.9882352941176471], 
           NCache[
            Rational[164, 255], 0.6431372549019608], 
           NCache[
            Rational[4, 255], 0.01568627450980392]], PointSize[
          0.003666666666666667], AbsoluteThickness[1.6], Opacity[0.12], 
          
          StyleBox[
           LineBox[{{0., 0.}, {1., -1.0999999999999996`}, {
            2., -1.7999999999999998`}, {3., -1.92}}],
           FontFamily->"Helvetica",
           FontSize->18]}, 
         {RGBColor[
           NCache[
            Rational[84, 85], 0.9882352941176471], 
           NCache[
            Rational[164, 255], 0.6431372549019608], 
           NCache[
            Rational[4, 255], 0.01568627450980392]], PointSize[
          0.003666666666666667], AbsoluteThickness[1.6], Opacity[0.12], 
          
          StyleBox[
           LineBox[{{0., 0.}, {1., -1.0600000000000005`}, {
            2., -1.6000000000000005`}, {3., -1.6400000000000006`}}],
           FontFamily->"Helvetica",
           FontSize->18]}, 
         {RGBColor[
           NCache[
            Rational[84, 85], 0.9882352941176471], 
           NCache[
            Rational[164, 255], 0.6431372549019608], 
           NCache[
            Rational[4, 255], 0.01568627450980392]], PointSize[
          0.003666666666666667], AbsoluteThickness[1.6], Opacity[0.12], 
          
          StyleBox[
           LineBox[{{0., 0.}, {1., -0.9400000000000004}, {2., -1.38}, {
            3., -1.4800000000000004`}}],
           FontFamily->"Helvetica",
           FontSize->18]}, 
         {RGBColor[
           NCache[
            Rational[84, 85], 0.9882352941176471], 
           NCache[
            Rational[164, 255], 0.6431372549019608], 
           NCache[
            Rational[4, 255], 0.01568627450980392]], PointSize[
          0.003666666666666667], AbsoluteThickness[1.6], Opacity[0.12], 
          
          StyleBox[
           LineBox[{{0., 0.}, {1., -1.08}, {2., -1.7600000000000007`}, {
            3., -1.96}}],
           FontFamily->"Helvetica",
           FontSize->18]}, 
         {RGBColor[
           NCache[
            Rational[84, 85], 0.9882352941176471], 
           NCache[
            Rational[164, 255], 0.6431372549019608], 
           NCache[
            Rational[4, 255], 0.01568627450980392]], PointSize[
          0.003666666666666667], AbsoluteThickness[1.6], Opacity[0.12], 
          
          StyleBox[
           LineBox[{{0., 0.}, {1., -1.0999999999999996`}, {
            2., -1.7000000000000002`}, {3., -1.96}}],
           FontFamily->"Helvetica",
           FontSize->18]}, 
         {RGBColor[
           NCache[
            Rational[84, 85], 0.9882352941176471], 
           NCache[
            Rational[164, 255], 0.6431372549019608], 
           NCache[
            Rational[4, 255], 0.01568627450980392]], PointSize[
          0.003666666666666667], AbsoluteThickness[1.6], Opacity[0.12], 
          
          StyleBox[
           LineBox[{{0., 0.}, {1., -1.1000000000000005`}, {
            2., -1.7000000000000002`}, {3., -1.54}}],
           FontFamily->"Helvetica",
           FontSize->18]}, 
         {RGBColor[
           NCache[
            Rational[84, 85], 0.9882352941176471], 
           NCache[
            Rational[164, 255], 0.6431372549019608], 
           NCache[
            Rational[4, 255], 0.01568627450980392]], PointSize[
          0.003666666666666667], AbsoluteThickness[1.6], Opacity[0.12], 
          
          StyleBox[
           LineBox[{{0., 0.}, {1., -1.}, {2., -1.6000000000000005`}, {
            3., -1.7400000000000002`}}],
           FontFamily->"Helvetica",
           FontSize->18]}, 
         {RGBColor[
           NCache[
            Rational[84, 85], 0.9882352941176471], 
           NCache[
            Rational[164, 255], 0.6431372549019608], 
           NCache[
            Rational[4, 255], 0.01568627450980392]], PointSize[
          0.003666666666666667], AbsoluteThickness[1.6], Opacity[0.12], 
          
          StyleBox[
           LineBox[{{0., 0.}, {1., -1.1}, {2., -1.7200000000000002`}, {
            3., -1.9199999999999995`}}],
           FontFamily->"Helvetica",
           FontSize->18]}, 
         {RGBColor[
           NCache[
            Rational[84, 85], 0.9882352941176471], 
           NCache[
            Rational[164, 255], 0.6431372549019608], 
           NCache[
            Rational[4, 255], 0.01568627450980392]], PointSize[
          0.003666666666666667], AbsoluteThickness[1.6], Opacity[0.12], 
          
          StyleBox[
           LineBox[{{0., 0.}, {1., -1.06}, {2., -1.6}, {
            3., -1.7799999999999998`}}],
           FontFamily->"Helvetica",
           FontSize->18]}, 
         {RGBColor[
           NCache[
            Rational[84, 85], 0.9882352941176471], 
           NCache[
            Rational[164, 255], 0.6431372549019608], 
           NCache[
            Rational[4, 255], 0.01568627450980392]], PointSize[
          0.003666666666666667], AbsoluteThickness[1.6], Opacity[0.12], 
          
          StyleBox[
           LineBox[{{0., 0.}, {1., -0.9800000000000004}, {
            2., -1.3600000000000003`}, {3., -1.4400000000000004`}}],
           FontFamily->"Helvetica",
           FontSize->18]}, 
         {RGBColor[
           NCache[
            Rational[84, 85], 0.9882352941176471], 
           NCache[
            Rational[164, 255], 0.6431372549019608], 
           NCache[
            Rational[4, 255], 0.01568627450980392]], PointSize[
          0.003666666666666667], AbsoluteThickness[1.6], Opacity[0.12], 
          
          StyleBox[
           LineBox[{{0., 0.}, {1., -0.9799999999999995}, {
            2., -1.5599999999999996`}, {3., -1.7000000000000002`}}],
           FontFamily->"Helvetica",
           FontSize->18]}, 
         {RGBColor[
           NCache[
            Rational[84, 85], 0.9882352941176471], 
           NCache[
            Rational[164, 255], 0.6431372549019608], 
           NCache[
            Rational[4, 255], 0.01568627450980392]], PointSize[
          0.003666666666666667], AbsoluteThickness[1.6], Opacity[0.12], 
          
          StyleBox[
           LineBox[{{0., 0.}, {1., -1.0599999999999996`}, {
            2., -1.7199999999999998`}, {3., -1.9000000000000004`}}],
           FontFamily->"Helvetica",
           FontSize->18]}, 
         {RGBColor[
           NCache[
            Rational[84, 85], 0.9882352941176471], 
           NCache[
            Rational[164, 255], 0.6431372549019608], 
           NCache[
            Rational[4, 255], 0.01568627450980392]], PointSize[
          0.003666666666666667], AbsoluteThickness[1.6], Opacity[0.12], 
          
          StyleBox[
           LineBox[{{0., 0.}, {1., -1.08}, {2., -1.6399999999999997`}, {
            3., -2.}}],
           FontFamily->"Helvetica",
           FontSize->18]}, 
         {RGBColor[
           NCache[
            Rational[84, 85], 0.9882352941176471], 
           NCache[
            Rational[164, 255], 0.6431372549019608], 
           NCache[
            Rational[4, 255], 0.01568627450980392]], PointSize[
          0.003666666666666667], AbsoluteThickness[1.6], Opacity[0.12], 
          
          StyleBox[
           LineBox[{{0., 0.}, {1., -1.0799999999999996`}, {
            2., -1.5799999999999996`}, {3., -1.7399999999999998`}}],
           FontFamily->"Helvetica",
           FontSize->18]}, 
         {RGBColor[
           NCache[
            Rational[84, 85], 0.9882352941176471], 
           NCache[
            Rational[164, 255], 0.6431372549019608], 
           NCache[
            Rational[4, 255], 0.01568627450980392]], PointSize[
          0.003666666666666667], AbsoluteThickness[1.6], Opacity[0.12], 
          
          StyleBox[
           LineBox[{{0., 0.}, {1., -1.1}, {2., -1.6800000000000002`}, {
            3., -1.9599999999999995`}}],
           FontFamily->"Helvetica",
           FontSize->18]}, 
         {RGBColor[
           NCache[
            Rational[84, 85], 0.9882352941176471], 
           NCache[
            Rational[164, 255], 0.6431372549019608], 
           NCache[
            Rational[4, 255], 0.01568627450980392]], PointSize[
          0.003666666666666667], AbsoluteThickness[1.6], Opacity[0.12], 
          
          StyleBox[
           LineBox[{{0., 0.}, {1., -0.9399999999999995}, {
            2., -1.3399999999999999`}, {3., -1.46}}],
           FontFamily->"Helvetica",
           FontSize->18]}, 
         {RGBColor[
           NCache[
            Rational[84, 85], 0.9882352941176471], 
           NCache[
            Rational[164, 255], 0.6431372549019608], 
           NCache[
            Rational[4, 255], 0.01568627450980392]], PointSize[
          0.003666666666666667], AbsoluteThickness[1.6], Opacity[0.12], 
          StyleBox[
           LineBox[{{0., 0.}, {1., -1.1000000000000005`}, {
            2., -1.8200000000000003`}, {3., -2.04}}],
           FontFamily->"Helvetica",
           FontSize->18]}, 
         {RGBColor[
           NCache[
            Rational[84, 85], 0.9882352941176471], 
           NCache[
            Rational[164, 255], 0.6431372549019608], 
           NCache[
            Rational[4, 255], 0.01568627450980392]], PointSize[
          0.003666666666666667], AbsoluteThickness[1.6], Opacity[0.12], 
          
          StyleBox[
           LineBox[{{0., 0.}, {1., -0.96}, {2., -1.4799999999999995`}, {
            3., -1.46}}],
           FontFamily->"Helvetica",
           FontSize->18]}, 
         {RGBColor[
           NCache[
            Rational[84, 85], 0.9882352941176471], 
           NCache[
            Rational[164, 255], 0.6431372549019608], 
           NCache[
            Rational[4, 255], 0.01568627450980392]], PointSize[
          0.003666666666666667], AbsoluteThickness[1.6], Opacity[0.12], 
          
          StyleBox[
           LineBox[{{0., 0.}, {1., -1.08}, {2., -1.7400000000000002`}, {
            3., -1.88}}],
           FontFamily->"Helvetica",
           FontSize->18]}, 
         {RGBColor[
           NCache[
            Rational[84, 85], 0.9882352941176471], 
           NCache[
            Rational[164, 255], 0.6431372549019608], 
           NCache[
            Rational[4, 255], 0.01568627450980392]], PointSize[
          0.003666666666666667], AbsoluteThickness[1.6], Opacity[0.12], 
          
          StyleBox[
           LineBox[{{0., 0.}, {1., -1.1000000000000005`}, {
            2., -1.8400000000000007`}, {3., -2.0600000000000005`}}],
           FontFamily->"Helvetica",
           FontSize->18]}, 
         {RGBColor[
           NCache[
            Rational[84, 85], 0.9882352941176471], 
           NCache[
            Rational[164, 255], 0.6431372549019608], 
           NCache[
            Rational[4, 255], 0.01568627450980392]], PointSize[
          0.003666666666666667], AbsoluteThickness[1.6], Opacity[0.12], 
          
          StyleBox[
           LineBox[{{0., 0.}, {1., -1.12}, {2., -1.7800000000000002`}, {
            3., -1.88}}],
           FontFamily->"Helvetica",
           FontSize->18]}, 
         {RGBColor[
           NCache[
            Rational[84, 85], 0.9882352941176471], 
           NCache[
            Rational[164, 255], 0.6431372549019608], 
           NCache[
            Rational[4, 255], 0.01568627450980392]], PointSize[
          0.003666666666666667], AbsoluteThickness[1.6], Opacity[0.12], 
          
          StyleBox[
           LineBox[{{0., 0.}, {1., -1.0600000000000005`}, {
            2., -1.7400000000000002`}, {3., -1.88}}],
           FontFamily->"Helvetica",
           FontSize->18]}, 
         {RGBColor[
           NCache[
            Rational[84, 85], 0.9882352941176471], 
           NCache[
            Rational[164, 255], 0.6431372549019608], 
           NCache[
            Rational[4, 255], 0.01568627450980392]], PointSize[
          0.003666666666666667], AbsoluteThickness[1.6], Opacity[0.12], 
          
          StyleBox[
           LineBox[{{0., 0.}, {1., -0.8600000000000003}, {2., -1.}, {
            3., -1.08}}],
           FontFamily->"Helvetica",
           FontSize->18]}, 
         {RGBColor[
           NCache[
            Rational[84, 85], 0.9882352941176471], 
           NCache[
            Rational[164, 255], 0.6431372549019608], 
           NCache[
            Rational[4, 255], 0.01568627450980392]], PointSize[
          0.003666666666666667], AbsoluteThickness[1.6], Opacity[0.12], 
          
          StyleBox[
           LineBox[{{0., 0.}, {1., -1.08}, {2., -1.7599999999999998`}, {
            3., -1.96}}],
           FontFamily->"Helvetica",
           FontSize->18]}, 
         {RGBColor[
           NCache[
            Rational[84, 85], 0.9882352941176471], 
           NCache[
            Rational[164, 255], 0.6431372549019608], 
           NCache[
            Rational[4, 255], 0.01568627450980392]], PointSize[
          0.003666666666666667], AbsoluteThickness[1.6], Opacity[0.12], 
          
          StyleBox[
           LineBox[{{0., 0.}, {1., -0.8999999999999999}, {
            2., -1.2799999999999998`}, {3., -1.4}}],
           FontFamily->"Helvetica",
           FontSize->18]}, 
         {RGBColor[
           NCache[
            Rational[84, 85], 0.9882352941176471], 
           NCache[
            Rational[164, 255], 0.6431372549019608], 
           NCache[
            Rational[4, 255], 0.01568627450980392]], PointSize[
          0.003666666666666667], AbsoluteThickness[1.6], Opacity[0.12], 
          
          StyleBox[
           LineBox[{{0., 0.}, {1., -1.0999999999999996`}, {
            2., -1.8399999999999999`}, {3., -1.92}}],
           FontFamily->"Helvetica",
           FontSize->18]}, 
         {RGBColor[
           NCache[
            Rational[84, 85], 0.9882352941176471], 
           NCache[
            Rational[164, 255], 0.6431372549019608], 
           NCache[
            Rational[4, 255], 0.01568627450980392]], PointSize[
          0.003666666666666667], AbsoluteThickness[1.6], Opacity[0.12], 
          
          StyleBox[
           LineBox[{{0., 0.}, {1., -1.1399999999999997`}, {
            2., -1.7800000000000002`}, {3., -2.}}],
           FontFamily->"Helvetica",
           FontSize->18]}, 
         {RGBColor[
           NCache[
            Rational[84, 85], 0.9882352941176471], 
           NCache[
            Rational[164, 255], 0.6431372549019608], 
           NCache[
            Rational[4, 255], 0.01568627450980392]], PointSize[
          0.003666666666666667], AbsoluteThickness[1.6], Opacity[0.12], 
          
          StyleBox[
           LineBox[{{0., 0.}, {1., -1.08}, {2., -1.6600000000000001`}, {
            3., -1.8600000000000003`}}],
           FontFamily->"Helvetica",
           FontSize->18]}, 
         {RGBColor[
           NCache[
            Rational[84, 85], 0.9882352941176471], 
           NCache[
            Rational[164, 255], 0.6431372549019608], 
           NCache[
            Rational[4, 255], 0.01568627450980392]], PointSize[
          0.003666666666666667], AbsoluteThickness[1.6], Opacity[0.12], 
          
          StyleBox[
           LineBox[{{0., 0.}, {1., -0.8399999999999999}, {
            2., -1.1800000000000006`}, {3., -1.3399999999999999`}}],
           FontFamily->"Helvetica",
           FontSize->18]}, 
         {RGBColor[
           NCache[
            Rational[84, 85], 0.9882352941176471], 
           NCache[
            Rational[164, 255], 0.6431372549019608], 
           NCache[
            Rational[4, 255], 0.01568627450980392]], PointSize[
          0.003666666666666667], AbsoluteThickness[1.6], Opacity[0.12], 
          
          StyleBox[
           LineBox[{{0., 0.}, {1., -1.04}, {2., -1.54}, {
            3., -1.7000000000000002`}}],
           FontFamily->"Helvetica",
           FontSize->18]}, 
         {RGBColor[
           NCache[
            Rational[84, 85], 0.9882352941176471], 
           NCache[
            Rational[164, 255], 0.6431372549019608], 
           NCache[
            Rational[4, 255], 0.01568627450980392]], PointSize[
          0.003666666666666667], AbsoluteThickness[1.6], Opacity[0.12], 
          
          StyleBox[
           LineBox[{{0., 0.}, {1., -1.0199999999999996`}, {
            2., -1.6399999999999997`}, {3., -1.7799999999999994`}}],
           FontFamily->"Helvetica",
           FontSize->18]}, 
         {RGBColor[
           NCache[
            Rational[84, 85], 0.9882352941176471], 
           NCache[
            Rational[164, 255], 0.6431372549019608], 
           NCache[
            Rational[4, 255], 0.01568627450980392]], PointSize[
          0.003666666666666667], AbsoluteThickness[1.6], Opacity[0.12], 
          
          StyleBox[
           LineBox[{{0., 0.}, {1., -0.9199999999999999}, {
            2., -1.3599999999999994`}, {3., -1.3399999999999999`}}],
           FontFamily->"Helvetica",
           FontSize->18]}, 
         {RGBColor[
           NCache[
            Rational[84, 85], 0.9882352941176471], 
           NCache[
            Rational[164, 255], 0.6431372549019608], 
           NCache[
            Rational[4, 255], 0.01568627450980392]], PointSize[
          0.003666666666666667], AbsoluteThickness[1.6], Opacity[0.12], 
          
          StyleBox[
           LineBox[{{0., 0.}, {1., -1.0400000000000005`}, {
            2., -1.5400000000000005`}, {3., -1.7799999999999998`}}],
           FontFamily->"Helvetica",
           FontSize->18]}, 
         {RGBColor[
           NCache[
            Rational[84, 85], 0.9882352941176471], 
           NCache[
            Rational[164, 255], 0.6431372549019608], 
           NCache[
            Rational[4, 255], 0.01568627450980392]], PointSize[
          0.003666666666666667], AbsoluteThickness[1.6], Opacity[0.12], 
          
          StyleBox[
           LineBox[{{0., 0.}, {1., -1.0999999999999996`}, {
            2., -1.7000000000000002`}, {3., -1.96}}],
           FontFamily->"Helvetica",
           FontSize->18]}, 
         {RGBColor[
           NCache[
            Rational[84, 85], 0.9882352941176471], 
           NCache[
            Rational[164, 255], 0.6431372549019608], 
           NCache[
            Rational[4, 255], 0.01568627450980392]], PointSize[
          0.003666666666666667], AbsoluteThickness[1.6], Opacity[0.12], 
          
          StyleBox[
           LineBox[{{0., 0.}, {1., -0.8799999999999999}, {
            2., -1.2800000000000002`}, {3., -1.2599999999999998`}}],
           FontFamily->"Helvetica",
           FontSize->18]}, 
         {RGBColor[
           NCache[
            Rational[84, 85], 0.9882352941176471], 
           NCache[
            Rational[164, 255], 0.6431372549019608], 
           NCache[
            Rational[4, 255], 0.01568627450980392]], PointSize[
          0.003666666666666667], AbsoluteThickness[1.6], Opacity[0.12], 
          StyleBox[
           LineBox[{{0., 0.}, {1., -1.12}, {2., -1.7599999999999998`}, {
            3., -2.0200000000000005`}}],
           FontFamily->"Helvetica",
           FontSize->18]}, 
         {RGBColor[
           NCache[
            Rational[84, 85], 0.9882352941176471], 
           NCache[
            Rational[164, 255], 0.6431372549019608], 
           NCache[
            Rational[4, 255], 0.01568627450980392]], PointSize[
          0.003666666666666667], AbsoluteThickness[1.6], Opacity[0.12], 
          
          StyleBox[
           LineBox[{{0., 0.}, {1., -1.0600000000000005`}, {
            2., -1.8000000000000007`}, {3., -2.04}}],
           FontFamily->"Helvetica",
           FontSize->18]}, 
         {RGBColor[
           NCache[
            Rational[84, 85], 0.9882352941176471], 
           NCache[
            Rational[164, 255], 0.6431372549019608], 
           NCache[
            Rational[4, 255], 0.01568627450980392]], PointSize[
          0.003666666666666667], AbsoluteThickness[1.6], Opacity[0.12], 
          
          StyleBox[
           LineBox[{{0., 0.}, {1., -1.04}, {2., -1.58}, {
            3., -1.6600000000000001`}}],
           FontFamily->"Helvetica",
           FontSize->18]}, 
         {RGBColor[
           NCache[
            Rational[84, 85], 0.9882352941176471], 
           NCache[
            Rational[164, 255], 0.6431372549019608], 
           NCache[
            Rational[4, 255], 0.01568627450980392]], PointSize[
          0.003666666666666667], AbsoluteThickness[1.6], Opacity[0.12], 
          
          StyleBox[
           LineBox[{{0., 0.}, {1., -1.0999999999999996`}, {
            2., -1.7400000000000002`}, {3., -2.0599999999999996`}}],
           FontFamily->"Helvetica",
           FontSize->18]}, 
         {RGBColor[
           NCache[
            Rational[84, 85], 0.9882352941176471], 
           NCache[
            Rational[164, 255], 0.6431372549019608], 
           NCache[
            Rational[4, 255], 0.01568627450980392]], PointSize[
          0.003666666666666667], AbsoluteThickness[1.6], Opacity[0.12], 
          
          StyleBox[
           LineBox[{{0., 0.}, {1., -1.08}, {2., -1.58}, {
            3., -1.7599999999999998`}}],
           FontFamily->"Helvetica",
           FontSize->18]}, 
         {RGBColor[
           NCache[
            Rational[84, 85], 0.9882352941176471], 
           NCache[
            Rational[164, 255], 0.6431372549019608], 
           NCache[
            Rational[4, 255], 0.01568627450980392]], PointSize[
          0.003666666666666667], AbsoluteThickness[1.6], Opacity[0.12], 
          
          StyleBox[
           LineBox[{{0., 0.}, {1., -1.1199999999999997`}, {
            2., -1.7399999999999998`}, {3., -1.9600000000000004`}}],
           FontFamily->"Helvetica",
           FontSize->18]}, 
         {RGBColor[
           NCache[
            Rational[84, 85], 0.9882352941176471], 
           NCache[
            Rational[164, 255], 0.6431372549019608], 
           NCache[
            Rational[4, 255], 0.01568627450980392]], PointSize[
          0.003666666666666667], AbsoluteThickness[1.6], Opacity[0.12], 
          
          StyleBox[
           LineBox[{{0., 0.}, {1., -1.0200000000000005`}, {2., -1.58}, {
            3., -1.6799999999999997`}}],
           FontFamily->"Helvetica",
           FontSize->18]}, 
         {RGBColor[
           NCache[
            Rational[84, 85], 0.9882352941176471], 
           NCache[
            Rational[164, 255], 0.6431372549019608], 
           NCache[
            Rational[4, 255], 0.01568627450980392]], PointSize[
          0.003666666666666667], AbsoluteThickness[1.6], Opacity[0.12], 
          
          StyleBox[
           LineBox[{{0., 0.}, {1., -1.04}, {2., -1.5999999999999996`}, {
            3., -1.6999999999999993`}}],
           FontFamily->"Helvetica",
           FontSize->18]}, 
         {RGBColor[
           NCache[
            Rational[84, 85], 0.9882352941176471], 
           NCache[
            Rational[164, 255], 0.6431372549019608], 
           NCache[
            Rational[4, 255], 0.01568627450980392]], PointSize[
          0.003666666666666667], AbsoluteThickness[1.6], Opacity[0.12], 
          
          StyleBox[
           LineBox[{{0., 0.}, {1., -1.04}, {2., -1.6799999999999997`}, {
            3., -1.7999999999999998`}}],
           FontFamily->"Helvetica",
           FontSize->18]}, 
         {RGBColor[
           NCache[
            Rational[84, 85], 0.9882352941176471], 
           NCache[
            Rational[164, 255], 0.6431372549019608], 
           NCache[
            Rational[4, 255], 0.01568627450980392]], PointSize[
          0.003666666666666667], AbsoluteThickness[1.6], Opacity[0.12], 
          
          StyleBox[
           LineBox[{{0., 0.}, {1., -1.0600000000000005`}, {
            2., -1.6400000000000006`}, {3., -1.92}}],
           FontFamily->"Helvetica",
           FontSize->18]}, 
         {RGBColor[
           NCache[
            Rational[84, 85], 0.9882352941176471], 
           NCache[
            Rational[164, 255], 0.6431372549019608], 
           NCache[
            Rational[4, 255], 0.01568627450980392]], PointSize[
          0.003666666666666667], AbsoluteThickness[1.6], Opacity[0.12], 
          
          StyleBox[
           LineBox[{{0., 0.}, {1., -1.0199999999999996`}, {
            2., -1.6599999999999993`}, {3., -1.96}}],
           FontFamily->"Helvetica",
           FontSize->18]}, 
         {RGBColor[
           NCache[
            Rational[84, 85], 0.9882352941176471], 
           NCache[
            Rational[164, 255], 0.6431372549019608], 
           NCache[
            Rational[4, 255], 0.01568627450980392]], PointSize[
          0.003666666666666667], AbsoluteThickness[1.6], Opacity[0.12], 
          
          StyleBox[
           LineBox[{{0., 0.}, {1., -1.06}, {2., -1.54}, {
            3., -1.7199999999999998`}}],
           FontFamily->"Helvetica",
           FontSize->18]}, 
         {RGBColor[
           NCache[
            Rational[84, 85], 0.9882352941176471], 
           NCache[
            Rational[164, 255], 0.6431372549019608], 
           NCache[
            Rational[4, 255], 0.01568627450980392]], PointSize[
          0.003666666666666667], AbsoluteThickness[1.6], Opacity[0.12], 
          
          StyleBox[
           LineBox[{{0., 0.}, {1., -1.1400000000000001`}, {
            2., -1.7799999999999998`}, {3., -2.02}}],
           FontFamily->"Helvetica",
           FontSize->18]}, 
         {RGBColor[
           NCache[
            Rational[84, 85], 0.9882352941176471], 
           NCache[
            Rational[164, 255], 0.6431372549019608], 
           NCache[
            Rational[4, 255], 0.01568627450980392]], PointSize[
          0.003666666666666667], AbsoluteThickness[1.6], Opacity[0.12], 
          
          StyleBox[
           LineBox[{{0., 0.}, {1., -0.8799999999999999}, {
            2., -1.2199999999999998`}, {3., -1.38}}],
           FontFamily->"Helvetica",
           FontSize->18]}, 
         {RGBColor[
           NCache[
            Rational[84, 85], 0.9882352941176471], 
           NCache[
            Rational[164, 255], 0.6431372549019608], 
           NCache[
            Rational[4, 255], 0.01568627450980392]], PointSize[
          0.003666666666666667], AbsoluteThickness[1.6], Opacity[0.12], 
          
          StyleBox[
           LineBox[{{0., 0.}, {1., -1.}, {2., -1.5999999999999996`}, {
            3., -1.6599999999999993`}}],
           FontFamily->"Helvetica",
           FontSize->18]}, 
         {RGBColor[
           NCache[
            Rational[84, 85], 0.9882352941176471], 
           NCache[
            Rational[164, 255], 0.6431372549019608], 
           NCache[
            Rational[4, 255], 0.01568627450980392]], PointSize[
          0.003666666666666667], AbsoluteThickness[1.6], Opacity[0.12], 
          
          StyleBox[
           LineBox[{{0., 0.}, {1., -1.1}, {2., -1.7200000000000002`}, {
            3., -1.9199999999999995`}}],
           FontFamily->"Helvetica",
           FontSize->18]}, 
         {RGBColor[
           NCache[
            Rational[84, 85], 0.9882352941176471], 
           NCache[
            Rational[164, 255], 0.6431372549019608], 
           NCache[
            Rational[4, 255], 0.01568627450980392]], PointSize[
          0.003666666666666667], AbsoluteThickness[1.6], Opacity[0.12], 
          
          StyleBox[
           LineBox[{{0., 0.}, {1., -1.1199999999999997`}, {
            2., -1.7799999999999998`}, {3., -2.0799999999999996`}}],
           FontFamily->"Helvetica",
           FontSize->18]}, 
         {RGBColor[
           NCache[
            Rational[84, 85], 0.9882352941176471], 
           NCache[
            Rational[164, 255], 0.6431372549019608], 
           NCache[
            Rational[4, 255], 0.01568627450980392]], PointSize[
          0.003666666666666667], AbsoluteThickness[1.6], Opacity[0.12], 
          
          StyleBox[
           LineBox[{{0., 0.}, {1., -1.1000000000000005`}, {
            2., -1.8200000000000003`}, {3., -2.0200000000000005`}}],
           FontFamily->"Helvetica",
           FontSize->18]}, 
         {RGBColor[
           NCache[
            Rational[84, 85], 0.9882352941176471], 
           NCache[
            Rational[164, 255], 0.6431372549019608], 
           NCache[
            Rational[4, 255], 0.01568627450980392]], PointSize[
          0.003666666666666667], AbsoluteThickness[1.6], Opacity[0.12], 
          
          StyleBox[
           LineBox[{{0., 0.}, {1., -1.1200000000000006`}, {
            2., -1.7400000000000007`}, {3., -2.0400000000000005`}}],
           FontFamily->"Helvetica",
           FontSize->18]}, 
         {RGBColor[
           NCache[
            Rational[84, 85], 0.9882352941176471], 
           NCache[
            Rational[164, 255], 0.6431372549019608], 
           NCache[
            Rational[4, 255], 0.01568627450980392]], PointSize[
          0.003666666666666667], AbsoluteThickness[1.6], Opacity[0.12], 
          
          StyleBox[
           LineBox[{{0., 0.}, {1., -0.9800000000000004}, {2., -1.46}, {
            3., -1.46}}],
           FontFamily->"Helvetica",
           FontSize->18]}, 
         {RGBColor[
           NCache[
            Rational[84, 85], 0.9882352941176471], 
           NCache[
            Rational[164, 255], 0.6431372549019608], 
           NCache[
            Rational[4, 255], 0.01568627450980392]], PointSize[
          0.003666666666666667], AbsoluteThickness[1.6], Opacity[0.12], 
          
          StyleBox[
           LineBox[{{0., 0.}, {1., -1.08}, {2., -1.6600000000000001`}, {
            3., -1.8200000000000003`}}],
           FontFamily->"Helvetica",
           FontSize->18]}, 
         {RGBColor[
           NCache[
            Rational[84, 85], 0.9882352941176471], 
           NCache[
            Rational[164, 255], 0.6431372549019608], 
           NCache[
            Rational[4, 255], 0.01568627450980392]], PointSize[
          0.003666666666666667], AbsoluteThickness[1.6], Opacity[0.12], 
          
          StyleBox[
           LineBox[{{0., 0.}, {1., -1.0799999999999992`}, {
            2., -1.6199999999999992`}, {3., -1.8999999999999995`}}],
           FontFamily->"Helvetica",
           FontSize->18]}, 
         {RGBColor[
           NCache[
            Rational[84, 85], 0.9882352941176471], 
           NCache[
            Rational[164, 255], 0.6431372549019608], 
           NCache[
            Rational[4, 255], 0.01568627450980392]], PointSize[
          0.003666666666666667], AbsoluteThickness[1.6], Opacity[0.12], 
          
          StyleBox[
           LineBox[{{0., 0.}, {1., -1.0600000000000005`}, {
            2., -1.6600000000000001`}, {3., -1.7800000000000002`}}],
           FontFamily->"Helvetica",
           FontSize->18]}, 
         {RGBColor[
           NCache[
            Rational[84, 85], 0.9882352941176471], 
           NCache[
            Rational[164, 255], 0.6431372549019608], 
           NCache[
            Rational[4, 255], 0.01568627450980392]], PointSize[
          0.003666666666666667], AbsoluteThickness[1.6], Opacity[0.12], 
          StyleBox[
           LineBox[{{0., 0.}, {1., -1.0200000000000005`}, {
            2., -1.5200000000000005`}, {3., -1.6400000000000006`}}],
           FontFamily->"Helvetica",
           FontSize->18]}, 
         {RGBColor[
           NCache[
            Rational[84, 85], 0.9882352941176471], 
           NCache[
            Rational[164, 255], 0.6431372549019608], 
           NCache[
            Rational[4, 255], 0.01568627450980392]], PointSize[
          0.003666666666666667], AbsoluteThickness[1.6], Opacity[0.12], 
          
          StyleBox[
           LineBox[{{0., 0.}, {1., -1.0200000000000005`}, {
            2., -1.6000000000000005`}, {3., -1.62}}],
           FontFamily->"Helvetica",
           FontSize->18]}, 
         {RGBColor[
           NCache[
            Rational[84, 85], 0.9882352941176471], 
           NCache[
            Rational[164, 255], 0.6431372549019608], 
           NCache[
            Rational[4, 255], 0.01568627450980392]], PointSize[
          0.003666666666666667], AbsoluteThickness[1.6], Opacity[0.12], 
          
          StyleBox[
           LineBox[{{0., 0.}, {1., -1.1000000000000005`}, {
            2., -1.7600000000000007`}, {3., -1.8399999999999999`}}],
           FontFamily->"Helvetica",
           FontSize->18]}, 
         {RGBColor[
           NCache[
            Rational[84, 85], 0.9882352941176471], 
           NCache[
            Rational[164, 255], 0.6431372549019608], 
           NCache[
            Rational[4, 255], 0.01568627450980392]], PointSize[
          0.003666666666666667], AbsoluteThickness[1.6], Opacity[0.12], 
          
          StyleBox[
           LineBox[{{0., 0.}, {1., -0.9399999999999995}, {
            2., -1.4799999999999995`}, {3., -1.8599999999999994`}}],
           FontFamily->"Helvetica",
           FontSize->18]}, 
         {RGBColor[
           NCache[
            Rational[84, 85], 0.9882352941176471], 
           NCache[
            Rational[164, 255], 0.6431372549019608], 
           NCache[
            Rational[4, 255], 0.01568627450980392]], PointSize[
          0.003666666666666667], AbsoluteThickness[1.6], Opacity[0.12], 
          
          StyleBox[
           LineBox[{{0., 0.}, {1., -1.08}, {2., -1.5600000000000005`}, {
            3., -1.7199999999999998`}}],
           FontFamily->"Helvetica",
           FontSize->18]}, 
         {RGBColor[
           NCache[
            Rational[84, 85], 0.9882352941176471], 
           NCache[
            Rational[164, 255], 0.6431372549019608], 
           NCache[
            Rational[4, 255], 0.01568627450980392]], PointSize[
          0.003666666666666667], AbsoluteThickness[1.6], Opacity[0.12], 
          
          StyleBox[
           LineBox[{{0., 0.}, {1., -1.0599999999999996`}, {
            2., -1.6799999999999997`}, {3., -1.7599999999999998`}}],
           FontFamily->"Helvetica",
           FontSize->18]}, 
         {RGBColor[
           NCache[
            Rational[84, 85], 0.9882352941176471], 
           NCache[
            Rational[164, 255], 0.6431372549019608], 
           NCache[
            Rational[4, 255], 0.01568627450980392]], PointSize[
          0.003666666666666667], AbsoluteThickness[1.6], Opacity[0.12], 
          
          StyleBox[
           LineBox[{{0., 0.}, {1., -1.04}, {2., -1.5599999999999996`}, {
            3., -1.8399999999999999`}}],
           FontFamily->"Helvetica",
           FontSize->18]}, 
         {RGBColor[
           NCache[
            Rational[84, 85], 0.9882352941176471], 
           NCache[
            Rational[164, 255], 0.6431372549019608], 
           NCache[
            Rational[4, 255], 0.01568627450980392]], PointSize[
          0.003666666666666667], AbsoluteThickness[1.6], Opacity[0.12], 
          
          StyleBox[
           LineBox[{{0., 0.}, {1., -1.04}, {2., -1.5800000000000005`}, {
            3., -1.2799999999999998`}}],
           FontFamily->"Helvetica",
           FontSize->18]}, 
         {RGBColor[
           NCache[
            Rational[84, 85], 0.9882352941176471], 
           NCache[
            Rational[164, 255], 0.6431372549019608], 
           NCache[
            Rational[4, 255], 0.01568627450980392]], PointSize[
          0.003666666666666667], AbsoluteThickness[1.6], Opacity[0.12], 
          
          StyleBox[
           LineBox[{{0., 0.}, {1., -1.1}, {2., -1.6999999999999997`}, {
            3., -1.8800000000000003`}}],
           FontFamily->"Helvetica",
           FontSize->18]}, 
         {RGBColor[
           NCache[
            Rational[84, 85], 0.9882352941176471], 
           NCache[
            Rational[164, 255], 0.6431372549019608], 
           NCache[
            Rational[4, 255], 0.01568627450980392]], PointSize[
          0.003666666666666667], AbsoluteThickness[1.6], Opacity[0.12], 
          
          StyleBox[
           LineBox[{{0., 0.}, {1., -1.1000000000000005`}, {
            2., -1.7800000000000002`}, {3., -1.9400000000000004`}}],
           FontFamily->"Helvetica",
           FontSize->18]}, 
         {RGBColor[
           NCache[
            Rational[84, 85], 0.9882352941176471], 
           NCache[
            Rational[164, 255], 0.6431372549019608], 
           NCache[
            Rational[4, 255], 0.01568627450980392]], PointSize[
          0.003666666666666667], AbsoluteThickness[1.6], Opacity[0.12], 
          
          StyleBox[
           LineBox[{{0., 0.}, {1., -1.1000000000000005`}, {
            2., -1.8400000000000007`}, {3., -2.0600000000000005`}}],
           FontFamily->"Helvetica",
           FontSize->18]}, 
         {RGBColor[
           NCache[
            Rational[84, 85], 0.9882352941176471], 
           NCache[
            Rational[164, 255], 0.6431372549019608], 
           NCache[
            Rational[4, 255], 0.01568627450980392]], PointSize[
          0.003666666666666667], AbsoluteThickness[1.6], Opacity[0.12], 
          
          StyleBox[
           LineBox[{{0., 0.}, {1., -1.12}, {2., -1.7200000000000006`}, {
            3., -2.}}],
           FontFamily->"Helvetica",
           FontSize->18]}, 
         {RGBColor[
           NCache[
            Rational[84, 85], 0.9882352941176471], 
           NCache[
            Rational[164, 255], 0.6431372549019608], 
           NCache[
            Rational[4, 255], 0.01568627450980392]], PointSize[
          0.003666666666666667], AbsoluteThickness[1.6], Opacity[0.12], 
          
          StyleBox[
           LineBox[{{0., 0.}, {1., -1.0599999999999996`}, {
            2., -1.6600000000000001`}, {3., -1.8399999999999999`}}],
           FontFamily->"Helvetica",
           FontSize->18]}, 
         {RGBColor[
           NCache[
            Rational[84, 85], 0.9882352941176471], 
           NCache[
            Rational[164, 255], 0.6431372549019608], 
           NCache[
            Rational[4, 255], 0.01568627450980392]], PointSize[
          0.003666666666666667], AbsoluteThickness[1.6], Opacity[0.12], 
          
          StyleBox[
           LineBox[{{0., 0.}, {1., -1.1399999999999997`}, {
            2., -1.7800000000000002`}, {3., -2.04}}],
           FontFamily->"Helvetica",
           FontSize->18]}, 
         {RGBColor[
           NCache[
            Rational[84, 85], 0.9882352941176471], 
           NCache[
            Rational[164, 255], 0.6431372549019608], 
           NCache[
            Rational[4, 255], 0.01568627450980392]], PointSize[
          0.003666666666666667], AbsoluteThickness[1.6], Opacity[0.12], 
          
          StyleBox[
           LineBox[{{0., 0.}, {1., -1.0199999999999996`}, {2., -1.42}, {
            3., -1.5199999999999996`}}],
           FontFamily->"Helvetica",
           FontSize->18]}, 
         {RGBColor[
           NCache[
            Rational[84, 85], 0.9882352941176471], 
           NCache[
            Rational[164, 255], 0.6431372549019608], 
           NCache[
            Rational[4, 255], 0.01568627450980392]], PointSize[
          0.003666666666666667], AbsoluteThickness[1.6], Opacity[0.12], 
          StyleBox[
           LineBox[{{0., 0.}, {1., -1.0600000000000005`}, {2., -1.62}, {
            3., -1.6800000000000006`}}],
           FontFamily->"Helvetica",
           FontSize->18]}, 
         {RGBColor[
           NCache[
            Rational[84, 85], 0.9882352941176471], 
           NCache[
            Rational[164, 255], 0.6431372549019608], 
           NCache[
            Rational[4, 255], 0.01568627450980392]], PointSize[
          0.003666666666666667], AbsoluteThickness[1.6], Opacity[0.12], 
          
          StyleBox[
           LineBox[{{0., 0.}, {1., -0.96}, {2., -1.5199999999999996`}, {
            3., -1.5599999999999996`}}],
           FontFamily->"Helvetica",
           FontSize->18]}, 
         {RGBColor[
           NCache[
            Rational[84, 85], 0.9882352941176471], 
           NCache[
            Rational[164, 255], 0.6431372549019608], 
           NCache[
            Rational[4, 255], 0.01568627450980392]], PointSize[
          0.003666666666666667], AbsoluteThickness[1.6], Opacity[0.12], 
          
          StyleBox[
           LineBox[{{0., 0.}, {1., -1.1199999999999997`}, {
            2., -1.6800000000000002`}, {3., -1.8800000000000003`}}],
           FontFamily->"Helvetica",
           FontSize->18]}, 
         {RGBColor[
           NCache[
            Rational[84, 85], 0.9882352941176471], 
           NCache[
            Rational[164, 255], 0.6431372549019608], 
           NCache[
            Rational[4, 255], 0.01568627450980392]], PointSize[
          0.003666666666666667], AbsoluteThickness[1.6], Opacity[0.12], 
          
          StyleBox[
           LineBox[{{0., 0.}, {1., -1.1000000000000005`}, {
            2., -1.7999999999999998`}, {3., -1.9000000000000004`}}],
           FontFamily->"Helvetica",
           FontSize->18]}, 
         {RGBColor[
           NCache[
            Rational[84, 85], 0.9882352941176471], 
           NCache[
            Rational[164, 255], 0.6431372549019608], 
           NCache[
            Rational[4, 255], 0.01568627450980392]], PointSize[
          0.003666666666666667], AbsoluteThickness[1.6], Opacity[0.12], 
          
          StyleBox[
           LineBox[{{0., 0.}, {1., -1.04}, {2., -1.6400000000000006`}, {
            3., -1.6400000000000006`}}],
           FontFamily->"Helvetica",
           FontSize->18]}, 
         {RGBColor[
           NCache[
            Rational[84, 85], 0.9882352941176471], 
           NCache[
            Rational[164, 255], 0.6431372549019608], 
           NCache[
            Rational[4, 255], 0.01568627450980392]], PointSize[
          0.003666666666666667], AbsoluteThickness[1.6], Opacity[0.12], 
          
          StyleBox[
           LineBox[{{0., 0.}, {1., -0.8999999999999995}, {
            2., -1.2799999999999994`}, {3., -1.2599999999999998`}}],
           FontFamily->"Helvetica",
           FontSize->18]}, 
         {RGBColor[
           NCache[
            Rational[84, 85], 0.9882352941176471], 
           NCache[
            Rational[164, 255], 0.6431372549019608], 
           NCache[
            Rational[4, 255], 0.01568627450980392]], PointSize[
          0.003666666666666667], AbsoluteThickness[1.6], Opacity[0.12], 
          
          StyleBox[
           LineBox[{{0., 0.}, {1., -1.08}, {2., -1.5999999999999996`}, {
            3., -1.7800000000000002`}}],
           FontFamily->"Helvetica",
           FontSize->18]}, 
         {RGBColor[
           NCache[
            Rational[84, 85], 0.9882352941176471], 
           NCache[
            Rational[164, 255], 0.6431372549019608], 
           NCache[
            Rational[4, 255], 0.01568627450980392]], PointSize[
          0.003666666666666667], AbsoluteThickness[1.6], Opacity[0.12], 
          
          StyleBox[
           LineBox[{{0., 0.}, {1., -1.08}, {2., -1.6399999999999997`}, {
            3., -1.8399999999999999`}}],
           FontFamily->"Helvetica",
           FontSize->18]}, 
         {RGBColor[
           NCache[
            Rational[84, 85], 0.9882352941176471], 
           NCache[
            Rational[164, 255], 0.6431372549019608], 
           NCache[
            Rational[4, 255], 0.01568627450980392]], PointSize[
          0.003666666666666667], AbsoluteThickness[1.6], Opacity[0.12], 
          
          StyleBox[
           LineBox[{{0., 0.}, {1., -1.08}, {2., -1.6799999999999997`}, {
            3., -1.88}}],
           FontFamily->"Helvetica",
           FontSize->18]}, 
         {RGBColor[
           NCache[
            Rational[84, 85], 0.9882352941176471], 
           NCache[
            Rational[164, 255], 0.6431372549019608], 
           NCache[
            Rational[4, 255], 0.01568627450980392]], PointSize[
          0.003666666666666667], AbsoluteThickness[1.6], Opacity[0.12], 
          
          StyleBox[
           LineBox[{{0., 0.}, {1., -1.12}, {2., -1.7599999999999998`}, {
            3., -2.08}}],
           FontFamily->"Helvetica",
           FontSize->18]}, 
         {RGBColor[
           NCache[
            Rational[84, 85], 0.9882352941176471], 
           NCache[
            Rational[164, 255], 0.6431372549019608], 
           NCache[
            Rational[4, 255], 0.01568627450980392]], PointSize[
          0.003666666666666667], AbsoluteThickness[1.6], Opacity[0.12], 
          
          StyleBox[
           LineBox[{{0., 0.}, {1., -1.0400000000000005`}, {2., -1.6}, {
            3., -1.8000000000000003`}}],
           FontFamily->"Helvetica",
           FontSize->18]}, 
         {RGBColor[
           NCache[
            Rational[84, 85], 0.9882352941176471], 
           NCache[
            Rational[164, 255], 0.6431372549019608], 
           NCache[
            Rational[4, 255], 0.01568627450980392]], PointSize[
          0.003666666666666667], AbsoluteThickness[1.6], Opacity[0.12], 
          
          StyleBox[
           LineBox[{{0., 0.}, {1., -1.1400000000000001`}, {
            2., -1.7799999999999998`}, {3., -2.06}}],
           FontFamily->"Helvetica",
           FontSize->18]}, 
         {RGBColor[
           NCache[
            Rational[84, 85], 0.9882352941176471], 
           NCache[
            Rational[164, 255], 0.6431372549019608], 
           NCache[
            Rational[4, 255], 0.01568627450980392]], PointSize[
          0.003666666666666667], AbsoluteThickness[1.6], Opacity[0.12], 
          
          StyleBox[
           LineBox[{{0., 0.}, {1., -1.08}, {2., -1.6799999999999997`}, {
            3., -1.9400000000000004`}}],
           FontFamily->"Helvetica",
           FontSize->18]}, 
         {RGBColor[
           NCache[
            Rational[84, 85], 0.9882352941176471], 
           NCache[
            Rational[164, 255], 0.6431372549019608], 
           NCache[
            Rational[4, 255], 0.01568627450980392]], PointSize[
          0.003666666666666667], AbsoluteThickness[1.6], Opacity[0.12], 
          
          StyleBox[
           LineBox[{{0., 0.}, {1., -1.08}, {2., -1.7000000000000002`}, {
            3., -1.92}}],
           FontFamily->"Helvetica",
           FontSize->18]}, 
         {RGBColor[
           NCache[
            Rational[84, 85], 0.9882352941176471], 
           NCache[
            Rational[164, 255], 0.6431372549019608], 
           NCache[
            Rational[4, 255], 0.01568627450980392]], PointSize[
          0.003666666666666667], AbsoluteThickness[1.6], Opacity[0.12], 
          
          StyleBox[
           LineBox[{{0., 0.}, {1., -0.8399999999999999}, {
            2., -1.1599999999999993`}, {3., -1.42}}],
           FontFamily->"Helvetica",
           FontSize->18]}, 
         {RGBColor[
           NCache[
            Rational[84, 85], 0.9882352941176471], 
           NCache[
            Rational[164, 255], 0.6431372549019608], 
           NCache[
            Rational[4, 255], 0.01568627450980392]], PointSize[
          0.003666666666666667], AbsoluteThickness[1.6], Opacity[0.12], 
          
          StyleBox[
           LineBox[{{0., 0.}, {1., -1.0999999999999996`}, {
            2., -1.7000000000000002`}, {3., -1.9399999999999995`}}],
           FontFamily->"Helvetica",
           FontSize->18]}, 
         {RGBColor[
           NCache[
            Rational[84, 85], 0.9882352941176471], 
           NCache[
            Rational[164, 255], 0.6431372549019608], 
           NCache[
            Rational[4, 255], 0.01568627450980392]], PointSize[
          0.003666666666666667], AbsoluteThickness[1.6], Opacity[0.12], 
          
          StyleBox[
           LineBox[{{0., 0.}, {1., -1.1400000000000006`}, {
            2., -1.7800000000000002`}, {3., -2.}}],
           FontFamily->"Helvetica",
           FontSize->18]}, 
         {RGBColor[
           NCache[
            Rational[84, 85], 0.9882352941176471], 
           NCache[
            Rational[164, 255], 0.6431372549019608], 
           NCache[
            Rational[4, 255], 0.01568627450980392]], PointSize[
          0.003666666666666667], AbsoluteThickness[1.6], Opacity[0.12], 
          
          StyleBox[
           LineBox[{{0., 0.}, {1., -1.0000000000000004`}, {
            2., -1.5000000000000004`}, {3., -1.5000000000000004`}}],
           FontFamily->"Helvetica",
           FontSize->18]}, 
         {RGBColor[
           NCache[
            Rational[84, 85], 0.9882352941176471], 
           NCache[
            Rational[164, 255], 0.6431372549019608], 
           NCache[
            Rational[4, 255], 0.01568627450980392]], PointSize[
          0.003666666666666667], AbsoluteThickness[1.6], Opacity[0.12], 
          
          StyleBox[
           LineBox[{{0., 0.}, {1., -1.1200000000000006`}, {
            2., -1.7399999999999998`}, {3., -2.02}}],
           FontFamily->"Helvetica",
           FontSize->18]}, 
         {RGBColor[
           NCache[
            Rational[84, 85], 0.9882352941176471], 
           NCache[
            Rational[164, 255], 0.6431372549019608], 
           NCache[
            Rational[4, 255], 0.01568627450980392]], PointSize[
          0.003666666666666667], AbsoluteThickness[1.6], Opacity[0.12], 
          
          StyleBox[
           LineBox[{{0., 0.}, {1., -0.9799999999999995}, {
            2., -1.5199999999999996`}, {3., -1.7000000000000002`}}],
           FontFamily->"Helvetica",
           FontSize->18]}, 
         {RGBColor[
           NCache[
            Rational[84, 85], 0.9882352941176471], 
           NCache[
            Rational[164, 255], 0.6431372549019608], 
           NCache[
            Rational[4, 255], 0.01568627450980392]], PointSize[
          0.003666666666666667], AbsoluteThickness[1.6], Opacity[0.12], 
          
          StyleBox[
           LineBox[{{0., 0.}, {1., -1.0200000000000005`}, {2., -1.5}, {
            3., -1.58}}],
           FontFamily->"Helvetica",
           FontSize->18]}, 
         {RGBColor[
           NCache[
            Rational[84, 85], 0.9882352941176471], 
           NCache[
            Rational[164, 255], 0.6431372549019608], 
           NCache[
            Rational[4, 255], 0.01568627450980392]], PointSize[
          0.003666666666666667], AbsoluteThickness[1.6], Opacity[0.12], 
          
          StyleBox[
           LineBox[{{0., 0.}, {1., -0.8200000000000003}, {
            2., -1.2999999999999998`}, {3., -1.5}}],
           FontFamily->"Helvetica",
           FontSize->18]}, 
         {RGBColor[
           NCache[
            Rational[84, 85], 0.9882352941176471], 
           NCache[
            Rational[164, 255], 0.6431372549019608], 
           NCache[
            Rational[4, 255], 0.01568627450980392]], PointSize[
          0.003666666666666667], AbsoluteThickness[1.6], Opacity[0.12], 
          
          StyleBox[
           LineBox[{{0., 0.}, {1., -0.9199999999999999}, {2., -1.42}, {
            3., -1.4800000000000004`}}],
           FontFamily->"Helvetica",
           FontSize->18]}, 
         {RGBColor[
           NCache[
            Rational[84, 85], 0.9882352941176471], 
           NCache[
            Rational[164, 255], 0.6431372549019608], 
           NCache[
            Rational[4, 255], 0.01568627450980392]], PointSize[
          0.003666666666666667], AbsoluteThickness[1.6], Opacity[0.12], 
          
          StyleBox[
           LineBox[{{0., 0.}, {1., -1.1199999999999997`}, {
            2., -1.6999999999999997`}, {3., -1.8799999999999994`}}],
           FontFamily->"Helvetica",
           FontSize->18]}, 
         {RGBColor[
           NCache[
            Rational[84, 85], 0.9882352941176471], 
           NCache[
            Rational[164, 255], 0.6431372549019608], 
           NCache[
            Rational[4, 255], 0.01568627450980392]], PointSize[
          0.003666666666666667], AbsoluteThickness[1.6], Opacity[0.12], 
          
          StyleBox[
           LineBox[{{0., 0.}, {1., -1.1199999999999997`}, {
            2., -1.7200000000000002`}, {3., -2.02}}],
           FontFamily->"Helvetica",
           FontSize->18]}, 
         {RGBColor[
           NCache[
            Rational[84, 85], 0.9882352941176471], 
           NCache[
            Rational[164, 255], 0.6431372549019608], 
           NCache[
            Rational[4, 255], 0.01568627450980392]], PointSize[
          0.003666666666666667], AbsoluteThickness[1.6], Opacity[0.12], 
          
          StyleBox[
           LineBox[{{0., 0.}, {1., -0.9400000000000004}, {
            2., -1.4400000000000004`}, {3., -1.46}}],
           FontFamily->"Helvetica",
           FontSize->18]}, 
         {RGBColor[
           NCache[
            Rational[84, 85], 0.9882352941176471], 
           NCache[
            Rational[164, 255], 0.6431372549019608], 
           NCache[
            Rational[4, 255], 0.01568627450980392]], PointSize[
          0.003666666666666667], AbsoluteThickness[1.6], Opacity[0.12], 
          
          StyleBox[
           LineBox[{{0., 0.}, {1., -1.12}, {2., -1.7400000000000002`}, {
            3., -2.0199999999999996`}}],
           FontFamily->"Helvetica",
           FontSize->18]}, 
         {RGBColor[
           NCache[
            Rational[84, 85], 0.9882352941176471], 
           NCache[
            Rational[164, 255], 0.6431372549019608], 
           NCache[
            Rational[4, 255], 0.01568627450980392]], PointSize[
          0.003666666666666667], AbsoluteThickness[1.6], Opacity[0.12], 
          
          StyleBox[
           LineBox[{{0., 0.}, {1., -1.12}, {2., -1.8399999999999999`}, {
            3., -2.0200000000000005`}}],
           FontFamily->"Helvetica",
           FontSize->18]}, 
         {RGBColor[
           NCache[
            Rational[84, 85], 0.9882352941176471], 
           NCache[
            Rational[164, 255], 0.6431372549019608], 
           NCache[
            Rational[4, 255], 0.01568627450980392]], PointSize[
          0.003666666666666667], AbsoluteThickness[1.6], Opacity[0.12], 
          
          StyleBox[
           LineBox[{{0., 0.}, {1., -1.1200000000000006`}, {
            2., -1.7600000000000002`}, {3., -2.0400000000000005`}}],
           FontFamily->"Helvetica",
           FontSize->18]}, 
         {RGBColor[
           NCache[
            Rational[84, 85], 0.9882352941176471], 
           NCache[
            Rational[164, 255], 0.6431372549019608], 
           NCache[
            Rational[4, 255], 0.01568627450980392]], PointSize[
          0.003666666666666667], AbsoluteThickness[1.6], Opacity[0.12], 
          
          StyleBox[
           LineBox[{{0., 0.}, {1., -1.08}, {2., -1.6799999999999997`}, {
            3., -2.}}],
           FontFamily->"Helvetica",
           FontSize->18]}, 
         {RGBColor[
           NCache[
            Rational[84, 85], 0.9882352941176471], 
           NCache[
            Rational[164, 255], 0.6431372549019608], 
           NCache[
            Rational[4, 255], 0.01568627450980392]], PointSize[
          0.003666666666666667], AbsoluteThickness[1.6], Opacity[0.12], 
          
          StyleBox[
           LineBox[{{0., 0.}, {1., -1.0999999999999996`}, {
            2., -1.8200000000000003`}, {3., -2.0200000000000005`}}],
           FontFamily->"Helvetica",
           FontSize->18]}, 
         {RGBColor[
           NCache[
            Rational[84, 85], 0.9882352941176471], 
           NCache[
            Rational[164, 255], 0.6431372549019608], 
           NCache[
            Rational[4, 255], 0.01568627450980392]], PointSize[
          0.003666666666666667], AbsoluteThickness[1.6], Opacity[0.12], 
          
          StyleBox[
           LineBox[{{0., 0.}, {1., -1.08}, {2., -1.6600000000000001`}, {
            3., -1.92}}],
           FontFamily->"Helvetica",
           FontSize->18]}, 
         {RGBColor[
           NCache[
            Rational[84, 85], 0.9882352941176471], 
           NCache[
            Rational[164, 255], 0.6431372549019608], 
           NCache[
            Rational[4, 255], 0.01568627450980392]], PointSize[
          0.003666666666666667], AbsoluteThickness[1.6], Opacity[0.12], 
          
          StyleBox[
           LineBox[{{0., 0.}, {1., -1.1}, {2., -1.6999999999999997`}, {
            3., -1.94}}],
           FontFamily->"Helvetica",
           FontSize->18]}, 
         {RGBColor[
           NCache[
            Rational[84, 85], 0.9882352941176471], 
           NCache[
            Rational[164, 255], 0.6431372549019608], 
           NCache[
            Rational[4, 255], 0.01568627450980392]], PointSize[
          0.003666666666666667], AbsoluteThickness[1.6], Opacity[0.12], 
          
          StyleBox[
           LineBox[{{0., 0.}, {1., -1.0599999999999996`}, {2., -1.58}, {
            3., -1.62}}],
           FontFamily->"Helvetica",
           FontSize->18]}, 
         {RGBColor[
           NCache[
            Rational[84, 85], 0.9882352941176471], 
           NCache[
            Rational[164, 255], 0.6431372549019608], 
           NCache[
            Rational[4, 255], 0.01568627450980392]], PointSize[
          0.003666666666666667], AbsoluteThickness[1.6], Opacity[0.12], 
          
          StyleBox[
           LineBox[{{0., 0.}, {1., -0.9800000000000004}, {
            2., -1.5600000000000005`}, {3., -1.5999999999999996`}}],
           FontFamily->"Helvetica",
           FontSize->18]}, 
         {RGBColor[
           NCache[
            Rational[84, 85], 0.9882352941176471], 
           NCache[
            Rational[164, 255], 0.6431372549019608], 
           NCache[
            Rational[4, 255], 0.01568627450980392]], PointSize[
          0.003666666666666667], AbsoluteThickness[1.6], Opacity[0.12], 
          
          StyleBox[
           LineBox[{{0., 0.}, {1., -1.0999999999999996`}, {
            2., -1.7400000000000002`}, {3., -2.}}],
           FontFamily->"Helvetica",
           FontSize->18]}, 
         {RGBColor[
           NCache[
            Rational[84, 85], 0.9882352941176471], 
           NCache[
            Rational[164, 255], 0.6431372549019608], 
           NCache[
            Rational[4, 255], 0.01568627450980392]], PointSize[
          0.003666666666666667], AbsoluteThickness[1.6], Opacity[0.12], 
          
          StyleBox[
           LineBox[{{0., 0.}, {1., -1.08}, {2., -1.7000000000000002`}, {
            3., -1.7400000000000002`}}],
           FontFamily->"Helvetica",
           FontSize->18]}, 
         {RGBColor[
           NCache[
            Rational[84, 85], 0.9882352941176471], 
           NCache[
            Rational[164, 255], 0.6431372549019608], 
           NCache[
            Rational[4, 255], 0.01568627450980392]], PointSize[
          0.003666666666666667], AbsoluteThickness[1.6], Opacity[0.12], 
          
          StyleBox[
           LineBox[{{0., 0.}, {1., -1.04}, {2., -1.62}, {
            3., -1.7599999999999998`}}],
           FontFamily->"Helvetica",
           FontSize->18]}, 
         {RGBColor[
           NCache[
            Rational[84, 85], 0.9882352941176471], 
           NCache[
            Rational[164, 255], 0.6431372549019608], 
           NCache[
            Rational[4, 255], 0.01568627450980392]], PointSize[
          0.003666666666666667], AbsoluteThickness[1.6], Opacity[0.12], 
          StyleBox[
           LineBox[{{0., 0.}, {1., -1.1}, {2., -1.6999999999999997`}, {
            3., -1.94}}],
           FontFamily->"Helvetica",
           FontSize->18]}, 
         {RGBColor[
           NCache[
            Rational[84, 85], 0.9882352941176471], 
           NCache[
            Rational[164, 255], 0.6431372549019608], 
           NCache[
            Rational[4, 255], 0.01568627450980392]], PointSize[
          0.003666666666666667], AbsoluteThickness[1.6], Opacity[0.12], 
          
          StyleBox[
           LineBox[{{0., 0.}, {1., -1.1399999999999997`}, {
            2., -1.8599999999999994`}, {3., -1.9799999999999995`}}],
           FontFamily->"Helvetica",
           FontSize->18]}, 
         {RGBColor[
           NCache[
            Rational[84, 85], 0.9882352941176471], 
           NCache[
            Rational[164, 255], 0.6431372549019608], 
           NCache[
            Rational[4, 255], 0.01568627450980392]], PointSize[
          0.003666666666666667], AbsoluteThickness[1.6], Opacity[0.12], 
          
          StyleBox[
           LineBox[{{0., 0.}, {1., -1.12}, {2., -1.7199999999999998`}, {
            3., -1.92}}],
           FontFamily->"Helvetica",
           FontSize->18]}, 
         {RGBColor[
           NCache[
            Rational[84, 85], 0.9882352941176471], 
           NCache[
            Rational[164, 255], 0.6431372549019608], 
           NCache[
            Rational[4, 255], 0.01568627450980392]], PointSize[
          0.003666666666666667], AbsoluteThickness[1.6], Opacity[0.12], 
          
          StyleBox[
           LineBox[{{0., 0.}, {1., -1.0999999999999996`}, {
            2., -1.7800000000000002`}, {3., -1.92}}],
           FontFamily->"Helvetica",
           FontSize->18]}, 
         {RGBColor[
           NCache[
            Rational[84, 85], 0.9882352941176471], 
           NCache[
            Rational[164, 255], 0.6431372549019608], 
           NCache[
            Rational[4, 255], 0.01568627450980392]], PointSize[
          0.003666666666666667], AbsoluteThickness[1.6], Opacity[0.12], 
          
          StyleBox[
           LineBox[{{0., 0.}, {1., -1.04}, {2., -1.62}, {
            3., -1.6799999999999997`}}],
           FontFamily->"Helvetica",
           FontSize->18]}, 
         {RGBColor[
           NCache[
            Rational[84, 85], 0.9882352941176471], 
           NCache[
            Rational[164, 255], 0.6431372549019608], 
           NCache[
            Rational[4, 255], 0.01568627450980392]], PointSize[
          0.003666666666666667], AbsoluteThickness[1.6], Opacity[0.12], 
          
          StyleBox[
           LineBox[{{0., 0.}, {1., -1.0800000000000005`}, {
            2., -1.6400000000000001`}, {3., -1.8400000000000003`}}],
           FontFamily->"Helvetica",
           FontSize->18]}, 
         {RGBColor[
           NCache[
            Rational[84, 85], 0.9882352941176471], 
           NCache[
            Rational[164, 255], 0.6431372549019608], 
           NCache[
            Rational[4, 255], 0.01568627450980392]], PointSize[
          0.003666666666666667], AbsoluteThickness[1.6], Opacity[0.12], 
          
          StyleBox[
           LineBox[{{0., 0.}, {1., -0.9199999999999999}, {
            2., -1.3199999999999994`}, {3., -1.3199999999999994`}}],
           FontFamily->"Helvetica",
           FontSize->18]}, 
         {RGBColor[
           NCache[
            Rational[84, 85], 0.9882352941176471], 
           NCache[
            Rational[164, 255], 0.6431372549019608], 
           NCache[
            Rational[4, 255], 0.01568627450980392]], PointSize[
          0.003666666666666667], AbsoluteThickness[1.6], Opacity[0.12], 
          
          StyleBox[
           LineBox[{{0., 0.}, {1., -1.12}, {2., -1.7599999999999998`}, {
            3., -2.0599999999999996`}}],
           FontFamily->"Helvetica",
           FontSize->18]}, 
         {RGBColor[
           NCache[
            Rational[84, 85], 0.9882352941176471], 
           NCache[
            Rational[164, 255], 0.6431372549019608], 
           NCache[
            Rational[4, 255], 0.01568627450980392]], PointSize[
          0.003666666666666667], AbsoluteThickness[1.6], Opacity[0.12], 
          
          StyleBox[
           LineBox[{{0., 0.}, {1., -1.0999999999999996`}, {
            2., -1.7800000000000002`}, {3., -1.88}}],
           FontFamily->"Helvetica",
           FontSize->18]}, 
         {RGBColor[
           NCache[
            Rational[84, 85], 0.9882352941176471], 
           NCache[
            Rational[164, 255], 0.6431372549019608], 
           NCache[
            Rational[4, 255], 0.01568627450980392]], PointSize[
          0.003666666666666667], AbsoluteThickness[1.6], Opacity[0.12], 
          
          StyleBox[
           LineBox[{{0., 0.}, {1., -1.1000000000000005`}, {
            2., -1.7999999999999998`}, {3., -2.}}],
           FontFamily->"Helvetica",
           FontSize->18]}, 
         {RGBColor[
           NCache[
            Rational[84, 85], 0.9882352941176471], 
           NCache[
            Rational[164, 255], 0.6431372549019608], 
           NCache[
            Rational[4, 255], 0.01568627450980392]], PointSize[
          0.003666666666666667], AbsoluteThickness[1.6], Opacity[0.12], 
          
          StyleBox[
           LineBox[{{0., 0.}, {1., -1.1200000000000006`}, {
            2., -1.7200000000000002`}, {3., -1.9200000000000004`}}],
           FontFamily->"Helvetica",
           FontSize->18]}, 
         {RGBColor[
           NCache[
            Rational[84, 85], 0.9882352941176471], 
           NCache[
            Rational[164, 255], 0.6431372549019608], 
           NCache[
            Rational[4, 255], 0.01568627450980392]], PointSize[
          0.003666666666666667], AbsoluteThickness[1.6], Opacity[0.12], 
          
          StyleBox[
           LineBox[{{0., 0.}, {1., -1.04}, {2., -1.6000000000000005`}, {
            3., -1.8200000000000003`}}],
           FontFamily->"Helvetica",
           FontSize->18]}, 
         {RGBColor[
           NCache[
            Rational[84, 85], 0.9882352941176471], 
           NCache[
            Rational[164, 255], 0.6431372549019608], 
           NCache[
            Rational[4, 255], 0.01568627450980392]], PointSize[
          0.003666666666666667], AbsoluteThickness[1.6], Opacity[0.12], 
          
          StyleBox[
           LineBox[{{0., 0.}, {1., -1.04}, {2., -1.62}, {
            3., -1.7800000000000002`}}],
           FontFamily->"Helvetica",
           FontSize->18]}, 
         {RGBColor[
           NCache[
            Rational[84, 85], 0.9882352941176471], 
           NCache[
            Rational[164, 255], 0.6431372549019608], 
           NCache[
            Rational[4, 255], 0.01568627450980392]], PointSize[
          0.003666666666666667], AbsoluteThickness[1.6], Opacity[0.12], 
          
          StyleBox[
           LineBox[{{0., 0.}, {1., -1.0599999999999996`}, {
            2., -1.7999999999999998`}, {3., -2.}}],
           FontFamily->"Helvetica",
           FontSize->18]}, 
         {RGBColor[
           NCache[
            Rational[84, 85], 0.9882352941176471], 
           NCache[
            Rational[164, 255], 0.6431372549019608], 
           NCache[
            Rational[4, 255], 0.01568627450980392]], PointSize[
          0.003666666666666667], AbsoluteThickness[1.6], Opacity[0.12], 
          
          StyleBox[
           LineBox[{{0., 0.}, {1., -1.02}, {2., -1.56}, {
            3., -1.7600000000000002`}}],
           FontFamily->"Helvetica",
           FontSize->18]}, 
         {RGBColor[
           NCache[
            Rational[84, 85], 0.9882352941176471], 
           NCache[
            Rational[164, 255], 0.6431372549019608], 
           NCache[
            Rational[4, 255], 0.01568627450980392]], PointSize[
          0.003666666666666667], AbsoluteThickness[1.6], Opacity[0.12], 
          
          StyleBox[
           LineBox[{{0., 0.}, {1., -1.08}, {2., -1.7400000000000002`}, {
            3., -1.96}}],
           FontFamily->"Helvetica",
           FontSize->18]}, 
         {RGBColor[
           NCache[
            Rational[84, 85], 0.9882352941176471], 
           NCache[
            Rational[164, 255], 0.6431372549019608], 
           NCache[
            Rational[4, 255], 0.01568627450980392]], PointSize[
          0.003666666666666667], AbsoluteThickness[1.6], Opacity[0.12], 
          
          StyleBox[
           LineBox[{{0., 0.}, {1., -1.1400000000000001`}, {
            2., -1.8000000000000003`}, {3., -2.0799999999999996`}}],
           FontFamily->"Helvetica",
           FontSize->18]}, 
         {RGBColor[
           NCache[
            Rational[84, 85], 0.9882352941176471], 
           NCache[
            Rational[164, 255], 0.6431372549019608], 
           NCache[
            Rational[4, 255], 0.01568627450980392]], PointSize[
          0.003666666666666667], AbsoluteThickness[1.6], Opacity[0.12], 
          
          StyleBox[
           LineBox[{{0., 0.}, {1., -0.9400000000000004}, {
            2., -1.4400000000000004`}, {3., -1.4400000000000004`}}],
           FontFamily->"Helvetica",
           FontSize->18]}, 
         {RGBColor[
           NCache[
            Rational[84, 85], 0.9882352941176471], 
           NCache[
            Rational[164, 255], 0.6431372549019608], 
           NCache[
            Rational[4, 255], 0.01568627450980392]], PointSize[
          0.003666666666666667], AbsoluteThickness[1.6], Opacity[0.12], 
          
          StyleBox[
           LineBox[{{0., 0.}, {1., -1.08}, {2., -1.62}, {
            3., -1.6600000000000001`}}],
           FontFamily->"Helvetica",
           FontSize->18]}, 
         {RGBColor[
           NCache[
            Rational[84, 85], 0.9882352941176471], 
           NCache[
            Rational[164, 255], 0.6431372549019608], 
           NCache[
            Rational[4, 255], 0.01568627450980392]], PointSize[
          0.003666666666666667], AbsoluteThickness[1.6], Opacity[0.12], 
          StyleBox[
           LineBox[{{0., 0.}, {1., -1.08}, {2., -1.6800000000000006`}, {
            3., -1.7800000000000002`}}],
           FontFamily->"Helvetica",
           FontSize->18]}, 
         {RGBColor[
           NCache[
            Rational[84, 85], 0.9882352941176471], 
           NCache[
            Rational[164, 255], 0.6431372549019608], 
           NCache[
            Rational[4, 255], 0.01568627450980392]], PointSize[
          0.003666666666666667], AbsoluteThickness[1.6], Opacity[0.12], 
          
          StyleBox[
           LineBox[{{0., 0.}, {1., -1.12}, {2., -1.7599999999999998`}, {
            3., -2.0600000000000005`}}],
           FontFamily->"Helvetica",
           FontSize->18]}, 
         {RGBColor[
           NCache[
            Rational[84, 85], 0.9882352941176471], 
           NCache[
            Rational[164, 255], 0.6431372549019608], 
           NCache[
            Rational[4, 255], 0.01568627450980392]], PointSize[
          0.003666666666666667], AbsoluteThickness[1.6], Opacity[0.12], 
          
          StyleBox[
           LineBox[{{0., 0.}, {1., -1.12}, {2., -1.7400000000000002`}, {
            3., -1.9800000000000004`}}],
           FontFamily->"Helvetica",
           FontSize->18]}, 
         {RGBColor[
           NCache[
            Rational[84, 85], 0.9882352941176471], 
           NCache[
            Rational[164, 255], 0.6431372549019608], 
           NCache[
            Rational[4, 255], 0.01568627450980392]], PointSize[
          0.003666666666666667], AbsoluteThickness[1.6], Opacity[0.12], 
          
          StyleBox[
           LineBox[{{0., 0.}, {1., -1.12}, {2., -1.7400000000000002`}, {
            3., -1.9400000000000004`}}],
           FontFamily->"Helvetica",
           FontSize->18]}, 
         {RGBColor[
           NCache[
            Rational[84, 85], 0.9882352941176471], 
           NCache[
            Rational[164, 255], 0.6431372549019608], 
           NCache[
            Rational[4, 255], 0.01568627450980392]], PointSize[
          0.003666666666666667], AbsoluteThickness[1.6], Opacity[0.12], 
          
          StyleBox[
           LineBox[{{0., 0.}, {1., -0.9000000000000004}, {
            2., -1.2400000000000002`}, {3., -1.2200000000000006`}}],
           FontFamily->"Helvetica",
           FontSize->18]}, 
         {RGBColor[
           NCache[
            Rational[84, 85], 0.9882352941176471], 
           NCache[
            Rational[164, 255], 0.6431372549019608], 
           NCache[
            Rational[4, 255], 0.01568627450980392]], PointSize[
          0.003666666666666667], AbsoluteThickness[1.6], Opacity[0.12], 
          
          StyleBox[
           LineBox[{{0., 0.}, {1., -1.0999999999999996`}, {
            2., -1.7400000000000002`}, {3., -2.0200000000000005`}}],
           FontFamily->"Helvetica",
           FontSize->18]}, 
         {RGBColor[
           NCache[
            Rational[84, 85], 0.9882352941176471], 
           NCache[
            Rational[164, 255], 0.6431372549019608], 
           NCache[
            Rational[4, 255], 0.01568627450980392]], PointSize[
          0.003666666666666667], AbsoluteThickness[1.6], Opacity[0.12], 
          
          StyleBox[
           LineBox[{{0., 0.}, {1., -1.12}, {2., -1.7199999999999998`}, {
            3., -1.8199999999999994`}}],
           FontFamily->"Helvetica",
           FontSize->18]}, 
         {RGBColor[
           NCache[
            Rational[84, 85], 0.9882352941176471], 
           NCache[
            Rational[164, 255], 0.6431372549019608], 
           NCache[
            Rational[4, 255], 0.01568627450980392]], PointSize[
          0.003666666666666667], AbsoluteThickness[1.6], Opacity[0.12], 
          
          StyleBox[
           LineBox[{{0., 0.}, {1., -1.04}, {2., -1.54}, {
            3., -1.6400000000000006`}}],
           FontFamily->"Helvetica",
           FontSize->18]}, 
         {RGBColor[
           NCache[
            Rational[84, 85], 0.9882352941176471], 
           NCache[
            Rational[164, 255], 0.6431372549019608], 
           NCache[
            Rational[4, 255], 0.01568627450980392]], PointSize[
          0.003666666666666667], AbsoluteThickness[1.6], Opacity[0.12], 
          
          StyleBox[
           LineBox[{{0., 0.}, {1., -1.0799999999999996`}, {
            2., -1.6599999999999997`}, {3., -1.8199999999999998`}}],
           FontFamily->"Helvetica",
           FontSize->18]}, 
         {RGBColor[
           NCache[
            Rational[84, 85], 0.9882352941176471], 
           NCache[
            Rational[164, 255], 0.6431372549019608], 
           NCache[
            Rational[4, 255], 0.01568627450980392]], PointSize[
          0.003666666666666667], AbsoluteThickness[1.6], Opacity[0.12], 
          
          StyleBox[
           LineBox[{{0., 0.}, {1., -0.8399999999999999}, {
            2., -1.2200000000000006`}, {3., -1.4000000000000004`}}],
           FontFamily->"Helvetica",
           FontSize->18]}, 
         {RGBColor[
           NCache[
            Rational[84, 85], 0.9882352941176471], 
           NCache[
            Rational[164, 255], 0.6431372549019608], 
           NCache[
            Rational[4, 255], 0.01568627450980392]], PointSize[
          0.003666666666666667], AbsoluteThickness[1.6], Opacity[0.12], 
          
          StyleBox[
           LineBox[{{0., 0.}, {1., -1.1200000000000006`}, {
            2., -1.7399999999999998`}, {3., -2.0000000000000004`}}],
           FontFamily->"Helvetica",
           FontSize->18]}, 
         {RGBColor[
           NCache[
            Rational[84, 85], 0.9882352941176471], 
           NCache[
            Rational[164, 255], 0.6431372549019608], 
           NCache[
            Rational[4, 255], 0.01568627450980392]], PointSize[
          0.003666666666666667], AbsoluteThickness[1.6], Opacity[0.12], 
          
          StyleBox[
           LineBox[{{0., 0.}, {1., -1.0599999999999996`}, {
            2., -1.6399999999999997`}, {3., -1.92}}],
           FontFamily->"Helvetica",
           FontSize->18]}, 
         {RGBColor[
           NCache[
            Rational[84, 85], 0.9882352941176471], 
           NCache[
            Rational[164, 255], 0.6431372549019608], 
           NCache[
            Rational[4, 255], 0.01568627450980392]], PointSize[
          0.003666666666666667], AbsoluteThickness[1.6], Opacity[0.12], 
          StyleBox[LineBox[{{0., 0.}, {1., -1.06}, {2., -1.52}, {3., -1.6}}],
           FontFamily->"Helvetica",
           FontSize->18]}, 
         {RGBColor[
           NCache[
            Rational[84, 85], 0.9882352941176471], 
           NCache[
            Rational[164, 255], 0.6431372549019608], 
           NCache[
            Rational[4, 255], 0.01568627450980392]], PointSize[
          0.003666666666666667], AbsoluteThickness[1.6], Opacity[0.12], 
          
          StyleBox[
           LineBox[{{0., 0.}, {1., -0.9600000000000004}, {2., -1.4}, {
            3., -1.4999999999999996`}}],
           FontFamily->"Helvetica",
           FontSize->18]}, 
         {RGBColor[
           NCache[
            Rational[84, 85], 0.9882352941176471], 
           NCache[
            Rational[164, 255], 0.6431372549019608], 
           NCache[
            Rational[4, 255], 0.01568627450980392]], PointSize[
          0.003666666666666667], AbsoluteThickness[1.6], Opacity[0.12], 
          
          StyleBox[
           LineBox[{{0., 0.}, {1., -0.94}, {2., -1.2600000000000002`}, {
            3., -1.4600000000000004`}}],
           FontFamily->"Helvetica",
           FontSize->18]}, 
         {RGBColor[
           NCache[
            Rational[84, 85], 0.9882352941176471], 
           NCache[
            Rational[164, 255], 0.6431372549019608], 
           NCache[
            Rational[4, 255], 0.01568627450980392]], PointSize[
          0.003666666666666667], AbsoluteThickness[1.6], Opacity[0.12], 
          
          StyleBox[
           LineBox[{{0., 0.}, {1., -1.0199999999999996`}, {2., -1.5}, {
            3., -1.5999999999999996`}}],
           FontFamily->"Helvetica",
           FontSize->18]}, 
         {RGBColor[
           NCache[
            Rational[84, 85], 0.9882352941176471], 
           NCache[
            Rational[164, 255], 0.6431372549019608], 
           NCache[
            Rational[4, 255], 0.01568627450980392]], PointSize[
          0.003666666666666667], AbsoluteThickness[1.6], Opacity[0.12], 
          
          StyleBox[
           LineBox[{{0., 0.}, {1., -1.0999999999999996`}, {
            2., -1.7000000000000002`}, {3., -1.9799999999999995`}}],
           FontFamily->"Helvetica",
           FontSize->18]}, 
         {RGBColor[
           NCache[
            Rational[84, 85], 0.9882352941176471], 
           NCache[
            Rational[164, 255], 0.6431372549019608], 
           NCache[
            Rational[4, 255], 0.01568627450980392]], PointSize[
          0.003666666666666667], AbsoluteThickness[1.6], Opacity[0.12], 
          
          StyleBox[
           LineBox[{{0., 0.}, {1., -1.0600000000000005`}, {
            2., -1.7400000000000002`}, {3., -1.8400000000000007`}}],
           FontFamily->"Helvetica",
           FontSize->18]}, 
         {RGBColor[
           NCache[
            Rational[84, 85], 0.9882352941176471], 
           NCache[
            Rational[164, 255], 0.6431372549019608], 
           NCache[
            Rational[4, 255], 0.01568627450980392]], PointSize[
          0.003666666666666667], AbsoluteThickness[1.6], Opacity[0.12], 
          
          StyleBox[
           LineBox[{{0., 0.}, {1., -1.08}, {2., -1.7599999999999998`}, {
            3., -1.96}}],
           FontFamily->"Helvetica",
           FontSize->18]}, 
         {RGBColor[
           NCache[
            Rational[84, 85], 0.9882352941176471], 
           NCache[
            Rational[164, 255], 0.6431372549019608], 
           NCache[
            Rational[4, 255], 0.01568627450980392]], PointSize[
          0.003666666666666667], AbsoluteThickness[1.6], Opacity[0.12], 
          StyleBox[
           LineBox[{{0., 0.}, {1., -1.0799999999999992`}, {
            2., -1.7199999999999998`}, {3., -1.8399999999999999`}}],
           FontFamily->"Helvetica",
           FontSize->18]}, 
         {RGBColor[
           NCache[
            Rational[84, 85], 0.9882352941176471], 
           NCache[
            Rational[164, 255], 0.6431372549019608], 
           NCache[
            Rational[4, 255], 0.01568627450980392]], PointSize[
          0.003666666666666667], AbsoluteThickness[1.6], Opacity[0.12], 
          
          StyleBox[
           LineBox[{{0., 0.}, {1., -1.12}, {2., -1.8399999999999999`}, {
            3., -1.96}}],
           FontFamily->"Helvetica",
           FontSize->18]}, 
         {RGBColor[
           NCache[
            Rational[84, 85], 0.9882352941176471], 
           NCache[
            Rational[164, 255], 0.6431372549019608], 
           NCache[
            Rational[4, 255], 0.01568627450980392]], PointSize[
          0.003666666666666667], AbsoluteThickness[1.6], Opacity[0.12], 
          
          StyleBox[
           LineBox[{{0., 0.}, {1., -1.04}, {2., -1.62}, {
            3., -1.7199999999999998`}}],
           FontFamily->"Helvetica",
           FontSize->18]}, 
         {RGBColor[
           NCache[
            Rational[84, 85], 0.9882352941176471], 
           NCache[
            Rational[164, 255], 0.6431372549019608], 
           NCache[
            Rational[4, 255], 0.01568627450980392]], PointSize[
          0.003666666666666667], AbsoluteThickness[1.6], Opacity[0.12], 
          
          StyleBox[
           LineBox[{{0., 0.}, {1., -1.0999999999999996`}, {
            2., -1.6399999999999997`}, {3., -1.42}}],
           FontFamily->"Helvetica",
           FontSize->18]}, 
         {RGBColor[
           NCache[
            Rational[84, 85], 0.9882352941176471], 
           NCache[
            Rational[164, 255], 0.6431372549019608], 
           NCache[
            Rational[4, 255], 0.01568627450980392]], PointSize[
          0.003666666666666667], AbsoluteThickness[1.6], Opacity[0.12], 
          
          StyleBox[
           LineBox[{{0., 0.}, {1., -1.1}, {2., -1.7600000000000002`}, {
            3., -1.98}}],
           FontFamily->"Helvetica",
           FontSize->18]}, 
         {RGBColor[
           NCache[
            Rational[84, 85], 0.9882352941176471], 
           NCache[
            Rational[164, 255], 0.6431372549019608], 
           NCache[
            Rational[4, 255], 0.01568627450980392]], PointSize[
          0.003666666666666667], AbsoluteThickness[1.6], Opacity[0.12], 
          
          StyleBox[
           LineBox[{{0., 0.}, {1., -1.0599999999999996`}, {
            2., -1.6399999999999997`}, {3., -1.8399999999999999`}}],
           FontFamily->"Helvetica",
           FontSize->18]}, 
         {RGBColor[
           NCache[
            Rational[84, 85], 0.9882352941176471], 
           NCache[
            Rational[164, 255], 0.6431372549019608], 
           NCache[
            Rational[4, 255], 0.01568627450980392]], PointSize[
          0.003666666666666667], AbsoluteThickness[1.6], Opacity[0.12], 
          
          StyleBox[
           LineBox[{{0., 0.}, {1., -1.04}, {2., -1.5200000000000005`}, {
            3., -1.6800000000000006`}}],
           FontFamily->"Helvetica",
           FontSize->18]}, 
         {RGBColor[
           NCache[
            Rational[84, 85], 0.9882352941176471], 
           NCache[
            Rational[164, 255], 0.6431372549019608], 
           NCache[
            Rational[4, 255], 0.01568627450980392]], PointSize[
          0.003666666666666667], AbsoluteThickness[1.6], Opacity[0.12], 
          
          StyleBox[
           LineBox[{{0., 0.}, {1., -1.08}, {2., -1.7599999999999998`}, {
            3., -1.9799999999999995`}}],
           FontFamily->"Helvetica",
           FontSize->18]}, 
         {RGBColor[
           NCache[
            Rational[84, 85], 0.9882352941176471], 
           NCache[
            Rational[164, 255], 0.6431372549019608], 
           NCache[
            Rational[4, 255], 0.01568627450980392]], PointSize[
          0.003666666666666667], AbsoluteThickness[1.6], Opacity[0.12], 
          
          StyleBox[
           LineBox[{{0., 0.}, {1., -1.1}, {2., -1.6999999999999997`}, {
            3., -1.9599999999999995`}}],
           FontFamily->"Helvetica",
           FontSize->18]}, 
         {RGBColor[
           NCache[
            Rational[84, 85], 0.9882352941176471], 
           NCache[
            Rational[164, 255], 0.6431372549019608], 
           NCache[
            Rational[4, 255], 0.01568627450980392]], PointSize[
          0.003666666666666667], AbsoluteThickness[1.6], Opacity[0.12], 
          
          StyleBox[
           LineBox[{{0., 0.}, {1., -1.0600000000000005`}, {
            2., -1.6600000000000001`}, {3., -1.7800000000000002`}}],
           FontFamily->"Helvetica",
           FontSize->18]}, 
         {RGBColor[
           NCache[
            Rational[84, 85], 0.9882352941176471], 
           NCache[
            Rational[164, 255], 0.6431372549019608], 
           NCache[
            Rational[4, 255], 0.01568627450980392]], PointSize[
          0.003666666666666667], AbsoluteThickness[1.6], Opacity[0.12], 
          
          StyleBox[
           LineBox[{{0., 0.}, {1., -1.0200000000000005`}, {
            2., -1.7599999999999998`}, {3., -2.0600000000000005`}}],
           FontFamily->"Helvetica",
           FontSize->18]}, 
         {RGBColor[
           NCache[
            Rational[84, 85], 0.9882352941176471], 
           NCache[
            Rational[164, 255], 0.6431372549019608], 
           NCache[
            Rational[4, 255], 0.01568627450980392]], PointSize[
          0.003666666666666667], AbsoluteThickness[1.6], Opacity[0.12], 
          
          StyleBox[
           LineBox[{{0., 0.}, {1., -1.1000000000000005`}, {
            2., -1.6399999999999997`}, {3., -1.88}}],
           FontFamily->"Helvetica",
           FontSize->18]}, 
         {RGBColor[
           NCache[
            Rational[84, 85], 0.9882352941176471], 
           NCache[
            Rational[164, 255], 0.6431372549019608], 
           NCache[
            Rational[4, 255], 0.01568627450980392]], PointSize[
          0.003666666666666667], AbsoluteThickness[1.6], Opacity[0.12], 
          
          StyleBox[
           LineBox[{{0., 0.}, {1., -1.0600000000000005`}, {
            2., -1.7200000000000006`}, {3., -1.8600000000000003`}}],
           FontFamily->"Helvetica",
           FontSize->18]}, 
         {RGBColor[
           NCache[
            Rational[84, 85], 0.9882352941176471], 
           NCache[
            Rational[164, 255], 0.6431372549019608], 
           NCache[
            Rational[4, 255], 0.01568627450980392]], PointSize[
          0.003666666666666667], AbsoluteThickness[1.6], Opacity[0.12], 
          
          StyleBox[
           LineBox[{{0., 0.}, {1., -1.04}, {2., -1.7200000000000006`}, {
            3., -1.8800000000000008`}}],
           FontFamily->"Helvetica",
           FontSize->18]}, 
         {RGBColor[
           NCache[
            Rational[84, 85], 0.9882352941176471], 
           NCache[
            Rational[164, 255], 0.6431372549019608], 
           NCache[
            Rational[4, 255], 0.01568627450980392]], PointSize[
          0.003666666666666667], AbsoluteThickness[1.6], Opacity[0.12], 
          
          StyleBox[
           LineBox[{{0., 0.}, {1., -1.08}, {2., -1.7000000000000002`}, {
            3., -1.8800000000000008`}}],
           FontFamily->"Helvetica",
           FontSize->18]}, 
         {RGBColor[
           NCache[
            Rational[84, 85], 0.9882352941176471], 
           NCache[
            Rational[164, 255], 0.6431372549019608], 
           NCache[
            Rational[4, 255], 0.01568627450980392]], PointSize[
          0.003666666666666667], AbsoluteThickness[1.6], Opacity[0.12], 
          
          StyleBox[
           LineBox[{{0., 0.}, {1., -1.0999999999999996`}, {
            2., -1.7400000000000002`}, {3., -2.0999999999999996`}}],
           FontFamily->"Helvetica",
           FontSize->18]}, 
         {RGBColor[
           NCache[
            Rational[84, 85], 0.9882352941176471], 
           NCache[
            Rational[164, 255], 0.6431372549019608], 
           NCache[
            Rational[4, 255], 0.01568627450980392]], PointSize[
          0.003666666666666667], AbsoluteThickness[1.6], Opacity[0.12], 
          
          StyleBox[
           LineBox[{{0., 0.}, {1., -1.12}, {2., -1.7599999999999998`}, {
            3., -2.04}}],
           FontFamily->"Helvetica",
           FontSize->18]}, 
         {RGBColor[
           NCache[
            Rational[84, 85], 0.9882352941176471], 
           NCache[
            Rational[164, 255], 0.6431372549019608], 
           NCache[
            Rational[4, 255], 0.01568627450980392]], PointSize[
          0.003666666666666667], AbsoluteThickness[1.6], Opacity[0.12], 
          
          StyleBox[
           LineBox[{{0., 0.}, {1., -1.1200000000000006`}, {
            2., -1.7200000000000002`}, {3., -2.02}}],
           FontFamily->"Helvetica",
           FontSize->18]}, 
         {RGBColor[
           NCache[
            Rational[84, 85], 0.9882352941176471], 
           NCache[
            Rational[164, 255], 0.6431372549019608], 
           NCache[
            Rational[4, 255], 0.01568627450980392]], PointSize[
          0.003666666666666667], AbsoluteThickness[1.6], Opacity[0.12], 
          
          StyleBox[
           LineBox[{{0., 0.}, {1., -1.1400000000000001`}, {
            2., -1.7799999999999998`}, {3., -2.0800000000000005`}}],
           FontFamily->"Helvetica",
           FontSize->18]}, 
         {RGBColor[
           NCache[
            Rational[84, 85], 0.9882352941176471], 
           NCache[
            Rational[164, 255], 0.6431372549019608], 
           NCache[
            Rational[4, 255], 0.01568627450980392]], PointSize[
          0.003666666666666667], AbsoluteThickness[1.6], Opacity[0.12], 
          StyleBox[
           LineBox[{{0., 0.}, {1., -0.96}, {2., -1.46}, {
            3., -1.5999999999999996`}}],
           FontFamily->"Helvetica",
           FontSize->18]}, 
         {RGBColor[
           NCache[
            Rational[84, 85], 0.9882352941176471], 
           NCache[
            Rational[164, 255], 0.6431372549019608], 
           NCache[
            Rational[4, 255], 0.01568627450980392]], PointSize[
          0.003666666666666667], AbsoluteThickness[1.6], Opacity[0.12], 
          
          StyleBox[
           LineBox[{{0., 0.}, {1., -1.0599999999999996`}, {
            2., -1.7199999999999998`}, {3., -1.8199999999999994`}}],
           FontFamily->"Helvetica",
           FontSize->18]}, 
         {RGBColor[
           NCache[
            Rational[84, 85], 0.9882352941176471], 
           NCache[
            Rational[164, 255], 0.6431372549019608], 
           NCache[
            Rational[4, 255], 0.01568627450980392]], PointSize[
          0.003666666666666667], AbsoluteThickness[1.6], Opacity[0.12], 
          
          StyleBox[
           LineBox[{{0., 0.}, {1., -1.0599999999999996`}, {2., -1.54}, {
            3., -1.6600000000000001`}}],
           FontFamily->"Helvetica",
           FontSize->18]}, 
         {RGBColor[
           NCache[
            Rational[84, 85], 0.9882352941176471], 
           NCache[
            Rational[164, 255], 0.6431372549019608], 
           NCache[
            Rational[4, 255], 0.01568627450980392]], PointSize[
          0.003666666666666667], AbsoluteThickness[1.6], Opacity[0.12], 
          
          StyleBox[
           LineBox[{{0., 0.}, {1., -1.04}, {2., -1.5999999999999996`}, {
            3., -1.7800000000000002`}}],
           FontFamily->"Helvetica",
           FontSize->18]}, 
         {RGBColor[
           NCache[
            Rational[84, 85], 0.9882352941176471], 
           NCache[
            Rational[164, 255], 0.6431372549019608], 
           NCache[
            Rational[4, 255], 0.01568627450980392]], PointSize[
          0.003666666666666667], AbsoluteThickness[1.6], Opacity[0.12], 
          
          StyleBox[
           LineBox[{{0., 0.}, {1., -0.94}, {2., -1.3199999999999998`}, {
            3., -1.3400000000000003`}}],
           FontFamily->"Helvetica",
           FontSize->18]}, 
         {RGBColor[
           NCache[
            Rational[84, 85], 0.9882352941176471], 
           NCache[
            Rational[164, 255], 0.6431372549019608], 
           NCache[
            Rational[4, 255], 0.01568627450980392]], PointSize[
          0.003666666666666667], AbsoluteThickness[1.6], Opacity[0.12], 
          
          StyleBox[
           LineBox[{{0., 0.}, {1., -1.08}, {2., -1.58}, {
            3., -1.7400000000000002`}}],
           FontFamily->"Helvetica",
           FontSize->18]}, 
         {RGBColor[
           NCache[
            Rational[84, 85], 0.9882352941176471], 
           NCache[
            Rational[164, 255], 0.6431372549019608], 
           NCache[
            Rational[4, 255], 0.01568627450980392]], PointSize[
          0.003666666666666667], AbsoluteThickness[1.6], Opacity[0.12], 
          
          StyleBox[
           LineBox[{{0., 0.}, {1., -1.08}, {2., -1.7400000000000002`}, {
            3., -1.9799999999999995`}}],
           FontFamily->"Helvetica",
           FontSize->18]}, 
         {RGBColor[
           NCache[
            Rational[84, 85], 0.9882352941176471], 
           NCache[
            Rational[164, 255], 0.6431372549019608], 
           NCache[
            Rational[4, 255], 0.01568627450980392]], PointSize[
          0.003666666666666667], AbsoluteThickness[1.6], Opacity[0.12], 
          
          StyleBox[
           LineBox[{{0., 0.}, {1., -1.0999999999999996`}, {
            2., -1.7199999999999998`}, {3., -2.}}],
           FontFamily->"Helvetica",
           FontSize->18]}, 
         {RGBColor[
           NCache[
            Rational[84, 85], 0.9882352941176471], 
           NCache[
            Rational[164, 255], 0.6431372549019608], 
           NCache[
            Rational[4, 255], 0.01568627450980392]], PointSize[
          0.003666666666666667], AbsoluteThickness[1.6], Opacity[0.12], 
          
          StyleBox[
           LineBox[{{0., 0.}, {1., -1.06}, {2., -1.5799999999999996`}, {
            3., -1.7200000000000002`}}],
           FontFamily->"Helvetica",
           FontSize->18]}, 
         {RGBColor[
           NCache[
            Rational[84, 85], 0.9882352941176471], 
           NCache[
            Rational[164, 255], 0.6431372549019608], 
           NCache[
            Rational[4, 255], 0.01568627450980392]], PointSize[
          0.003666666666666667], AbsoluteThickness[1.6], Opacity[0.12], 
          
          StyleBox[
           LineBox[{{0., 0.}, {1., -1.0999999999999996`}, {
            2., -1.7199999999999998`}, {3., -1.9799999999999995`}}],
           FontFamily->"Helvetica",
           FontSize->18]}, 
         {RGBColor[
           NCache[
            Rational[84, 85], 0.9882352941176471], 
           NCache[
            Rational[164, 255], 0.6431372549019608], 
           NCache[
            Rational[4, 255], 0.01568627450980392]], PointSize[
          0.003666666666666667], AbsoluteThickness[1.6], Opacity[0.12], 
          
          StyleBox[
           LineBox[{{0., 0.}, {1., -1.04}, {2., -1.6399999999999997`}, {
            3., -1.7999999999999998`}}],
           FontFamily->"Helvetica",
           FontSize->18]}, 
         {RGBColor[
           NCache[
            Rational[84, 85], 0.9882352941176471], 
           NCache[
            Rational[164, 255], 0.6431372549019608], 
           NCache[
            Rational[4, 255], 0.01568627450980392]], PointSize[
          0.003666666666666667], AbsoluteThickness[1.6], Opacity[0.12], 
          
          StyleBox[
           LineBox[{{0., 0.}, {1., -1.0200000000000005`}, {2., -1.62}, {
            3., -1.7599999999999998`}}],
           FontFamily->"Helvetica",
           FontSize->18]}, 
         {RGBColor[
           NCache[
            Rational[84, 85], 0.9882352941176471], 
           NCache[
            Rational[164, 255], 0.6431372549019608], 
           NCache[
            Rational[4, 255], 0.01568627450980392]], PointSize[
          0.003666666666666667], AbsoluteThickness[1.6], Opacity[0.12], 
          
          StyleBox[
           LineBox[{{0., 0.}, {1., -1.06}, {2., -1.6}, {
            3., -1.7399999999999998`}}],
           FontFamily->"Helvetica",
           FontSize->18]}, 
         {RGBColor[
           NCache[
            Rational[84, 85], 0.9882352941176471], 
           NCache[
            Rational[164, 255], 0.6431372549019608], 
           NCache[
            Rational[4, 255], 0.01568627450980392]], PointSize[
          0.003666666666666667], AbsoluteThickness[1.6], Opacity[0.12], 
          
          StyleBox[
           LineBox[{{0., 0.}, {1., -1.12}, {2., -1.7400000000000002`}, {
            3., -2.04}}],
           FontFamily->"Helvetica",
           FontSize->18]}, 
         {RGBColor[
           NCache[
            Rational[84, 85], 0.9882352941176471], 
           NCache[
            Rational[164, 255], 0.6431372549019608], 
           NCache[
            Rational[4, 255], 0.01568627450980392]], PointSize[
          0.003666666666666667], AbsoluteThickness[1.6], Opacity[0.12], 
          
          StyleBox[
           LineBox[{{0., 0.}, {1., -1.1000000000000005`}, {
            2., -1.7599999999999998`}, {3., -2.}}],
           FontFamily->"Helvetica",
           FontSize->18]}, 
         {RGBColor[
           NCache[
            Rational[84, 85], 0.9882352941176471], 
           NCache[
            Rational[164, 255], 0.6431372549019608], 
           NCache[
            Rational[4, 255], 0.01568627450980392]], PointSize[
          0.003666666666666667], AbsoluteThickness[1.6], Opacity[0.12], 
          
          StyleBox[
           LineBox[{{0., 0.}, {1., -1.}, {2., -1.5599999999999996`}, {
            3., -1.58}}],
           FontFamily->"Helvetica",
           FontSize->18]}, 
         {RGBColor[
           NCache[
            Rational[84, 85], 0.9882352941176471], 
           NCache[
            Rational[164, 255], 0.6431372549019608], 
           NCache[
            Rational[4, 255], 0.01568627450980392]], PointSize[
          0.003666666666666667], AbsoluteThickness[1.6], Opacity[0.12], 
          
          StyleBox[
           LineBox[{{0., 0.}, {1., -1.1400000000000001`}, {
            2., -1.7799999999999998`}, {3., -2.0000000000000004`}}],
           FontFamily->"Helvetica",
           FontSize->18]}, 
         {RGBColor[
           NCache[
            Rational[84, 85], 0.9882352941176471], 
           NCache[
            Rational[164, 255], 0.6431372549019608], 
           NCache[
            Rational[4, 255], 0.01568627450980392]], PointSize[
          0.003666666666666667], AbsoluteThickness[1.6], Opacity[0.12], 
          
          StyleBox[
           LineBox[{{0., 0.}, {1., -1.0999999999999996`}, {
            2., -1.8399999999999999`}, {3., -2.08}}],
           FontFamily->"Helvetica",
           FontSize->18]}, 
         {RGBColor[
           NCache[
            Rational[84, 85], 0.9882352941176471], 
           NCache[
            Rational[164, 255], 0.6431372549019608], 
           NCache[
            Rational[4, 255], 0.01568627450980392]], PointSize[
          0.003666666666666667], AbsoluteThickness[1.6], Opacity[0.12], 
          
          StyleBox[
           LineBox[{{0., 0.}, {1., -0.8999999999999999}, {
            2., -1.2799999999999998`}, {3., -1.3800000000000003`}}],
           FontFamily->"Helvetica",
           FontSize->18]}, 
         {RGBColor[
           NCache[
            Rational[84, 85], 0.9882352941176471], 
           NCache[
            Rational[164, 255], 0.6431372549019608], 
           NCache[
            Rational[4, 255], 0.01568627450980392]], PointSize[
          0.003666666666666667], AbsoluteThickness[1.6], Opacity[0.12], 
          
          StyleBox[
           LineBox[{{0., 0.}, {1., -1.0200000000000005`}, {2., -1.58}, {
            3., -1.6000000000000005`}}],
           FontFamily->"Helvetica",
           FontSize->18]}, 
         {RGBColor[
           NCache[
            Rational[84, 85], 0.9882352941176471], 
           NCache[
            Rational[164, 255], 0.6431372549019608], 
           NCache[
            Rational[4, 255], 0.01568627450980392]], PointSize[
          0.003666666666666667], AbsoluteThickness[1.6], Opacity[0.12], 
          
          StyleBox[
           LineBox[{{0., 0.}, {1., -1.0200000000000005`}, {2., -1.54}, {
            3., -1.7199999999999998`}}],
           FontFamily->"Helvetica",
           FontSize->18]}, 
         {RGBColor[
           NCache[
            Rational[84, 85], 0.9882352941176471], 
           NCache[
            Rational[164, 255], 0.6431372549019608], 
           NCache[
            Rational[4, 255], 0.01568627450980392]], PointSize[
          0.003666666666666667], AbsoluteThickness[1.6], Opacity[0.12], 
          
          StyleBox[
           LineBox[{{0., 0.}, {1., -0.9400000000000004}, {2., -1.5}, {
            3., -1.54}}],
           FontFamily->"Helvetica",
           FontSize->18]}, 
         {RGBColor[
           NCache[
            Rational[84, 85], 0.9882352941176471], 
           NCache[
            Rational[164, 255], 0.6431372549019608], 
           NCache[
            Rational[4, 255], 0.01568627450980392]], PointSize[
          0.003666666666666667], AbsoluteThickness[1.6], Opacity[0.12], 
          
          StyleBox[
           LineBox[{{0., 0.}, {1., -1.1}, {2., -1.7000000000000006`}, {
            3., -2.0000000000000004`}}],
           FontFamily->"Helvetica",
           FontSize->18]}, 
         {RGBColor[
           NCache[
            Rational[84, 85], 0.9882352941176471], 
           NCache[
            Rational[164, 255], 0.6431372549019608], 
           NCache[
            Rational[4, 255], 0.01568627450980392]], PointSize[
          0.003666666666666667], AbsoluteThickness[1.6], Opacity[0.12], 
          StyleBox[
           LineBox[{{0., 0.}, {1., -1.0800000000000005`}, {
            2., -1.6800000000000002`}, {3., -1.94}}],
           FontFamily->"Helvetica",
           FontSize->18]}, 
         {RGBColor[
           NCache[
            Rational[84, 85], 0.9882352941176471], 
           NCache[
            Rational[164, 255], 0.6431372549019608], 
           NCache[
            Rational[4, 255], 0.01568627450980392]], PointSize[
          0.003666666666666667], AbsoluteThickness[1.6], Opacity[0.12], 
          
          StyleBox[
           LineBox[{{0., 0.}, {1., -1.08}, {2., -1.7400000000000002`}, {
            3., -1.8599999999999994`}}],
           FontFamily->"Helvetica",
           FontSize->18]}, 
         {RGBColor[
           NCache[
            Rational[84, 85], 0.9882352941176471], 
           NCache[
            Rational[164, 255], 0.6431372549019608], 
           NCache[
            Rational[4, 255], 0.01568627450980392]], PointSize[
          0.003666666666666667], AbsoluteThickness[1.6], Opacity[0.12], 
          
          StyleBox[
           LineBox[{{0., 0.}, {1., -1.0400000000000005`}, {2., -1.6}, {
            3., -1.8000000000000003`}}],
           FontFamily->"Helvetica",
           FontSize->18]}, 
         {RGBColor[
           NCache[
            Rational[84, 85], 0.9882352941176471], 
           NCache[
            Rational[164, 255], 0.6431372549019608], 
           NCache[
            Rational[4, 255], 0.01568627450980392]], PointSize[
          0.003666666666666667], AbsoluteThickness[1.6], Opacity[0.12], 
          
          StyleBox[
           LineBox[{{0., 0.}, {1., -1.0200000000000005`}, {2., -1.62}, {
            3., -1.6799999999999997`}}],
           FontFamily->"Helvetica",
           FontSize->18]}, 
         {RGBColor[
           NCache[
            Rational[84, 85], 0.9882352941176471], 
           NCache[
            Rational[164, 255], 0.6431372549019608], 
           NCache[
            Rational[4, 255], 0.01568627450980392]], PointSize[
          0.003666666666666667], AbsoluteThickness[1.6], Opacity[0.12], 
          
          StyleBox[
           LineBox[{{0., 0.}, {1., -0.96}, {2., -1.4799999999999995`}, {
            3., -1.5599999999999996`}}],
           FontFamily->"Helvetica",
           FontSize->18]}, 
         {RGBColor[
           NCache[
            Rational[84, 85], 0.9882352941176471], 
           NCache[
            Rational[164, 255], 0.6431372549019608], 
           NCache[
            Rational[4, 255], 0.01568627450980392]], PointSize[
          0.003666666666666667], AbsoluteThickness[1.6], Opacity[0.12], 
          
          StyleBox[
           LineBox[{{0., 0.}, {1., -0.9000000000000004}, {2., -1.42}, {
            3., -1.6399999999999997`}}],
           FontFamily->"Helvetica",
           FontSize->18]}, 
         {RGBColor[
           NCache[
            Rational[84, 85], 0.9882352941176471], 
           NCache[
            Rational[164, 255], 0.6431372549019608], 
           NCache[
            Rational[4, 255], 0.01568627450980392]], PointSize[
          0.003666666666666667], AbsoluteThickness[1.6], Opacity[0.12], 
          
          StyleBox[
           LineBox[{{0., 0.}, {1., -0.9999999999999996}, {
            2., -1.5399999999999996`}, {3., -1.6}}],
           FontFamily->"Helvetica",
           FontSize->18]}, 
         {RGBColor[
           NCache[
            Rational[84, 85], 0.9882352941176471], 
           NCache[
            Rational[164, 255], 0.6431372549019608], 
           NCache[
            Rational[4, 255], 0.01568627450980392]], PointSize[
          0.003666666666666667], AbsoluteThickness[1.6], Opacity[0.12], 
          
          StyleBox[
           LineBox[{{0., 0.}, {1., -1.1199999999999997`}, {
            2., -1.7399999999999998`}, {3., -1.9999999999999996`}}],
           FontFamily->"Helvetica",
           FontSize->18]}, 
         {RGBColor[
           NCache[
            Rational[84, 85], 0.9882352941176471], 
           NCache[
            Rational[164, 255], 0.6431372549019608], 
           NCache[
            Rational[4, 255], 0.01568627450980392]], PointSize[
          0.003666666666666667], AbsoluteThickness[1.6], Opacity[0.12], 
          
          StyleBox[
           LineBox[{{0., 0.}, {1., -1.0799999999999992`}, {
            2., -1.7199999999999998`}, {3., -1.8999999999999995`}}],
           FontFamily->"Helvetica",
           FontSize->18]}, 
         {RGBColor[
           NCache[
            Rational[84, 85], 0.9882352941176471], 
           NCache[
            Rational[164, 255], 0.6431372549019608], 
           NCache[
            Rational[4, 255], 0.01568627450980392]], PointSize[
          0.003666666666666667], AbsoluteThickness[1.6], Opacity[0.12], 
          
          StyleBox[
           LineBox[{{0., 0.}, {1., -1.1000000000000005`}, {
            2., -1.7199999999999998`}, {3., -1.7999999999999998`}}],
           FontFamily->"Helvetica",
           FontSize->18]}, 
         {RGBColor[
           NCache[
            Rational[84, 85], 0.9882352941176471], 
           NCache[
            Rational[164, 255], 0.6431372549019608], 
           NCache[
            Rational[4, 255], 0.01568627450980392]], PointSize[
          0.003666666666666667], AbsoluteThickness[1.6], Opacity[0.12], 
          
          StyleBox[
           LineBox[{{0., 0.}, {1., -0.94}, {2., -1.7800000000000002`}, {
            3., -2.3000000000000003`}}],
           FontFamily->"Helvetica",
           FontSize->18]}, 
         {RGBColor[
           NCache[
            Rational[84, 85], 0.9882352941176471], 
           NCache[
            Rational[164, 255], 0.6431372549019608], 
           NCache[
            Rational[4, 255], 0.01568627450980392]], PointSize[
          0.003666666666666667], AbsoluteThickness[1.6], Opacity[0.12], 
          
          StyleBox[
           LineBox[{{0., 0.}, {1., -0.96}, {2., -1.8599999999999999`}, {
            3., -2.3}}],
           FontFamily->"Helvetica",
           FontSize->18]}, 
         {RGBColor[
           NCache[
            Rational[84, 85], 0.9882352941176471], 
           NCache[
            Rational[164, 255], 0.6431372549019608], 
           NCache[
            Rational[4, 255], 0.01568627450980392]], PointSize[
          0.003666666666666667], AbsoluteThickness[1.6], Opacity[0.12], 
          
          StyleBox[
           LineBox[{{0., 0.}, {1., -1.0400000000000003`}, {2., -1.72}, {
            3., -2.1799999999999997`}}],
           FontFamily->"Helvetica",
           FontSize->18]}, 
         {RGBColor[
           NCache[
            Rational[84, 85], 0.9882352941176471], 
           NCache[
            Rational[164, 255], 0.6431372549019608], 
           NCache[
            Rational[4, 255], 0.01568627450980392]], PointSize[
          0.003666666666666667], AbsoluteThickness[1.6], Opacity[0.12], 
          
          StyleBox[
           LineBox[{{0., 0.}, {1., -0.96}, {2., -1.4}, {
            3., -1.5599999999999996`}}],
           FontFamily->"Helvetica",
           FontSize->18]}, 
         {RGBColor[
           NCache[
            Rational[84, 85], 0.9882352941176471], 
           NCache[
            Rational[164, 255], 0.6431372549019608], 
           NCache[
            Rational[4, 255], 0.01568627450980392]], PointSize[
          0.003666666666666667], AbsoluteThickness[1.6], Opacity[0.12], 
          
          StyleBox[
           LineBox[{{0., 0.}, {1., -1.1}, {2., -1.7200000000000002`}, {
            3., -2.02}}],
           FontFamily->"Helvetica",
           FontSize->18]}, 
         {RGBColor[
           NCache[
            Rational[84, 85], 0.9882352941176471], 
           NCache[
            Rational[164, 255], 0.6431372549019608], 
           NCache[
            Rational[4, 255], 0.01568627450980392]], PointSize[
          0.003666666666666667], AbsoluteThickness[1.6], Opacity[0.12], 
          
          StyleBox[
           LineBox[{{0., 0.}, {1., -1.0999999999999996`}, {
            2., -1.8200000000000003`}, {3., -2.0200000000000005`}}],
           FontFamily->"Helvetica",
           FontSize->18]}, 
         {RGBColor[
           NCache[
            Rational[84, 85], 0.9882352941176471], 
           NCache[
            Rational[164, 255], 0.6431372549019608], 
           NCache[
            Rational[4, 255], 0.01568627450980392]], PointSize[
          0.003666666666666667], AbsoluteThickness[1.6], Opacity[0.12], 
          
          StyleBox[
           LineBox[{{0., 0.}, {1., -1.04}, {2., -1.54}, {
            3., -1.5999999999999996`}}],
           FontFamily->"Helvetica",
           FontSize->18]}, 
         {RGBColor[
           NCache[
            Rational[84, 85], 0.9882352941176471], 
           NCache[
            Rational[164, 255], 0.6431372549019608], 
           NCache[
            Rational[4, 255], 0.01568627450980392]], PointSize[
          0.003666666666666667], AbsoluteThickness[1.6], Opacity[0.12], 
          
          StyleBox[
           LineBox[{{0., 0.}, {1., -1.0199999999999996`}, {2., -1.46}, {
            3., -1.8399999999999999`}}],
           FontFamily->"Helvetica",
           FontSize->18]}, 
         {RGBColor[
           NCache[
            Rational[84, 85], 0.9882352941176471], 
           NCache[
            Rational[164, 255], 0.6431372549019608], 
           NCache[
            Rational[4, 255], 0.01568627450980392]], PointSize[
          0.003666666666666667], AbsoluteThickness[1.6], Opacity[0.12], 
          
          StyleBox[
           LineBox[{{0., 0.}, {1., -1.0599999999999996`}, {
            2., -1.7399999999999993`}, {3., -1.8399999999999999`}}],
           FontFamily->"Helvetica",
           FontSize->18]}, 
         {RGBColor[
           NCache[
            Rational[84, 85], 0.9882352941176471], 
           NCache[
            Rational[164, 255], 0.6431372549019608], 
           NCache[
            Rational[4, 255], 0.01568627450980392]], PointSize[
          0.003666666666666667], AbsoluteThickness[1.6], Opacity[0.12], 
          
          StyleBox[
           LineBox[{{0., 0.}, {1., -1.0599999999999996`}, {
            2., -1.6199999999999992`}, {3., -1.7399999999999993`}}],
           FontFamily->"Helvetica",
           FontSize->18]}, 
         {RGBColor[
           NCache[
            Rational[84, 85], 0.9882352941176471], 
           NCache[
            Rational[164, 255], 0.6431372549019608], 
           NCache[
            Rational[4, 255], 0.01568627450980392]], PointSize[
          0.003666666666666667], AbsoluteThickness[1.6], Opacity[0.12], 
          
          StyleBox[
           LineBox[{{0., 0.}, {1., -1.1199999999999992`}, {
            2., -1.8399999999999999`}, {3., -2.0199999999999996`}}],
           FontFamily->"Helvetica",
           FontSize->18]}, 
         {RGBColor[
           NCache[
            Rational[84, 85], 0.9882352941176471], 
           NCache[
            Rational[164, 255], 0.6431372549019608], 
           NCache[
            Rational[4, 255], 0.01568627450980392]], PointSize[
          0.003666666666666667], AbsoluteThickness[1.6], Opacity[0.12], 
          
          StyleBox[
           LineBox[{{0., 0.}, {1., -0.8799999999999999}, {
            2., -1.3599999999999994`}, {3., -1.58}}],
           FontFamily->"Helvetica",
           FontSize->18]}, 
         {RGBColor[
           NCache[
            Rational[84, 85], 0.9882352941176471], 
           NCache[
            Rational[164, 255], 0.6431372549019608], 
           NCache[
            Rational[4, 255], 0.01568627450980392]], PointSize[
          0.003666666666666667], AbsoluteThickness[1.6], Opacity[0.12], 
          
          StyleBox[
           LineBox[{{0., 0.}, {1., -1.0400000000000005`}, {
            2., -1.5800000000000005`}, {3., -1.7600000000000002`}}],
           FontFamily->"Helvetica",
           FontSize->18]}, 
         {RGBColor[
           NCache[
            Rational[84, 85], 0.9882352941176471], 
           NCache[
            Rational[164, 255], 0.6431372549019608], 
           NCache[
            Rational[4, 255], 0.01568627450980392]], PointSize[
          0.003666666666666667], AbsoluteThickness[1.6], Opacity[0.12], 
          
          StyleBox[
           LineBox[{{0., 0.}, {1., -1.0999999999999996`}, {
            2., -1.7000000000000002`}, {3., -1.9399999999999995`}}],
           FontFamily->"Helvetica",
           FontSize->18]}, 
         {RGBColor[
           NCache[
            Rational[84, 85], 0.9882352941176471], 
           NCache[
            Rational[164, 255], 0.6431372549019608], 
           NCache[
            Rational[4, 255], 0.01568627450980392]], PointSize[
          0.003666666666666667], AbsoluteThickness[1.6], Opacity[0.12], 
          
          StyleBox[
           LineBox[{{0., 0.}, {1., -1.0199999999999996`}, {
            2., -1.6600000000000001`}, {3., -1.7599999999999998`}}],
           FontFamily->"Helvetica",
           FontSize->18]}, 
         {RGBColor[
           NCache[
            Rational[84, 85], 0.9882352941176471], 
           NCache[
            Rational[164, 255], 0.6431372549019608], 
           NCache[
            Rational[4, 255], 0.01568627450980392]], PointSize[
          0.003666666666666667], AbsoluteThickness[1.6], Opacity[0.12], 
          
          StyleBox[
           LineBox[{{0., 0.}, {1., -0.8800000000000001}, {
            2., -1.5999999999999999`}, {3., -1.82}}],
           FontFamily->"Helvetica",
           FontSize->18]}, 
         {RGBColor[
           NCache[
            Rational[84, 85], 0.9882352941176471], 
           NCache[
            Rational[164, 255], 0.6431372549019608], 
           NCache[
            Rational[4, 255], 0.01568627450980392]], PointSize[
          0.003666666666666667], AbsoluteThickness[1.6], Opacity[0.12], 
          
          StyleBox[
           LineBox[{{0., 0.}, {1., -0.9200000000000004}, {2., -1.58}, {
            3., -1.7400000000000002`}}],
           FontFamily->"Helvetica",
           FontSize->18]}, 
         {RGBColor[
           NCache[
            Rational[84, 85], 0.9882352941176471], 
           NCache[
            Rational[164, 255], 0.6431372549019608], 
           NCache[
            Rational[4, 255], 0.01568627450980392]], PointSize[
          0.003666666666666667], AbsoluteThickness[1.6], Opacity[0.12], 
          
          StyleBox[
           LineBox[{{0., 0.}, {1., -0.9200000000000002}, {2., -1.66}, {
            3., -1.8800000000000001`}}],
           FontFamily->"Helvetica",
           FontSize->18]}, 
         {RGBColor[
           NCache[
            Rational[84, 85], 0.9882352941176471], 
           NCache[
            Rational[164, 255], 0.6431372549019608], 
           NCache[
            Rational[4, 255], 0.01568627450980392]], PointSize[
          0.003666666666666667], AbsoluteThickness[1.6], Opacity[0.12], 
          
          StyleBox[
           LineBox[{{0., 0.}, {1., -0.8999999999999999}, {2., -1.58}, {
            3., -1.7799999999999998`}}],
           FontFamily->"Helvetica",
           FontSize->18]}, 
         {RGBColor[
           NCache[
            Rational[84, 85], 0.9882352941176471], 
           NCache[
            Rational[164, 255], 0.6431372549019608], 
           NCache[
            Rational[4, 255], 0.01568627450980392]], PointSize[
          0.003666666666666667], AbsoluteThickness[1.6], Opacity[0.12], 
          
          StyleBox[
           LineBox[{{0., 0.}, {1., -0.9199999999999999}, {2., -1.62}, {
            3., -1.8600000000000003`}}],
           FontFamily->"Helvetica",
           FontSize->18]}, 
         {RGBColor[
           NCache[
            Rational[84, 85], 0.9882352941176471], 
           NCache[
            Rational[164, 255], 0.6431372549019608], 
           NCache[
            Rational[4, 255], 0.01568627450980392]], PointSize[
          0.003666666666666667], AbsoluteThickness[1.6], Opacity[0.12], 
          
          StyleBox[
           LineBox[{{0., 0.}, {1., -0.9000000000000001}, {
            2., -1.6000000000000003`}, {3., -1.8}}],
           FontFamily->"Helvetica",
           FontSize->18]}, 
         {RGBColor[
           NCache[
            Rational[84, 85], 0.9882352941176471], 
           NCache[
            Rational[164, 255], 0.6431372549019608], 
           NCache[
            Rational[4, 255], 0.01568627450980392]], PointSize[
          0.003666666666666667], AbsoluteThickness[1.6], Opacity[0.12], 
          
          StyleBox[
           LineBox[{{0., 0.}, {1., -0.8999999999999999}, {2., -1.54}, {
            3., -1.7200000000000002`}}],
           FontFamily->"Helvetica",
           FontSize->18]}, 
         {RGBColor[
           NCache[
            Rational[84, 85], 0.9882352941176471], 
           NCache[
            Rational[164, 255], 0.6431372549019608], 
           NCache[
            Rational[4, 255], 0.01568627450980392]], PointSize[
          0.003666666666666667], AbsoluteThickness[1.6], Opacity[0.12], 
          
          StyleBox[
           LineBox[{{0., 0.}, {1., -0.8999999999999999}, {2., -1.6}, {
            3., -1.8399999999999999`}}],
           FontFamily->"Helvetica",
           FontSize->18]}, 
         {RGBColor[
           NCache[
            Rational[84, 85], 0.9882352941176471], 
           NCache[
            Rational[164, 255], 0.6431372549019608], 
           NCache[
            Rational[4, 255], 0.01568627450980392]], PointSize[
          0.003666666666666667], AbsoluteThickness[1.6], Opacity[0.12], 
          
          StyleBox[
           LineBox[{{0., 0.}, {1., -0.9000000000000001}, {
            2., -1.6199999999999999`}, {3., -1.9000000000000001`}}],
           FontFamily->"Helvetica",
           FontSize->18]}, 
         {RGBColor[
           NCache[
            Rational[84, 85], 0.9882352941176471], 
           NCache[
            Rational[164, 255], 0.6431372549019608], 
           NCache[
            Rational[4, 255], 0.01568627450980392]], PointSize[
          0.003666666666666667], AbsoluteThickness[1.6], Opacity[0.12], 
          
          StyleBox[
           LineBox[{{0., 0.}, {1., -0.94}, {2., -1.5999999999999996`}, {
            3., -1.7800000000000002`}}],
           FontFamily->"Helvetica",
           FontSize->18]}, 
         {RGBColor[
           NCache[
            Rational[84, 85], 0.9882352941176471], 
           NCache[
            Rational[164, 255], 0.6431372549019608], 
           NCache[
            Rational[4, 255], 0.01568627450980392]], PointSize[
          0.003666666666666667], AbsoluteThickness[1.6], Opacity[0.12], 
          
          StyleBox[
           LineBox[{{0., 0.}, {1., -0.8999999999999999}, {2., -1.58}, {
            3., -1.7599999999999998`}}],
           FontFamily->"Helvetica",
           FontSize->18]}, 
         {RGBColor[
           NCache[
            Rational[84, 85], 0.9882352941176471], 
           NCache[
            Rational[164, 255], 0.6431372549019608], 
           NCache[
            Rational[4, 255], 0.01568627450980392]], PointSize[
          0.003666666666666667], AbsoluteThickness[1.6], Opacity[0.12], 
          
          StyleBox[
           LineBox[{{0., 0.}, {1., -0.9199999999999999}, {2., -1.62}, {
            3., -1.8400000000000003`}}],
           FontFamily->"Helvetica",
           FontSize->18]}, 
         {RGBColor[
           NCache[
            Rational[84, 85], 0.9882352941176471], 
           NCache[
            Rational[164, 255], 0.6431372549019608], 
           NCache[
            Rational[4, 255], 0.01568627450980392]], PointSize[
          0.003666666666666667], AbsoluteThickness[1.6], Opacity[0.12], 
          
          StyleBox[
           LineBox[{{0., 0.}, {1., -0.9199999999999999}, {2., -1.6}, {
            3., -1.7999999999999998`}}],
           FontFamily->"Helvetica",
           FontSize->18]}, 
         {RGBColor[
           NCache[
            Rational[84, 85], 0.9882352941176471], 
           NCache[
            Rational[164, 255], 0.6431372549019608], 
           NCache[
            Rational[4, 255], 0.01568627450980392]], PointSize[
          0.003666666666666667], AbsoluteThickness[1.6], Opacity[0.12], 
          StyleBox[
           LineBox[{{0., 0.}, {1., -0.94}, {2., -1.6599999999999997`}, {
            3., -1.88}}],
           FontFamily->"Helvetica",
           FontSize->18]}, 
         {RGBColor[
           NCache[
            Rational[84, 85], 0.9882352941176471], 
           NCache[
            Rational[164, 255], 0.6431372549019608], 
           NCache[
            Rational[4, 255], 0.01568627450980392]], PointSize[
          0.003666666666666667], AbsoluteThickness[1.6], Opacity[0.12], 
          
          StyleBox[
           LineBox[{{0., 0.}, {1., -0.9200000000000002}, {
            2., -1.6200000000000003`}, {3., -1.86}}],
           FontFamily->"Helvetica",
           FontSize->18]}, 
         {RGBColor[
           NCache[
            Rational[84, 85], 0.9882352941176471], 
           NCache[
            Rational[164, 255], 0.6431372549019608], 
           NCache[
            Rational[4, 255], 0.01568627450980392]], PointSize[
          0.003666666666666667], AbsoluteThickness[1.6], Opacity[0.12], 
          
          StyleBox[
           LineBox[{{0., 0.}, {1., -0.94}, {2., -1.6599999999999997`}, {
            3., -1.94}}],
           FontFamily->"Helvetica",
           FontSize->18]}, 
         {RGBColor[
           NCache[
            Rational[84, 85], 0.9882352941176471], 
           NCache[
            Rational[164, 255], 0.6431372549019608], 
           NCache[
            Rational[4, 255], 0.01568627450980392]], PointSize[
          0.003666666666666667], AbsoluteThickness[1.6], Opacity[0.12], 
          
          StyleBox[
           LineBox[{{0., 0.}, {1., -0.8800000000000001}, {2., -1.66}, {
            3., -1.9400000000000002`}}],
           FontFamily->"Helvetica",
           FontSize->18]}, 
         {RGBColor[
           NCache[
            Rational[84, 85], 0.9882352941176471], 
           NCache[
            Rational[164, 255], 0.6431372549019608], 
           NCache[
            Rational[4, 255], 0.01568627450980392]], PointSize[
          0.003666666666666667], AbsoluteThickness[1.6], Opacity[0.12], 
          
          StyleBox[
           LineBox[{{0., 0.}, {1., -0.8999999999999999}, {
            2., -1.6399999999999997`}, {3., -1.9399999999999995`}}],
           FontFamily->"Helvetica",
           FontSize->18]}, 
         {RGBColor[
           NCache[
            Rational[84, 85], 0.9882352941176471], 
           NCache[
            Rational[164, 255], 0.6431372549019608], 
           NCache[
            Rational[4, 255], 0.01568627450980392]], PointSize[
          0.003666666666666667], AbsoluteThickness[1.6], Opacity[0.12], 
          
          StyleBox[
           LineBox[{{0., 0.}, {1., -0.96}, {2., -1.6599999999999997`}, {
            3., -1.8599999999999999`}}],
           FontFamily->"Helvetica",
           FontSize->18]}, 
         {RGBColor[
           NCache[
            Rational[84, 85], 0.9882352941176471], 
           NCache[
            Rational[164, 255], 0.6431372549019608], 
           NCache[
            Rational[4, 255], 0.01568627450980392]], PointSize[
          0.003666666666666667], AbsoluteThickness[1.6], Opacity[0.12], 
          
          StyleBox[
           LineBox[{{0., 0.}, {1., -0.94}, {2., -1.6799999999999997`}, {
            3., -1.98}}],
           FontFamily->"Helvetica",
           FontSize->18]}, 
         {RGBColor[
           NCache[
            Rational[84, 85], 0.9882352941176471], 
           NCache[
            Rational[164, 255], 0.6431372549019608], 
           NCache[
            Rational[4, 255], 0.01568627450980392]], PointSize[
          0.003666666666666667], AbsoluteThickness[1.6], Opacity[0.12], 
          
          StyleBox[
           LineBox[{{0., 0.}, {1., -0.9199999999999999}, {
            2., -1.5799999999999996`}, {3., -1.7600000000000002`}}],
           FontFamily->"Helvetica",
           FontSize->18]}, 
         {RGBColor[
           NCache[
            Rational[84, 85], 0.9882352941176471], 
           NCache[
            Rational[164, 255], 0.6431372549019608], 
           NCache[
            Rational[4, 255], 0.01568627450980392]], PointSize[
          0.003666666666666667], AbsoluteThickness[1.6], Opacity[0.12], 
          
          StyleBox[
           LineBox[{{0., 0.}, {1., -0.9199999999999997}, {
            2., -1.5999999999999999`}, {3., -1.78}}],
           FontFamily->"Helvetica",
           FontSize->18]}, 
         {RGBColor[
           NCache[
            Rational[84, 85], 0.9882352941176471], 
           NCache[
            Rational[164, 255], 0.6431372549019608], 
           NCache[
            Rational[4, 255], 0.01568627450980392]], PointSize[
          0.003666666666666667], AbsoluteThickness[1.6], Opacity[0.12], 
          
          StyleBox[
           LineBox[{{0., 0.}, {1., -0.8800000000000001}, {
            2., -1.6400000000000003`}, {3., -1.9000000000000001`}}],
           FontFamily->"Helvetica",
           FontSize->18]}, 
         {RGBColor[
           NCache[
            Rational[84, 85], 0.9882352941176471], 
           NCache[
            Rational[164, 255], 0.6431372549019608], 
           NCache[
            Rational[4, 255], 0.01568627450980392]], PointSize[
          0.003666666666666667], AbsoluteThickness[1.6], Opacity[0.12], 
          
          StyleBox[
           LineBox[{{0., 0.}, {1., -0.9200000000000002}, {
            2., -1.6199999999999999`}, {3., -1.84}}],
           FontFamily->"Helvetica",
           FontSize->18]}, 
         {RGBColor[
           NCache[
            Rational[84, 85], 0.9882352941176471], 
           NCache[
            Rational[164, 255], 0.6431372549019608], 
           NCache[
            Rational[4, 255], 0.01568627450980392]], PointSize[
          0.003666666666666667], AbsoluteThickness[1.6], Opacity[0.12], 
          
          StyleBox[
           LineBox[{{0., 0.}, {1., -0.9799999999999998}, {2., -1.84}, {
            3., -2.26}}],
           FontFamily->"Helvetica",
           FontSize->18]}, 
         {RGBColor[
           NCache[
            Rational[84, 85], 0.9882352941176471], 
           NCache[
            Rational[164, 255], 0.6431372549019608], 
           NCache[
            Rational[4, 255], 0.01568627450980392]], PointSize[
          0.003666666666666667], AbsoluteThickness[1.6], Opacity[0.12], 
          
          StyleBox[
           LineBox[{{0., 0.}, {1., -0.98}, {2., -1.7999999999999998`}, {
            3., -2.18}}],
           FontFamily->"Helvetica",
           FontSize->18]}, 
         {RGBColor[
           NCache[
            Rational[84, 85], 0.9882352941176471], 
           NCache[
            Rational[164, 255], 0.6431372549019608], 
           NCache[
            Rational[4, 255], 0.01568627450980392]], PointSize[
          0.003666666666666667], AbsoluteThickness[1.6], Opacity[0.12], 
          
          StyleBox[
           LineBox[{{0., 0.}, {1., -1.}, {2., -1.7799999999999998`}, {
            3., -2.0799999999999996`}}],
           FontFamily->"Helvetica",
           FontSize->18]}, 
         {RGBColor[
           NCache[
            Rational[84, 85], 0.9882352941176471], 
           NCache[
            Rational[164, 255], 0.6431372549019608], 
           NCache[
            Rational[4, 255], 0.01568627450980392]], PointSize[
          0.003666666666666667], AbsoluteThickness[1.6], Opacity[0.12], 
          
          StyleBox[
           LineBox[{{0., 0.}, {1., -0.9400000000000002}, {2., -1.84}, {
            3., -2.2800000000000002`}}],
           FontFamily->"Helvetica",
           FontSize->18]}, 
         {RGBColor[
           NCache[
            Rational[84, 85], 0.9882352941176471], 
           NCache[
            Rational[164, 255], 0.6431372549019608], 
           NCache[
            Rational[4, 255], 0.01568627450980392]], PointSize[
          0.003666666666666667], AbsoluteThickness[1.6], Opacity[0.12], 
          
          StyleBox[
           LineBox[{{0., 0.}, {1., -0.94}, {2., -1.7400000000000002`}, {
            3., -2.14}}],
           FontFamily->"Helvetica",
           FontSize->18]}, 
         {RGBColor[
           NCache[
            Rational[84, 85], 0.9882352941176471], 
           NCache[
            Rational[164, 255], 0.6431372549019608], 
           NCache[
            Rational[4, 255], 0.01568627450980392]], PointSize[
          0.003666666666666667], AbsoluteThickness[1.6], Opacity[0.12], 
          
          StyleBox[
           LineBox[{{0., 0.}, {1., -0.98}, {2., -1.8199999999999998`}, {
            3., -2.28}}],
           FontFamily->"Helvetica",
           FontSize->18]}, 
         {RGBColor[
           NCache[
            Rational[84, 85], 0.9882352941176471], 
           NCache[
            Rational[164, 255], 0.6431372549019608], 
           NCache[
            Rational[4, 255], 0.01568627450980392]], PointSize[
          0.003666666666666667], AbsoluteThickness[1.6], Opacity[0.12], 
          
          StyleBox[
           LineBox[{{0., 0.}, {1., -0.96}, {2., -1.7599999999999998`}, {
            3., -2.0599999999999996`}}],
           FontFamily->"Helvetica",
           FontSize->18]}, 
         {RGBColor[
           NCache[
            Rational[84, 85], 0.9882352941176471], 
           NCache[
            Rational[164, 255], 0.6431372549019608], 
           NCache[
            Rational[4, 255], 0.01568627450980392]], PointSize[
          0.003666666666666667], AbsoluteThickness[1.6], Opacity[0.12], 
          
          StyleBox[
           LineBox[{{0., 0.}, {1., -0.96}, {2., -1.7999999999999998`}, {
            3., -2.2600000000000002`}}],
           FontFamily->"Helvetica",
           FontSize->18]}, 
         {RGBColor[
           NCache[
            Rational[84, 85], 0.9882352941176471], 
           NCache[
            Rational[164, 255], 0.6431372549019608], 
           NCache[
            Rational[4, 255], 0.01568627450980392]], PointSize[
          0.003666666666666667], AbsoluteThickness[1.6], Opacity[0.12], 
          
          StyleBox[
           LineBox[{{0., 0.}, {1., -0.9000000000000001}, {
            2., -1.7000000000000002`}, {3., -2.12}}],
           FontFamily->"Helvetica",
           FontSize->18]}, 
         {RGBColor[
           NCache[
            Rational[84, 85], 0.9882352941176471], 
           NCache[
            Rational[164, 255], 0.6431372549019608], 
           NCache[
            Rational[4, 255], 0.01568627450980392]], PointSize[
          0.003666666666666667], AbsoluteThickness[1.6], Opacity[0.12], 
          
          StyleBox[
           LineBox[{{0., 0.}, {1., -0.9199999999999999}, {
            2., -1.5799999999999996`}, {3., -1.7799999999999998`}}],
           FontFamily->"Helvetica",
           FontSize->18]}, 
         {RGBColor[
           NCache[
            Rational[84, 85], 0.9882352941176471], 
           NCache[
            Rational[164, 255], 0.6431372549019608], 
           NCache[
            Rational[4, 255], 0.01568627450980392]], PointSize[
          0.003666666666666667], AbsoluteThickness[1.6], Opacity[0.12], 
          
          StyleBox[
           LineBox[{{0., 0.}, {1., -1.}, {2., -1.8200000000000003`}, {
            3., -2.2199999999999998`}}],
           FontFamily->"Helvetica",
           FontSize->18]}, 
         {RGBColor[
           NCache[
            Rational[84, 85], 0.9882352941176471], 
           NCache[
            Rational[164, 255], 0.6431372549019608], 
           NCache[
            Rational[4, 255], 0.01568627450980392]], PointSize[
          0.003666666666666667], AbsoluteThickness[1.6], Opacity[0.12], 
          
          StyleBox[
           LineBox[{{0., 0.}, {1., -0.9600000000000004}, {
            2., -1.7200000000000006`}, {3., -2.04}}],
           FontFamily->"Helvetica",
           FontSize->18]}, 
         {RGBColor[
           NCache[
            Rational[84, 85], 0.9882352941176471], 
           NCache[
            Rational[164, 255], 0.6431372549019608], 
           NCache[
            Rational[4, 255], 0.01568627450980392]], PointSize[
          0.003666666666666667], AbsoluteThickness[1.6], Opacity[0.12], 
          
          StyleBox[
           LineBox[{{0., 0.}, {1., -0.94}, {2., -1.7200000000000002`}, {
            3., -2.1}}],
           FontFamily->"Helvetica",
           FontSize->18]}, 
         {RGBColor[
           NCache[
            Rational[84, 85], 0.9882352941176471], 
           NCache[
            Rational[164, 255], 0.6431372549019608], 
           NCache[
            Rational[4, 255], 0.01568627450980392]], PointSize[
          0.003666666666666667], AbsoluteThickness[1.6], Opacity[0.12], 
          
          StyleBox[
           LineBox[{{0., 0.}, {1., -1.}, {2., -1.7999999999999998`}, {
            3., -2.16}}],
           FontFamily->"Helvetica",
           FontSize->18]}, 
         {RGBColor[
           NCache[
            Rational[84, 85], 0.9882352941176471], 
           NCache[
            Rational[164, 255], 0.6431372549019608], 
           NCache[
            Rational[4, 255], 0.01568627450980392]], PointSize[
          0.003666666666666667], AbsoluteThickness[1.6], Opacity[0.12], 
          
          StyleBox[
           LineBox[{{0., 0.}, {1., -0.98}, {2., -1.8199999999999998`}, {
            3., -2.2399999999999998`}}],
           FontFamily->"Helvetica",
           FontSize->18]}, 
         {RGBColor[
           NCache[
            Rational[84, 85], 0.9882352941176471], 
           NCache[
            Rational[164, 255], 0.6431372549019608], 
           NCache[
            Rational[4, 255], 0.01568627450980392]], PointSize[
          0.003666666666666667], AbsoluteThickness[1.6], Opacity[0.12], 
          
          StyleBox[
           LineBox[{{0., 0.}, {1., -1.}, {2., -1.8400000000000003`}, {
            3., -2.2399999999999998`}}],
           FontFamily->"Helvetica",
           FontSize->18]}, 
         {RGBColor[
           NCache[
            Rational[84, 85], 0.9882352941176471], 
           NCache[
            Rational[164, 255], 0.6431372549019608], 
           NCache[
            Rational[4, 255], 0.01568627450980392]], PointSize[
          0.003666666666666667], AbsoluteThickness[1.6], Opacity[0.12], 
          
          StyleBox[
           LineBox[{{0., 0.}, {1., -1.02}, {2., -1.8599999999999994`}, {
            3., -2.24}}],
           FontFamily->"Helvetica",
           FontSize->18]}, 
         {RGBColor[
           NCache[
            Rational[84, 85], 0.9882352941176471], 
           NCache[
            Rational[164, 255], 0.6431372549019608], 
           NCache[
            Rational[4, 255], 0.01568627450980392]], PointSize[
          0.003666666666666667], AbsoluteThickness[1.6], Opacity[0.12], 
          
          StyleBox[
           LineBox[{{0., 0.}, {1., -1.06}, {2., -1.9}, {
            3., -2.2399999999999998`}}],
           FontFamily->"Helvetica",
           FontSize->18]}, 
         {RGBColor[
           NCache[
            Rational[84, 85], 0.9882352941176471], 
           NCache[
            Rational[164, 255], 0.6431372549019608], 
           NCache[
            Rational[4, 255], 0.01568627450980392]], PointSize[
          0.003666666666666667], AbsoluteThickness[1.6], Opacity[0.12], 
          
          StyleBox[
           LineBox[{{0., 0.}, {1., -0.96}, {2., -1.6600000000000001`}, {
            3., -1.9400000000000004`}}],
           FontFamily->"Helvetica",
           FontSize->18]}, 
         {RGBColor[
           NCache[
            Rational[84, 85], 0.9882352941176471], 
           NCache[
            Rational[164, 255], 0.6431372549019608], 
           NCache[
            Rational[4, 255], 0.01568627450980392]], PointSize[
          0.003666666666666667], AbsoluteThickness[1.6], Opacity[0.12], 
          
          StyleBox[
           LineBox[{{0., 0.}, {1., -0.9199999999999999}, {
            2., -1.6599999999999997`}, {3., -1.9399999999999995`}}],
           FontFamily->"Helvetica",
           FontSize->18]}, 
         {RGBColor[
           NCache[
            Rational[84, 85], 0.9882352941176471], 
           NCache[
            Rational[164, 255], 0.6431372549019608], 
           NCache[
            Rational[4, 255], 0.01568627450980392]], PointSize[
          0.003666666666666667], AbsoluteThickness[1.6], Opacity[0.12], 
          
          StyleBox[
           LineBox[{{0., 0.}, {1., -0.9200000000000002}, {2., -1.68}, {
            3., -1.9799999999999998`}}],
           FontFamily->"Helvetica",
           FontSize->18]}, 
         {RGBColor[
           NCache[
            Rational[84, 85], 0.9882352941176471], 
           NCache[
            Rational[164, 255], 0.6431372549019608], 
           NCache[
            Rational[4, 255], 0.01568627450980392]], PointSize[
          0.003666666666666667], AbsoluteThickness[1.6], Opacity[0.12], 
          
          StyleBox[
           LineBox[{{0., 0.}, {1., -0.9199999999999999}, {2., -1.52}, {
            3., -1.6799999999999997`}}],
           FontFamily->"Helvetica",
           FontSize->18]}, 
         {RGBColor[
           NCache[
            Rational[84, 85], 0.9882352941176471], 
           NCache[
            Rational[164, 255], 0.6431372549019608], 
           NCache[
            Rational[4, 255], 0.01568627450980392]], PointSize[
          0.003666666666666667], AbsoluteThickness[1.6], Opacity[0.12], 
          
          StyleBox[
           LineBox[{{0., 0.}, {1., -1.02}, {2., -1.8199999999999998`}, {
            3., -2.22}}],
           FontFamily->"Helvetica",
           FontSize->18]}, 
         {RGBColor[
           NCache[
            Rational[84, 85], 0.9882352941176471], 
           NCache[
            Rational[164, 255], 0.6431372549019608], 
           NCache[
            Rational[4, 255], 0.01568627450980392]], PointSize[
          0.003666666666666667], AbsoluteThickness[1.6], Opacity[0.12], 
          
          StyleBox[
           LineBox[{{0., 0.}, {1., -0.9600000000000002}, {2., -1.86}, {
            3., -2.3200000000000003`}}],
           FontFamily->"Helvetica",
           FontSize->18]}, 
         {RGBColor[
           NCache[
            Rational[84, 85], 0.9882352941176471], 
           NCache[
            Rational[164, 255], 0.6431372549019608], 
           NCache[
            Rational[4, 255], 0.01568627450980392]], PointSize[
          0.003666666666666667], AbsoluteThickness[1.6], Opacity[0.12], 
          
          StyleBox[
           LineBox[{{0., 0.}, {1., -0.98}, {2., -1.6999999999999997`}, {
            3., -2.02}}],
           FontFamily->"Helvetica",
           FontSize->18]}, 
         {RGBColor[
           NCache[
            Rational[84, 85], 0.9882352941176471], 
           NCache[
            Rational[164, 255], 0.6431372549019608], 
           NCache[
            Rational[4, 255], 0.01568627450980392]], PointSize[
          0.003666666666666667], AbsoluteThickness[1.6], Opacity[0.12], 
          
          StyleBox[
           LineBox[{{0., 0.}, {1., -1.0000000000000002`}, {2., -1.84}, {
            3., -2.26}}],
           FontFamily->"Helvetica",
           FontSize->18]}, 
         {RGBColor[
           NCache[
            Rational[84, 85], 0.9882352941176471], 
           NCache[
            Rational[164, 255], 0.6431372549019608], 
           NCache[
            Rational[4, 255], 0.01568627450980392]], PointSize[
          0.003666666666666667], AbsoluteThickness[1.6], Opacity[0.12], 
          
          StyleBox[
           LineBox[{{0., 0.}, {1., -0.98}, {2., -1.8600000000000003`}, {
            3., -2.2800000000000002`}}],
           FontFamily->"Helvetica",
           FontSize->18]}, 
         {RGBColor[
           NCache[
            Rational[84, 85], 0.9882352941176471], 
           NCache[
            Rational[164, 255], 0.6431372549019608], 
           NCache[
            Rational[4, 255], 0.01568627450980392]], PointSize[
          0.003666666666666667], AbsoluteThickness[1.6], Opacity[0.12], 
          
          StyleBox[
           LineBox[{{0., 0.}, {1., -0.8799999999999999}, {2., -1.7}, {
            3., -2.0999999999999996`}}],
           FontFamily->"Helvetica",
           FontSize->18]}, 
         {RGBColor[
           NCache[
            Rational[84, 85], 0.9882352941176471], 
           NCache[
            Rational[164, 255], 0.6431372549019608], 
           NCache[
            Rational[4, 255], 0.01568627450980392]], PointSize[
          0.003666666666666667], AbsoluteThickness[1.6], Opacity[0.12], 
          
          StyleBox[
           LineBox[{{0., 0.}, {1., -0.9400000000000002}, {2., -1.8}, {
            3., -2.1799999999999997`}}],
           FontFamily->"Helvetica",
           FontSize->18]}, 
         {RGBColor[
           NCache[
            Rational[84, 85], 0.9882352941176471], 
           NCache[
            Rational[164, 255], 0.6431372549019608], 
           NCache[
            Rational[4, 255], 0.01568627450980392]], PointSize[
          0.003666666666666667], AbsoluteThickness[1.6], Opacity[0.12], 
          
          StyleBox[
           LineBox[{{0., 0.}, {1., -1.02}, {2., -1.8600000000000003`}, {
            3., -2.24}}],
           FontFamily->"Helvetica",
           FontSize->18]}, 
         {RGBColor[
           NCache[
            Rational[84, 85], 0.9882352941176471], 
           NCache[
            Rational[164, 255], 0.6431372549019608], 
           NCache[
            Rational[4, 255], 0.01568627450980392]], PointSize[
          0.003666666666666667], AbsoluteThickness[1.6], Opacity[0.12], 
          
          StyleBox[
           LineBox[{{0., 0.}, {1., -0.98}, {2., -1.7999999999999998`}, {
            3., -2.2}}],
           FontFamily->"Helvetica",
           FontSize->18]}, 
         {RGBColor[
           NCache[
            Rational[84, 85], 0.9882352941176471], 
           NCache[
            Rational[164, 255], 0.6431372549019608], 
           NCache[
            Rational[4, 255], 0.01568627450980392]], PointSize[
          0.003666666666666667], AbsoluteThickness[1.6], Opacity[0.12], 
          
          StyleBox[
           LineBox[{{0., 0.}, {1., -0.9399999999999997}, {2., -1.78}, {
            3., -2.2199999999999998`}}],
           FontFamily->"Helvetica",
           FontSize->18]}, 
         {RGBColor[
           NCache[
            Rational[84, 85], 0.9882352941176471], 
           NCache[
            Rational[164, 255], 0.6431372549019608], 
           NCache[
            Rational[4, 255], 0.01568627450980392]], PointSize[
          0.003666666666666667], AbsoluteThickness[1.6], Opacity[0.12], 
          
          StyleBox[
           LineBox[{{0., 0.}, {1., -0.9199999999999999}, {2., -1.6}, {
            3., -1.7800000000000002`}}],
           FontFamily->"Helvetica",
           FontSize->18]}, 
         {RGBColor[
           NCache[
            Rational[84, 85], 0.9882352941176471], 
           NCache[
            Rational[164, 255], 0.6431372549019608], 
           NCache[
            Rational[4, 255], 0.01568627450980392]], PointSize[
          0.003666666666666667], AbsoluteThickness[1.6], Opacity[0.12], 
          
          StyleBox[
           LineBox[{{0., 0.}, {1., -0.9199999999999999}, {
            2., -1.6600000000000001`}, {3., -1.9}}],
           FontFamily->"Helvetica",
           FontSize->18]}, 
         {RGBColor[
           NCache[
            Rational[84, 85], 0.9882352941176471], 
           NCache[
            Rational[164, 255], 0.6431372549019608], 
           NCache[
            Rational[4, 255], 0.01568627450980392]], PointSize[
          0.003666666666666667], AbsoluteThickness[1.6], Opacity[0.12], 
          
          StyleBox[
           LineBox[{{0., 0.}, {1., -0.88}, {2., -1.7799999999999998`}, {
            3., -2.32}}],
           FontFamily->"Helvetica",
           FontSize->18]}, 
         {RGBColor[
           NCache[
            Rational[84, 85], 0.9882352941176471], 
           NCache[
            Rational[164, 255], 0.6431372549019608], 
           NCache[
            Rational[4, 255], 0.01568627450980392]], PointSize[
          0.003666666666666667], AbsoluteThickness[1.6], Opacity[0.12], 
          StyleBox[
           LineBox[{{0., 0.}, {1., -0.98}, {2., -1.8199999999999998`}, {
            3., -2.2399999999999998`}}],
           FontFamily->"Helvetica",
           FontSize->18]}, 
         {RGBColor[
           NCache[
            Rational[84, 85], 0.9882352941176471], 
           NCache[
            Rational[164, 255], 0.6431372549019608], 
           NCache[
            Rational[4, 255], 0.01568627450980392]], PointSize[
          0.003666666666666667], AbsoluteThickness[1.6], Opacity[0.12], 
          
          StyleBox[
           LineBox[{{0., 0.}, {1., -1.0399999999999996`}, {
            2., -1.8799999999999994`}, {3., -2.2399999999999998`}}],
           FontFamily->"Helvetica",
           FontSize->18]}, 
         {RGBColor[
           NCache[
            Rational[84, 85], 0.9882352941176471], 
           NCache[
            Rational[164, 255], 0.6431372549019608], 
           NCache[
            Rational[4, 255], 0.01568627450980392]], PointSize[
          0.003666666666666667], AbsoluteThickness[1.6], Opacity[0.12], 
          
          StyleBox[
           LineBox[{{0., 0.}, {1., -1.}, {2., -1.8400000000000003`}, {
            3., -2.2399999999999998`}}],
           FontFamily->"Helvetica",
           FontSize->18]}, 
         {RGBColor[
           NCache[
            Rational[84, 85], 0.9882352941176471], 
           NCache[
            Rational[164, 255], 0.6431372549019608], 
           NCache[
            Rational[4, 255], 0.01568627450980392]], PointSize[
          0.003666666666666667], AbsoluteThickness[1.6], Opacity[0.12], 
          
          StyleBox[
           LineBox[{{0., 0.}, {1., -0.98}, {2., -1.7999999999999998`}, {
            3., -2.2199999999999998`}}],
           FontFamily->"Helvetica",
           FontSize->18]}, 
         {RGBColor[
           NCache[
            Rational[84, 85], 0.9882352941176471], 
           NCache[
            Rational[164, 255], 0.6431372549019608], 
           NCache[
            Rational[4, 255], 0.01568627450980392]], PointSize[
          0.003666666666666667], AbsoluteThickness[1.6], Opacity[0.12], 
          
          StyleBox[
           LineBox[{{0., 0.}, {1., -0.94}, {2., -1.8199999999999998`}, {
            3., -2.28}}],
           FontFamily->"Helvetica",
           FontSize->18]}, 
         {RGBColor[
           NCache[
            Rational[84, 85], 0.9882352941176471], 
           NCache[
            Rational[164, 255], 0.6431372549019608], 
           NCache[
            Rational[4, 255], 0.01568627450980392]], PointSize[
          0.003666666666666667], AbsoluteThickness[1.6], Opacity[0.12], 
          
          StyleBox[
           LineBox[{{0., 0.}, {1., -0.9199999999999999}, {
            2., -1.7599999999999998`}, {3., -2.14}}],
           FontFamily->"Helvetica",
           FontSize->18]}, 
         {RGBColor[
           NCache[
            Rational[84, 85], 0.9882352941176471], 
           NCache[
            Rational[164, 255], 0.6431372549019608], 
           NCache[
            Rational[4, 255], 0.01568627450980392]], PointSize[
          0.003666666666666667], AbsoluteThickness[1.6], Opacity[0.12], 
          
          StyleBox[
           LineBox[{{0., 0.}, {1., -0.98}, {2., -1.8000000000000003`}, {
            3., -2.28}}],
           FontFamily->"Helvetica",
           FontSize->18]}, 
         {RGBColor[
           NCache[
            Rational[84, 85], 0.9882352941176471], 
           NCache[
            Rational[164, 255], 0.6431372549019608], 
           NCache[
            Rational[4, 255], 0.01568627450980392]], PointSize[
          0.003666666666666667], AbsoluteThickness[1.6], Opacity[0.12], 
          
          StyleBox[
           LineBox[{{0., 0.}, {1., -0.94}, {2., -1.8200000000000003`}, {
            3., -2.24}}],
           FontFamily->"Helvetica",
           FontSize->18]}, 
         {RGBColor[
           NCache[
            Rational[84, 85], 0.9882352941176471], 
           NCache[
            Rational[164, 255], 0.6431372549019608], 
           NCache[
            Rational[4, 255], 0.01568627450980392]], PointSize[
          0.003666666666666667], AbsoluteThickness[1.6], Opacity[0.12], 
          
          StyleBox[
           LineBox[{{0., 0.}, {1., -0.86}, {2., -1.7800000000000002`}, {
            3., -2.3200000000000003`}}],
           FontFamily->"Helvetica",
           FontSize->18]}, 
         {RGBColor[
           NCache[
            Rational[84, 85], 0.9882352941176471], 
           NCache[
            Rational[164, 255], 0.6431372549019608], 
           NCache[
            Rational[4, 255], 0.01568627450980392]], PointSize[
          0.003666666666666667], AbsoluteThickness[1.6], Opacity[0.12], 
          
          StyleBox[
           LineBox[{{0., 0.}, {1., -0.98}, {2., -1.7600000000000002`}, {
            3., -2.0400000000000005`}}],
           FontFamily->"Helvetica",
           FontSize->18]}, 
         {RGBColor[
           NCache[
            Rational[84, 85], 0.9882352941176471], 
           NCache[
            Rational[164, 255], 0.6431372549019608], 
           NCache[
            Rational[4, 255], 0.01568627450980392]], PointSize[
          0.003666666666666667], AbsoluteThickness[1.6], Opacity[0.12], 
          
          StyleBox[
           LineBox[{{0., 0.}, {1., -0.98}, {2., -1.7599999999999998`}, {
            3., -2.14}}],
           FontFamily->"Helvetica",
           FontSize->18]}, 
         {RGBColor[
           NCache[
            Rational[84, 85], 0.9882352941176471], 
           NCache[
            Rational[164, 255], 0.6431372549019608], 
           NCache[
            Rational[4, 255], 0.01568627450980392]], PointSize[
          0.003666666666666667], AbsoluteThickness[1.6], Opacity[0.12], 
          
          StyleBox[
           LineBox[{{0., 0.}, {1., -0.9599999999999997}, {2., -1.82}, {
            3., -2.3}}],
           FontFamily->"Helvetica",
           FontSize->18]}, 
         {RGBColor[
           NCache[
            Rational[84, 85], 0.9882352941176471], 
           NCache[
            Rational[164, 255], 0.6431372549019608], 
           NCache[
            Rational[4, 255], 0.01568627450980392]], PointSize[
          0.003666666666666667], AbsoluteThickness[1.6], Opacity[0.12], 
          
          StyleBox[
           LineBox[{{0., 0.}, {1., -0.9000000000000001}, {2., -1.82}, {
            3., -2.3200000000000003`}}],
           FontFamily->"Helvetica",
           FontSize->18]}, 
         {RGBColor[
           NCache[
            Rational[84, 85], 0.9882352941176471], 
           NCache[
            Rational[164, 255], 0.6431372549019608], 
           NCache[
            Rational[4, 255], 0.01568627450980392]], PointSize[
          0.003666666666666667], AbsoluteThickness[1.6], Opacity[0.12], 
          
          StyleBox[
           LineBox[{{0., 0.}, {1., -1.0399999999999996`}, {
            2., -1.8599999999999999`}, {3., -2.1999999999999997`}}],
           FontFamily->"Helvetica",
           FontSize->18]}, 
         {RGBColor[
           NCache[
            Rational[84, 85], 0.9882352941176471], 
           NCache[
            Rational[164, 255], 0.6431372549019608], 
           NCache[
            Rational[4, 255], 0.01568627450980392]], PointSize[
          0.003666666666666667], AbsoluteThickness[1.6], Opacity[0.12], 
          StyleBox[LineBox[{{0., 0.}, {1., -1.02}, {2., -1.88}, {3., -2.26}}],
           FontFamily->"Helvetica",
           FontSize->18]}, 
         {RGBColor[
           NCache[
            Rational[84, 85], 0.9882352941176471], 
           NCache[
            Rational[164, 255], 0.6431372549019608], 
           NCache[
            Rational[4, 255], 0.01568627450980392]], PointSize[
          0.003666666666666667], AbsoluteThickness[1.6], Opacity[0.12], 
          
          StyleBox[
           LineBox[{{0., 0.}, {1., -1.}, {2., -1.8199999999999998`}, {
            3., -2.2600000000000002`}}],
           FontFamily->"Helvetica",
           FontSize->18]}, 
         {RGBColor[
           NCache[
            Rational[84, 85], 0.9882352941176471], 
           NCache[
            Rational[164, 255], 0.6431372549019608], 
           NCache[
            Rational[4, 255], 0.01568627450980392]], PointSize[
          0.003666666666666667], AbsoluteThickness[1.6], Opacity[0.12], 
          
          StyleBox[
           LineBox[{{0., 0.}, {1., -0.9}, {2., -1.8199999999999998`}, {
            3., -2.32}}],
           FontFamily->"Helvetica",
           FontSize->18]}, 
         {RGBColor[
           NCache[
            Rational[84, 85], 0.9882352941176471], 
           NCache[
            Rational[164, 255], 0.6431372549019608], 
           NCache[
            Rational[4, 255], 0.01568627450980392]], PointSize[
          0.003666666666666667], AbsoluteThickness[1.6], Opacity[0.12], 
          
          StyleBox[
           LineBox[{{0., 0.}, {1., -0.98}, {2., -1.7799999999999998`}, {
            3., -2.22}}],
           FontFamily->"Helvetica",
           FontSize->18]}, 
         {RGBColor[
           NCache[
            Rational[84, 85], 0.9882352941176471], 
           NCache[
            Rational[164, 255], 0.6431372549019608], 
           NCache[
            Rational[4, 255], 0.01568627450980392]], PointSize[
          0.003666666666666667], AbsoluteThickness[1.6], Opacity[0.12], 
          
          StyleBox[
           LineBox[{{0., 0.}, {1., -1.02}, {2., -1.8000000000000003`}, {
            3., -2.1599999999999997`}}],
           FontFamily->"Helvetica",
           FontSize->18]}, 
         {RGBColor[
           NCache[
            Rational[84, 85], 0.9882352941176471], 
           NCache[
            Rational[164, 255], 0.6431372549019608], 
           NCache[
            Rational[4, 255], 0.01568627450980392]], PointSize[
          0.003666666666666667], AbsoluteThickness[1.6], Opacity[0.12], 
          
          StyleBox[
           LineBox[{{0., 0.}, {1., -0.96}, {2., -1.7799999999999998`}, {
            3., -2.14}}],
           FontFamily->"Helvetica",
           FontSize->18]}, 
         {RGBColor[
           NCache[
            Rational[84, 85], 0.9882352941176471], 
           NCache[
            Rational[164, 255], 0.6431372549019608], 
           NCache[
            Rational[4, 255], 0.01568627450980392]], PointSize[
          0.003666666666666667], AbsoluteThickness[1.6], Opacity[0.12], 
          
          StyleBox[
           LineBox[{{0., 0.}, {1., -0.98}, {2., -1.8199999999999998`}, {
            3., -2.3000000000000003`}}],
           FontFamily->"Helvetica",
           FontSize->18]}, 
         {RGBColor[
           NCache[
            Rational[84, 85], 0.9882352941176471], 
           NCache[
            Rational[164, 255], 0.6431372549019608], 
           NCache[
            Rational[4, 255], 0.01568627450980392]], PointSize[
          0.003666666666666667], AbsoluteThickness[1.6], Opacity[0.12], 
          
          StyleBox[
           LineBox[{{0., 0.}, {1., -0.98}, {2., -1.7600000000000002`}, {
            3., -2.0399999999999996`}}],
           FontFamily->"Helvetica",
           FontSize->18]}, 
         {RGBColor[
           NCache[
            Rational[84, 85], 0.9882352941176471], 
           NCache[
            Rational[164, 255], 0.6431372549019608], 
           NCache[
            Rational[4, 255], 0.01568627450980392]], PointSize[
          0.003666666666666667], AbsoluteThickness[1.6], Opacity[0.12], 
          
          StyleBox[
           LineBox[{{0., 0.}, {1., -0.9600000000000002}, {2., -1.78}, {
            3., -2.0999999999999996`}}],
           FontFamily->"Helvetica",
           FontSize->18]}, 
         {RGBColor[
           NCache[
            Rational[84, 85], 0.9882352941176471], 
           NCache[
            Rational[164, 255], 0.6431372549019608], 
           NCache[
            Rational[4, 255], 0.01568627450980392]], PointSize[
          0.003666666666666667], AbsoluteThickness[1.6], Opacity[0.12], 
          StyleBox[
           LineBox[{{0., 0.}, {1., -0.98}, {2., -1.8199999999999998`}, {
            3., -2.2600000000000002`}}],
           FontFamily->"Helvetica",
           FontSize->18]}, 
         {RGBColor[
           NCache[
            Rational[84, 85], 0.9882352941176471], 
           NCache[
            Rational[164, 255], 0.6431372549019608], 
           NCache[
            Rational[4, 255], 0.01568627450980392]], PointSize[
          0.003666666666666667], AbsoluteThickness[1.6], Opacity[0.12], 
          
          StyleBox[
           LineBox[{{0., 0.}, {1., -0.9199999999999999}, {
            2., -1.7200000000000002`}, {3., -2.06}}],
           FontFamily->"Helvetica",
           FontSize->18]}, 
         {RGBColor[
           NCache[
            Rational[84, 85], 0.9882352941176471], 
           NCache[
            Rational[164, 255], 0.6431372549019608], 
           NCache[
            Rational[4, 255], 0.01568627450980392]], PointSize[
          0.003666666666666667], AbsoluteThickness[1.6], Opacity[0.12], 
          
          StyleBox[
           LineBox[{{0., 0.}, {1., -0.96}, {2., -1.6600000000000001`}, {
            3., -1.92}}],
           FontFamily->"Helvetica",
           FontSize->18]}, 
         {RGBColor[
           NCache[
            Rational[84, 85], 0.9882352941176471], 
           NCache[
            Rational[164, 255], 0.6431372549019608], 
           NCache[
            Rational[4, 255], 0.01568627450980392]], PointSize[
          0.003666666666666667], AbsoluteThickness[1.6], Opacity[0.12], 
          
          StyleBox[
           LineBox[{{0., 0.}, {1., -0.98}, {2., -1.7800000000000002`}, {
            3., -2.1399999999999997`}}],
           FontFamily->"Helvetica",
           FontSize->18]}, 
         {RGBColor[
           NCache[
            Rational[84, 85], 0.9882352941176471], 
           NCache[
            Rational[164, 255], 0.6431372549019608], 
           NCache[
            Rational[4, 255], 0.01568627450980392]], PointSize[
          0.003666666666666667], AbsoluteThickness[1.6], Opacity[0.12], 
          
          StyleBox[
           LineBox[{{0., 0.}, {1., -0.98}, {2., -1.8400000000000003`}, {
            3., -2.28}}],
           FontFamily->"Helvetica",
           FontSize->18]}, 
         {RGBColor[
           NCache[
            Rational[84, 85], 0.9882352941176471], 
           NCache[
            Rational[164, 255], 0.6431372549019608], 
           NCache[
            Rational[4, 255], 0.01568627450980392]], PointSize[
          0.003666666666666667], AbsoluteThickness[1.6], Opacity[0.12], 
          
          StyleBox[
           LineBox[{{0., 0.}, {1., -0.96}, {2., -1.6800000000000002`}, {
            3., -2.}}],
           FontFamily->"Helvetica",
           FontSize->18]}, 
         {RGBColor[
           NCache[
            Rational[84, 85], 0.9882352941176471], 
           NCache[
            Rational[164, 255], 0.6431372549019608], 
           NCache[
            Rational[4, 255], 0.01568627450980392]], PointSize[
          0.003666666666666667], AbsoluteThickness[1.6], Opacity[0.12], 
          
          StyleBox[
           LineBox[{{0., 0.}, {1., -1.}, {2., -1.8200000000000003`}, {
            3., -2.1400000000000006`}}],
           FontFamily->"Helvetica",
           FontSize->18]}, 
         {RGBColor[
           NCache[
            Rational[84, 85], 0.9882352941176471], 
           NCache[
            Rational[164, 255], 0.6431372549019608], 
           NCache[
            Rational[4, 255], 0.01568627450980392]], PointSize[
          0.003666666666666667], AbsoluteThickness[1.6], Opacity[0.12], 
          
          StyleBox[
           LineBox[{{0., 0.}, {1., -1.}, {2., -1.8000000000000003`}, {
            3., -2.1}}],
           FontFamily->"Helvetica",
           FontSize->18]}, 
         {RGBColor[
           NCache[
            Rational[84, 85], 0.9882352941176471], 
           NCache[
            Rational[164, 255], 0.6431372549019608], 
           NCache[
            Rational[4, 255], 0.01568627450980392]], PointSize[
          0.003666666666666667], AbsoluteThickness[1.6], Opacity[0.12], 
          
          StyleBox[
           LineBox[{{0., 0.}, {1., -0.98}, {2., -1.7800000000000002`}, {
            3., -2.0999999999999996`}}],
           FontFamily->"Helvetica",
           FontSize->18]}, 
         {RGBColor[
           NCache[
            Rational[84, 85], 0.9882352941176471], 
           NCache[
            Rational[164, 255], 0.6431372549019608], 
           NCache[
            Rational[4, 255], 0.01568627450980392]], PointSize[
          0.003666666666666667], AbsoluteThickness[1.6], Opacity[0.12], 
          
          StyleBox[
           LineBox[{{0., 0.}, {1., -0.8999999999999999}, {
            2., -1.6600000000000001`}, {3., -2.0000000000000004`}}],
           FontFamily->"Helvetica",
           FontSize->18]}, 
         {RGBColor[
           NCache[
            Rational[84, 85], 0.9882352941176471], 
           NCache[
            Rational[164, 255], 0.6431372549019608], 
           NCache[
            Rational[4, 255], 0.01568627450980392]], PointSize[
          0.003666666666666667], AbsoluteThickness[1.6], Opacity[0.12], 
          
          StyleBox[
           LineBox[{{0., 0.}, {1., -0.96}, {2., -1.6799999999999997`}, {
            3., -1.98}}],
           FontFamily->"Helvetica",
           FontSize->18]}, 
         {RGBColor[
           NCache[
            Rational[84, 85], 0.9882352941176471], 
           NCache[
            Rational[164, 255], 0.6431372549019608], 
           NCache[
            Rational[4, 255], 0.01568627450980392]], PointSize[
          0.003666666666666667], AbsoluteThickness[1.6], Opacity[0.12], 
          
          StyleBox[
           LineBox[{{0., 0.}, {1., -0.94}, {2., -1.7200000000000002`}, {
            3., -2.06}}],
           FontFamily->"Helvetica",
           FontSize->18]}, 
         {RGBColor[
           NCache[
            Rational[84, 85], 0.9882352941176471], 
           NCache[
            Rational[164, 255], 0.6431372549019608], 
           NCache[
            Rational[4, 255], 0.01568627450980392]], PointSize[
          0.003666666666666667], AbsoluteThickness[1.6], Opacity[0.12], 
          
          StyleBox[
           LineBox[{{0., 0.}, {1., -1.02}, {2., -1.8399999999999999`}, {
            3., -2.2199999999999998`}}],
           FontFamily->"Helvetica",
           FontSize->18]}, 
         {RGBColor[
           NCache[
            Rational[84, 85], 0.9882352941176471], 
           NCache[
            Rational[164, 255], 0.6431372549019608], 
           NCache[
            Rational[4, 255], 0.01568627450980392]], PointSize[
          0.003666666666666667], AbsoluteThickness[1.6], Opacity[0.12], 
          
          StyleBox[
           LineBox[{{0., 0.}, {1., -0.8799999999999999}, {2., -1.54}, {
            3., -1.7400000000000002`}}],
           FontFamily->"Helvetica",
           FontSize->18]}, 
         {RGBColor[
           NCache[
            Rational[84, 85], 0.9882352941176471], 
           NCache[
            Rational[164, 255], 0.6431372549019608], 
           NCache[
            Rational[4, 255], 0.01568627450980392]], PointSize[
          0.003666666666666667], AbsoluteThickness[1.6], Opacity[0.12], 
          
          StyleBox[
           LineBox[{{0., 0.}, {1., -1.}, {2., -1.8600000000000003`}, {
            3., -2.24}}],
           FontFamily->"Helvetica",
           FontSize->18]}, 
         {RGBColor[
           NCache[
            Rational[84, 85], 0.9882352941176471], 
           NCache[
            Rational[164, 255], 0.6431372549019608], 
           NCache[
            Rational[4, 255], 0.01568627450980392]], PointSize[
          0.003666666666666667], AbsoluteThickness[1.6], Opacity[0.12], 
          
          StyleBox[
           LineBox[{{0., 0.}, {1., -1.}, {2., -1.8400000000000003`}, {
            3., -2.2600000000000002`}}],
           FontFamily->"Helvetica",
           FontSize->18]}, 
         {RGBColor[
           NCache[
            Rational[84, 85], 0.9882352941176471], 
           NCache[
            Rational[164, 255], 0.6431372549019608], 
           NCache[
            Rational[4, 255], 0.01568627450980392]], PointSize[
          0.003666666666666667], AbsoluteThickness[1.6], Opacity[0.12], 
          
          StyleBox[
           LineBox[{{0., 0.}, {1., -0.9200000000000002}, {2., -1.78}, {
            3., -2.1799999999999997`}}],
           FontFamily->"Helvetica",
           FontSize->18]}, 
         {RGBColor[
           NCache[
            Rational[84, 85], 0.9882352941176471], 
           NCache[
            Rational[164, 255], 0.6431372549019608], 
           NCache[
            Rational[4, 255], 0.01568627450980392]], PointSize[
          0.003666666666666667], AbsoluteThickness[1.6], Opacity[0.12], 
          
          StyleBox[
           LineBox[{{0., 0.}, {1., -0.96}, {2., -1.8000000000000003`}, {
            3., -2.2600000000000002`}}],
           FontFamily->"Helvetica",
           FontSize->18]}, 
         {RGBColor[
           NCache[
            Rational[84, 85], 0.9882352941176471], 
           NCache[
            Rational[164, 255], 0.6431372549019608], 
           NCache[
            Rational[4, 255], 0.01568627450980392]], PointSize[
          0.003666666666666667], AbsoluteThickness[1.6], Opacity[0.12], 
          
          StyleBox[
           LineBox[{{0., 0.}, {1., -0.96}, {2., -1.7199999999999998`}, {
            3., -2.04}}],
           FontFamily->"Helvetica",
           FontSize->18]}, 
         {RGBColor[
           NCache[
            Rational[84, 85], 0.9882352941176471], 
           NCache[
            Rational[164, 255], 0.6431372549019608], 
           NCache[
            Rational[4, 255], 0.01568627450980392]], PointSize[
          0.003666666666666667], AbsoluteThickness[1.6], Opacity[0.12], 
          
          StyleBox[
           LineBox[{{0., 0.}, {1., -1.}, {2., -1.8000000000000003`}, {
            3., -2.1999999999999997`}}],
           FontFamily->"Helvetica",
           FontSize->18]}, 
         {RGBColor[
           NCache[
            Rational[84, 85], 0.9882352941176471], 
           NCache[
            Rational[164, 255], 0.6431372549019608], 
           NCache[
            Rational[4, 255], 0.01568627450980392]], PointSize[
          0.003666666666666667], AbsoluteThickness[1.6], Opacity[0.12], 
          
          StyleBox[
           LineBox[{{0., 0.}, {1., -0.8999999999999999}, {
            2., -1.7200000000000002`}, {3., -2.14}}],
           FontFamily->"Helvetica",
           FontSize->18]}, 
         {RGBColor[
           NCache[
            Rational[84, 85], 0.9882352941176471], 
           NCache[
            Rational[164, 255], 0.6431372549019608], 
           NCache[
            Rational[4, 255], 0.01568627450980392]], PointSize[
          0.003666666666666667], AbsoluteThickness[1.6], Opacity[0.12], 
          
          StyleBox[
           LineBox[{{0., 0.}, {1., -0.9}, {2., -1.7600000000000002`}, {
            3., -2.18}}],
           FontFamily->"Helvetica",
           FontSize->18]}, 
         {RGBColor[
           NCache[
            Rational[84, 85], 0.9882352941176471], 
           NCache[
            Rational[164, 255], 0.6431372549019608], 
           NCache[
            Rational[4, 255], 0.01568627450980392]], PointSize[
          0.003666666666666667], AbsoluteThickness[1.6], Opacity[0.12], 
          
          StyleBox[
           LineBox[{{0., 0.}, {1., -1.02}, {2., -1.8399999999999999`}, {
            3., -2.24}}],
           FontFamily->"Helvetica",
           FontSize->18]}, 
         {RGBColor[
           NCache[
            Rational[84, 85], 0.9882352941176471], 
           NCache[
            Rational[164, 255], 0.6431372549019608], 
           NCache[
            Rational[4, 255], 0.01568627450980392]], PointSize[
          0.003666666666666667], AbsoluteThickness[1.6], Opacity[0.12], 
          
          StyleBox[
           LineBox[{{0., 0.}, {1., -0.9599999999999997}, {2., -1.8}, {
            3., -2.2799999999999994`}}],
           FontFamily->"Helvetica",
           FontSize->18]}, 
         {RGBColor[
           NCache[
            Rational[84, 85], 0.9882352941176471], 
           NCache[
            Rational[164, 255], 0.6431372549019608], 
           NCache[
            Rational[4, 255], 0.01568627450980392]], PointSize[
          0.003666666666666667], AbsoluteThickness[1.6], Opacity[0.12], 
          
          StyleBox[
           LineBox[{{0., 0.}, {1., -0.9400000000000004}, {2., -1.52}, {
            3., -1.6800000000000006`}}],
           FontFamily->"Helvetica",
           FontSize->18]}, 
         {RGBColor[
           NCache[
            Rational[84, 85], 0.9882352941176471], 
           NCache[
            Rational[164, 255], 0.6431372549019608], 
           NCache[
            Rational[4, 255], 0.01568627450980392]], PointSize[
          0.003666666666666667], AbsoluteThickness[1.6], Opacity[0.12], 
          
          StyleBox[
           LineBox[{{0., 0.}, {1., -0.9400000000000002}, {2., -1.74}, {
            3., -2.12}}],
           FontFamily->"Helvetica",
           FontSize->18]}, 
         {RGBColor[
           NCache[
            Rational[84, 85], 0.9882352941176471], 
           NCache[
            Rational[164, 255], 0.6431372549019608], 
           NCache[
            Rational[4, 255], 0.01568627450980392]], PointSize[
          0.003666666666666667], AbsoluteThickness[1.6], Opacity[0.12], 
          
          StyleBox[
           LineBox[{{0., 0.}, {1., -0.96}, {2., -1.8400000000000003`}, {
            3., -2.2600000000000002`}}],
           FontFamily->"Helvetica",
           FontSize->18]}, 
         {RGBColor[
           NCache[
            Rational[84, 85], 0.9882352941176471], 
           NCache[
            Rational[164, 255], 0.6431372549019608], 
           NCache[
            Rational[4, 255], 0.01568627450980392]], PointSize[
          0.003666666666666667], AbsoluteThickness[1.6], Opacity[0.12], 
          StyleBox[
           LineBox[{{0., 0.}, {1., -0.98}, {2., -1.7999999999999998`}, {
            3., -2.1799999999999997`}}],
           FontFamily->"Helvetica",
           FontSize->18]}, 
         {RGBColor[
           NCache[
            Rational[84, 85], 0.9882352941176471], 
           NCache[
            Rational[164, 255], 0.6431372549019608], 
           NCache[
            Rational[4, 255], 0.01568627450980392]], PointSize[
          0.003666666666666667], AbsoluteThickness[1.6], Opacity[0.12], 
          
          StyleBox[
           LineBox[{{0., 0.}, {1., -0.96}, {2., -1.7000000000000002`}, {
            3., -2.0599999999999996`}}],
           FontFamily->"Helvetica",
           FontSize->18]}, 
         {RGBColor[
           NCache[
            Rational[84, 85], 0.9882352941176471], 
           NCache[
            Rational[164, 255], 0.6431372549019608], 
           NCache[
            Rational[4, 255], 0.01568627450980392]], PointSize[
          0.003666666666666667], AbsoluteThickness[1.6], Opacity[0.12], 
          
          StyleBox[
           LineBox[{{0., 0.}, {1., -1.}, {2., -1.7599999999999998`}, {
            3., -2.12}}],
           FontFamily->"Helvetica",
           FontSize->18]}, 
         {RGBColor[
           NCache[
            Rational[84, 85], 0.9882352941176471], 
           NCache[
            Rational[164, 255], 0.6431372549019608], 
           NCache[
            Rational[4, 255], 0.01568627450980392]], PointSize[
          0.003666666666666667], AbsoluteThickness[1.6], Opacity[0.12], 
          
          StyleBox[
           LineBox[{{0., 0.}, {1., -0.96}, {2., -1.6199999999999997`}, {
            3., -1.88}}],
           FontFamily->"Helvetica",
           FontSize->18]}, 
         {RGBColor[
           NCache[
            Rational[84, 85], 0.9882352941176471], 
           NCache[
            Rational[164, 255], 0.6431372549019608], 
           NCache[
            Rational[4, 255], 0.01568627450980392]], PointSize[
          0.003666666666666667], AbsoluteThickness[1.6], Opacity[0.12], 
          
          StyleBox[
           LineBox[{{0., 0.}, {1., -0.98}, {2., -1.7599999999999998`}, {
            3., -2.08}}],
           FontFamily->"Helvetica",
           FontSize->18]}, 
         {RGBColor[
           NCache[
            Rational[84, 85], 0.9882352941176471], 
           NCache[
            Rational[164, 255], 0.6431372549019608], 
           NCache[
            Rational[4, 255], 0.01568627450980392]], PointSize[
          0.003666666666666667], AbsoluteThickness[1.6], Opacity[0.12], 
          
          StyleBox[
           LineBox[{{0., 0.}, {1., -0.98}, {2., -1.8000000000000003`}, {
            3., -2.1999999999999997`}}],
           FontFamily->"Helvetica",
           FontSize->18]}, 
         {RGBColor[
           NCache[
            Rational[84, 85], 0.9882352941176471], 
           NCache[
            Rational[164, 255], 0.6431372549019608], 
           NCache[
            Rational[4, 255], 0.01568627450980392]], PointSize[
          0.003666666666666667], AbsoluteThickness[1.6], Opacity[0.12], 
          
          StyleBox[
           LineBox[{{0., 0.}, {1., -0.9000000000000001}, {
            2., -1.7600000000000002`}, {3., -2.24}}],
           FontFamily->"Helvetica",
           FontSize->18]}, 
         {RGBColor[
           NCache[
            Rational[84, 85], 0.9882352941176471], 
           NCache[
            Rational[164, 255], 0.6431372549019608], 
           NCache[
            Rational[4, 255], 0.01568627450980392]], PointSize[
          0.003666666666666667], AbsoluteThickness[1.6], Opacity[0.12], 
          
          StyleBox[
           LineBox[{{0., 0.}, {1., -0.96}, {2., -1.7999999999999998`}, {
            3., -2.24}}],
           FontFamily->"Helvetica",
           FontSize->18]}, 
         {RGBColor[
           NCache[
            Rational[84, 85], 0.9882352941176471], 
           NCache[
            Rational[164, 255], 0.6431372549019608], 
           NCache[
            Rational[4, 255], 0.01568627450980392]], PointSize[
          0.003666666666666667], AbsoluteThickness[1.6], Opacity[0.12], 
          
          StyleBox[
           LineBox[{{0., 0.}, {1., -0.88}, {2., -1.7799999999999998`}, {
            3., -2.26}}],
           FontFamily->"Helvetica",
           FontSize->18]}, 
         {RGBColor[
           NCache[
            Rational[84, 85], 0.9882352941176471], 
           NCache[
            Rational[164, 255], 0.6431372549019608], 
           NCache[
            Rational[4, 255], 0.01568627450980392]], PointSize[
          0.003666666666666667], AbsoluteThickness[1.6], Opacity[0.12], 
          
          StyleBox[
           LineBox[{{0., 0.}, {1., -0.8600000000000001}, {
            2., -1.7200000000000002`}, {3., -2.24}}],
           FontFamily->"Helvetica",
           FontSize->18]}, 
         {RGBColor[
           NCache[
            Rational[84, 85], 0.9882352941176471], 
           NCache[
            Rational[164, 255], 0.6431372549019608], 
           NCache[
            Rational[4, 255], 0.01568627450980392]], PointSize[
          0.003666666666666667], AbsoluteThickness[1.6], Opacity[0.12], 
          
          StyleBox[
           LineBox[{{0., 0.}, {1., -0.98}, {2., -1.6400000000000001`}, {
            3., -1.8599999999999999`}}],
           FontFamily->"Helvetica",
           FontSize->18]}, 
         {RGBColor[
           NCache[
            Rational[84, 85], 0.9882352941176471], 
           NCache[
            Rational[164, 255], 0.6431372549019608], 
           NCache[
            Rational[4, 255], 0.01568627450980392]], PointSize[
          0.003666666666666667], AbsoluteThickness[1.6], Opacity[0.12], 
          
          StyleBox[
           LineBox[{{0., 0.}, {1., -0.8999999999999999}, {2., -1.6}, {
            3., -1.8599999999999999`}}],
           FontFamily->"Helvetica",
           FontSize->18]}, 
         {RGBColor[
           NCache[
            Rational[84, 85], 0.9882352941176471], 
           NCache[
            Rational[164, 255], 0.6431372549019608], 
           NCache[
            Rational[4, 255], 0.01568627450980392]], PointSize[
          0.003666666666666667], AbsoluteThickness[1.6], Opacity[0.12], 
          
          StyleBox[
           LineBox[{{0., 0.}, {1., -1.02}, {2., -1.8600000000000003`}, {
            3., -2.2199999999999998`}}],
           FontFamily->"Helvetica",
           FontSize->18]}, 
         {RGBColor[
           NCache[
            Rational[84, 85], 0.9882352941176471], 
           NCache[
            Rational[164, 255], 0.6431372549019608], 
           NCache[
            Rational[4, 255], 0.01568627450980392]], PointSize[
          0.003666666666666667], AbsoluteThickness[1.6], Opacity[0.12], 
          
          StyleBox[
           LineBox[{{0., 0.}, {1., -0.98}, {2., -1.8600000000000003`}, {
            3., -2.24}}],
           FontFamily->"Helvetica",
           FontSize->18]}, 
         {RGBColor[
           NCache[
            Rational[84, 85], 0.9882352941176471], 
           NCache[
            Rational[164, 255], 0.6431372549019608], 
           NCache[
            Rational[4, 255], 0.01568627450980392]], PointSize[
          0.003666666666666667], AbsoluteThickness[1.6], Opacity[0.12], 
          
          StyleBox[
           LineBox[{{0., 0.}, {1., -0.9199999999999997}, {2., -1.7}, {
            3., -1.9999999999999998`}}],
           FontFamily->"Helvetica",
           FontSize->18]}, 
         {RGBColor[
           NCache[
            Rational[84, 85], 0.9882352941176471], 
           NCache[
            Rational[164, 255], 0.6431372549019608], 
           NCache[
            Rational[4, 255], 0.01568627450980392]], PointSize[
          0.003666666666666667], AbsoluteThickness[1.6], Opacity[0.12], 
          
          StyleBox[
           LineBox[{{0., 0.}, {1., -0.9600000000000002}, {2., -1.82}, {
            3., -2.2800000000000002`}}],
           FontFamily->"Helvetica",
           FontSize->18]}, 
         {RGBColor[
           NCache[
            Rational[84, 85], 0.9882352941176471], 
           NCache[
            Rational[164, 255], 0.6431372549019608], 
           NCache[
            Rational[4, 255], 0.01568627450980392]], PointSize[
          0.003666666666666667], AbsoluteThickness[1.6], Opacity[0.12], 
          
          StyleBox[
           LineBox[{{0., 0.}, {1., -1.02}, {2., -1.8199999999999998`}, {
            3., -2.1599999999999997`}}],
           FontFamily->"Helvetica",
           FontSize->18]}, 
         {RGBColor[
           NCache[
            Rational[84, 85], 0.9882352941176471], 
           NCache[
            Rational[164, 255], 0.6431372549019608], 
           NCache[
            Rational[4, 255], 0.01568627450980392]], PointSize[
          0.003666666666666667], AbsoluteThickness[1.6], Opacity[0.12], 
          
          StyleBox[
           LineBox[{{0., 0.}, {1., -1.}, {2., -1.7999999999999998`}, {
            3., -2.16}}],
           FontFamily->"Helvetica",
           FontSize->18]}, 
         {RGBColor[
           NCache[
            Rational[84, 85], 0.9882352941176471], 
           NCache[
            Rational[164, 255], 0.6431372549019608], 
           NCache[
            Rational[4, 255], 0.01568627450980392]], PointSize[
          0.003666666666666667], AbsoluteThickness[1.6], Opacity[0.12], 
          
          StyleBox[
           LineBox[{{0., 0.}, {1., -0.9}, {2., -1.8199999999999998`}, {
            3., -2.32}}],
           FontFamily->"Helvetica",
           FontSize->18]}, 
         {RGBColor[
           NCache[
            Rational[84, 85], 0.9882352941176471], 
           NCache[
            Rational[164, 255], 0.6431372549019608], 
           NCache[
            Rational[4, 255], 0.01568627450980392]], PointSize[
          0.003666666666666667], AbsoluteThickness[1.6], Opacity[0.12], 
          
          StyleBox[
           LineBox[{{0., 0.}, {1., -1.02}, {2., -1.8200000000000003`}, {
            3., -2.1400000000000006`}}],
           FontFamily->"Helvetica",
           FontSize->18]}, 
         {RGBColor[
           NCache[
            Rational[84, 85], 0.9882352941176471], 
           NCache[
            Rational[164, 255], 0.6431372549019608], 
           NCache[
            Rational[4, 255], 0.01568627450980392]], PointSize[
          0.003666666666666667], AbsoluteThickness[1.6], Opacity[0.12], 
          
          StyleBox[
           LineBox[{{0., 0.}, {1., -0.88}, {2., -1.7599999999999998`}, {
            3., -2.26}}],
           FontFamily->"Helvetica",
           FontSize->18]}, 
         {RGBColor[
           NCache[
            Rational[84, 85], 0.9882352941176471], 
           NCache[
            Rational[164, 255], 0.6431372549019608], 
           NCache[
            Rational[4, 255], 0.01568627450980392]], PointSize[
          0.003666666666666667], AbsoluteThickness[1.6], Opacity[0.12], 
          
          StyleBox[
           LineBox[{{0., 0.}, {1., -0.94}, {2., -1.6599999999999997`}, {
            3., -1.8999999999999995`}}],
           FontFamily->"Helvetica",
           FontSize->18]}, 
         {RGBColor[
           NCache[
            Rational[84, 85], 0.9882352941176471], 
           NCache[
            Rational[164, 255], 0.6431372549019608], 
           NCache[
            Rational[4, 255], 0.01568627450980392]], PointSize[
          0.003666666666666667], AbsoluteThickness[1.6], Opacity[0.12], 
          
          StyleBox[
           LineBox[{{0., 0.}, {1., -0.9600000000000002}, {2., -1.82}, {
            3., -2.2199999999999998`}}],
           FontFamily->"Helvetica",
           FontSize->18]}, 
         {RGBColor[
           NCache[
            Rational[84, 85], 0.9882352941176471], 
           NCache[
            Rational[164, 255], 0.6431372549019608], 
           NCache[
            Rational[4, 255], 0.01568627450980392]], PointSize[
          0.003666666666666667], AbsoluteThickness[1.6], Opacity[0.12], 
          
          StyleBox[
           LineBox[{{0., 0.}, {1., -0.9199999999999999}, {
            2., -1.7999999999999998`}, {3., -2.2600000000000002`}}],
           FontFamily->"Helvetica",
           FontSize->18]}, 
         {RGBColor[
           NCache[
            Rational[84, 85], 0.9882352941176471], 
           NCache[
            Rational[164, 255], 0.6431372549019608], 
           NCache[
            Rational[4, 255], 0.01568627450980392]], PointSize[
          0.003666666666666667], AbsoluteThickness[1.6], Opacity[0.12], 
          
          StyleBox[
           LineBox[{{0., 0.}, {1., -0.8800000000000001}, {2., -1.8}, {
            3., -2.3}}],
           FontFamily->"Helvetica",
           FontSize->18]}, 
         {RGBColor[
           NCache[
            Rational[84, 85], 0.9882352941176471], 
           NCache[
            Rational[164, 255], 0.6431372549019608], 
           NCache[
            Rational[4, 255], 0.01568627450980392]], PointSize[
          0.003666666666666667], AbsoluteThickness[1.6], Opacity[0.12], 
          
          StyleBox[
           LineBox[{{0., 0.}, {1., -0.98}, {2., -1.7799999999999998`}, {
            3., -2.14}}],
           FontFamily->"Helvetica",
           FontSize->18]}, 
         {RGBColor[
           NCache[
            Rational[84, 85], 0.9882352941176471], 
           NCache[
            Rational[164, 255], 0.6431372549019608], 
           NCache[
            Rational[4, 255], 0.01568627450980392]], PointSize[
          0.003666666666666667], AbsoluteThickness[1.6], Opacity[0.12], 
          
          StyleBox[
           LineBox[{{0., 0.}, {1., -0.94}, {2., -1.8399999999999999`}, {
            3., -2.32}}],
           FontFamily->"Helvetica",
           FontSize->18]}, 
         {RGBColor[
           NCache[
            Rational[84, 85], 0.9882352941176471], 
           NCache[
            Rational[164, 255], 0.6431372549019608], 
           NCache[
            Rational[4, 255], 0.01568627450980392]], PointSize[
          0.003666666666666667], AbsoluteThickness[1.6], Opacity[0.12], 
          StyleBox[
           LineBox[{{0., 0.}, {1., -0.98}, {2., -1.7599999999999998`}, {
            3., -2.0999999999999996`}}],
           FontFamily->"Helvetica",
           FontSize->18]}, 
         {RGBColor[
           NCache[
            Rational[84, 85], 0.9882352941176471], 
           NCache[
            Rational[164, 255], 0.6431372549019608], 
           NCache[
            Rational[4, 255], 0.01568627450980392]], PointSize[
          0.003666666666666667], AbsoluteThickness[1.6], Opacity[0.12], 
          
          StyleBox[
           LineBox[{{0., 0.}, {1., -0.9200000000000002}, {2., -1.66}, {
            3., -1.9400000000000002`}}],
           FontFamily->"Helvetica",
           FontSize->18]}, 
         {RGBColor[
           NCache[
            Rational[84, 85], 0.9882352941176471], 
           NCache[
            Rational[164, 255], 0.6431372549019608], 
           NCache[
            Rational[4, 255], 0.01568627450980392]], PointSize[
          0.003666666666666667], AbsoluteThickness[1.6], Opacity[0.12], 
          
          StyleBox[
           LineBox[{{0., 0.}, {1., -0.94}, {2., -1.6600000000000001`}, {
            3., -1.98}}],
           FontFamily->"Helvetica",
           FontSize->18]}, 
         {RGBColor[
           NCache[
            Rational[84, 85], 0.9882352941176471], 
           NCache[
            Rational[164, 255], 0.6431372549019608], 
           NCache[
            Rational[4, 255], 0.01568627450980392]], PointSize[
          0.003666666666666667], AbsoluteThickness[1.6], Opacity[0.12], 
          
          StyleBox[
           LineBox[{{0., 0.}, {1., -0.98}, {2., -1.7000000000000002`}, {
            3., -1.9799999999999995`}}],
           FontFamily->"Helvetica",
           FontSize->18]}, 
         {RGBColor[
           NCache[
            Rational[84, 85], 0.9882352941176471], 
           NCache[
            Rational[164, 255], 0.6431372549019608], 
           NCache[
            Rational[4, 255], 0.01568627450980392]], PointSize[
          0.003666666666666667], AbsoluteThickness[1.6], Opacity[0.12], 
          
          StyleBox[
           LineBox[{{0., 0.}, {1., -0.98}, {2., -1.7599999999999998`}, {
            3., -2.12}}],
           FontFamily->"Helvetica",
           FontSize->18]}, 
         {RGBColor[
           NCache[
            Rational[84, 85], 0.9882352941176471], 
           NCache[
            Rational[164, 255], 0.6431372549019608], 
           NCache[
            Rational[4, 255], 0.01568627450980392]], PointSize[
          0.003666666666666667], AbsoluteThickness[1.6], Opacity[0.12], 
          
          StyleBox[
           LineBox[{{0., 0.}, {1., -0.9199999999999999}, {2., -1.56}, {
            3., -1.7799999999999998`}}],
           FontFamily->"Helvetica",
           FontSize->18]}, 
         {RGBColor[
           NCache[
            Rational[84, 85], 0.9882352941176471], 
           NCache[
            Rational[164, 255], 0.6431372549019608], 
           NCache[
            Rational[4, 255], 0.01568627450980392]], PointSize[
          0.003666666666666667], AbsoluteThickness[1.6], Opacity[0.12], 
          
          StyleBox[
           LineBox[{{0., 0.}, {1., -0.98}, {2., -1.8000000000000003`}, {
            3., -2.2400000000000007`}}],
           FontFamily->"Helvetica",
           FontSize->18]}, 
         {RGBColor[
           NCache[
            Rational[84, 85], 0.9882352941176471], 
           NCache[
            Rational[164, 255], 0.6431372549019608], 
           NCache[
            Rational[4, 255], 0.01568627450980392]], PointSize[
          0.003666666666666667], AbsoluteThickness[1.6], Opacity[0.12], 
          
          StyleBox[
           LineBox[{{0., 0.}, {1., -1.}, {2., -1.8200000000000003`}, {
            3., -2.26}}],
           FontFamily->"Helvetica",
           FontSize->18]}, 
         {RGBColor[
           NCache[
            Rational[84, 85], 0.9882352941176471], 
           NCache[
            Rational[164, 255], 0.6431372549019608], 
           NCache[
            Rational[4, 255], 0.01568627450980392]], PointSize[
          0.003666666666666667], AbsoluteThickness[1.6], Opacity[0.12], 
          
          StyleBox[
           LineBox[{{0., 0.}, {1., -0.9800000000000002}, {2., -1.86}, {
            3., -2.2799999999999994`}}],
           FontFamily->"Helvetica",
           FontSize->18]}, 
         {RGBColor[
           NCache[
            Rational[84, 85], 0.9882352941176471], 
           NCache[
            Rational[164, 255], 0.6431372549019608], 
           NCache[
            Rational[4, 255], 0.01568627450980392]], PointSize[
          0.003666666666666667], AbsoluteThickness[1.6], Opacity[0.12], 
          
          StyleBox[
           LineBox[{{0., 0.}, {1., -0.96}, {2., -1.7999999999999998`}, {
            3., -2.24}}],
           FontFamily->"Helvetica",
           FontSize->18]}, 
         {RGBColor[
           NCache[
            Rational[84, 85], 0.9882352941176471], 
           NCache[
            Rational[164, 255], 0.6431372549019608], 
           NCache[
            Rational[4, 255], 0.01568627450980392]], PointSize[
          0.003666666666666667], AbsoluteThickness[1.6], Opacity[0.12], 
          
          StyleBox[
           LineBox[{{0., 0.}, {1., -0.96}, {2., -1.6599999999999997`}, {
            3., -1.9199999999999995`}}],
           FontFamily->"Helvetica",
           FontSize->18]}, 
         {RGBColor[
           NCache[
            Rational[84, 85], 0.9882352941176471], 
           NCache[
            Rational[164, 255], 0.6431372549019608], 
           NCache[
            Rational[4, 255], 0.01568627450980392]], PointSize[
          0.003666666666666667], AbsoluteThickness[1.6], Opacity[0.12], 
          
          StyleBox[
           LineBox[{{0., 0.}, {1., -0.96}, {2., -1.7200000000000002`}, {
            3., -2.02}}],
           FontFamily->"Helvetica",
           FontSize->18]}, 
         {RGBColor[
           NCache[
            Rational[84, 85], 0.9882352941176471], 
           NCache[
            Rational[164, 255], 0.6431372549019608], 
           NCache[
            Rational[4, 255], 0.01568627450980392]], PointSize[
          0.003666666666666667], AbsoluteThickness[1.6], Opacity[0.12], 
          
          StyleBox[
           LineBox[{{0., 0.}, {1., -0.98}, {2., -1.8000000000000003`}, {
            3., -2.14}}],
           FontFamily->"Helvetica",
           FontSize->18]}, 
         {RGBColor[
           NCache[
            Rational[84, 85], 0.9882352941176471], 
           NCache[
            Rational[164, 255], 0.6431372549019608], 
           NCache[
            Rational[4, 255], 0.01568627450980392]], PointSize[
          0.003666666666666667], AbsoluteThickness[1.6], Opacity[0.12], 
          
          StyleBox[
           LineBox[{{0., 0.}, {1., -0.98}, {2., -1.6399999999999997`}, {
            3., -1.8399999999999999`}}],
           FontFamily->"Helvetica",
           FontSize->18]}, 
         {RGBColor[
           NCache[
            Rational[84, 85], 0.9882352941176471], 
           NCache[
            Rational[164, 255], 0.6431372549019608], 
           NCache[
            Rational[4, 255], 0.01568627450980392]], PointSize[
          0.003666666666666667], AbsoluteThickness[1.6], Opacity[0.12], 
          
          StyleBox[
           LineBox[{{0., 0.}, {1., -0.96}, {2., -1.8599999999999999`}, {
            3., -2.3000000000000003`}}],
           FontFamily->"Helvetica",
           FontSize->18]}, 
         {RGBColor[
           NCache[
            Rational[84, 85], 0.9882352941176471], 
           NCache[
            Rational[164, 255], 0.6431372549019608], 
           NCache[
            Rational[4, 255], 0.01568627450980392]], PointSize[
          0.003666666666666667], AbsoluteThickness[1.6], Opacity[0.12], 
          
          StyleBox[
           LineBox[{{0., 0.}, {1., -0.9400000000000004}, {
            2., -1.6800000000000006`}, {3., -1.9000000000000004`}}],
           FontFamily->"Helvetica",
           FontSize->18]}, 
         {RGBColor[
           NCache[
            Rational[84, 85], 0.9882352941176471], 
           NCache[
            Rational[164, 255], 0.6431372549019608], 
           NCache[
            Rational[4, 255], 0.01568627450980392]], PointSize[
          0.003666666666666667], AbsoluteThickness[1.6], Opacity[0.12], 
          
          StyleBox[
           LineBox[{{0., 0.}, {1., -1.02}, {2., -1.8399999999999999`}, {
            3., -2.24}}],
           FontFamily->"Helvetica",
           FontSize->18]}, 
         {RGBColor[
           NCache[
            Rational[84, 85], 0.9882352941176471], 
           NCache[
            Rational[164, 255], 0.6431372549019608], 
           NCache[
            Rational[4, 255], 0.01568627450980392]], PointSize[
          0.003666666666666667], AbsoluteThickness[1.6], Opacity[0.12], 
          
          StyleBox[
           LineBox[{{0., 0.}, {1., -0.96}, {2., -1.7400000000000002`}, {
            3., -2.0999999999999996`}}],
           FontFamily->"Helvetica",
           FontSize->18]}, 
         {RGBColor[
           NCache[
            Rational[84, 85], 0.9882352941176471], 
           NCache[
            Rational[164, 255], 0.6431372549019608], 
           NCache[
            Rational[4, 255], 0.01568627450980392]], PointSize[
          0.003666666666666667], AbsoluteThickness[1.6], Opacity[0.12], 
          
          StyleBox[
           LineBox[{{0., 0.}, {1., -0.9200000000000002}, {2., -1.64}, {
            3., -1.86}}],
           FontFamily->"Helvetica",
           FontSize->18]}, 
         {RGBColor[
           NCache[
            Rational[84, 85], 0.9882352941176471], 
           NCache[
            Rational[164, 255], 0.6431372549019608], 
           NCache[
            Rational[4, 255], 0.01568627450980392]], PointSize[
          0.003666666666666667], AbsoluteThickness[1.6], Opacity[0.12], 
          
          StyleBox[
           LineBox[{{0., 0.}, {1., -0.9200000000000002}, {
            2., -1.6199999999999999`}, {3., -1.8800000000000001`}}],
           FontFamily->"Helvetica",
           FontSize->18]}, 
         {RGBColor[
           NCache[
            Rational[84, 85], 0.9882352941176471], 
           NCache[
            Rational[164, 255], 0.6431372549019608], 
           NCache[
            Rational[4, 255], 0.01568627450980392]], PointSize[
          0.003666666666666667], AbsoluteThickness[1.6], Opacity[0.12], 
          
          StyleBox[
           LineBox[{{0., 0.}, {1., -0.9600000000000002}, {2., -1.74}, {
            3., -2.1399999999999997`}}],
           FontFamily->"Helvetica",
           FontSize->18]}, 
         {RGBColor[
           NCache[
            Rational[84, 85], 0.9882352941176471], 
           NCache[
            Rational[164, 255], 0.6431372549019608], 
           NCache[
            Rational[4, 255], 0.01568627450980392]], PointSize[
          0.003666666666666667], AbsoluteThickness[1.6], Opacity[0.12], 
          
          StyleBox[
           LineBox[{{0., 0.}, {1., -0.96}, {2., -1.7599999999999998`}, {
            3., -2.1399999999999997`}}],
           FontFamily->"Helvetica",
           FontSize->18]}, 
         {RGBColor[
           NCache[
            Rational[84, 85], 0.9882352941176471], 
           NCache[
            Rational[164, 255], 0.6431372549019608], 
           NCache[
            Rational[4, 255], 0.01568627450980392]], PointSize[
          0.003666666666666667], AbsoluteThickness[1.6], Opacity[0.12],
[truncated: 12,567,236 more chars]
