# Supplementary material for: Systems approach reveals photosensitivity and PER2 level as determinants of clock‐modulator efficacy
Source: Mol Syst Biol. 2019 Jul 8;15(7):e8838. doi: 10.15252/msb.20198838 (PMC6613017; doi:10.15252/msb.20198838)
Supplement: Supplementary file 8 — Code EV1 [file MSB-15-e8838-s008.zip › MSB-19-8838_CodeEV1/parameter_estimation_simulated_annealing.nb]

(* Content-type: application/vnd.wolfram.mathematica *)

(*** Wolfram Notebook File ***)
(* http://www.wolfram.com/nb *)

(* CreatedBy='Mathematica 11.0' *)

(*CacheID: 234*)
(* Internal cache information:
NotebookFileLineBreakTest
NotebookFileLineBreakTest
NotebookDataPosition[       158,          7]
NotebookDataLength[    725021,      16147]
NotebookOptionsPosition[    724511,      16129]
NotebookOutlinePosition[    724853,      16144]
CellTagsIndexPosition[    724810,      16141]
WindowFrame->Normal*)

(* Beginning of Notebook Content *)
Notebook[{
Cell[BoxData[
 StyleBox[
  RowBox[{
  "The", " ", "code", " ", "for", " ", "estimating", " ", "the", " ", 
   "parameters", " ", "of", " ", "gating", " ", "and", " ", "adaptation", " ",
    "using", " ", "simulated", " ", "annealing", " ", "methods", " ", 
   RowBox[{"(", 
    RowBox[{
     RowBox[{"Gonzalez", " ", "et", " ", "al"}], ",", " ", "Bioinformatics", 
     ",", " ", "2007"}], ")"}]}], "Title"]], "Input",
 CellChangeTimes->{{3.763609452685647*^9, 3.763609515100753*^9}, 
   3.7636228008192663`*^9},ExpressionUUID->"66ac4e4c-2250-4893-8c64-\
19b03c285954"],

Cell[BoxData[
 StyleBox[
  RowBox[{" ", 
   RowBox[{
   "Detailed", " ", "description", " ", "of", " ", "the", " ", "parameter", 
    " ", "estimation", " ", "procedure", " ", "using", " ", "simulated", " ", 
    "annealing", " ", "can", " ", "be", " ", "found", " ", "in", " ", 
    "Materials", " ", "and", " ", "Methods", " ", "and", " ", "Fig", " ", 
    RowBox[{"EV2A", "."}]}]}], "Subsubtitle"]], "Input",
 CellChangeTimes->{{3.7636108032446113`*^9, 3.763610829938628*^9}, {
  3.7636234984912977`*^9, 
  3.7636235035241194`*^9}},ExpressionUUID->"1f69e4fb-0627-463f-b02c-\
8e547b2c5a62"],

Cell[BoxData[
 RowBox[{
  RowBox[{"(*", 
   RowBox[{
   "collection", " ", "of", " ", "the", " ", "estimated", " ", "parameter", 
    " ", "set", " ", "of", " ", "gating", " ", "and", " ", "adaptation"}], 
   "*)"}], "\[IndentingNewLine]", 
  RowBox[{
   RowBox[{
    RowBox[{"result1", "=", 
     RowBox[{"{", "}"}]}], ";"}], "\[IndentingNewLine]", 
   RowBox[{"(*", 
    RowBox[{"colection", " ", "of", " ", 
     RowBox[{"{", 
      RowBox[{"cost", ",", " ", "temperature", ",", " ", 
       RowBox[{"iteration", " ", "number"}], ",", " ", 
       RowBox[{
       "which", " ", "is", " ", "needed", " ", "to", " ", "make", " ", "the", 
        " ", "model", " ", "to", " ", "be", " ", "entrained", " ", 
        RowBox[{"LD12", ":", "12"}]}], ",", " ", 
       RowBox[{
       "the", " ", "number", " ", "of", " ", "estimated", " ", "parameter", 
        " ", "sets"}]}], "}"}]}], "*)"}], "\[IndentingNewLine]", 
   RowBox[{
    RowBox[{"result2", "=", 
     RowBox[{"{", "}"}]}], ";"}], "\[IndentingNewLine]", 
   RowBox[{"(*", 
    RowBox[{
    "collection", " ", "of", " ", "the", " ", "estimated", " ", "phsae", " ", 
     "shifts", " ", "induced", " ", "by", " ", "LD", " ", "dosing"}], "*)"}], 
   "\[IndentingNewLine]", 
   RowBox[{
    RowBox[{"result3", "=", 
     RowBox[{"{", "}"}]}], ";"}], "\[IndentingNewLine]", 
   RowBox[{"(*", 
    RowBox[{
    "collection", " ", "of", " ", "the", " ", "estimated", " ", "PRC", " ", 
     "to", " ", "6.7", " ", "h", " ", "light", " ", "PULSE"}], "*)"}], 
   "\[IndentingNewLine]", 
   RowBox[{
    RowBox[{"result4", "=", 
     RowBox[{"{", "}"}]}], ";"}], "\[IndentingNewLine]", 
   "\[IndentingNewLine]", 
   RowBox[{
    RowBox[{"For", "[", 
     RowBox[{
      RowBox[{"wb", "=", "1"}], ",", 
      RowBox[{"wb", "<", "101"}], ",", 
      RowBox[{"wb", "++"}], ",", "\[IndentingNewLine]", 
      RowBox[{
       RowBox[{"iteration", "=", "0"}], ";", "\[IndentingNewLine]", 
       "\[IndentingNewLine]", 
       RowBox[{"(*", 
        RowBox[{"initial", " ", "cost"}], "*)"}], "\[IndentingNewLine]", 
       RowBox[{"value", "=", "100000"}], ";", "\[IndentingNewLine]", 
       RowBox[{"(*", 
        RowBox[{"initial", " ", "temperature"}], "*)"}], 
       "\[IndentingNewLine]", 
       RowBox[{"temp", "=", "1"}], ";", "\[IndentingNewLine]", 
       "\[IndentingNewLine]", 
       RowBox[{"(*", 
        RowBox[{"initial", " ", "parameter", " ", "set"}], "*)"}], 
       "\[IndentingNewLine]", 
       RowBox[{"initial1", "=", 
        RowBox[{"{", 
         RowBox[{
          RowBox[{"RandomReal", "[", 
           RowBox[{"{", 
            RowBox[{"3", ",", "14"}], "}"}], "]"}], ",", 
          RowBox[{"RandomReal", "[", 
           RowBox[{"{", 
            RowBox[{"2", ",", "5"}], "}"}], "]"}]}], "}"}]}], ";", 
       "\[IndentingNewLine]", 
       RowBox[{"init2", "=", 
        RowBox[{"RandomReal", "[", 
         RowBox[{"{", 
          RowBox[{"0", ",", "0.06"}], "}"}], "]"}]}], ";", 
       "\[IndentingNewLine]", 
       RowBox[{"initial2", "=", 
        RowBox[{"{", 
         RowBox[{"init2", ",", 
          RowBox[{"RandomReal", "[", 
           RowBox[{"{", 
            RowBox[{"init2", ",", "0.12"}], "}"}], "]"}]}], "}"}]}], ";", 
       "\[IndentingNewLine]", 
       RowBox[{"scale", "=", 
        RowBox[{"initial1", "[", 
         RowBox[{"[", "1", "]"}], "]"}]}], ";", "\[IndentingNewLine]", 
       RowBox[{"exponent", "=", 
        RowBox[{"initial1", "[", 
         RowBox[{"[", "2", "]"}], "]"}]}], ";", "\[IndentingNewLine]", 
       RowBox[{"perconst1", "=", 
        RowBox[{"initial2", "[", 
         RowBox[{"[", "1", "]"}], "]"}]}], ";", "\[IndentingNewLine]", 
       RowBox[{"perconst2", "=", 
        RowBox[{"initial2", "[", 
         RowBox[{"[", "2", "]"}], "]"}]}], ";", "\[IndentingNewLine]", 
       RowBox[{"interval", "=", 
        RowBox[{"RandomInteger", "[", 
         RowBox[{"{", 
          RowBox[{"0", ",", "24"}], "}"}], "]"}]}], ";", 
       "\[IndentingNewLine]", 
       RowBox[{"rotate", "=", 
        RowBox[{"Mod", "[", 
         RowBox[{
          RowBox[{
           RowBox[{"RandomInteger", "[", 
            RowBox[{"{", 
             RowBox[{"0", ",", "24"}], "}"}], "]"}], "*", "100"}], ",", 
          "2400"}], "]"}]}], ";", "\[IndentingNewLine]", 
       "\[IndentingNewLine]", 
       RowBox[{"imInit11", "=", 
        RowBox[{"{", 
         RowBox[{
          RowBox[{"{", 
           RowBox[{
            RowBox[{"{", 
             RowBox[{
              RowBox[{"{", 
               RowBox[{
                RowBox[{"{", 
                 RowBox[{
                  RowBox[{"{", "0.`", "}"}], ",", 
                  RowBox[{"{", "0.3420612363991834`", "}"}]}], "}"}], ",", 
                RowBox[{"{", 
                 RowBox[{
                  RowBox[{"{", "0.`", "}"}], ",", 
                  RowBox[{"{", "8.179771245758342`", "}"}]}], "}"}]}], "}"}], 
              ",", 
              RowBox[{"{", 
               RowBox[{
                RowBox[{"{", 
                 RowBox[{
                  RowBox[{"{", "50.57941320972072`", "}"}], ",", 
                  RowBox[{"{", "0.`", "}"}]}], "}"}], ",", 
                RowBox[{"{", 
                 RowBox[{
                  RowBox[{"{", "3.084858510765489`", "}"}], ",", 
                  RowBox[{"{", "0.`", "}"}]}], "}"}]}], "}"}], ",", 
              RowBox[{"{", 
               RowBox[{
                RowBox[{"{", 
                 RowBox[{
                  RowBox[{"{", "0.0985802410460628`", "}"}], ",", 
                  RowBox[{"{", "0.`", "}"}]}], "}"}], ",", 
                RowBox[{"{", 
                 RowBox[{
                  RowBox[{"{", "1.3084555441370038`", "}"}], ",", 
                  RowBox[{"{", "0.`", "}"}]}], "}"}]}], "}"}], ",", 
              RowBox[{"{", 
               RowBox[{
                RowBox[{"{", 
                 RowBox[{
                  RowBox[{"{", "0.`", "}"}], ",", 
                  RowBox[{"{", "0.`", "}"}]}], "}"}], ",", 
                RowBox[{"{", 
                 RowBox[{
                  RowBox[{"{", "0.`", "}"}], ",", 
                  RowBox[{"{", "0.`", "}"}]}], "}"}]}], "}"}]}], "}"}], ",", 
            RowBox[{"{", 
             RowBox[{
              RowBox[{"{", 
               RowBox[{
                RowBox[{"{", 
                 RowBox[{
                  RowBox[{"{", "41.165766704888945`", "}"}], ",", 
                  RowBox[{"{", "0.`", "}"}]}], "}"}], ",", 
                RowBox[{"{", 
                 RowBox[{
                  RowBox[{"{", "0.015608382491794207`", "}"}], ",", 
                  RowBox[{"{", "8.720885301950966`", "}"}]}], "}"}]}], "}"}], 
              ",", 
              RowBox[{"{", 
               RowBox[{
                RowBox[{"{", 
                 RowBox[{
                  RowBox[{"{", "0.`", "}"}], ",", 
                  RowBox[{"{", "0.`", "}"}]}], "}"}], ",", 
                RowBox[{"{", 
                 RowBox[{
                  RowBox[{"{", "0.`", "}"}], ",", 
                  RowBox[{"{", "0.`", "}"}]}], "}"}]}], "}"}], ",", 
              RowBox[{"{", 
               RowBox[{
                RowBox[{"{", 
                 RowBox[{
                  RowBox[{"{", "0.`", "}"}], ",", 
                  RowBox[{"{", "0.`", "}"}]}], "}"}], ",", 
                RowBox[{"{", 
                 RowBox[{
                  RowBox[{"{", "0.`", "}"}], ",", 
                  RowBox[{"{", "0.`", "}"}]}], "}"}]}], "}"}], ",", 
              RowBox[{"{", 
               RowBox[{
                RowBox[{"{", 
                 RowBox[{
                  RowBox[{"{", "0.`", "}"}], ",", 
                  RowBox[{"{", "0.`", "}"}]}], "}"}], ",", 
                RowBox[{"{", 
                 RowBox[{
                  RowBox[{"{", "0.`", "}"}], ",", 
                  RowBox[{"{", "0.`", "}"}]}], "}"}]}], "}"}]}], "}"}], ",", 
            RowBox[{"{", 
             RowBox[{
              RowBox[{"{", 
               RowBox[{
                RowBox[{"{", 
                 RowBox[{
                  RowBox[{"{", "46.57213430901654`", "}"}], ",", 
                  RowBox[{"{", "0.`", "}"}]}], "}"}], ",", 
                RowBox[{"{", 
                 RowBox[{
                  RowBox[{"{", "0.0031953005375601647`", "}"}], ",", 
                  RowBox[{"{", "1.36799289498887`", "}"}]}], "}"}]}], "}"}], 
              ",", 
              RowBox[{"{", 
               RowBox[{
                RowBox[{"{", 
                 RowBox[{
                  RowBox[{"{", "0.`", "}"}], ",", 
                  RowBox[{"{", "0.`", "}"}]}], "}"}], ",", 
                RowBox[{"{", 
                 RowBox[{
                  RowBox[{"{", "0.`", "}"}], ",", 
                  RowBox[{"{", "0.`", "}"}]}], "}"}]}], "}"}], ",", 
              RowBox[{"{", 
               RowBox[{
                RowBox[{"{", 
                 RowBox[{
                  RowBox[{"{", "0.`", "}"}], ",", 
                  RowBox[{"{", "0.`", "}"}]}], "}"}], ",", 
                RowBox[{"{", 
                 RowBox[{
                  RowBox[{"{", "0.`", "}"}], ",", 
                  RowBox[{"{", "0.`", "}"}]}], "}"}]}], "}"}], ",", 
              RowBox[{"{", 
               RowBox[{
                RowBox[{"{", 
                 RowBox[{
                  RowBox[{"{", "0.`", "}"}], ",", 
                  RowBox[{"{", "0.`", "}"}]}], "}"}], ",", 
                RowBox[{"{", 
                 RowBox[{
                  RowBox[{"{", "0.`", "}"}], ",", 
                  RowBox[{"{", "0.`", "}"}]}], "}"}]}], "}"}]}], "}"}]}], 
           "}"}], ",", 
          RowBox[{"{", 
           RowBox[{
            RowBox[{"{", 
             RowBox[{
              RowBox[{"{", 
               RowBox[{
                RowBox[{"{", 
                 RowBox[{
                  RowBox[{"{", "0.42289800101916825`", "}"}], ",", 
                  RowBox[{"{", "0.`", "}"}]}], "}"}], ",", 
                RowBox[{"{", 
                 RowBox[{
                  RowBox[{"{", "0.`", "}"}], ",", 
                  RowBox[{"{", "0.`", "}"}]}], "}"}]}], "}"}], ",", 
              RowBox[{"{", 
               RowBox[{
                RowBox[{"{", 
                 RowBox[{
                  RowBox[{"{", "1.0925402835728917`", "}"}], ",", 
                  RowBox[{"{", "0.`", "}"}]}], "}"}], ",", 
                RowBox[{"{", 
                 RowBox[{
                  RowBox[{"{", "0.`", "}"}], ",", 
                  RowBox[{"{", "0.`", "}"}]}], "}"}]}], "}"}], ",", 
              RowBox[{"{", 
               RowBox[{
                RowBox[{"{", 
                 RowBox[{
                  RowBox[{"{", "0.`", "}"}], ",", 
                  RowBox[{"{", "0.`", "}"}]}], "}"}], ",", 
                RowBox[{"{", 
                 RowBox[{
                  RowBox[{"{", "0.`", "}"}], ",", 
                  RowBox[{"{", "0.`", "}"}]}], "}"}]}], "}"}], ",", 
              RowBox[{"{", 
               RowBox[{
                RowBox[{"{", 
                 RowBox[{
                  RowBox[{"{", "0.`", "}"}], ",", 
                  RowBox[{"{", "0.`", "}"}]}], "}"}], ",", 
                RowBox[{"{", 
                 RowBox[{
                  RowBox[{"{", "0.`", "}"}], ",", 
                  RowBox[{"{", "0.`", "}"}]}], "}"}]}], "}"}]}], "}"}], ",", 
            RowBox[{"{", 
             RowBox[{
              RowBox[{"{", 
               RowBox[{
                RowBox[{"{", 
                 RowBox[{
                  RowBox[{"{", "0.`", "}"}], ",", 
                  RowBox[{"{", "0.`", "}"}]}], "}"}], ",", 
                RowBox[{"{", 
                 RowBox[{
                  RowBox[{"{", "0.`", "}"}], ",", 
                  RowBox[{"{", "0.`", "}"}]}], "}"}]}], "}"}], ",", 
              RowBox[{"{", 
               RowBox[{
                RowBox[{"{", 
                 RowBox[{
                  RowBox[{"{", "0.`", "}"}], ",", 
                  RowBox[{"{", "0.`", "}"}]}], "}"}], ",", 
                RowBox[{"{", 
                 RowBox[{
                  RowBox[{"{", "0.`", "}"}], ",", 
                  RowBox[{"{", "0.`", "}"}]}], "}"}]}], "}"}], ",", 
              RowBox[{"{", 
               RowBox[{
                RowBox[{"{", 
                 RowBox[{
                  RowBox[{"{", "0.`", "}"}], ",", 
                  RowBox[{"{", "0.`", "}"}]}], "}"}], ",", 
                RowBox[{"{", 
                 RowBox[{
                  RowBox[{"{", "0.`", "}"}], ",", 
                  RowBox[{"{", "0.`", "}"}]}], "}"}]}], "}"}], ",", 
              RowBox[{"{", 
               RowBox[{
                RowBox[{"{", 
                 RowBox[{
                  RowBox[{"{", "0.`", "}"}], ",", 
                  RowBox[{"{", "0.`", "}"}]}], "}"}], ",", 
                RowBox[{"{", 
                 RowBox[{
                  RowBox[{"{", "0.`", "}"}], ",", 
                  RowBox[{"{", "0.`", "}"}]}], "}"}]}], "}"}]}], "}"}], ",", 
            RowBox[{"{", 
             RowBox[{
              RowBox[{"{", 
               RowBox[{
                RowBox[{"{", 
                 RowBox[{
                  RowBox[{"{", "0.`", "}"}], ",", 
                  RowBox[{"{", "0.`", "}"}]}], "}"}], ",", 
                RowBox[{"{", 
                 RowBox[{
                  RowBox[{"{", "0.`", "}"}], ",", 
                  RowBox[{"{", "0.`", "}"}]}], "}"}]}], "}"}], ",", 
              RowBox[{"{", 
               RowBox[{
                RowBox[{"{", 
                 RowBox[{
                  RowBox[{"{", "0.`", "}"}], ",", 
                  RowBox[{"{", "0.`", "}"}]}], "}"}], ",", 
                RowBox[{"{", 
                 RowBox[{
                  RowBox[{"{", "0.`", "}"}], ",", 
                  RowBox[{"{", "0.`", "}"}]}], "}"}]}], "}"}], ",", 
              RowBox[{"{", 
               RowBox[{
                RowBox[{"{", 
                 RowBox[{
                  RowBox[{"{", "0.`", "}"}], ",", 
                  RowBox[{"{", "0.`", "}"}]}], "}"}], ",", 
                RowBox[{"{", 
                 RowBox[{
                  RowBox[{"{", "0.`", "}"}], ",", 
                  RowBox[{"{", "0.`", "}"}]}], "}"}]}], "}"}], ",", 
              RowBox[{"{", 
               RowBox[{
                RowBox[{"{", 
                 RowBox[{
                  RowBox[{"{", "0.`", "}"}], ",", 
                  RowBox[{"{", "0.`", "}"}]}], "}"}], ",", 
                RowBox[{"{", 
                 RowBox[{
                  RowBox[{"{", "0.`", "}"}], ",", 
                  RowBox[{"{", "0.`", "}"}]}], "}"}]}], "}"}]}], "}"}]}], 
           "}"}], ",", 
          RowBox[{"{", 
           RowBox[{
            RowBox[{"{", 
             RowBox[{
              RowBox[{"{", 
               RowBox[{
                RowBox[{"{", 
                 RowBox[{
                  RowBox[{"{", "0.0018172208474570813`", "}"}], ",", 
                  RowBox[{"{", "0.`", "}"}]}], "}"}], ",", 
                RowBox[{"{", 
                 RowBox[{
                  RowBox[{"{", "0.000051969832456607834`", "}"}], ",", 
                  RowBox[{"{", "0.005122234469530184`", "}"}]}], "}"}]}], 
               "}"}], ",", 
              RowBox[{"{", 
               RowBox[{
                RowBox[{"{", 
                 RowBox[{
                  RowBox[{"{", "0.1065745913827944`", "}"}], ",", 
                  RowBox[{"{", "0.`", "}"}]}], "}"}], ",", 
                RowBox[{"{", 
                 RowBox[{
                  RowBox[{"{", "0.0008330734700784042`", "}"}], ",", 
                  RowBox[{"{", "0.0566635532527744`", "}"}]}], "}"}]}], "}"}],
               ",", 
              RowBox[{"{", 
               RowBox[{
                RowBox[{"{", 
                 RowBox[{
                  RowBox[{"{", "0.`", "}"}], ",", 
                  RowBox[{"{", "0.`", "}"}]}], "}"}], ",", 
                RowBox[{"{", 
                 RowBox[{
                  RowBox[{"{", "0.`", "}"}], ",", 
                  RowBox[{"{", "0.`", "}"}]}], "}"}]}], "}"}], ",", 
              RowBox[{"{", 
               RowBox[{
                RowBox[{"{", 
                 RowBox[{
                  RowBox[{"{", "0.`", "}"}], ",", 
                  RowBox[{"{", "0.`", "}"}]}], "}"}], ",", 
                RowBox[{"{", 
                 RowBox[{
                  RowBox[{"{", "0.`", "}"}], ",", 
                  RowBox[{"{", "0.`", "}"}]}], "}"}]}], "}"}]}], "}"}], ",", 
            RowBox[{"{", 
             RowBox[{
              RowBox[{"{", 
               RowBox[{
                RowBox[{"{", 
                 RowBox[{
                  RowBox[{"{", "0.0032917376286310976`", "}"}], ",", 
                  RowBox[{"{", "0.`", "}"}]}], "}"}], ",", 
                RowBox[{"{", 
                 RowBox[{
                  RowBox[{"{", "0.000014996030154730353`", "}"}], ",", 
                  RowBox[{"{", "0.005431344430745013`", "}"}]}], "}"}]}], 
               "}"}], ",", 
              RowBox[{"{", 
               RowBox[{
                RowBox[{"{", 
                 RowBox[{
                  RowBox[{"{", "0.08769094840691996`", "}"}], ",", 
                  RowBox[{"{", "0.`", "}"}]}], "}"}], ",", 
                RowBox[{"{", 
                 RowBox[{
                  RowBox[{"{", "0.0003337441556398164`", "}"}], ",", 
                  RowBox[{"{", "0.05489271181066792`", "}"}]}], "}"}]}], 
               "}"}], ",", 
              RowBox[{"{", 
               RowBox[{
                RowBox[{"{", 
                 RowBox[{
                  RowBox[{"{", "0.`", "}"}], ",", 
                  RowBox[{"{", "0.`", "}"}]}], "}"}], ",", 
                RowBox[{"{", 
                 RowBox[{
                  RowBox[{"{", "0.`", "}"}], ",", 
                  RowBox[{"{", "0.`", "}"}]}], "}"}]}], "}"}], ",", 
              RowBox[{"{", 
               RowBox[{
                RowBox[{"{", 
                 RowBox[{
                  RowBox[{"{", "0.`", "}"}], ",", 
                  RowBox[{"{", "0.`", "}"}]}], "}"}], ",", 
                RowBox[{"{", 
                 RowBox[{
                  RowBox[{"{", "0.`", "}"}], ",", 
                  RowBox[{"{", "0.`", "}"}]}], "}"}]}], "}"}]}], "}"}], ",", 
            RowBox[{"{", 
             RowBox[{
              RowBox[{"{", 
               RowBox[{
                RowBox[{"{", 
                 RowBox[{
                  RowBox[{"{", "0.0034854600146215606`", "}"}], ",", 
                  RowBox[{"{", "0.`", "}"}]}], "}"}], ",", 
                RowBox[{"{", 
                 RowBox[{
                  RowBox[{"{", "0.00001543121168014226`", "}"}], ",", 
                  RowBox[{"{", "0.005104574272816484`", "}"}]}], "}"}]}], 
               "}"}], ",", 
              RowBox[{"{", 
               RowBox[{
                RowBox[{"{", 
                 RowBox[{
                  RowBox[{"{", "0.09387578379334667`", "}"}], ",", 
                  RowBox[{"{", "0.`", "}"}]}], "}"}], ",", 
                RowBox[{"{", 
                 RowBox[{
                  RowBox[{"{", "0.0003536110985068703`", "}"}], ",", 
                  RowBox[{"{", "0.053591842109765024`", "}"}]}], "}"}]}], 
               "}"}], ",", 
              RowBox[{"{", 
               RowBox[{
                RowBox[{"{", 
                 RowBox[{
                  RowBox[{"{", "0.`", "}"}], ",", 
                  RowBox[{"{", "0.`", "}"}]}], "}"}], ",", 
                RowBox[{"{", 
                 RowBox[{
                  RowBox[{"{", "0.`", "}"}], ",", 
                  RowBox[{"{", "0.`", "}"}]}], "}"}]}], "}"}], ",", 
              RowBox[{"{", 
               RowBox[{
                RowBox[{"{", 
                 RowBox[{
                  RowBox[{"{", "0.`", "}"}], ",", 
                  RowBox[{"{", "0.`", "}"}]}], "}"}], ",", 
                RowBox[{"{", 
                 RowBox[{
                  RowBox[{"{", "0.`", "}"}], ",", 
                  RowBox[{"{", "0.`", "}"}]}], "}"}]}], "}"}]}], "}"}]}], 
           "}"}], ",", 
          RowBox[{"{", 
           RowBox[{
            RowBox[{"{", 
             RowBox[{
              RowBox[{"{", 
               RowBox[{
                RowBox[{"{", 
                 RowBox[{
                  RowBox[{"{", "0.9143646209767509`", "}"}], ",", 
                  RowBox[{"{", "0.`", "}"}]}], "}"}], ",", 
                RowBox[{"{", 
                 RowBox[{
                  RowBox[{"{", "0.`", "}"}], ",", 
                  RowBox[{"{", "0.`", "}"}]}], "}"}]}], "}"}], ",", 
              RowBox[{"{", 
               RowBox[{
                RowBox[{"{", 
                 RowBox[{
                  RowBox[{"{", "0.6640388319296585`", "}"}], ",", 
                  RowBox[{"{", "0.`", "}"}]}], "}"}], ",", 
                RowBox[{"{", 
                 RowBox[{
                  RowBox[{"{", "0.`", "}"}], ",", 
                  RowBox[{"{", "0.`", "}"}]}], "}"}]}], "}"}], ",", 
              RowBox[{"{", 
               RowBox[{
                RowBox[{"{", 
                 RowBox[{
                  RowBox[{"{", "0.02261620526647949`", "}"}], ",", 
                  RowBox[{"{", "0.`", "}"}]}], "}"}], ",", 
                RowBox[{"{", 
                 RowBox[{
                  RowBox[{"{", "0.`", "}"}], ",", 
                  RowBox[{"{", "0.`", "}"}]}], "}"}]}], "}"}], ",", 
              RowBox[{"{", 
               RowBox[{
                RowBox[{"{", 
                 RowBox[{
                  RowBox[{"{", "0.024153127001179508`", "}"}], ",", 
                  RowBox[{"{", "0.`", "}"}]}], "}"}], ",", 
                RowBox[{"{", 
                 RowBox[{
                  RowBox[{"{", "0.`", "}"}], ",", 
                  RowBox[{"{", "0.`", "}"}]}], "}"}]}], "}"}]}], "}"}], ",", 
            RowBox[{"{", 
             RowBox[{
              RowBox[{"{", 
               RowBox[{
                RowBox[{"{", 
                 RowBox[{
                  RowBox[{"{", "0.`", "}"}], ",", 
                  RowBox[{"{", "0.`", "}"}]}], "}"}], ",", 
                RowBox[{"{", 
                 RowBox[{
                  RowBox[{"{", "0.`", "}"}], ",", 
                  RowBox[{"{", "0.`", "}"}]}], "}"}]}], "}"}], ",", 
              RowBox[{"{", 
               RowBox[{
                RowBox[{"{", 
                 RowBox[{
                  RowBox[{"{", "0.`", "}"}], ",", 
                  RowBox[{"{", "0.`", "}"}]}], "}"}], ",", 
                RowBox[{"{", 
                 RowBox[{
                  RowBox[{"{", "0.`", "}"}], ",", 
                  RowBox[{"{", "0.`", "}"}]}], "}"}]}], "}"}], ",", 
              RowBox[{"{", 
               RowBox[{
                RowBox[{"{", 
                 RowBox[{
                  RowBox[{"{", "0.`", "}"}], ",", 
                  RowBox[{"{", "0.`", "}"}]}], "}"}], ",", 
                RowBox[{"{", 
                 RowBox[{
                  RowBox[{"{", "0.`", "}"}], ",", 
                  RowBox[{"{", "0.`", "}"}]}], "}"}]}], "}"}], ",", 
              RowBox[{"{", 
               RowBox[{
                RowBox[{"{", 
                 RowBox[{
                  RowBox[{"{", "0.`", "}"}], ",", 
                  RowBox[{"{", "0.`", "}"}]}], "}"}], ",", 
                RowBox[{"{", 
                 RowBox[{
                  RowBox[{"{", "0.`", "}"}], ",", 
                  RowBox[{"{", "0.`", "}"}]}], "}"}]}], "}"}]}], "}"}], ",", 
            RowBox[{"{", 
             RowBox[{
              RowBox[{"{", 
               RowBox[{
                RowBox[{"{", 
                 RowBox[{
                  RowBox[{"{", "0.`", "}"}], ",", 
                  RowBox[{"{", "0.`", "}"}]}], "}"}], ",", 
                RowBox[{"{", 
                 RowBox[{
                  RowBox[{"{", "0.`", "}"}], ",", 
                  RowBox[{"{", "0.`", "}"}]}], "}"}]}], "}"}], ",", 
              RowBox[{"{", 
               RowBox[{
                RowBox[{"{", 
                 RowBox[{
                  RowBox[{"{", "0.`", "}"}], ",", 
                  RowBox[{"{", "0.`", "}"}]}], "}"}], ",", 
                RowBox[{"{", 
                 RowBox[{
                  RowBox[{"{", "0.`", "}"}], ",", 
                  RowBox[{"{", "0.`", "}"}]}], "}"}]}], "}"}], ",", 
              RowBox[{"{", 
               RowBox[{
                RowBox[{"{", 
                 RowBox[{
                  RowBox[{"{", "0.`", "}"}], ",", 
                  RowBox[{"{", "0.`", "}"}]}], "}"}], ",", 
                RowBox[{"{", 
                 RowBox[{
                  RowBox[{"{", "0.`", "}"}], ",", 
                  RowBox[{"{", "0.`", "}"}]}], "}"}]}], "}"}], ",", 
              RowBox[{"{", 
               RowBox[{
                RowBox[{"{", 
                 RowBox[{
                  RowBox[{"{", "0.`", "}"}], ",", 
                  RowBox[{"{", "0.`", "}"}]}], "}"}], ",", 
                RowBox[{"{", 
                 RowBox[{
                  RowBox[{"{", "0.`", "}"}], ",", 
                  RowBox[{"{", "0.`", "}"}]}], "}"}]}], "}"}]}], "}"}]}], 
           "}"}], ",", 
          RowBox[{"{", 
           RowBox[{
            RowBox[{"{", 
             RowBox[{
              RowBox[{"{", 
               RowBox[{
                RowBox[{"{", 
                 RowBox[{
                  RowBox[{"{", "0.003566426542717158`", "}"}], ",", 
                  RowBox[{"{", "0.`", "}"}]}], "}"}], ",", 
                RowBox[{"{", 
                 RowBox[{
                  RowBox[{"{", "0.000019446948491991687`", "}"}], ",", 
                  RowBox[{"{", "0.0009593633157572193`", "}"}]}], "}"}]}], 
               "}"}], ",", 
              RowBox[{"{", 
               RowBox[{
                RowBox[{"{", 
                 RowBox[{
                  RowBox[{"{", "0.25844220368442533`", "}"}], ",", 
                  RowBox[{"{", "0.`", "}"}]}], "}"}], ",", 
                RowBox[{"{", 
                 RowBox[{
                  RowBox[{"{", "0.0009853861095753967`", "}"}], ",", 
                  RowBox[{"{", "0.024999109498991166`", "}"}]}], "}"}]}], 
               "}"}], ",", 
              RowBox[{"{", 
               RowBox[{
                RowBox[{"{", 
                 RowBox[{
                  RowBox[{"{", "0.0001571030498997009`", "}"}], ",", 
                  RowBox[{"{", "0.`", "}"}]}], "}"}], ",", 
                RowBox[{"{", 
                 RowBox[{
                  RowBox[{"{", "0.000011241988156917215`", "}"}], ",", 
                  RowBox[{"{", "0.0013233693432189286`", "}"}]}], "}"}]}], 
               "}"}], ",", 
              RowBox[{"{", 
               RowBox[{
                RowBox[{"{", 
                 RowBox[{
                  RowBox[{"{", "0.010591367829307969`", "}"}], ",", 
                  RowBox[{"{", "0.`", "}"}]}], "}"}], ",", 
                RowBox[{"{", 
                 RowBox[{
                  RowBox[{"{", "0.00023061993448538233`", "}"}], ",", 
                  RowBox[{"{", "0.025310956921162836`", "}"}]}], "}"}]}], 
               "}"}]}], "}"}], ",", 
            RowBox[{"{", 
             RowBox[{
              RowBox[{"{", 
               RowBox[{
                RowBox[{"{", 
                 RowBox[{
                  RowBox[{"{", "0.003906943572357614`", "}"}], ",", 
                  RowBox[{"{", "0.`", "}"}]}], "}"}], ",", 
                RowBox[{"{", 
                 RowBox[{
                  RowBox[{"{", "0.000013488201348952268`", "}"}], ",", 
                  RowBox[{"{", "0.0008093091845965769`", "}"}]}], "}"}]}], 
               "}"}], ",", 
              RowBox[{"{", 
               RowBox[{
                RowBox[{"{", 
                 RowBox[{
                  RowBox[{"{", "0.124712274740282`", "}"}], ",", 
                  RowBox[{"{", "0.`", "}"}]}], "}"}], ",", 
                RowBox[{"{", 
                 RowBox[{
                  RowBox[{"{", "0.0004168131259404268`", "}"}], ",", 
                  RowBox[{"{", "0.014891880773138683`", "}"}]}], "}"}]}], 
               "}"}], ",", 
              RowBox[{"{", 
               RowBox[{
                RowBox[{"{", 
                 RowBox[{
                  RowBox[{"{", "0.00018883274230441384`", "}"}], ",", 
                  RowBox[{"{", "0.`", "}"}]}], "}"}], ",", 
                RowBox[{"{", 
                 RowBox[{
                  RowBox[{"{", "1.7997916251845195`*^-6", "}"}], ",", 
                  RowBox[{"{", "0.0010929293853399464`", "}"}]}], "}"}]}], 
               "}"}], ",", 
              RowBox[{"{", 
               RowBox[{
                RowBox[{"{", 
                 RowBox[{
                  RowBox[{"{", "0.005847694864620672`", "}"}], ",", 
                  RowBox[{"{", "0.`", "}"}]}], "}"}], ",", 
                RowBox[{"{", 
                 RowBox[{
                  RowBox[{"{", "0.00004358370050515716`", "}"}], ",", 
                  RowBox[{"{", "0.01661068549366629`", "}"}]}], "}"}]}], 
               "}"}]}], "}"}], ",", 
            RowBox[{"{", 
             RowBox[{
              RowBox[{"{", 
               RowBox[{
                RowBox[{"{", 
                 RowBox[{
                  RowBox[{"{", "0.0042845356189285195`", "}"}], ",", 
                  RowBox[{"{", "0.`", "}"}]}], "}"}], ",", 
                RowBox[{"{", 
                 RowBox[{
                  RowBox[{"{", "0.000014771592378319274`", "}"}], ",", 
                  RowBox[{"{", "0.0008613198533091311`", "}"}]}], "}"}]}], 
               "}"}], ",", 
              RowBox[{"{", 
               RowBox[{
                RowBox[{"{", 
                 RowBox[{
                  RowBox[{"{", "0.1376958595595994`", "}"}], ",", 
                  RowBox[{"{", "0.`", "}"}]}], "}"}], ",", 
                RowBox[{"{", 
                 RowBox[{
                  RowBox[{"{", "0.00045981124781785865`", "}"}], ",", 
                  RowBox[{"{", "0.01603487525209985`", "}"}]}], "}"}]}], 
               "}"}], ",", 
              RowBox[{"{", 
               RowBox[{
                RowBox[{"{", 
                 RowBox[{
                  RowBox[{"{", "0.00020679957949088886`", "}"}], ",", 
                  RowBox[{"{", "0.`", "}"}]}], "}"}], ",", 
                RowBox[{"{", 
                 RowBox[{
                  RowBox[{"{", "1.9401844427852306`*^-6", "}"}], ",", 
                  RowBox[{"{", "0.0011515995567390796`", "}"}]}], "}"}]}], 
               "}"}], ",", 
              RowBox[{"{", 
               RowBox[{
                RowBox[{"{", 
                 RowBox[{
                  RowBox[{"{", "0.006446263165149906`", "}"}], ",", 
                  RowBox[{"{", "0.`", "}"}]}], "}"}], ",", 
                RowBox[{"{", 
                 RowBox[{
                  RowBox[{"{", "0.00004763488605319544`", "}"}], ",", 
                  RowBox[{"{", "0.01770213916985296`", "}"}]}], "}"}]}], 
               "}"}]}], "}"}]}], "}"}], ",", 
          RowBox[{"{", 
           RowBox[{
            RowBox[{"{", 
             RowBox[{
              RowBox[{"{", 
               RowBox[{
                RowBox[{"{", 
                 RowBox[{
                  RowBox[{"{", "0.005698064997206092`", "}"}], ",", 
                  RowBox[{"{", "0.`", "}"}]}], "}"}], ",", 
                RowBox[{"{", 
                 RowBox[{
                  RowBox[{"{", "0.00019083191864807688`", "}"}], ",", 
                  RowBox[{"{", "0.05668344375489035`", "}"}]}], "}"}]}], 
               "}"}], ",", 
              RowBox[{"{", 
               RowBox[{
                RowBox[{"{", 
                 RowBox[{
                  RowBox[{"{", "0.028756909151433502`", "}"}], ",", 
                  RowBox[{"{", "0.`", "}"}]}], "}"}], ",", 
                RowBox[{"{", 
                 RowBox[{
                  RowBox[{"{", "0.00041383171976532257`", "}"}], ",", 
                  RowBox[{"{", "0.04946506549670688`", "}"}]}], "}"}]}], 
               "}"}], ",", 
              RowBox[{"{", 
               RowBox[{
                RowBox[{"{", 
                 RowBox[{
                  RowBox[{"{", "0.0041450474340475356`", "}"}], ",", 
                  RowBox[{"{", "0.`", "}"}]}], "}"}], ",", 
                RowBox[{"{", 
                 RowBox[{
                  RowBox[{"{", "0.0003862225731469661`", "}"}], ",", 
                  RowBox[{"{", "0.12446417224048362`", "}"}]}], "}"}]}], 
               "}"}], ",", 
              RowBox[{"{", 
               RowBox[{
                RowBox[{"{", 
                 RowBox[{
                  RowBox[{"{", "0.0074079613548572055`", "}"}], ",", 
                  RowBox[{"{", "0.`", "}"}]}], "}"}], ",", 
                RowBox[{"{", 
                 RowBox[{
                  RowBox[{"{", "0.0006543776273979713`", "}"}], ",", 
                  RowBox[{"{", "0.10408853180005757`", "}"}]}], "}"}]}], 
               "}"}]}], "}"}], ",", 
            RowBox[{"{", 
             RowBox[{
              RowBox[{"{", 
               RowBox[{
                RowBox[{"{", 
                 RowBox[{
                  RowBox[{"{", "0.006669740144184649`", "}"}], ",", 
                  RowBox[{"{", "0.`", "}"}]}], "}"}], ",", 
                RowBox[{"{", 
                 RowBox[{
                  RowBox[{"{", "0.00002542209112423298`", "}"}], ",", 
                  RowBox[{"{", "0.004845243944628116`", "}"}]}], "}"}]}], 
               "}"}], ",", 
              RowBox[{"{", 
               RowBox[{
                RowBox[{"{", 
                 RowBox[{
                  RowBox[{"{", "0.0828541248216783`", "}"}], ",", 
                  RowBox[{"{", "0.`", "}"}]}], "}"}], ",", 
                RowBox[{"{", 
                 RowBox[{
                  RowBox[{"{", "0.0002945640707027717`", "}"}], ",", 
                  RowBox[{"{", "0.032357261166932494`", "}"}]}], "}"}]}], 
               "}"}], ",", 
              RowBox[{"{", 
               RowBox[{
                RowBox[{"{", 
                 RowBox[{
                  RowBox[{"{", "0.0012141988050762562`", "}"}], ",", 
                  RowBox[{"{", "0.`", "}"}]}], "}"}], ",", 
                RowBox[{"{", 
                 RowBox[{
                  RowBox[{"{", "0.000011508013921347713`", "}"}], ",", 
                  RowBox[{"{", "0.009768583317773775`", "}"}]}], "}"}]}], 
               "}"}], ",", 
              RowBox[{"{", 
               RowBox[{
                RowBox[{"{", 
                 RowBox[{
                  RowBox[{"{", "0.008747399124363007`", "}"}], ",", 
                  RowBox[{"{", "0.`", "}"}]}], "}"}], ",", 
                RowBox[{"{", 
                 RowBox[{
                  RowBox[{"{", "0.00007984935519557792`", "}"}], ",", 
                  RowBox[{"{", "0.06078778560702874`", "}"}]}], "}"}]}], 
               "}"}]}], "}"}], ",", 
            RowBox[{"{", 
             RowBox[{
              RowBox[{"{", 
               RowBox[{
                RowBox[{"{", 
                 RowBox[{
                  RowBox[{"{", "0.007063852050803612`", "}"}], ",", 
                  RowBox[{"{", "0.`", "}"}]}], "}"}], ",", 
                RowBox[{"{", 
                 RowBox[{
                  RowBox[{"{", "0.00002642920327460206`", "}"}], ",", 
                  RowBox[{"{", "0.004422509243751679`", "}"}]}], "}"}]}], 
               "}"}], ",", 
              RowBox[{"{", 
               RowBox[{
                RowBox[{"{", 
                 RowBox[{
                  RowBox[{"{", "0.08527034138444498`", "}"}], ",", 
                  RowBox[{"{", "0.`", "}"}]}], "}"}], ",", 
                RowBox[{"{", 
                 RowBox[{
                  RowBox[{"{", "0.00030090634602644245`", "}"}], ",", 
                  RowBox[{"{", "0.030114250838098423`", "}"}]}], "}"}]}], 
               "}"}], ",", 
              RowBox[{"{", 
               RowBox[{
                RowBox[{"{", 
                 RowBox[{
                  RowBox[{"{", "0.0013264050530040427`", "}"}], ",", 
                  RowBox[{"{", "0.`", "}"}]}], "}"}], ",", 
                RowBox[{"{", 
                 RowBox[{
                  RowBox[{"{", "0.000011249707819832738`", "}"}], ",", 
                  RowBox[{"{", "0.00878990944810083`", "}"}]}], "}"}]}], 
               "}"}], ",", 
              RowBox[{"{", 
               RowBox[{
                RowBox[{"{", 
                 RowBox[{
                  RowBox[{"{", "0.009150500594118106`", "}"}], ",", 
                  RowBox[{"{", "0.`", "}"}]}], "}"}], ",", 
                RowBox[{"{", 
                 RowBox[{
                  RowBox[{"{", "0.00007786053056329725`", "}"}], ",", 
                  RowBox[{"{", "0.05558596503417361`", "}"}]}], "}"}]}], 
               "}"}]}], "}"}]}], "}"}], ",", 
          RowBox[{"{", 
           RowBox[{
            RowBox[{"{", 
             RowBox[{
              RowBox[{"{", 
               RowBox[{
                RowBox[{"{", 
                 RowBox[{
                  RowBox[{"{", "0.0007928248680611883`", "}"}], ",", 
                  RowBox[{"{", "0.`", "}"}]}], "}"}], ",", 
                RowBox[{"{", 
                 RowBox[{
                  RowBox[{"{", "0.000025780353419672163`", "}"}], ",", 
                  RowBox[{"{", "0.0033458239867342923`", "}"}]}], "}"}]}], 
               "}"}], ",", 
              RowBox[{"{", 
               RowBox[{
                RowBox[{"{", 
                 RowBox[{
                  RowBox[{"{", "0.0274124885839697`", "}"}], ",", 
                  RowBox[{"{", "0.`", "}"}]}], "}"}], ",", 
                RowBox[{"{", 
                 RowBox[{
                  RowBox[{"{", "0.00038549841376936617`", "}"}], ",", 
                  RowBox[{"{", "0.05899370416043617`", "}"}]}], "}"}]}], 
               "}"}], ",", 
              RowBox[{"{", 
               RowBox[{
                RowBox[{"{", 
                 RowBox[{
                  RowBox[{"{", "0.0001255123171657433`", "}"}], ",", 
                  RowBox[{"{", "0.`", "}"}]}], "}"}], ",", 
                RowBox[{"{", 
                 RowBox[{
                  RowBox[{"{", "0.00004997690057380442`", "}"}], ",", 
                  RowBox[{"{", "0.007351856000655174`", "}"}]}], "}"}]}], 
               "}"}], ",", 
              RowBox[{"{", 
               RowBox[{
                RowBox[{"{", 
                 RowBox[{
                  RowBox[{"{", "0.005502328645107724`", "}"}], ",", 
                  RowBox[{"{", "0.`", "}"}]}], "}"}], ",", 
                RowBox[{"{", 
                 RowBox[{
                  RowBox[{"{", "0.0006319867772882921`", "}"}], ",", 
                  RowBox[{"{", "0.12768021452441894`", "}"}]}], "}"}]}], 
               "}"}]}], "}"}], ",", 
            RowBox[{"{", 
             RowBox[{
              RowBox[{"{", 
               RowBox[{
                RowBox[{"{", 
                 RowBox[{
                  RowBox[{"{", "0.0025210125949368953`", "}"}], ",", 
                  RowBox[{"{", "0.`", "}"}]}], "}"}], ",", 
                RowBox[{"{", 
                 RowBox[{
                  RowBox[{"{", "0.000010077905400078566`", "}"}], ",", 
                  RowBox[{"{", "0.0024810297377193245`", "}"}]}], "}"}]}], 
               "}"}], ",", 
              RowBox[{"{", 
               RowBox[{
                RowBox[{"{", 
                 RowBox[{
                  RowBox[{"{", "0.05812325888303372`", "}"}], ",", 
                  RowBox[{"{", "0.`", "}"}]}], "}"}], ",", 
                RowBox[{"{", 
                 RowBox[{
                  RowBox[{"{", "0.00020742923534716493`", "}"}], ",", 
                  RowBox[{"{", "0.023913749818730998`", "}"}]}], "}"}]}], 
               "}"}], ",", 
              RowBox[{"{", 
               RowBox[{
                RowBox[{"{", 
                 RowBox[{
                  RowBox[{"{", "0.00030530718232012633`", "}"}], ",", 
                  RowBox[{"{", "0.`", "}"}]}], "}"}], ",", 
                RowBox[{"{", 
                 RowBox[{
                  RowBox[{"{", "4.902173374599667`*^-6", "}"}], ",", 
                  RowBox[{"{", "0.005219487814016039`", "}"}]}], "}"}]}], 
               "}"}], ",", 
              RowBox[{"{", 
               RowBox[{
                RowBox[{"{", 
                 RowBox[{
                  RowBox[{"{", "0.007539434826295608`", "}"}], ",", 
                  RowBox[{"{", "0.`", "}"}]}], "}"}], ",", 
                RowBox[{"{", 
                 RowBox[{
                  RowBox[{"{", "0.00006395851528373895`", "}"}], ",", 
                  RowBox[{"{", "0.04714353907964912`", "}"}]}], "}"}]}], 
               "}"}]}], "}"}], ",", 
            RowBox[{"{", 
             RowBox[{
              RowBox[{"{", 
               RowBox[{
                RowBox[{"{", 
                 RowBox[{
                  RowBox[{"{", "0.0025977211835363366`", "}"}], ",", 
                  RowBox[{"{", "0.`", "}"}]}], "}"}], ",", 
                RowBox[{"{", 
                 RowBox[{
                  RowBox[{"{", "0.00001017089395981654`", "}"}], ",", 
                  RowBox[{"{", "0.002248072566075126`", "}"}]}], "}"}]}], 
               "}"}], ",", 
              RowBox[{"{", 
               RowBox[{
                RowBox[{"{", 
                 RowBox[{
                  RowBox[{"{", "0.060247906870995155`", "}"}], ",", 
                  RowBox[{"{", "0.`", "}"}]}], "}"}], ",", 
                RowBox[{"{", 
                 RowBox[{
                  RowBox[{"{", "0.00021344857807776635`", "}"}], ",", 
                  RowBox[{"{", "0.022578312737100606`", "}"}]}], "}"}]}], 
               "}"}], ",", 
              RowBox[{"{", 
               RowBox[{
                RowBox[{"{", 
                 RowBox[{
                  RowBox[{"{", "0.0003200670130454894`", "}"}], ",", 
                  RowBox[{"{", "0.`", "}"}]}], "}"}], ",", 
                RowBox[{"{", 
                 RowBox[{
                  RowBox[{"{", "4.603722758559816`*^-6", "}"}], ",", 
                  RowBox[{"{", "0.004701002286841585`", "}"}]}], "}"}]}], 
               "}"}], ",", 
              RowBox[{"{", 
               RowBox[{
                RowBox[{"{", 
                 RowBox[{
                  RowBox[{"{", "0.007971833585551605`", "}"}], ",", 
                  RowBox[{"{", "0.`", "}"}]}], "}"}], ",", 
                RowBox[{"{", 
                 RowBox[{
                  RowBox[{"{", "0.00006352606272272561`", "}"}], ",", 
                  RowBox[{"{", "0.04407940585392828`", "}"}]}], "}"}]}], 
               "}"}]}], "}"}]}], "}"}]}], "}"}]}], ";", "\n", 
       "\[IndentingNewLine]", 
       RowBox[{"imInit22", "=", 
        RowBox[{"{", 
         RowBox[{
         "0.21004770358705036`", ",", "0.7879547112081645`", ",", 
          "1.1383721663365372`", ",", "3.760854376307055`", ",", 
          "1.095465622771389`", ",", "12.37354665811613`", ",", 
          "4.470535676137161`", ",", "4.189465465043962`", ",", 
          "0.5791077386453771`", ",", "8.349625799238817`", ",", 
          "1.4116789475658296`", ",", "35.184199298572295`", ",", 
          "8.56043138049844`", ",", "23.77410578150899`", ",", 
          "0.5893077833141493`", ",", "0.40424721668584945`", ",", 
          "48.09767559849965`", ",", "31.869023309234613`", ",", 
          "161.14372712932516`", ",", "123.95046120625604`", ",", 
          "467.84444843738225`", ",", "0.1932885142503498`", ",", 
          "58.23913168018502`", ",", "0.03971373557862615`", ",", 
          "19.06619007243528`", ",", "0.5999649539384736`", ",", 
          "0.39359004606153003`", ",", "0", ",", "0.11012045498612394`", ",", 
          "67.61745646537098`", ",", "0", ",", "0", ",", 
          "6.5815025579914295`", ",", "0.4162165798701546`", ",", 
          "0.5585648324701572`", ",", "0.25595982171319526`", ",", 
          "0.5203673130406197`", ",", "0.19388642676798773`", ",", 
          "0.8044041532454284`", ",", "0", ",", "0"}], "}"}]}], ";", 
       "\[IndentingNewLine]", "\[IndentingNewLine]", "\[IndentingNewLine]", 
       RowBox[{"trPo", "=", "25.9201"}], ";", 
       RowBox[{"trPt", "=", "44.854`"}], ";", 
       RowBox[{"trPh", "=", "0"}], ";", 
       RowBox[{"trRo", "=", "23.0747`"}], ";", 
       RowBox[{"trRt", "=", "39.9409`"}], ";", 
       RowBox[{"trB", "=", "46.1038`"}], ";", 
       RowBox[{"trRev", "=", "102.92299999999999`"}], ";", 
       RowBox[{"trNp", "=", "0.3297485941817571`"}], ";", 
       "\[IndentingNewLine]", "\n", 
       RowBox[{"tlp", "=", "1.81031"}], ";", 
       RowBox[{"tlr", "=", "5.03882"}], ";", 
       RowBox[{"tlb", "=", "0.530436"}], ";", 
       RowBox[{"tlrev", "=", "8.90744"}], ";", 
       RowBox[{"tlc", "=", "4.645890"}], ";", 
       RowBox[{"tlnp", "=", "1.25099"}], ";", "\[IndentingNewLine]", 
       "\[IndentingNewLine]", 
       RowBox[{"agp", "=", "1.3962`"}], ";", 
       RowBox[{"dg", "=", "2.93521`"}], ";", 
       RowBox[{"ac", "=", "0.0456572`"}], ";", 
       RowBox[{"dc", "=", "0.108072`"}], ";", 
       RowBox[{"ar", "=", "0.0235285`"}], ";", 
       RowBox[{"dr", "=", "0.605268`"}], ";", 
       RowBox[{"cbin", "=", "0.0454894`"}], ";", 
       RowBox[{"uncbin", "=", "7.27215`"}], ";", "\[IndentingNewLine]", 
       RowBox[{"bbin", "=", "6.92686`"}], ";", 
       RowBox[{"unbbin", "=", "0.130196`"}], ";", 
       RowBox[{"cbbin", "=", "6.59924`"}], ";", 
       RowBox[{"uncbbin", "=", "0.304176`"}], ";", 
       RowBox[{"ag", "=", "0.162392"}], ";", "\[IndentingNewLine]", 
       "\[IndentingNewLine]", 
       RowBox[{"bin", "=", "6.97166`"}], ";", 
       RowBox[{"unbin", "=", "0.255032`"}], ";", 
       RowBox[{"binrev", "=", "0.0120525`"}], ";", 
       RowBox[{"unbinrev", "=", "10.9741`"}], ";", 
       RowBox[{"binr", "=", "6.15445`"}], ";", 
       RowBox[{"unbinr", "=", "2.91009`"}], ";", 
       RowBox[{"binc", "=", "0.280863`"}], ";", "\[IndentingNewLine]", 
       RowBox[{"unbinc", "=", "0.00886752`"}], ";", 
       RowBox[{"binrevb", "=", "0.00626588`"}], ";", 
       RowBox[{"unbinrevb", "=", "5.30559`"}], ";", "\n", 
       "\[IndentingNewLine]", 
       RowBox[{"tmc", "=", "0.16426`"}], ";", 
       RowBox[{"tmcrev", "=", "9.2631`"}], ";", 
       RowBox[{"nl", "=", "0.643086`"}], ";", 
       RowBox[{"ne", "=", "0.0269078`"}], ";", 
       RowBox[{"nlrev", "=", "9.63702`"}], ";", 
       RowBox[{"nerev", "=", "0.0152514`"}], ";", 
       RowBox[{"lne", "=", "0.594609`"}], ";", 
       RowBox[{"nlbc", "=", "5.26501`"}], ";", "\n", "     ", 
       "\[IndentingNewLine]", 
       RowBox[{"hoo", "=", "0.527453`"}], ";", 
       RowBox[{"hto", "=", "2.45584`"}], ";", 
       RowBox[{"phos", "=", "0.291429`"}], ";", "\[IndentingNewLine]", 
       "\[IndentingNewLine]", 
       RowBox[{"lono", "=", "0.205813"}], ";", 
       RowBox[{"lont", "=", "0.396392"}], ";", 
       RowBox[{"ltI", "=", "300"}], ";", 
       RowBox[{"lta", "=", 
        RowBox[{"0.693695`", "*", 
         RowBox[{
          RowBox[{"(", 
           RowBox[{"ltI", "/", "9500"}], ")"}], "^", "0.0451246`"}]}]}], ";", 
       "\[IndentingNewLine]", "\[IndentingNewLine]", 
       RowBox[{"trgto", "=", "0.644602`"}], ";", 
       RowBox[{"ugto", "=", "0.0625777`"}], ";", "\[IndentingNewLine]", 
       "\[IndentingNewLine]", 
       RowBox[{"Nf", "=", "3.35063`"}], ";", "\[IndentingNewLine]", 
       "\[IndentingNewLine]", 
       RowBox[{"up", "=", "3.537`"}], ";", 
       RowBox[{"uro", "=", "0.17491`"}], ";", 
       RowBox[{"urt", "=", "0.481895`"}], ";", 
       RowBox[{"umNp", "=", "0.369493`"}], ";", "\[IndentingNewLine]", 
       RowBox[{"umPo", "=", "0.76696222`"}], ";", 
       RowBox[{"umPt", "=", "0.58891980`"}], ";", 
       RowBox[{"umRo", "=", "0.40342526000000006`"}], ";", 
       RowBox[{"umRt", "=", "0.45554418`"}], ";", 
       RowBox[{"ub", "=", "0.018800209999999998`"}], ";", 
       RowBox[{"uc", "=", "0.025165115999999998`"}], ";", 
       "\[IndentingNewLine]", 
       RowBox[{"ubc", "=", "0.34882936000000003`"}], ";", 
       RowBox[{"upu", "=", "0.0700322`"}], ";", 
       RowBox[{"urev", "=", "1.6487614725107194`"}], ";", 
       RowBox[{"uprev", "=", "0.5173026723236928`"}], ";", 
       RowBox[{"umB", "=", "0.7954019999999999`"}], ";", 
       RowBox[{"umRev", "=", "1.510194`"}], ";", "\[IndentingNewLine]", 
       "\[IndentingNewLine]", 
       RowBox[{"prodi", "=", "6562.5"}], ";", "\[IndentingNewLine]", 
       RowBox[{"nlpin", "=", "1"}], ";", "\[IndentingNewLine]", 
       RowBox[{"nepin", "=", "1"}], ";", "\[IndentingNewLine]", 
       RowBox[{"nlbin", "=", "0.15"}], ";", "\[IndentingNewLine]", 
       RowBox[{"nebin", "=", "23"}], ";", "\[IndentingNewLine]", 
       RowBox[{"nlin", "=", "0.533183`"}], ";", "\[IndentingNewLine]", 
       RowBox[{"nein", "=", "0.192038`"}], ";", "\[IndentingNewLine]", 
       RowBox[{"lnei", "=", "0.0472142`"}], ";", "\[IndentingNewLine]", 
       RowBox[{"inbin", "=", "0.42118`"}], ";", "\[IndentingNewLine]", 
       RowBox[{"inubin", "=", "3.38008`"}], ";", "\[IndentingNewLine]", 
       RowBox[{"uinp", "=", "2"}], ";", "\[IndentingNewLine]", 
       "\[IndentingNewLine]", 
       RowBox[{"ka", "=", "1.9029"}], ";", "\[IndentingNewLine]", 
       "\[IndentingNewLine]", 
       RowBox[{"daone", "=", 
        RowBox[{"{", "\[IndentingNewLine]", 
         RowBox[{
          RowBox[{
           RowBox[{
            RowBox[{"GR", "'"}], "[", "t", "]"}], "\[Equal]", 
           RowBox[{
            RowBox[{"bin", "*", 
             RowBox[{"(", 
              RowBox[{"Sum", "[", 
               RowBox[{
                RowBox[{
                 RowBox[{
                  RowBox[{
                   RowBox[{
                    RowBox[{
                    RowBox[{"x", "[", "0", "]"}], "[", "kk", "]"}], "[", "0", 
                    "]"}], "[", "1", "]"}], "[", "1", "]"}], "[", "t", "]"}], 
                ",", 
                RowBox[{"{", 
                 RowBox[{"kk", ",", "1", ",", "2"}], "}"}]}], "]"}], ")"}], 
             "*", 
             RowBox[{"(", 
              RowBox[{"1", "-", 
               RowBox[{"G", "[", "t", "]"}], "-", 
               RowBox[{"GR", "[", "t", "]"}]}], ")"}]}], "-", 
            RowBox[{"unbin", "*", 
             RowBox[{"GR", "[", "t", "]"}]}]}]}], ",", "\[IndentingNewLine]", 
          RowBox[{
           RowBox[{
            RowBox[{"G", "'"}], "[", "t", "]"}], "\[Equal]", 
           RowBox[{
            RowBox[{"bin", "*", 
             RowBox[{
              RowBox[{
               RowBox[{
                RowBox[{
                 RowBox[{
                  RowBox[{"x", "[", "0", "]"}], "[", "0", "]"}], "[", "0", 
                 "]"}], "[", "1", "]"}], "[", "1", "]"}], "[", "t", "]"}], 
             "*", 
             RowBox[{"(", 
              RowBox[{"1", "-", 
               RowBox[{"G", "[", "t", "]"}], "-", 
               RowBox[{"GR", "[", "t", "]"}]}], ")"}]}], "-", 
            RowBox[{"unbin", "*", 
             RowBox[{"G", "[", "t", "]"}]}]}]}], ",", "\[IndentingNewLine]", 
          RowBox[{
           RowBox[{
            RowBox[{"GrR", "'"}], "[", "t", "]"}], "\[Equal]", 
           RowBox[{
            RowBox[{"binr", "*", 
             RowBox[{"(", 
              RowBox[{"Sum", "[", 
               RowBox[{
                RowBox[{
                 RowBox[{
                  RowBox[{
                   RowBox[{
                    RowBox[{
                    RowBox[{"x", "[", "0", "]"}], "[", "kk", "]"}], "[", "0", 
                    "]"}], "[", "1", "]"}], "[", "1", "]"}], "[", "t", "]"}], 
                ",", 
                RowBox[{"{", 
                 RowBox[{"kk", ",", "1", ",", "2"}], "}"}]}], "]"}], ")"}], 
             "*", 
             RowBox[{"(", 
              RowBox[{"1", "-", 
               RowBox[{"Gr", "[", "t", "]"}], "-", 
               RowBox[{"GrR", "[", "t", "]"}]}], ")"}]}], "-", 
            RowBox[{"unbinr", "*", 
             RowBox[{"GrR", "[", "t", "]"}]}]}]}], ",", "\[IndentingNewLine]", 
          RowBox[{
           RowBox[{
            RowBox[{"Gr", "'"}], "[", "t", "]"}], "\[Equal]", 
           RowBox[{
            RowBox[{"binr", "*", 
             RowBox[{
              RowBox[{
               RowBox[{
                RowBox[{
                 RowBox[{
                  RowBox[{"x", "[", "0", "]"}], "[", "0", "]"}], "[", "0", 
                 "]"}], "[", "1", "]"}], "[", "1", "]"}], "[", "t", "]"}], 
             "*", 
             RowBox[{"(", 
              RowBox[{"1", "-", 
               RowBox[{"Gr", "[", "t", "]"}], "-", 
               RowBox[{"GrR", "[", "t", "]"}]}], ")"}]}], "-", 
            RowBox[{"unbinr", "*", 
             RowBox[{"Gr", "[", "t", "]"}]}]}]}], ",", "\[IndentingNewLine]", 
          RowBox[{
           RowBox[{
            RowBox[{"GcR", "'"}], "[", "t", "]"}], "\[Equal]", 
           RowBox[{
            RowBox[{"binc", "*", 
             RowBox[{"(", 
              RowBox[{"Sum", "[", 
               RowBox[{
                RowBox[{
                 RowBox[{
                  RowBox[{
                   RowBox[{
                    RowBox[{
                    RowBox[{"x", "[", "0", "]"}], "[", "kk", "]"}], "[", "0", 
                    "]"}], "[", "1", "]"}], "[", "1", "]"}], "[", "t", "]"}], 
                ",", 
                RowBox[{"{", 
                 RowBox[{"kk", ",", "1", ",", "2"}], "}"}]}], "]"}], ")"}], 
             "*", 
             RowBox[{"(", 
              RowBox[{"1", "-", 
               RowBox[{"Gc", "[", "t", "]"}], "-", 
               RowBox[{"GcR", "[", "t", "]"}]}], ")"}]}], "-", 
            RowBox[{"unbinc", "*", 
             RowBox[{"GcR", "[", "t", "]"}]}]}]}], ",", "\[IndentingNewLine]", 
          RowBox[{
           RowBox[{
            RowBox[{"Gc", "'"}], "[", "t", "]"}], "\[Equal]", 
           RowBox[{
            RowBox[{"binc", "*", 
             RowBox[{
              RowBox[{
               RowBox[{
                RowBox[{
                 RowBox[{
                  RowBox[{"x", "[", "0", "]"}], "[", "0", "]"}], "[", "0", 
                 "]"}], "[", "1", "]"}], "[", "1", "]"}], "[", "t", "]"}], 
             "*", 
             RowBox[{"(", 
              RowBox[{"1", "-", 
               RowBox[{"Gc", "[", "t", "]"}], "-", 
               RowBox[{"GcR", "[", "t", "]"}]}], ")"}]}], "-", 
            RowBox[{"unbinc", "*", 
             RowBox[{"Gc", "[", "t", "]"}]}]}]}], ",", "\[IndentingNewLine]", 
          "\[IndentingNewLine]", 
          RowBox[{
           RowBox[{
            RowBox[{"GBR", "'"}], "[", "t", "]"}], "\[Equal]", 
           RowBox[{
            RowBox[{"binrev", "*", 
             RowBox[{"(", 
              RowBox[{
               RowBox[{"revn", "[", "t", "]"}], "+", 
               RowBox[{"revng", "[", "t", "]"}], "+", 
               RowBox[{"revngp", "[", "t", "]"}], "+", 
               RowBox[{"revnp", "[", "t", "]"}]}], ")"}], "*", 
             RowBox[{"GB", "[", "t", "]"}]}], "-", 
            RowBox[{"unbinrev", "*", 
             RowBox[{"GBR", "[", "t", "]"}]}]}]}], ",", "\[IndentingNewLine]", 
          RowBox[{
           RowBox[{
            RowBox[{"GB", "'"}], "[", "t", "]"}], "\[Equal]", 
           RowBox[{
            RowBox[{
             RowBox[{"-", "binrev"}], "*", 
             RowBox[{"(", 
              RowBox[{
               RowBox[{"revn", "[", "t", "]"}], "+", 
               RowBox[{"revng", "[", "t", "]"}], "+", 
               RowBox[{"revngp", "[", "t", "]"}], "+", 
               RowBox[{"revnp", "[", "t", "]"}]}], ")"}], "*", 
             RowBox[{"GB", "[", "t", "]"}]}], "+", 
            RowBox[{"unbinrev", "*", 
             RowBox[{"GBR", "[", "t", "]"}]}]}]}], ",", "\[IndentingNewLine]", 
          RowBox[{
           RowBox[{
            RowBox[{"GBRb", "'"}], "[", "t", "]"}], "\[Equal]", 
           RowBox[{
            RowBox[{"binrevb", "*", 
             RowBox[{"(", 
              RowBox[{
               RowBox[{"revn", "[", "t", "]"}], "+", 
               RowBox[{"revng", "[", "t", "]"}], "+", 
               RowBox[{"revngp", "[", "t", "]"}], "+", 
               RowBox[{"revnp", "[", "t", "]"}]}], ")"}], "*", 
             RowBox[{"GBb", "[", "t", "]"}]}], "-", 
            RowBox[{"unbinrevb", "*", 
             RowBox[{"GBRb", "[", "t", "]"}]}]}]}], ",", 
          "\[IndentingNewLine]", 
          RowBox[{
           RowBox[{
            RowBox[{"GBb", "'"}], "[", "t", "]"}], "\[Equal]", 
           RowBox[{
            RowBox[{
             RowBox[{"-", "binrevb"}], "*", 
             RowBox[{"(", 
              RowBox[{
               RowBox[{"revn", "[", "t", "]"}], "+", 
               RowBox[{"revng", "[", "t", "]"}], "+", 
               RowBox[{"revngp", "[", "t", "]"}], "+", 
               RowBox[{"revnp", "[", "t", "]"}]}], ")"}], "*", 
             RowBox[{"GBb", "[", "t", "]"}]}], "+", 
            RowBox[{"unbinrevb", "*", 
             RowBox[{"GBRb", "[", "t", "]"}]}]}]}], ",", 
          "\[IndentingNewLine]", "\[IndentingNewLine]", 
          RowBox[{
           RowBox[{
            RowBox[{"MnPo", "'"}], "[", "t", "]"}], "\[Equal]", 
           RowBox[{
            RowBox[{"trPo", "*", 
             RowBox[{"G", "[", "t", "]"}]}], "-", 
            RowBox[{"tmc", "*", 
             RowBox[{"MnPo", "[", "t", "]"}]}], "-", 
            RowBox[{"umPo", "*", 
             RowBox[{"MnPo", "[", "t", "]"}]}]}]}], ",", 
          RowBox[{
           RowBox[{
            RowBox[{"McPo", "'"}], "[", "t", "]"}], "\[Equal]", 
           RowBox[{
            RowBox[{"tmc", "*", 
             RowBox[{"MnPo", "[", "t", "]"}]}], "-", 
            RowBox[{"umPo", "*", 
             RowBox[{"McPo", "[", "t", "]"}]}]}]}], ",", 
          "\[IndentingNewLine]", 
          RowBox[{
           RowBox[{
            RowBox[{"MnPt", "'"}], "[", "t", "]"}], "\[Equal]", 
           RowBox[{
            RowBox[{"trPt", "*", 
             RowBox[{"G", "[", "t", "]"}]}], "-", 
            RowBox[{"tmc", "*", 
             RowBox[{"MnPt", "[", "t", "]"}]}], "-", 
            RowBox[{"umPt", "*", 
             RowBox[{"MnPt", "[", "t", "]"}]}]}]}], ",", 
          RowBox[{
           RowBox[{
            RowBox[{"McPt", "'"}], "[", "t", "]"}], "\[Equal]", 
           RowBox[{
            RowBox[{"tmc", "*", 
             RowBox[{"MnPt", "[", "t", "]"}]}], "-", 
            RowBox[{"umPt", "*", 
             RowBox[{"McPt", "[", "t", "]"}]}]}]}], ",", 
          "\[IndentingNewLine]", 
          RowBox[{
           RowBox[{
            RowBox[{"MnPh", "'"}], "[", "t", "]"}], "\[Equal]", 
           RowBox[{
            RowBox[{"trPh", "*", 
             RowBox[{"G", "[", "t", "]"}]}], "-", 
            RowBox[{"tmc", "*", 
             RowBox[{"MnPh", "[", "t", "]"}]}], "-", 
            RowBox[{"umPo", "*", 
             RowBox[{"MnPh", "[", "t", "]"}]}]}]}], ",", 
          RowBox[{
           RowBox[{
            RowBox[{"McPh", "'"}], "[", "t", "]"}], "\[Equal]", 
           RowBox[{
            RowBox[{"tmc", "*", 
             RowBox[{"MnPh", "[", "t", "]"}]}], "-", 
            RowBox[{"umPo", "*", 
             RowBox[{"McPh", "[", "t", "]"}]}]}]}], ",", 
          "\[IndentingNewLine]", 
          RowBox[{
           RowBox[{
            RowBox[{"MnRt", "'"}], "[", "t", "]"}], "\[Equal]", 
           RowBox[{
            RowBox[{"trRt", "*", 
             RowBox[{"Gc", "[", "t", "]"}]}], "-", 
            RowBox[{"tmc", "*", 
             RowBox[{"MnRt", "[", "t", "]"}]}], "-", 
            RowBox[{"umRt", "*", 
             RowBox[{"MnRt", "[", "t", "]"}]}]}]}], ",", 
          RowBox[{
           RowBox[{
            RowBox[{"McRt", "'"}], "[", "t", "]"}], "\[Equal]", 
           RowBox[{
            RowBox[{"tmc", "*", 
             RowBox[{"MnRt", "[", "t", "]"}]}], "-", 
            RowBox[{"umRt", "*", 
             RowBox[{"McRt", "[", "t", "]"}]}]}]}], ",", 
          "\[IndentingNewLine]", 
          RowBox[{
           RowBox[{
            RowBox[{"MnRev", "'"}], "[", "t", "]"}], "\[Equal]", 
           RowBox[{
            RowBox[{"trRev", "*", 
             RowBox[{
              RowBox[{
               RowBox[{
                RowBox[{
                 RowBox[{
                  RowBox[{"x", "[", "0", "]"}], "[", "0", "]"}], "[", "0", 
                 "]"}], "[", "1", "]"}], "[", "1", "]"}], "[", "t", "]"}], 
             "*", 
             RowBox[{"Gr", "[", "t", "]"}]}], "-", 
            RowBox[{"tmcrev", "*", 
             RowBox[{"MnRev", "[", "t", "]"}]}], "-", 
            RowBox[{"umRev", "*", 
             RowBox[{"MnRev", "[", "t", "]"}]}]}]}], ",", 
          "\[IndentingNewLine]", 
          RowBox[{
           RowBox[{
            RowBox[{"McRev", "'"}], "[", "t", "]"}], "\[Equal]", 
           RowBox[{
            RowBox[{"tmcrev", "*", 
             RowBox[{"MnRev", "[", "t", "]"}]}], "-", 
            RowBox[{"umRev", "*", 
             RowBox[{"McRev", "[", "t", "]"}]}]}]}], ",", 
          "\[IndentingNewLine]", 
          RowBox[{
           RowBox[{
            RowBox[{"MnRo", "'"}], "[", "t", "]"}], "\[Equal]", 
           RowBox[{
            RowBox[{"trRo", "*", 
             RowBox[{"G", "[", "t", "]"}], "*", 
             RowBox[{"GB", "[", "t", "]"}]}], "-", 
            RowBox[{"tmc", "*", 
             RowBox[{"MnRo", "[", "t", "]"}]}], "-", 
            RowBox[{"umRo", "*", 
             RowBox[{"MnRo", "[", "t", "]"}]}]}]}], ",", 
          "\[IndentingNewLine]", 
          RowBox[{
           RowBox[{
            RowBox[{"McRo", "'"}], "[", "t", "]"}], "\[Equal]", 
           RowBox[{
            RowBox[{"tmc", "*", 
             RowBox[{"MnRo", "[", "t", "]"}]}], "-", 
            RowBox[{"umRo", "*", 
             RowBox[{"McRo", "[", "t", "]"}]}]}]}], ",", 
          "\[IndentingNewLine]", 
          RowBox[{
           RowBox[{
            RowBox[{"MnB", "'"}], "[", "t", "]"}], "\[Equal]", 
           RowBox[{
            RowBox[{"trB", "*", 
             RowBox[{"GBb", "[", "t", "]"}]}], "-", 
            RowBox[{"tmc", "*", 
             RowBox[{"MnB", "[", "t", "]"}]}], "-", 
            RowBox[{"umB", "*", 
             RowBox[{"MnB", "[", "t", "]"}]}]}]}], ",", "\[IndentingNewLine]", 
          RowBox[{
           RowBox[{
            RowBox[{"McB", "'"}], "[", "t", "]"}], "\[Equal]", 
           RowBox[{
            RowBox[{"tmc", "*", 
             RowBox[{"MnB", "[", "t", "]"}]}], "-", 
            RowBox[{"umB", "*", 
             RowBox[{"McB", "[", "t", "]"}]}]}]}], ",", "\[IndentingNewLine]", 
          RowBox[{
           RowBox[{
            RowBox[{"MnNp", "'"}], "[", "t", "]"}], "\[Equal]", 
           RowBox[{
            RowBox[{"trNp", "*", 
             RowBox[{"GB", "[", "t", "]"}]}], "-", 
            RowBox[{"tmc", "*", 
             RowBox[{"MnNp", "[", "t", "]"}]}], "-", 
            RowBox[{"umNp", "*", 
             RowBox[{"MnNp", "[", "t", "]"}]}]}]}], ",", 
          "\[IndentingNewLine]", 
          RowBox[{
           RowBox[{
            RowBox[{"McNp", "'"}], "[", "t", "]"}], "\[Equal]", 
           RowBox[{
            RowBox[{"tmc", "*", 
             RowBox[{"MnNp", "[", "t", "]"}]}], "-", 
            RowBox[{"umNp", "*", 
             RowBox[{"McNp", "[", "t", "]"}]}]}]}], ",", 
          "\[IndentingNewLine]", "\[IndentingNewLine]", 
          RowBox[{
           RowBox[{
            RowBox[{"B", "'"}], "[", "t", "]"}], "\[Equal]", 
           RowBox[{
            RowBox[{"tlb", "*", 
             RowBox[{"McB", "[", "t", "]"}]}], "-", 
            RowBox[{"cbin", "*", 
             RowBox[{"B", "[", "t", "]"}], "*", 
             RowBox[{"Cl", "[", "t", "]"}]}], "+", 
            RowBox[{"uncbin", "*", 
             RowBox[{"BC", "[", "t", "]"}]}], "-", 
            RowBox[{"ub", "*", 
             RowBox[{"B", "[", "t", "]"}]}]}]}], ",", "\[IndentingNewLine]", 
          RowBox[{
           RowBox[{
            RowBox[{"Cl", "'"}], "[", "t", "]"}], "\[Equal]", 
           RowBox[{
            RowBox[{"tlnp", "*", 
             RowBox[{"McNp", "[", "t", "]"}]}], "+", "tlc", "-", 
            RowBox[{"cbin", "*", 
             RowBox[{"B", "[", "t", "]"}], "*", 
             RowBox[{"Cl", "[", "t", "]"}]}], "+", 
            RowBox[{"uncbin", "*", 
             RowBox[{"BC", "[", "t", "]"}]}], "-", 
            RowBox[{"uc", "*", 
             RowBox[{"Cl", "[", "t", "]"}]}]}]}], ",", "\[IndentingNewLine]", 
          RowBox[{
           RowBox[{
            RowBox[{"BC", "'"}], "[", "t", "]"}], "\[Equal]", 
           RowBox[{
            RowBox[{"cbin", "*", 
             RowBox[{"B", "[", "t", "]"}], "*", 
             RowBox[{"Cl", "[", "t", "]"}]}], "-", 
            RowBox[{"uncbin", "*", 
             RowBox[{"BC", "[", "t", "]"}]}], "-", 
            RowBox[{"phos", "*", 
             RowBox[{"BC", "[", "t", "]"}]}], "-", 
            RowBox[{"ubc", "*", 
             RowBox[{"BC", "[", "t", "]"}]}]}]}], ",", 
          RowBox[{
           RowBox[{
            RowBox[{"cyrev", "'"}], "[", "t", "]"}], "\[Equal]", 
           RowBox[{
            RowBox[{"tlrev", "*", 
             RowBox[{"McRev", "[", "t", "]"}]}], "-", 
            RowBox[{
             RowBox[{"(", 
              RowBox[{"nlrev", "+", "urev"}], ")"}], "*", 
             RowBox[{"cyrev", "[", "t", "]"}]}], "-", 
            RowBox[{"ag", "*", 
             RowBox[{"cyrev", "[", "t", "]"}], "*", 
             RowBox[{"(", 
              RowBox[{
               RowBox[{
                RowBox[{
                 RowBox[{
                  RowBox[{
                   RowBox[{"x", "[", "0", "]"}], "[", "0", "]"}], "[", "2", 
                  "]"}], "[", "0", "]"}], "[", "0", "]"}], "[", "t", "]"}], 
              ")"}]}], "+", 
            RowBox[{"nerev", "*", 
             RowBox[{"revn", "[", "t", "]"}]}], "+", 
            RowBox[{"dg", "*", 
             RowBox[{"cyrevg", "[", "t", "]"}]}]}]}], ",", 
          RowBox[{
           RowBox[{
            RowBox[{"revn", "'"}], "[", "t", "]"}], "\[Equal]", 
           RowBox[{
            RowBox[{
             RowBox[{"-", 
              RowBox[{"(", 
               RowBox[{"nerev", "+", "urev"}], ")"}]}], "*", 
             RowBox[{"revn", "[", "t", "]"}]}], "-", 
            RowBox[{"ag", "*", "Nf", "*", 
             RowBox[{"revn", "[", "t", "]"}], "*", 
             RowBox[{"(", 
              RowBox[{
               RowBox[{
                RowBox[{
                 RowBox[{
                  RowBox[{
                   RowBox[{"x", "[", "0", "]"}], "[", "0", "]"}], "[", "2", 
                  "]"}], "[", "1", "]"}], "[", "0", "]"}], "[", "t", "]"}], 
              ")"}]}], "+", 
            RowBox[{"nlrev", "*", 
             RowBox[{"cyrev", "[", "t", "]"}]}], "+", 
            RowBox[{"dg", "*", 
             RowBox[{"(", 
              RowBox[{"revng", "[", "t", "]"}], ")"}]}]}]}], ",", 
          RowBox[{
           RowBox[{
            RowBox[{"cyrevg", "'"}], "[", "t", "]"}], "\[Equal]", 
           RowBox[{
            RowBox[{"ag", "*", 
             RowBox[{"cyrev", "[", "t", "]"}], "*", 
             RowBox[{
              RowBox[{
               RowBox[{
                RowBox[{
                 RowBox[{
                  RowBox[{"x", "[", "0", "]"}], "[", "0", "]"}], "[", "2", 
                 "]"}], "[", "0", "]"}], "[", "0", "]"}], "[", "t", "]"}]}], 
            "-", 
            RowBox[{
             RowBox[{"(", 
              RowBox[{"dg", "+", 
               RowBox[{"gto", "[", "t", "]"}], "+", "urev", "+", "nlrev"}], 
              ")"}], "*", 
             RowBox[{"cyrevg", "[", "t", "]"}]}], "+", 
            RowBox[{"nerev", "*", 
             RowBox[{"revng", "[", "t", "]"}]}]}]}], ",", 
          RowBox[{
           RowBox[{
            RowBox[{"revng", "'"}], "[", "t", "]"}], "\[Equal]", 
           RowBox[{
            RowBox[{"ag", "*", "Nf", "*", 
             RowBox[{"revn", "[", "t", "]"}], "*", 
             RowBox[{
              RowBox[{
               RowBox[{
                RowBox[{
                 RowBox[{
                  RowBox[{"x", "[", "0", "]"}], "[", "0", "]"}], "[", "2", 
                 "]"}], "[", "1", "]"}], "[", "0", "]"}], "[", "t", "]"}]}], 
            "-", 
            RowBox[{
             RowBox[{"(", 
              RowBox[{"dg", "+", 
               RowBox[{"gto", "[", "t", "]"}], "+", "urev", "+", "nerev"}], 
              ")"}], "*", 
             RowBox[{"revng", "[", "t", "]"}]}], "+", 
            RowBox[{"nlrev", "*", 
             RowBox[{"cyrevg", "[", "t", "]"}]}]}]}], ",", 
          "\[IndentingNewLine]", 
          RowBox[{
           RowBox[{
            RowBox[{"cyrevgp", "'"}], "[", "t", "]"}], "\[Equal]", 
           RowBox[{
            RowBox[{
             RowBox[{"gto", "[", "t", "]"}], "*", 
             RowBox[{"cyrevg", "[", "t", "]"}]}], "-", 
            RowBox[{
             RowBox[{"(", 
              RowBox[{"dg", "+", "uprev", "+", "nlrev"}], ")"}], "*", 
             RowBox[{"cyrevgp", "[", "t", "]"}]}], "+", 
            RowBox[{"nerev", "*", 
             RowBox[{"revngp", "[", "t", "]"}]}]}]}], ",", 
          "\[IndentingNewLine]", 
          RowBox[{
           RowBox[{
            RowBox[{"revngp", "'"}], "[", "t", "]"}], "\[Equal]", 
           RowBox[{
            RowBox[{
             RowBox[{"gto", "[", "t", "]"}], "*", 
             RowBox[{"revng", "[", "t", "]"}]}], "-", 
            RowBox[{
             RowBox[{"(", 
              RowBox[{"dg", "+", "uprev", "+", "nerev"}], ")"}], "*", 
             RowBox[{"revngp", "[", "t", "]"}]}], "+", 
            RowBox[{"nlrev", "*", 
             RowBox[{"cyrevgp", "[", "t", "]"}]}]}]}], ",", 
          "\[IndentingNewLine]", 
          RowBox[{
           RowBox[{
            RowBox[{"cyrevp", "'"}], "[", "t", "]"}], "\[Equal]", 
           RowBox[{
            RowBox[{"dg", "*", 
             RowBox[{"(", 
              RowBox[{"cyrevgp", "[", "t", "]"}], ")"}]}], "-", 
            RowBox[{
             RowBox[{"(", 
              RowBox[{"uprev", "+", "nlrev"}], ")"}], "*", 
             RowBox[{"cyrevp", "[", "t", "]"}]}], "+", 
            RowBox[{"nerev", "*", 
             RowBox[{"revnp", "[", "t", "]"}]}]}]}], ",", 
          "\[IndentingNewLine]", 
          RowBox[{
           RowBox[{
            RowBox[{"revnp", "'"}], "[", "t", "]"}], "\[Equal]", 
           RowBox[{
            RowBox[{"dg", "*", 
             RowBox[{"(", 
              RowBox[{"revngp", "[", "t", "]"}], ")"}]}], "-", 
            RowBox[{
             RowBox[{"(", 
              RowBox[{"uprev", "+", "nerev"}], ")"}], "*", 
             RowBox[{"revnp", "[", "t", "]"}]}], "+", 
            RowBox[{"nlrev", "*", 
             RowBox[{"cyrevp", "[", "t", "]"}]}]}]}], ",", 
          "\[IndentingNewLine]", "\[IndentingNewLine]", 
          RowBox[{
           RowBox[{
            RowBox[{"gto", "'"}], "[", "t", "]"}], "\[Equal]", 
           RowBox[{
            RowBox[{"trgto", "*", 
             RowBox[{"G", "[", "t", "]"}], "*", 
             RowBox[{"GB", "[", "t", "]"}]}], "-", 
            RowBox[{"ugto", "*", 
             RowBox[{"gto", "[", "t", "]"}]}]}]}], ",", "\[IndentingNewLine]",
           "\[IndentingNewLine]", "\[IndentingNewLine]", 
          RowBox[{
           RowBox[{
            RowBox[{"scInh", "'"}], "[", "t", "]"}], "\[Equal]", " ", 
           RowBox[{
            RowBox[{"-", "ka"}], "*", 
            RowBox[{"scInh", "[", "t", "]"}]}]}], ",", "\[IndentingNewLine]", 
          "\[IndentingNewLine]", 
          RowBox[{
           RowBox[{
            RowBox[{"pInh", "'"}], "[", "t", "]"}], "==", 
           RowBox[{
            RowBox[{"ka", "*", 
             RowBox[{"scInh", "[", "t", "]"}]}], "-", 
            RowBox[{
             RowBox[{"(", 
              RowBox[{"uinp", "+", "nlpin"}], ")"}], "*", 
             RowBox[{"pInh", "[", "t", "]"}]}], "+", 
            RowBox[{"nepin", "*", 
             RowBox[{"bInh", "[", "t", "]"}]}]}]}], ",", 
          "\[IndentingNewLine]", "\[IndentingNewLine]", "\[IndentingNewLine]", 
          RowBox[{
           RowBox[{
            RowBox[{"bInh", "'"}], "[", "t", "]"}], "==", 
           RowBox[{
            RowBox[{
             RowBox[{"-", 
              RowBox[{"(", 
               RowBox[{"nlbin", "+", "nepin"}], ")"}]}], "*", 
             RowBox[{"bInh", "[", "t", "]"}]}], "+", 
            RowBox[{"nlpin", "*", 
             RowBox[{"pInh", "[", "t", "]"}]}], "+", 
            RowBox[{"nebin", "*", 
             RowBox[{"Inh", "[", "t", "]"}]}]}]}], ",", "\[IndentingNewLine]",
           "\[IndentingNewLine]", "\[IndentingNewLine]", 
          RowBox[{
           RowBox[{
            RowBox[{"Inh", "'"}], "[", "t", "]"}], "==", 
           RowBox[{
            RowBox[{"nlbin", "*", 
             RowBox[{"bInh", "[", "t", "]"}]}], "-", 
            RowBox[{
             RowBox[{"(", 
              RowBox[{"nebin", "+", "nlin"}], ")"}], "*", 
             RowBox[{"Inh", "[", "t", "]"}]}], "+", 
            RowBox[{"nein", "*", 
             RowBox[{"nInh", "[", "t", "]"}]}], "+", 
            RowBox[{"(", 
             RowBox[{
              RowBox[{"-", "inbin"}], "*", 
              RowBox[{"Inh", "[", "t", "]"}], "*", 
              RowBox[{"Sum", "[", 
               RowBox[{
                RowBox[{
                 RowBox[{
                  RowBox[{
                   RowBox[{
                    RowBox[{
                    RowBox[{"x", "[", "jj", "]"}], "[", "kk", "]"}], "[", 
                    "ll", "]"}], "[", "0", "]"}], "[", "0", "]"}], "[", "t", 
                 "]"}], ",", 
                RowBox[{"{", 
                 RowBox[{"jj", ",", "0", ",", "6"}], "}"}], ",", 
                RowBox[{"{", 
                 RowBox[{"kk", ",", "0", ",", "2"}], "}"}], ",", 
                RowBox[{"{", 
                 RowBox[{"ll", ",", "1", ",", "3", ",", "2"}], "}"}]}], 
               "]"}]}], ")"}], "+", 
            RowBox[{"inubin", "*", 
             RowBox[{"Sum", "[", 
              RowBox[{
               RowBox[{
                RowBox[{
                 RowBox[{
                  RowBox[{
                   RowBox[{
                    RowBox[{"x", "[", "jj", "]"}], "[", "kk", "]"}], "[", 
                   "ll", "]"}], "[", "0", "]"}], "[", "0", "]"}], "[", "t", 
                "]"}], ",", 
               RowBox[{"{", 
                RowBox[{"jj", ",", "0", ",", "6"}], "}"}], ",", 
               RowBox[{"{", 
                RowBox[{"kk", ",", "0", ",", "2"}], "}"}], ",", 
               RowBox[{"{", 
                RowBox[{"ll", ",", "4", ",", "5"}], "}"}]}], "]"}]}]}]}], ",",
           "\[IndentingNewLine]", "\[IndentingNewLine]", 
          "\[IndentingNewLine]", 
          RowBox[{
           RowBox[{
            RowBox[{"nInh", "'"}], "[", "t", "]"}], "==", 
           RowBox[{
            RowBox[{
             RowBox[{"Inh", "[", "t", "]"}], "*", "nlin"}], "-", 
            RowBox[{
             RowBox[{"(", "nein", ")"}], "*", 
             RowBox[{"nInh", "[", "t", "]"}]}], "-", 
            RowBox[{"(", 
             RowBox[{"inbin", "*", "Nf", "*", 
              RowBox[{"nInh", "[", "t", "]"}], "*", 
              RowBox[{"Sum", "[", 
               RowBox[{
                RowBox[{
                 RowBox[{
                  RowBox[{
                   RowBox[{
                    RowBox[{
                    RowBox[{"x", "[", "jj", "]"}], "[", "kk", "]"}], "[", 
                    "ll", "]"}], "[", "1", "]"}], "[", "nn", "]"}], "[", "t", 
                 "]"}], ",", 
                RowBox[{"{", 
                 RowBox[{"jj", ",", "0", ",", "6"}], "}"}], ",", 
                RowBox[{"{", 
                 RowBox[{"kk", ",", "0", ",", "2"}], "}"}], ",", 
                RowBox[{"{", 
                 RowBox[{"ll", ",", "1", ",", "3", ",", "2"}], "}"}], ",", 
                RowBox[{"{", 
                 RowBox[{"nn", ",", "0", ",", "1"}], "}"}]}], "]"}]}], ")"}], 
            "+", 
            RowBox[{"inubin", "*", 
             RowBox[{"Sum", "[", 
              RowBox[{
               RowBox[{
                RowBox[{
                 RowBox[{
                  RowBox[{
                   RowBox[{
                    RowBox[{"x", "[", "jj", "]"}], "[", "kk", "]"}], "[", 
                   "ll", "]"}], "[", "1", "]"}], "[", "nn", "]"}], "[", "t", 
                "]"}], ",", 
               RowBox[{"{", 
                RowBox[{"jj", ",", "0", ",", "6"}], "}"}], ",", 
               RowBox[{"{", 
                RowBox[{"kk", ",", "0", ",", "2"}], "}"}], ",", 
               RowBox[{"{", 
                RowBox[{"ll", ",", "4", ",", "5"}], "}"}], ",", 
               RowBox[{"{", 
                RowBox[{"nn", ",", "0", ",", "1"}], "}"}]}], "]"}]}]}]}]}], 
         "\[IndentingNewLine]", "\[IndentingNewLine]", "}"}]}], ";", 
       "\[IndentingNewLine]", "\[IndentingNewLine]", 
       RowBox[{"atwo", "=", 
        RowBox[{"Flatten", "[", 
         RowBox[{"Table", "[", 
          RowBox[{
           RowBox[{
            RowBox[{
             RowBox[{
              RowBox[{
               RowBox[{
                RowBox[{
                 RowBox[{
                  RowBox[{"x", "[", "j", "]"}], "[", "k", "]"}], "[", "l", 
                 "]"}], "[", "m", "]"}], "[", "n", "]"}], "'"}], "[", "t", 
             "]"}], "\[Equal]", "\[IndentingNewLine]", "\[IndentingNewLine]", 
            RowBox[{
             RowBox[{"If", "[", 
              RowBox[{
               RowBox[{
                RowBox[{"(", 
                 RowBox[{"l", "\[Equal]", "1"}], ")"}], "&&", 
                RowBox[{"(", 
                 RowBox[{"m", "\[Equal]", "0"}], ")"}], "&&", 
                RowBox[{"(", 
                 RowBox[{"n", "\[Equal]", "0"}], ")"}]}], ",", 
               RowBox[{
                RowBox[{
                 RowBox[{"-", "inbin"}], "*", 
                 RowBox[{"Inh", "[", "t", "]"}], "*", 
                 RowBox[{
                  RowBox[{
                   RowBox[{
                    RowBox[{
                    RowBox[{
                    RowBox[{"x", "[", "j", "]"}], "[", "k", "]"}], "[", "l", 
                    "]"}], "[", "m", "]"}], "[", "n", "]"}], "[", "t", 
                  "]"}]}], "+", 
                RowBox[{"inubin", "*", 
                 RowBox[{
                  RowBox[{
                   RowBox[{
                    RowBox[{
                    RowBox[{
                    RowBox[{"x", "[", "j", "]"}], "[", "k", "]"}], "[", "4", 
                    "]"}], "[", "m", "]"}], "[", "n", "]"}], "[", "t", 
                  "]"}]}]}], ",", "0"}], "]"}], "+", 
             RowBox[{"If", "[", 
              RowBox[{
               RowBox[{
                RowBox[{"(", 
                 RowBox[{"l", "\[Equal]", "3"}], ")"}], "&&", 
                RowBox[{"(", 
                 RowBox[{"m", "\[Equal]", "0"}], ")"}], "&&", 
                RowBox[{"(", 
                 RowBox[{"n", "\[Equal]", "0"}], ")"}]}], ",", 
               RowBox[{
                RowBox[{
                 RowBox[{"-", "inbin"}], "*", 
                 RowBox[{"Inh", "[", "t", "]"}], "*", 
                 RowBox[{
                  RowBox[{
                   RowBox[{
                    RowBox[{
                    RowBox[{
                    RowBox[{"x", "[", "j", "]"}], "[", "k", "]"}], "[", "l", 
                    "]"}], "[", "m", "]"}], "[", "n", "]"}], "[", "t", 
                  "]"}]}], "+", 
                RowBox[{"inubin", "*", 
                 RowBox[{
                  RowBox[{
                   RowBox[{
                    RowBox[{
                    RowBox[{
                    RowBox[{"x", "[", "j", "]"}], "[", "k", "]"}], "[", "5", 
                    "]"}], "[", "m", "]"}], "[", "n", "]"}], "[", "t", 
                  "]"}]}]}], ",", "0"}], "]"}], "+", 
             RowBox[{"If", "[", 
              RowBox[{
               RowBox[{
                RowBox[{"(", 
                 RowBox[{"l", "\[Equal]", "4"}], ")"}], "&&", 
                RowBox[{"(", 
                 RowBox[{"m", "\[Equal]", "0"}], ")"}], "&&", 
                RowBox[{"(", 
                 RowBox[{"n", "\[Equal]", "0"}], ")"}]}], ",", 
               RowBox[{
                RowBox[{"inbin", "*", 
                 RowBox[{"Inh", "[", "t", "]"}], "*", 
                 RowBox[{
                  RowBox[{
                   RowBox[{
                    RowBox[{
                    RowBox[{
                    RowBox[{"x", "[", "j", "]"}], "[", "k", "]"}], "[", "1", 
                    "]"}], "[", "m", "]"}], "[", "n", "]"}], "[", "t", 
                  "]"}]}], "-", 
                RowBox[{"inubin", "*", 
                 RowBox[{
                  RowBox[{
                   RowBox[{
                    RowBox[{
                    RowBox[{
                    RowBox[{"x", "[", "j", "]"}], "[", "k", "]"}], "[", "l", 
                    "]"}], "[", "m", "]"}], "[", "n", "]"}], "[", "t", 
                  "]"}]}]}], ",", "0"}], "]"}], "+", 
             RowBox[{"If", "[", 
              RowBox[{
               RowBox[{
                RowBox[{"(", 
                 RowBox[{"l", "\[Equal]", "5"}], ")"}], "&&", 
                RowBox[{"(", 
                 RowBox[{"m", "\[Equal]", "0"}], ")"}], "&&", 
                RowBox[{"(", 
                 RowBox[{"n", "\[Equal]", "0"}], ")"}]}], ",", 
               RowBox[{
                RowBox[{"inbin", "*", 
                 RowBox[{"Inh", "[", "t", "]"}], "*", 
                 RowBox[{
                  RowBox[{
                   RowBox[{
                    RowBox[{
                    RowBox[{
                    RowBox[{"x", "[", "j", "]"}], "[", "k", "]"}], "[", "3", 
                    "]"}], "[", "m", "]"}], "[", "n", "]"}], "[", "t", 
                  "]"}]}], "-", 
                RowBox[{"inubin", "*", 
                 RowBox[{
                  RowBox[{
                   RowBox[{
                    RowBox[{
                    RowBox[{
                    RowBox[{"x", "[", "j", "]"}], "[", "k", "]"}], "[", "l", 
                    "]"}], "[", "m", "]"}], "[", "n", "]"}], "[", "t", 
                  "]"}]}]}], ",", "0"}], "]"}], "+", 
             RowBox[{"If", "[", 
              RowBox[{
               RowBox[{
                RowBox[{"(", 
                 RowBox[{"l", "\[Equal]", "1"}], ")"}], "&&", 
                RowBox[{"(", 
                 RowBox[{"m", "\[Equal]", "1"}], ")"}]}], ",", 
               RowBox[{
                RowBox[{
                 RowBox[{"-", "inbin"}], "*", "Nf", "*", 
                 RowBox[{"nInh", "[", "t", "]"}], "*", 
                 RowBox[{
                  RowBox[{
                   RowBox[{
                    RowBox[{
                    RowBox[{
                    RowBox[{"x", "[", "j", "]"}], "[", "k", "]"}], "[", "l", 
                    "]"}], "[", "m", "]"}], "[", "n", "]"}], "[", "t", 
                  "]"}]}], "+", 
                RowBox[{"inubin", "*", 
                 RowBox[{
                  RowBox[{
                   RowBox[{
                    RowBox[{
                    RowBox[{
                    RowBox[{"x", "[", "j", "]"}], "[", "k", "]"}], "[", "4", 
                    "]"}], "[", "m", "]"}], "[", "n", "]"}], "[", "t", 
                  "]"}]}]}], ",", "0"}], "]"}], "+", 
             RowBox[{"If", "[", 
              RowBox[{
               RowBox[{
                RowBox[{"(", 
                 RowBox[{"l", "\[Equal]", "3"}], ")"}], "&&", 
                RowBox[{"(", 
                 RowBox[{"m", "\[Equal]", "1"}], ")"}]}], ",", 
               RowBox[{
                RowBox[{
                 RowBox[{"-", "inbin"}], "*", "Nf", "*", 
                 RowBox[{"nInh", "[", "t", "]"}], "*", 
                 RowBox[{
                  RowBox[{
                   RowBox[{
                    RowBox[{
                    RowBox[{
                    RowBox[{"x", "[", "j", "]"}], "[", "k", "]"}], "[", "l", 
                    "]"}], "[", "m", "]"}], "[", "n", "]"}], "[", "t", 
                  "]"}]}], "+", 
                RowBox[{"inubin", "*", 
                 RowBox[{
                  RowBox[{
                   RowBox[{
                    RowBox[{
                    RowBox[{
                    RowBox[{"x", "[", "j", "]"}], "[", "k", "]"}], "[", "5", 
                    "]"}], "[", "m", "]"}], "[", "n", "]"}], "[", "t", 
                  "]"}]}]}], ",", "0"}], "]"}], "+", "\[IndentingNewLine]", 
             RowBox[{"If", "[", 
              RowBox[{
               RowBox[{
                RowBox[{"(", 
                 RowBox[{"l", "\[Equal]", "4"}], ")"}], "&&", 
                RowBox[{"(", 
                 RowBox[{"m", "\[Equal]", "1"}], ")"}]}], ",", 
               RowBox[{
                RowBox[{"inbin", "*", "Nf", "*", 
                 RowBox[{"nInh", "[", "t", "]"}], "*", 
                 RowBox[{
                  RowBox[{
                   RowBox[{
                    RowBox[{
                    RowBox[{
                    RowBox[{"x", "[", "j", "]"}], "[", "k", "]"}], "[", "1", 
                    "]"}], "[", "m", "]"}], "[", "n", "]"}], "[", "t", 
                  "]"}]}], "-", 
                RowBox[{"inubin", "*", 
                 RowBox[{
                  RowBox[{
                   RowBox[{
                    RowBox[{
                    RowBox[{
                    RowBox[{"x", "[", "j", "]"}], "[", "k", "]"}], "[", "l", 
                    "]"}], "[", "m", "]"}], "[", "n", "]"}], "[", "t", 
                  "]"}]}]}], ",", "0"}], "]"}], "+", "\[IndentingNewLine]", 
             RowBox[{"If", "[", 
              RowBox[{
               RowBox[{
                RowBox[{"(", 
                 RowBox[{"l", "\[Equal]", "5"}], ")"}], "&&", 
                RowBox[{"(", 
                 RowBox[{"m", "\[Equal]", "1"}], ")"}]}], ",", 
               RowBox[{
                RowBox[{"inbin", "*", "Nf", "*", 
                 RowBox[{"nInh", "[", "t", "]"}], "*", 
                 RowBox[{
                  RowBox[{
                   RowBox[{
                    RowBox[{
                    RowBox[{
                    RowBox[{"x", "[", "j", "]"}], "[", "k", "]"}], "[", "3", 
                    "]"}], "[", "m", "]"}], "[", "n", "]"}], "[", "t", 
                  "]"}]}], "-", 
                RowBox[{"inubin", "*", 
                 RowBox[{
                  RowBox[{
                   RowBox[{
                    RowBox[{
                    RowBox[{
                    RowBox[{"x", "[", "j", "]"}], "[", "k", "]"}], "[", "l", 
                    "]"}], "[", "m", "]"}], "[", "n", "]"}], "[", "t", 
                  "]"}]}]}], ",", "0"}], "]"}], "+", "\[IndentingNewLine]", 
             "\[IndentingNewLine]", "\[IndentingNewLine]", 
             RowBox[{"If", "[", 
              RowBox[{
               RowBox[{
                RowBox[{"(", 
                 RowBox[{"j", "\[Equal]", "1"}], ")"}], "&&", 
                RowBox[{"(", 
                 RowBox[{"k", "\[Equal]", "0"}], ")"}], "&&", 
                RowBox[{"(", 
                 RowBox[{"l", "\[Equal]", "0"}], ")"}], "&&", 
                RowBox[{"(", 
                 RowBox[{"m", "\[Equal]", "0"}], ")"}], "&&", 
                RowBox[{"(", 
                 RowBox[{"n", "\[Equal]", "0"}], ")"}]}], ",", 
               RowBox[{"tlp", "*", 
                RowBox[{"(", 
                 RowBox[{
                  RowBox[{"McPo", "[", "t", "]"}], "+", 
                  RowBox[{"McPh", "[", "t", "]"}]}], ")"}]}], ",", "0"}], 
              "]"}], "+", "\[IndentingNewLine]", 
             RowBox[{"If", "[", 
              RowBox[{
               RowBox[{
                RowBox[{"(", 
                 RowBox[{"j", "\[Equal]", "3"}], ")"}], "&&", 
                RowBox[{"(", 
                 RowBox[{"k", "\[Equal]", "0"}], ")"}], "&&", 
                RowBox[{"(", 
                 RowBox[{"l", "\[Equal]", "0"}], ")"}], "&&", 
                RowBox[{"(", 
                 RowBox[{"m", "\[Equal]", "0"}], ")"}], "&&", 
                RowBox[{"(", 
                 RowBox[{"n", "\[Equal]", "0"}], ")"}]}], ",", 
               RowBox[{"tlp", "*", 
                RowBox[{"McPt", "[", "t", "]"}]}], ",", "0"}], "]"}], "+", 
             "\[IndentingNewLine]", 
             RowBox[{"If", "[", 
              RowBox[{
               RowBox[{
                RowBox[{"(", 
                 RowBox[{"j", "\[Equal]", "0"}], ")"}], "&&", 
                RowBox[{"(", 
                 RowBox[{"k", "\[Equal]", "1"}], ")"}], "&&", 
                RowBox[{"(", 
                 RowBox[{"l", "\[Equal]", "0"}], ")"}], "&&", 
                RowBox[{"(", 
                 RowBox[{"m", "\[Equal]", "0"}], ")"}], "&&", 
                RowBox[{"(", 
                 RowBox[{"n", "\[Equal]", "0"}], ")"}]}], ",", 
               RowBox[{"tlr", "*", 
                RowBox[{"McRo", "[", "t", "]"}]}], ",", "0"}], "]"}], "+", 
             "\[IndentingNewLine]", 
             RowBox[{"If", "[", 
              RowBox[{
               RowBox[{
                RowBox[{"(", 
                 RowBox[{"j", "\[Equal]", "0"}], ")"}], "&&", 
                RowBox[{"(", 
                 RowBox[{"k", "\[Equal]", "2"}], ")"}], "&&", 
                RowBox[{"(", 
                 RowBox[{"l", "\[Equal]", "0"}], ")"}], "&&", 
                RowBox[{"(", 
                 RowBox[{"m", "\[Equal]", "0"}], ")"}], "&&", 
                RowBox[{"(", 
                 RowBox[{"n", "\[Equal]", "0"}], ")"}]}], ",", 
               RowBox[{"tlr", "*", 
                RowBox[{"McRt", "[", "t", "]"}]}], ",", "0"}], "]"}], "+", 
             "\[IndentingNewLine]", "\[IndentingNewLine]", 
             "\[IndentingNewLine]", "\[IndentingNewLine]", 
             RowBox[{"If", "[", 
              RowBox[{
               RowBox[{
                RowBox[{"(", 
                 RowBox[{"k", "\[Equal]", "0"}], ")"}], "&&", 
                RowBox[{"(", 
                 RowBox[{"n", "\[Equal]", "0"}], ")"}], "&&", 
                RowBox[{"(", 
                 RowBox[{
                  RowBox[{"(", 
                   RowBox[{"j", "\[Equal]", "2"}], ")"}], "||", 
                  RowBox[{"(", 
                   RowBox[{"j", "\[Equal]", "4"}], ")"}], "||", 
                  RowBox[{"(", 
                   RowBox[{"j", "\[Equal]", "5"}], ")"}], "||", 
                  RowBox[{"(", 
                   RowBox[{"j", "\[Equal]", "6"}], ")"}]}], ")"}]}], ",", 
               RowBox[{
                RowBox[{
                 RowBox[{"-", "ar"}], "*", 
                 RowBox[{"If", "[", 
                  RowBox[{
                   RowBox[{"m", "\[Equal]", "1"}], ",", "Nf", ",", "1"}], 
                  "]"}], "*", 
                 RowBox[{
                  RowBox[{
                   RowBox[{
                    RowBox[{
                    RowBox[{
                    RowBox[{"x", "[", "j", "]"}], "[", "k", "]"}], "[", "l", 
                    "]"}], "[", "m", "]"}], "[", "n", "]"}], "[", "t", "]"}], 
                 "*", 
                 RowBox[{"Sum", "[", 
                  RowBox[{
                   RowBox[{
                    RowBox[{
                    RowBox[{
                    RowBox[{
                    RowBox[{
                    RowBox[{"x", "[", "0", "]"}], "[", "kk", "]"}], "[", "0", 
                    "]"}], "[", "m", "]"}], "[", "0", "]"}], "[", "t", "]"}], 
                   ",", 
                   RowBox[{"{", 
                    RowBox[{"kk", ",", "1", ",", "2"}], "}"}]}], "]"}]}], "+", 
                RowBox[{"dr", "*", 
                 RowBox[{"Sum", "[", 
                  RowBox[{
                   RowBox[{
                    RowBox[{
                    RowBox[{
                    RowBox[{
                    RowBox[{
                    RowBox[{"x", "[", "j", "]"}], "[", "kk", "]"}], "[", "l", 
                    "]"}], "[", "m", "]"}], "[", "n", "]"}], "[", "t", "]"}], 
                   ",", 
                   RowBox[{"{", 
                    RowBox[{"kk", ",", "1", ",", "2"}], "}"}]}], "]"}]}]}], 
               ",", "0"}], "]"}], "+", "\[IndentingNewLine]", 
             RowBox[{"If", "[", 
              RowBox[{
               RowBox[{
                RowBox[{"(", 
                 RowBox[{"j", "\[Equal]", "0"}], ")"}], "&&", 
                RowBox[{"(", 
                 RowBox[{
                  RowBox[{"(", 
                   RowBox[{"k", "\[Equal]", "1"}], ")"}], "||", 
                  RowBox[{"(", 
                   RowBox[{"k", "\[Equal]", "2"}], ")"}]}], ")"}], "&&", 
                RowBox[{"(", 
                 RowBox[{"l", "\[Equal]", "0"}], ")"}], "&&", 
                RowBox[{"(", 
                 RowBox[{"n", "\[Equal]", "0"}], ")"}]}], ",", 
               RowBox[{
                RowBox[{
                 RowBox[{"-", "ar"}], "*", 
                 RowBox[{"If", "[", 
                  RowBox[{
                   RowBox[{"m", "\[Equal]", "1"}], ",", "Nf", ",", "1"}], 
                  "]"}], "*", 
                 RowBox[{
                  RowBox[{
                   RowBox[{
                    RowBox[{
                    RowBox[{
                    RowBox[{"x", "[", "j", "]"}], "[", "k", "]"}], "[", "l", 
                    "]"}], "[", "m", "]"}], "[", "n", "]"}], "[", "t", "]"}], 
                 "*", 
                 RowBox[{"Sum", "[", 
                  RowBox[{
                   RowBox[{
                    RowBox[{
                    RowBox[{
                    RowBox[{
                    RowBox[{
                    RowBox[{"x", "[", "jj", "]"}], "[", "0", "]"}], "[", "ll",
                     "]"}], "[", "m", "]"}], "[", "0", "]"}], "[", "t", "]"}],
                    ",", 
                   RowBox[{"{", 
                    RowBox[{"jj", ",", 
                    RowBox[{"{", 
                    RowBox[{"2", ",", "4", ",", "5", ",", "6"}], "}"}]}], 
                    "}"}], ",", 
                   RowBox[{"{", 
                    RowBox[{"ll", ",", "0", ",", "5"}], "}"}]}], "]"}]}], "+", 
                RowBox[{"dr", "*", 
                 RowBox[{"Sum", "[", 
                  RowBox[{
                   RowBox[{
                    RowBox[{
                    RowBox[{
                    RowBox[{
                    RowBox[{
                    RowBox[{"x", "[", "jj", "]"}], "[", "k", "]"}], "[", "ll",
                     "]"}], "[", "m", "]"}], "[", "n", "]"}], "[", "t", "]"}],
                    ",", 
                   RowBox[{"{", 
                    RowBox[{"jj", ",", 
                    RowBox[{"{", 
                    RowBox[{"2", ",", "4", ",", "5", ",", "6"}], "}"}]}], 
                    "}"}], ",", 
                   RowBox[{"{", 
                    RowBox[{"ll", ",", "0", ",", "5"}], "}"}]}], "]"}]}]}], 
               ",", "0"}], "]"}], "+", "\[IndentingNewLine]", 
             RowBox[{"If", "[", 
              RowBox[{
               RowBox[{
                RowBox[{"(", 
                 RowBox[{
                  RowBox[{"(", 
                   RowBox[{"j", "\[Equal]", "2"}], ")"}], "||", 
                  RowBox[{"(", 
                   RowBox[{"j", "\[Equal]", "4"}], ")"}], "||", 
                  RowBox[{"(", 
                   RowBox[{"j", "\[Equal]", "5"}], ")"}], "||", 
                  RowBox[{"(", 
                   RowBox[{"j", "\[Equal]", "6"}], ")"}]}], ")"}], "&&", 
                RowBox[{"(", 
                 RowBox[{
                  RowBox[{"(", 
                   RowBox[{"k", "\[Equal]", "1"}], ")"}], "||", 
                  RowBox[{"(", 
                   RowBox[{"k", "\[Equal]", "2"}], ")"}]}], ")"}], "&&", 
                RowBox[{"(", 
                 RowBox[{"n", "\[Equal]", "0"}], ")"}]}], ",", 
               RowBox[{
                RowBox[{"ar", "*", 
                 RowBox[{"If", "[", 
                  RowBox[{
                   RowBox[{"m", "\[Equal]", "1"}], ",", "Nf", ",", "1"}], 
                  "]"}], "*", 
                 RowBox[{
                  RowBox[{
                   RowBox[{
                    RowBox[{
                    RowBox[{
                    RowBox[{"x", "[", "0", "]"}], "[", "k", "]"}], "[", "0", 
                    "]"}], "[", "m", "]"}], "[", "n", "]"}], "[", "t", "]"}], 
                 "*", 
                 RowBox[{
                  RowBox[{
                   RowBox[{
                    RowBox[{
                    RowBox[{
                    RowBox[{"x", "[", "j", "]"}], "[", "0", "]"}], "[", "l", 
                    "]"}], "[", "m", "]"}], "[", "0", "]"}], "[", "t", 
                  "]"}]}], "-", 
                RowBox[{"dr", "*", 
                 RowBox[{
                  RowBox[{
                   RowBox[{
                    RowBox[{
                    RowBox[{
                    RowBox[{"x", "[", "j", "]"}], "[", "k", "]"}], "[", "l", 
                    "]"}], "[", "m", "]"}], "[", "n", "]"}], "[", "t", 
                  "]"}]}]}], ",", "0"}], "]"}], "+", 
             RowBox[{"If", "[", 
              RowBox[{
               RowBox[{
                RowBox[{"(", 
                 RowBox[{"k", "\[Equal]", "0"}], ")"}], "&&", 
                RowBox[{"(", 
                 RowBox[{"n", "\[Equal]", "1"}], ")"}], "&&", 
                RowBox[{"(", 
                 RowBox[{
                  RowBox[{"(", 
                   RowBox[{"j", "\[Equal]", "2"}], ")"}], "||", 
                  RowBox[{"(", 
                   RowBox[{"j", "\[Equal]", "4"}], ")"}], "||", 
                  RowBox[{"(", 
                   RowBox[{"j", "\[Equal]", "5"}], ")"}], "||", 
                  RowBox[{"(", 
                   RowBox[{"j", "\[Equal]", "6"}], ")"}]}], ")"}], "&&", 
                RowBox[{"(", 
                 RowBox[{"m", "\[Equal]", "1"}], ")"}]}], ",", 
               RowBox[{
                RowBox[{
                 RowBox[{"-", "ar"}], "*", "Nf", "*", 
                 RowBox[{
                  RowBox[{
                   RowBox[{
                    RowBox[{
                    RowBox[{
                    RowBox[{"x", "[", "j", "]"}], "[", "k", "]"}], "[", "l", 
                    "]"}], "[", "m", "]"}], "[", "n", "]"}], "[", "t", "]"}], 
                 "*", 
                 RowBox[{"Sum", "[", 
                  RowBox[{
                   RowBox[{
                    RowBox[{
                    RowBox[{
                    RowBox[{
                    RowBox[{
                    RowBox[{"x", "[", "0", "]"}], "[", "kk", "]"}], "[", "0", 
                    "]"}], "[", "m", "]"}], "[", "0", "]"}], "[", "t", "]"}], 
                   ",", 
                   RowBox[{"{", 
                    RowBox[{"kk", ",", "1", ",", "2"}], "}"}]}], "]"}]}], "+", 
                RowBox[{"dr", "*", 
                 RowBox[{"Sum", "[", 
                  RowBox[{
                   RowBox[{
                    RowBox[{
                    RowBox[{
                    RowBox[{
                    RowBox[{
                    RowBox[{"x", "[", "j", "]"}], "[", "kk", "]"}], "[", "l", 
                    "]"}], "[", "m", "]"}], "[", "n", "]"}], "[", "t", "]"}], 
                   ",", 
                   RowBox[{"{", 
                    RowBox[{"kk", ",", "1", ",", "2"}], "}"}]}], "]"}]}]}], 
               ",", "0"}], "]"}], "+", 
             RowBox[{"If", "[", 
              RowBox[{
               RowBox[{
                RowBox[{"(", 
                 RowBox[{"j", "\[Equal]", "0"}], ")"}], "&&", 
                RowBox[{"(", 
                 RowBox[{
                  RowBox[{"(", 
                   RowBox[{"k", "\[Equal]", "1"}], ")"}], "||", 
                  RowBox[{"(", 
                   RowBox[{"k", "\[Equal]", "2"}], ")"}]}], ")"}], "&&", 
                RowBox[{"(", 
                 RowBox[{"l", "\[Equal]", "0"}], ")"}], "&&", 
                RowBox[{"(", 
                 RowBox[{"m", "\[Equal]", "1"}], ")"}], "&&", 
                RowBox[{"(", 
                 RowBox[{"n", "\[Equal]", "0"}], ")"}]}], ",", 
               RowBox[{
                RowBox[{
                 RowBox[{"-", "ar"}], "*", "Nf", "*", 
                 RowBox[{
                  RowBox[{
                   RowBox[{
                    RowBox[{
                    RowBox[{
                    RowBox[{"x", "[", "j", "]"}], "[", "k", "]"}], "[", "l", 
                    "]"}], "[", "m", "]"}], "[", "n", "]"}], "[", "t", "]"}], 
                 "*", 
                 RowBox[{"Sum", "[", 
                  RowBox[{
                   RowBox[{
                    RowBox[{
                    RowBox[{
                    RowBox[{
                    RowBox[{
                    RowBox[{"x", "[", "jj", "]"}], "[", "0", "]"}], "[", "ll",
                     "]"}], "[", "m", "]"}], "[", "1", "]"}], "[", "t", "]"}],
                    ",", 
                   RowBox[{"{", 
                    RowBox[{"jj", ",", 
                    RowBox[{"{", 
                    RowBox[{"2", ",", "4", ",", "5", ",", "6"}], "}"}]}], 
                    "}"}], ",", 
                   RowBox[{"{", 
                    RowBox[{"ll", ",", "0", ",", "5"}], "}"}]}], "]"}]}], "+", 
                RowBox[{"dr", "*", 
                 RowBox[{"Sum", "[", 
                  RowBox[{
                   RowBox[{
                    RowBox[{
                    RowBox[{
                    RowBox[{
                    RowBox[{
                    RowBox[{"x", "[", "jj", "]"}], "[", "k", "]"}], "[", "ll",
                     "]"}], "[", "m", "]"}], "[", "1", "]"}], "[", "t", "]"}],
                    ",", 
                   RowBox[{"{", 
                    RowBox[{"jj", ",", 
                    RowBox[{"{", 
                    RowBox[{"2", ",", "4", ",", "5", ",", "6"}], "}"}]}], 
                    "}"}], ",", 
                   RowBox[{"{", 
                    RowBox[{"ll", ",", "0", ",", "5"}], "}"}]}], "]"}]}]}], 
               ",", "0"}], "]"}], "+", "\[IndentingNewLine]", 
             RowBox[{"If", "[", 
              RowBox[{
               RowBox[{
                RowBox[{"(", 
                 RowBox[{
                  RowBox[{"(", 
                   RowBox[{"j", "\[Equal]", "2"}], ")"}], "||", 
                  RowBox[{"(", 
                   RowBox[{"j", "\[Equal]", "4"}], ")"}], "||", 
                  RowBox[{"(", 
                   RowBox[{"j", "\[Equal]", "5"}], ")"}], "||", 
                  RowBox[{"(", 
                   RowBox[{"j", "\[Equal]", "6"}], ")"}]}], ")"}], "&&", 
                RowBox[{"(", 
                 RowBox[{
                  RowBox[{"(", 
                   RowBox[{"k", "\[Equal]", "1"}], ")"}], "||", 
                  RowBox[{"(", 
                   RowBox[{"k", "\[Equal]", "2"}], ")"}]}], ")"}], "&&", 
                RowBox[{"(", 
                 RowBox[{"m", "\[Equal]", "1"}], ")"}], "&&", 
                RowBox[{"(", 
                 RowBox[{"n", "\[Equal]", "1"}], ")"}]}], ",", 
               RowBox[{
                RowBox[{"ar", "*", "Nf", "*", 
                 RowBox[{
                  RowBox[{
                   RowBox[{
                    RowBox[{
                    RowBox[{
                    RowBox[{"x", "[", "j", "]"}], "[", "0", "]"}], "[", "l", 
                    "]"}], "[", "m", "]"}], "[", "n", "]"}], "[", "t", "]"}], 
                 "*", 
                 RowBox[{
                  RowBox[{
                   RowBox[{
                    RowBox[{
                    RowBox[{
                    RowBox[{"x", "[", "0", "]"}], "[", "k", "]"}], "[", "0", 
                    "]"}], "[", "m", "]"}], "[", "0", "]"}], "[", "t", 
                  "]"}]}], "-", 
                RowBox[{"dr", "*", 
                 RowBox[{
                  RowBox[{
                   RowBox[{
                    RowBox[{
                    RowBox[{
                    RowBox[{"x", "[", "j", "]"}], "[", "k", "]"}], "[", "l", 
                    "]"}], "[", "m", "]"}], "[", "n", "]"}], "[", "t", 
                  "]"}]}]}], ",", "0"}], "]"}], "+", 
             RowBox[{"If", "[", 
              RowBox[{
               RowBox[{
                RowBox[{"(", 
                 RowBox[{"k", "\[Equal]", "0"}], ")"}], "&&", 
                RowBox[{"(", 
                 RowBox[{"n", "\[Equal]", "0"}], ")"}], "&&", 
                RowBox[{"(", 
                 RowBox[{
                  RowBox[{"(", 
                   RowBox[{"j", "\[Equal]", "2"}], ")"}], "||", 
                  RowBox[{"(", 
                   RowBox[{"j", "\[Equal]", "4"}], ")"}], "||", 
                  RowBox[{"(", 
                   RowBox[{"j", "\[Equal]", "5"}], ")"}], "||", 
                  RowBox[{"(", 
                   RowBox[{"j", "\[Equal]", "6"}], ")"}]}], ")"}], "&&", 
                RowBox[{"(", 
                 RowBox[{"m", "\[Equal]", "1"}], ")"}]}], ",", 
               RowBox[{
                RowBox[{
                 RowBox[{"-", "ar"}], "*", "Nf", "*", 
                 RowBox[{
                  RowBox[{
                   RowBox[{
                    RowBox[{
                    RowBox[{
                    RowBox[{"x", "[", "j", "]"}], "[", "k", "]"}], "[", "l", 
                    "]"}], "[", "m", "]"}], "[", "n", "]"}], "[", "t", "]"}], 
                 "*", 
                 RowBox[{"Sum", "[", 
                  RowBox[{
                   RowBox[{
                    RowBox[{
                    RowBox[{
                    RowBox[{
                    RowBox[{
                    RowBox[{"x", "[", "0", "]"}], "[", "kk", "]"}], "[", "0", 
                    "]"}], "[", "m", "]"}], "[", "1", "]"}], "[", "t", "]"}], 
                   ",", 
                   RowBox[{"{", 
                    RowBox[{"kk", ",", "1", ",", "2"}], "}"}]}], "]"}]}], "+", 
                RowBox[{"dr", "*", 
                 RowBox[{"Sum", "[", 
                  RowBox[{
                   RowBox[{
                    RowBox[{
                    RowBox[{
                    RowBox[{
                    RowBox[{
                    RowBox[{"x", "[", "j", "]"}], "[", "kk", "]"}], "[", "l", 
                    "]"}], "[", "m", "]"}], "[", "1", "]"}], "[", "t", "]"}], 
                   ",", 
                   RowBox[{"{", 
                    RowBox[{"kk", ",", "1", ",", "2"}], "}"}]}], "]"}]}]}], 
               ",", "0"}], "]"}], "+", 
             RowBox[{"If", "[", 
              RowBox[{
               RowBox[{
                RowBox[{"(", 
                 RowBox[{"j", "\[Equal]", "0"}], ")"}], "&&", 
                RowBox[{"(", 
                 RowBox[{
                  RowBox[{"(", 
                   RowBox[{"k", "\[Equal]", "1"}], ")"}], "||", 
                  RowBox[{"(", 
                   RowBox[{"k", "\[Equal]", "2"}], ")"}]}], ")"}], "&&", 
                RowBox[{"(", 
                 RowBox[{"l", "\[Equal]", "0"}], ")"}], "&&", 
                RowBox[{"(", 
                 RowBox[{"m", "\[Equal]", "1"}], ")"}], "&&", 
                RowBox[{"(", 
                 RowBox[{"n", "\[Equal]", "1"}], ")"}]}], ",", 
               RowBox[{
                RowBox[{
                 RowBox[{"-", "ar"}], "*", "Nf", "*", 
                 RowBox[{
                  RowBox[{
                   RowBox[{
                    RowBox[{
                    RowBox[{
                    RowBox[{"x", "[", "j", "]"}], "[", "k", "]"}], "[", "l", 
                    "]"}], "[", "m", "]"}], "[", "n", "]"}], "[", "t", "]"}], 
                 "*", 
                 RowBox[{"Sum", "[", 
                  RowBox[{
                   RowBox[{
                    RowBox[{
                    RowBox[{
                    RowBox[{
                    RowBox[{
                    RowBox[{"x", "[", "jj", "]"}], "[", "0", "]"}], "[", "ll",
                     "]"}], "[", "m", "]"}], "[", "0", "]"}], "[", "t", "]"}],
                    ",", 
                   RowBox[{"{", 
                    RowBox[{"jj", ",", 
                    RowBox[{"{", 
                    RowBox[{"2", ",", "4", ",", "5", ",", "6"}], "}"}]}], 
                    "}"}], ",", 
                   RowBox[{"{", 
                    RowBox[{"ll", ",", "0", ",", "5"}], "}"}]}], "]"}]}], "+", 
                RowBox[{"dr", "*", 
                 RowBox[{"Sum", "[", 
                  RowBox[{
                   RowBox[{
                    RowBox[{
                    RowBox[{
                    RowBox[{
                    RowBox[{
                    RowBox[{"x", "[", "jj", "]"}], "[", "k", "]"}], "[", "ll",
                     "]"}], "[", "m", "]"}], "[", "n", "]"}], "[", "t", "]"}],
                    ",", 
                   RowBox[{"{", 
                    RowBox[{"jj", ",", 
                    RowBox[{"{", 
                    RowBox[{"2", ",", "4", ",", "5", ",", "6"}], "}"}]}], 
                    "}"}], ",", 
                   RowBox[{"{", 
                    RowBox[{"ll", ",", "0", ",", "5"}], "}"}]}], "]"}]}]}], 
               ",", "0"}], "]"}], "+", "\[IndentingNewLine]", 
             RowBox[{"If", "[", 
              RowBox[{
               RowBox[{
                RowBox[{"(", 
                 RowBox[{
                  RowBox[{"(", 
                   RowBox[{"j", "\[Equal]", "2"}], ")"}], "||", 
                  RowBox[{"(", 
                   RowBox[{"j", "\[Equal]", "4"}], ")"}], "||", 
                  RowBox[{"(", 
                   RowBox[{"j", "\[Equal]", "5"}], ")"}], "||", 
                  RowBox[{"(", 
                   RowBox[{"j", "\[Equal]", "6"}], ")"}]}], ")"}], "&&", 
                RowBox[{"(", 
                 RowBox[{
                  RowBox[{"(", 
                   RowBox[{"k", "\[Equal]", "1"}], ")"}], "||", 
                  RowBox[{"(", 
                   RowBox[{"k", "\[Equal]", "2"}], ")"}]}], ")"}], "&&", 
                RowBox[{"(", 
                 RowBox[{"m", "\[Equal]", "1"}], ")"}], "&&", 
                RowBox[{"(", 
                 RowBox[{"n", "\[Equal]", "1"}], ")"}]}], ",", 
               RowBox[{
                RowBox[{"ar", "*", "Nf", "*", 
                 RowBox[{
                  RowBox[{
                   RowBox[{
                    RowBox[{
                    RowBox[{
                    RowBox[{"x", "[", "j", "]"}], "[", "0", "]"}], "[", "l", 
                    "]"}], "[", "m", "]"}], "[", "0", "]"}], "[", "t", "]"}], 
                 "*", 
                 RowBox[{
                  RowBox[{
                   RowBox[{
                    RowBox[{
                    RowBox[{
                    RowBox[{"x", "[", "0", "]"}], "[", "k", "]"}], "[", "0", 
                    "]"}], "[", "m", "]"}], "[", "1", "]"}], "[", "t", 
                  "]"}]}], "-", 
                RowBox[{"dr", "*", 
                 RowBox[{
                  RowBox[{
                   RowBox[{
                    RowBox[{
                    RowBox[{
                    RowBox[{"x", "[", "j", "]"}], "[", "k", "]"}], "[", "l", 
                    "]"}], "[", "m", "]"}], "[", "n", "]"}], "[", "t", 
                  "]"}]}]}], ",", "0"}], "]"}], "+", "\[IndentingNewLine]", 
             "\[IndentingNewLine]", "\[IndentingNewLine]", 
             RowBox[{"If", "[", 
              RowBox[{
               RowBox[{
                RowBox[{"(", 
                 RowBox[{"l", "\[Equal]", "0"}], ")"}], "&&", 
                RowBox[{"(", 
                 RowBox[{"j", ">", "0"}], ")"}], "&&", 
                RowBox[{"(", 
                 RowBox[{"n", "\[Equal]", "0"}], ")"}]}], ",", 
               RowBox[{
                RowBox[{
                 RowBox[{"-", "ac"}], "*", 
                 RowBox[{"If", "[", 
                  RowBox[{
                   RowBox[{"m", "\[Equal]", "1"}], ",", "Nf", ",", "1"}], 
                  "]"}], "*", 
                 RowBox[{
                  RowBox[{
                   RowBox[{
                    RowBox[{
                    RowBox[{
                    RowBox[{"x", "[", "j", "]"}], "[", "k", "]"}], "[", "l", 
                    "]"}], "[", "m", "]"}], "[", "n", "]"}], "[", "t", "]"}], 
                 "*", 
                 RowBox[{"Sum", "[", 
                  RowBox[{
                   RowBox[{
                    RowBox[{
                    RowBox[{
                    RowBox[{
                    RowBox[{
                    RowBox[{"x", "[", "0", "]"}], "[", "0", "]"}], "[", "ll", 
                    "]"}], "[", "m", "]"}], "[", "0", "]"}], "[", "t", "]"}], 
                   ",", 
                   RowBox[{"{", 
                    RowBox[{"ll", ",", "1", ",", "4", ",", "3"}], "}"}]}], 
                  "]"}]}], "+", 
                RowBox[{"dc", "*", 
                 RowBox[{"Sum", "[", 
                  RowBox[{
                   RowBox[{
                    RowBox[{
                    RowBox[{
                    RowBox[{
                    RowBox[{
                    RowBox[{"x", "[", "j", "]"}], "[", "k", "]"}], "[", "ll", 
                    "]"}], "[", "m", "]"}], "[", "n", "]"}], "[", "t", "]"}], 
                   ",", 
                   RowBox[{"{", 
                    RowBox[{"ll", ",", "1", ",", "4", ",", "3"}], "}"}]}], 
                  "]"}]}]}], ",", "0"}], "]"}], "+", 
             RowBox[{"If", "[", 
              RowBox[{
               RowBox[{
                RowBox[{"(", 
                 RowBox[{"j", "\[Equal]", "0"}], ")"}], "&&", 
                RowBox[{"(", 
                 RowBox[{"k", "\[Equal]", "0"}], ")"}], "&&", 
                RowBox[{"(", 
                 RowBox[{
                  RowBox[{"(", 
                   RowBox[{"l", "\[Equal]", "1"}], ")"}], "||", 
                  RowBox[{"(", 
                   RowBox[{"l", "\[Equal]", "4"}], ")"}]}], ")"}], "&&", 
                RowBox[{"(", 
                 RowBox[{"n", "\[Equal]", "0"}], ")"}]}], ",", 
               RowBox[{
                RowBox[{
                 RowBox[{"-", "ac"}], "*", 
                 RowBox[{"If", "[", 
                  RowBox[{
                   RowBox[{"m", "\[Equal]", "1"}], ",", "Nf", ",", "1"}], 
                  "]"}], "*", 
                 RowBox[{
                  RowBox[{
                   RowBox[{
                    RowBox[{
                    RowBox[{
                    RowBox[{"x", "[", "j", "]"}], "[", "k", "]"}], "[", "l", 
                    "]"}], "[", "m", "]"}], "[", "n", "]"}], "[", "t", "]"}], 
                 "*", 
                 RowBox[{"Sum", "[", 
                  RowBox[{
                   RowBox[{
                    RowBox[{
                    RowBox[{
                    RowBox[{
                    RowBox[{
                    RowBox[{"x", "[", "jj", "]"}], "[", "kk", "]"}], "[", "0",
                     "]"}], "[", "m", "]"}], "[", "0", "]"}], "[", "t", "]"}],
                    ",", 
                   RowBox[{"{", 
                    RowBox[{"jj", ",", "1", ",", "6"}], "}"}], ",", 
                   RowBox[{"{", 
                    RowBox[{"kk", ",", "0", ",", "2"}], "}"}]}], "]"}]}], "+", 
                RowBox[{"dc", "*", 
                 RowBox[{"Sum", "[", 
                  RowBox[{
                   RowBox[{
                    RowBox[{
                    RowBox[{
                    RowBox[{
                    RowBox[{
                    RowBox[{"x", "[", "jj", "]"}], "[", "kk", "]"}], "[", "l",
                     "]"}], "[", "m", "]"}], "[", "0", "]"}], "[", "t", "]"}],
                    ",", 
                   RowBox[{"{", 
                    RowBox[{"jj", ",", "1", ",", "6"}], "}"}], ",", 
                   RowBox[{"{", 
                    RowBox[{"kk", ",", "0", ",", "2"}], "}"}]}], "]"}]}]}], 
               ",", "0"}], "]"}], "+", 
             RowBox[{"If", "[", 
              RowBox[{
               RowBox[{
                RowBox[{"(", 
                 RowBox[{"j", ">", "0"}], ")"}], "&&", 
                RowBox[{"(", 
                 RowBox[{
                  RowBox[{"(", 
                   RowBox[{"l", "\[Equal]", "1"}], ")"}], "||", 
                  RowBox[{"(", 
                   RowBox[{"l", "\[Equal]", "4"}], ")"}]}], ")"}], "&&", 
                RowBox[{"(", 
                 RowBox[{"n", "\[Equal]", "0"}], ")"}]}], ",", 
               RowBox[{
                RowBox[{"ac", "*", 
                 RowBox[{"If", "[", 
                  RowBox[{
                   RowBox[{"m", "\[Equal]", "1"}], ",", "Nf", ",", "1"}], 
                  "]"}], "*", 
                 RowBox[{
                  RowBox[{
                   RowBox[{
                    RowBox[{
                    RowBox[{
                    RowBox[{"x", "[", "0", "]"}], "[", "0", "]"}], "[", "l", 
                    "]"}], "[", "m", "]"}], "[", "0", "]"}], "[", "t", "]"}], 
                 "*", 
                 RowBox[{
                  RowBox[{
                   RowBox[{
                    RowBox[{
                    RowBox[{
                    RowBox[{"x", "[", "j", "]"}], "[", "k", "]"}], "[", "0", 
                    "]"}], "[", "m", "]"}], "[", "n", "]"}], "[", "t", 
                  "]"}]}], "-", 
                RowBox[{"dc", "*", 
                 RowBox[{
                  RowBox[{
                   RowBox[{
                    RowBox[{
                    RowBox[{
                    RowBox[{"x", "[", "j", "]"}], "[", "k", "]"}], "[", "l", 
                    "]"}], "[", "m", "]"}], "[", "n", "]"}], "[", "t", 
                  "]"}]}]}], ",", "0"}], "]"}], "+", 
             RowBox[{"If", "[", 
              RowBox[{
               RowBox[{
                RowBox[{"(", 
                 RowBox[{"l", "\[Equal]", "0"}], ")"}], "&&", 
                RowBox[{"(", 
                 RowBox[{"j", ">", "0"}], ")"}], "&&", 
                RowBox[{"(", 
                 RowBox[{"m", "\[Equal]", "1"}], ")"}], "&&", 
                RowBox[{"(", 
                 RowBox[{"n", "\[Equal]", "1"}], ")"}]}], ",", 
               RowBox[{
                RowBox[{
                 RowBox[{"-", "ac"}], "*", "Nf", "*", 
                 RowBox[{
                  RowBox[{
                   RowBox[{
                    RowBox[{
                    RowBox[{
                    RowBox[{"x", "[", "j", "]"}], "[", "k", "]"}], "[", "l", 
                    "]"}], "[", "m", "]"}], "[", "n", "]"}], "[", "t", "]"}], 
                 "*", 
                 RowBox[{"Sum", "[", 
                  RowBox[{
                   RowBox[{
                    RowBox[{
                    RowBox[{
                    RowBox[{
                    RowBox[{
                    RowBox[{"x", "[", "0", "]"}], "[", "0", "]"}], "[", "ll", 
                    "]"}], "[", "m", "]"}], "[", "0", "]"}], "[", "t", "]"}], 
                   ",", 
                   RowBox[{"{", 
                    RowBox[{"ll", ",", "1", ",", "4", ",", "3"}], "}"}]}], 
                  "]"}]}], "+", 
                RowBox[{"dc", "*", 
                 RowBox[{"Sum", "[", 
                  RowBox[{
                   RowBox[{
                    RowBox[{
                    RowBox[{
                    RowBox[{
                    RowBox[{
                    RowBox[{"x", "[", "j", "]"}], "[", "k", "]"}], "[", "ll", 
                    "]"}], "[", "m", "]"}], "[", "n", "]"}], "[", "t", "]"}], 
                   ",", 
                   RowBox[{"{", 
                    RowBox[{"ll", ",", "1", ",", "4", ",", "3"}], "}"}]}], 
                  "]"}]}]}], ",", "0"}], "]"}], "+", 
             RowBox[{"If", "[", 
              RowBox[{
               RowBox[{
                RowBox[{"(", 
                 RowBox[{"j", "\[Equal]", "0"}], ")"}], "&&", 
                RowBox[{"(", 
                 RowBox[{"k", "\[Equal]", "0"}], ")"}], "&&", 
                RowBox[{"(", 
                 RowBox[{
                  RowBox[{"(", 
                   RowBox[{"l", "\[Equal]", "1"}], ")"}], "||", 
                  RowBox[{"(", 
                   RowBox[{"l", "\[Equal]", "4"}], ")"}]}], ")"}], "&&", 
                RowBox[{"(", 
                 RowBox[{"m", "\[Equal]", "1"}], ")"}], "&&", 
                RowBox[{"(", 
                 RowBox[{"n", "\[Equal]", "0"}], ")"}]}], ",", 
               RowBox[{
                RowBox[{
                 RowBox[{"-", "ac"}], "*", "Nf", "*", 
                 RowBox[{
                  RowBox[{
                   RowBox[{
                    RowBox[{
                    RowBox[{
                    RowBox[{"x", "[", "j", "]"}], "[", "k", "]"}], "[", "l", 
                    "]"}], "[", "m", "]"}], "[", "n", "]"}], "[", "t", "]"}], 
                 "*", 
                 RowBox[{"Sum", "[", 
                  RowBox[{
                   RowBox[{
                    RowBox[{
                    RowBox[{
                    RowBox[{
                    RowBox[{
                    RowBox[{"x", "[", "jj", "]"}], "[", "kk", "]"}], "[", "0",
                     "]"}], "[", "m", "]"}], "[", "1", "]"}], "[", "t", "]"}],
                    ",", 
                   RowBox[{"{", 
                    RowBox[{"jj", ",", "1", ",", "6"}], "}"}], ",", 
                   RowBox[{"{", 
                    RowBox[{"kk", ",", "0", ",", "2"}], "}"}]}], "]"}]}], "+", 
                RowBox[{"dc", "*", 
                 RowBox[{"Sum", "[", 
                  RowBox[{
                   RowBox[{
                    RowBox[{
                    RowBox[{
                    RowBox[{
                    RowBox[{
                    RowBox[{"x", "[", "jj", "]"}], "[", "kk", "]"}], "[", "l",
                     "]"}], "[", "m", "]"}], "[", "1", "]"}], "[", "t", "]"}],
                    ",", 
                   RowBox[{"{", 
                    RowBox[{"jj", ",", "1", ",", "6"}], "}"}], ",", 
                   RowBox[{"{", 
                    RowBox[{"kk", ",", "0", ",", "2"}], "}"}]}], "]"}]}]}], 
               ",", "0"}], "]"}], "+", "\[IndentingNewLine]", 
             RowBox[{"If", "[", 
              RowBox[{
               RowBox[{
                RowBox[{"(", 
                 RowBox[{"j", ">", "0"}], ")"}], "&&", 
                RowBox[{"(", 
                 RowBox[{
                  RowBox[{"(", 
                   RowBox[{"l", "\[Equal]", "1"}], ")"}], "||", 
                  RowBox[{"(", 
                   RowBox[{"l", "\[Equal]", "4"}], ")"}]}], ")"}], "&&", 
                RowBox[{"(", 
                 RowBox[{"m", "\[Equal]", "1"}], ")"}], "&&", 
                RowBox[{"(", 
                 RowBox[{"n", "\[Equal]", "1"}], ")"}]}], ",", 
               RowBox[{
                RowBox[{"ac", "*", "Nf", "*", 
                 RowBox[{
                  RowBox[{
                   RowBox[{
                    RowBox[{
                    RowBox[{
                    RowBox[{"x", "[", "0", "]"}], "[", "0", "]"}], "[", "l", 
                    "]"}], "[", "m", "]"}], "[", "0", "]"}], "[", "t", "]"}], 
                 "*", 
                 RowBox[{
                  RowBox[{
                   RowBox[{
                    RowBox[{
                    RowBox[{
                    RowBox[{"x", "[", "j", "]"}], "[", "k", "]"}], "[", "0", 
                    "]"}], "[", "m", "]"}], "[", "n", "]"}], "[", "t", 
                  "]"}]}], "-", 
                RowBox[{"dc", "*", 
                 RowBox[{
                  RowBox[{
                   RowBox[{
                    RowBox[{
                    RowBox[{
                    RowBox[{"x", "[", "j", "]"}], "[", "k", "]"}], "[", "l", 
                    "]"}], "[", "m", "]"}], "[", "n", "]"}], "[", "t", 
                  "]"}]}]}], ",", "0"}], "]"}], "+", "\[IndentingNewLine]", 
             RowBox[{"If", "[", 
              RowBox[{
               RowBox[{
                RowBox[{"(", 
                 RowBox[{"j", ">", "2"}], ")"}], "&&", 
                RowBox[{"(", 
                 RowBox[{"l", "\[Equal]", "2"}], ")"}], "&&", 
                RowBox[{"(", 
                 RowBox[{"n", "\[Equal]", "0"}], ")"}]}], ",", 
               RowBox[{
                RowBox[{
                 RowBox[{"-", "ac"}], "*", 
                 RowBox[{"If", "[", 
                  RowBox[{
                   RowBox[{"m", "\[Equal]", "1"}], ",", "Nf", ",", "1"}], 
                  "]"}], "*", 
                 RowBox[{
                  RowBox[{
                   RowBox[{
                    RowBox[{
                    RowBox[{
                    RowBox[{"x", "[", "j", "]"}], "[", "k", "]"}], "[", "l", 
                    "]"}], "[", "m", "]"}], "[", "n", "]"}], "[", "t", "]"}], 
                 "*", 
                 RowBox[{
                  RowBox[{
                   RowBox[{
                    RowBox[{
                    RowBox[{
                    RowBox[{"x", "[", "0", "]"}], "[", "0", "]"}], "[", "1", 
                    "]"}], "[", "m", "]"}], "[", "0", "]"}], "[", "t", 
                  "]"}]}], "+", 
                RowBox[{"dc", "*", 
                 RowBox[{
                  RowBox[{
                   RowBox[{
                    RowBox[{
                    RowBox[{
                    RowBox[{"x", "[", "j", "]"}], "[", "k", "]"}], "[", "3", 
                    "]"}], "[", "m", "]"}], "[", "n", "]"}], "[", "t", 
                  "]"}]}]}], ",", "0"}], "]"}], "+", 
             RowBox[{"If", "[", 
              RowBox[{
               RowBox[{
                RowBox[{"(", 
                 RowBox[{"j", "\[Equal]", "0"}], ")"}], "&&", 
                RowBox[{"(", 
                 RowBox[{"k", "\[Equal]", "0"}], ")"}], "&&", 
                RowBox[{"(", 
                 RowBox[{"l", "\[Equal]", "1"}], ")"}], "&&", 
                RowBox[{"(", 
                 RowBox[{"n", "\[Equal]", "0"}], ")"}]}], ",", 
               RowBox[{
                RowBox[{
                 RowBox[{"-", "ac"}], "*", 
                 RowBox[{"If", "[", 
                  RowBox[{
                   RowBox[{"m", "\[Equal]", "1"}], ",", "Nf", ",", "1"}], 
                  "]"}], "*", 
                 RowBox[{
                  RowBox[{
                   RowBox[{
                    RowBox[{
                    RowBox[{
                    RowBox[{"x", "[", "j", "]"}], "[", "k", "]"}], "[", "l", 
                    "]"}], "[", "m", "]"}], "[", "n", "]"}], "[", "t", "]"}], 
                 "*", 
                 RowBox[{"Sum", "[", 
                  RowBox[{
                   RowBox[{
                    RowBox[{
                    RowBox[{
                    RowBox[{
                    RowBox[{
                    RowBox[{"x", "[", "jj", "]"}], "[", "kk", "]"}], "[", "2",
                     "]"}], "[", "m", "]"}], "[", "0", "]"}], "[", "t", "]"}],
                    ",", 
                   RowBox[{"{", 
                    RowBox[{"jj", ",", "3", ",", "6"}], "}"}], ",", 
                   RowBox[{"{", 
                    RowBox[{"kk", ",", "0", ",", "2"}], "}"}]}], "]"}]}], "+", 
                RowBox[{"dc", "*", 
                 RowBox[{"Sum", "[", 
                  RowBox[{
                   RowBox[{
                    RowBox[{
                    RowBox[{
                    RowBox[{
                    RowBox[{
                    RowBox[{"x", "[", "jj", "]"}], "[", "kk", "]"}], "[", "3",
                     "]"}], "[", "m", "]"}], "[", "0", "]"}], "[", "t", "]"}],
                    ",", 
                   RowBox[{"{", 
                    RowBox[{"jj", ",", "3", ",", "6"}], "}"}], ",", 
                   RowBox[{"{", 
                    RowBox[{"kk", ",", "0", ",", "2"}], "}"}]}], "]"}]}]}], 
               ",", "0"}], "]"}], "+", "\[IndentingNewLine]", 
             RowBox[{"If", "[", 
              RowBox[{
               RowBox[{
                RowBox[{"(", 
                 RowBox[{"j", ">", "2"}], ")"}], "&&", 
                RowBox[{"(", 
                 RowBox[{"l", "\[Equal]", "3"}], ")"}], "&&", 
                RowBox[{"(", 
                 RowBox[{"n", "\[Equal]", "0"}], ")"}]}], ",", 
               RowBox[{
                RowBox[{"ac", "*", 
                 RowBox[{"If", "[", 
                  RowBox[{
                   RowBox[{"m", "\[Equal]", "1"}], ",", "Nf", ",", "1"}], 
                  "]"}], "*", 
                 RowBox[{
                  RowBox[{
                   RowBox[{
                    RowBox[{
                    RowBox[{
                    RowBox[{"x", "[", "j", "]"}], "[", "k", "]"}], "[", "2", 
                    "]"}], "[", "m", "]"}], "[", "n", "]"}], "[", "t", "]"}], 
                 "*", 
                 RowBox[{
                  RowBox[{
                   RowBox[{
                    RowBox[{
                    RowBox[{
                    RowBox[{"x", "[", "0", "]"}], "[", "0", "]"}], "[", "1", 
                    "]"}], "[", "m", "]"}], "[", "0", "]"}], "[", "t", 
                  "]"}]}], "-", 
                RowBox[{"dc", "*", 
                 RowBox[{
                  RowBox[{
                   RowBox[{
                    RowBox[{
                    RowBox[{
                    RowBox[{"x", "[", "j", "]"}], "[", "k", "]"}], "[", "l", 
                    "]"}], "[", "m", "]"}], "[", "n", "]"}], "[", "t", 
                  "]"}]}]}], ",", "0"}], "]"}], "+", 
             RowBox[{"If", "[", 
              RowBox[{
               RowBox[{
                RowBox[{"(", 
                 RowBox[{"j", ">", "2"}], ")"}], "&&", 
                RowBox[{"(", 
                 RowBox[{"l", "\[Equal]", "2"}], ")"}], "&&", 
                RowBox[{"(", 
                 RowBox[{"n", "\[Equal]", "0"}], ")"}]}], ",", 
               RowBox[{
                RowBox[{
                 RowBox[{"-", "ac"}], "*", 
                 RowBox[{"If", "[", 
                  RowBox[{
                   RowBox[{"m", "\[Equal]", "1"}], ",", "Nf", ",", "1"}], 
                  "]"}], "*", 
                 RowBox[{
                  RowBox[{
                   RowBox[{
                    RowBox[{
                    RowBox[{
                    RowBox[{"x", "[", "j", "]"}], "[", "k", "]"}], "[", "l", 
                    "]"}], "[", "m", "]"}], "[", "n", "]"}], "[", "t", "]"}], 
                 "*", 
                 RowBox[{
                  RowBox[{
                   RowBox[{
                    RowBox[{
                    RowBox[{
                    RowBox[{"x", "[", "0", "]"}], "[", "0", "]"}], "[", "4", 
                    "]"}], "[", "m", "]"}], "[", "0", "]"}], "[", "t", 
                  "]"}]}], "+", 
                RowBox[{"dc", "*", 
                 RowBox[{
                  RowBox[{
                   RowBox[{
                    RowBox[{
                    RowBox[{
                    RowBox[{"x", "[", "j", "]"}], "[", "k", "]"}], "[", "5", 
                    "]"}], "[", "m", "]"}], "[", "n", "]"}], "[", "t", 
                  "]"}]}]}], ",", "0"}], "]"}], "+", 
             RowBox[{"If", "[", 
              RowBox[{
               RowBox[{
                RowBox[{"(", 
                 RowBox[{"j", "\[Equal]", "0"}], ")"}], "&&", 
                RowBox[{"(", 
                 RowBox[{"k", "\[Equal]", "0"}], ")"}], "&&", 
                RowBox[{"(", 
                 RowBox[{"l", "\[Equal]", "4"}], ")"}], "&&", 
                RowBox[{"(", 
                 RowBox[{"n", "\[Equal]", "0"}], ")"}]}], ",", 
               RowBox[{
                RowBox[{
                 RowBox[{"-", "ac"}], "*", 
                 RowBox[{"If", "[", 
                  RowBox[{
                   RowBox[{"m", "\[Equal]", "1"}], ",", "Nf", ",", "1"}], 
                  "]"}], "*", 
                 RowBox[{
                  RowBox[{
                   RowBox[{
                    RowBox[{
                    RowBox[{
                    RowBox[{"x", "[", "j", "]"}], "[", "k", "]"}], "[", "l", 
                    "]"}], "[", "m", "]"}], "[", "n", "]"}], "[", "t", "]"}], 
                 "*", 
                 RowBox[{"Sum", "[", 
                  RowBox[{
                   RowBox[{
                    RowBox[{
                    RowBox[{
                    RowBox[{
                    RowBox[{
                    RowBox[{"x", "[", "jj", "]"}], "[", "kk", "]"}], "[", "2",
                     "]"}], "[", "m", "]"}], "[", "0", "]"}], "[", "t", "]"}],
                    ",", 
                   RowBox[{"{", 
                    RowBox[{"jj", ",", "3", ",", "6"}], "}"}], ",", 
                   RowBox[{"{", 
                    RowBox[{"kk", ",", "0", ",", "2"}], "}"}]}], "]"}]}], "+", 
                RowBox[{"dc", "*", 
                 RowBox[{"Sum", "[", 
                  RowBox[{
                   RowBox[{
                    RowBox[{
                    RowBox[{
                    RowBox[{
                    RowBox[{
                    RowBox[{"x", "[", "jj", "]"}], "[", "kk", "]"}], "[", "5",
                     "]"}], "[", "m", "]"}], "[", "0", "]"}], "[", "t", "]"}],
                    ",", 
                   RowBox[{"{", 
                    RowBox[{"jj", ",", "3", ",", "6"}], "}"}], ",", 
                   RowBox[{"{", 
                    RowBox[{"kk", ",", "0", ",", "2"}], "}"}]}], "]"}]}]}], 
               ",", "0"}], "]"}], "+", "\[IndentingNewLine]", 
             RowBox[{"If", "[", 
              RowBox[{
               RowBox[{
                RowBox[{"(", 
                 RowBox[{"j", ">", "2"}], ")"}], "&&", 
                RowBox[{"(", 
                 RowBox[{"l", "\[Equal]", "5"}], ")"}], "&&", 
                RowBox[{"(", 
                 RowBox[{"n", "\[Equal]", "0"}], ")"}]}], ",", 
               RowBox[{
                RowBox[{"ac", "*", 
                 RowBox[{"If", "[", 
                  RowBox[{
                   RowBox[{"m", "\[Equal]", "1"}], ",", "Nf", ",", "1"}], 
                  "]"}], "*", 
                 RowBox[{
                  RowBox[{
                   RowBox[{
                    RowBox[{
                    RowBox[{
                    RowBox[{"x", "[", "j", "]"}], "[", "k", "]"}], "[", "2", 
                    "]"}], "[", "m", "]"}], "[", "n", "]"}], "[", "t", "]"}], 
                 "*", 
                 RowBox[{
                  RowBox[{
                   RowBox[{
                    RowBox[{
                    RowBox[{
                    RowBox[{"x", "[", "0", "]"}], "[", "0", "]"}], "[", "4", 
                    "]"}], "[", "m", "]"}], "[", "0", "]"}], "[", "t", 
                  "]"}]}], "-", 
                RowBox[{"dc", "*", 
                 RowBox[{
                  RowBox[{
                   RowBox[{
                    RowBox[{
                    RowBox[{
                    RowBox[{"x", "[", "j", "]"}], "[", "k", "]"}], "[", "l", 
                    "]"}], "[", "m", "]"}], "[", "n", "]"}], "[", "t", 
                  "]"}]}]}], ",", "0"}], "]"}], "+", 
             RowBox[{"If", "[", 
              RowBox[{
               RowBox[{
                RowBox[{"(", 
                 RowBox[{"l", "\[Equal]", "2"}], ")"}], "&&", 
                RowBox[{"(", 
                 RowBox[{"j", ">", "2"}], ")"}], "&&", 
                RowBox[{"(", 
                 RowBox[{"m", "\[Equal]", "1"}], ")"}], "&&", 
                RowBox[{"(", 
                 RowBox[{"n", "\[Equal]", "1"}], ")"}]}], ",", 
               RowBox[{
                RowBox[{
                 RowBox[{"-", "ac"}], "*", "Nf", "*", 
                 RowBox[{
                  RowBox[{
                   RowBox[{
                    RowBox[{
                    RowBox[{
                    RowBox[{"x", "[", "j", "]"}], "[", "k", "]"}], "[", "l", 
                    "]"}], "[", "m", "]"}], "[", "n", "]"}], "[", "t", "]"}], 
                 "*", 
                 RowBox[{
                  RowBox[{
                   RowBox[{
                    RowBox[{
                    RowBox[{
                    RowBox[{"x", "[", "0", "]"}], "[", "0", "]"}], "[", "1", 
                    "]"}], "[", "m", "]"}], "[", "0", "]"}], "[", "t", 
                  "]"}]}], "+", 
                RowBox[{"dc", "*", 
                 RowBox[{
                  RowBox[{
                   RowBox[{
                    RowBox[{
                    RowBox[{
                    RowBox[{"x", "[", "j", "]"}], "[", "k", "]"}], "[", "3", 
                    "]"}], "[", "m", "]"}], "[", "n", "]"}], "[", "t", 
                  "]"}]}]}], ",", "0"}], "]"}], "+", 
             RowBox[{"If", "[", 
              RowBox[{
               RowBox[{
                RowBox[{"(", 
                 RowBox[{"j", "\[Equal]", "0"}], ")"}], "&&", 
                RowBox[{"(", 
                 RowBox[{"k", "\[Equal]", "0"}], ")"}], "&&", 
                RowBox[{"(", 
                 RowBox[{"l", "\[Equal]", "1"}], ")"}], "&&", 
                RowBox[{"(", 
                 RowBox[{"m", "\[Equal]", "1"}], ")"}], "&&", 
                RowBox[{"(", 
                 RowBox[{"n", "\[Equal]", "0"}], ")"}]}], ",", 
               RowBox[{
                RowBox[{
                 RowBox[{"-", "ac"}], "*", "Nf", "*", 
                 RowBox[{
                  RowBox[{
                   RowBox[{
                    RowBox[{
                    RowBox[{
                    RowBox[{"x", "[", "j", "]"}], "[", "k", "]"}], "[", "l", 
                    "]"}], "[", "m", "]"}], "[", "n", "]"}], "[", "t", "]"}], 
                 "*", 
                 RowBox[{"Sum", "[", 
                  RowBox[{
                   RowBox[{
                    RowBox[{
                    RowBox[{
                    RowBox[{
                    RowBox[{
                    RowBox[{"x", "[", "jj", "]"}], "[", "kk", "]"}], "[", "2",
                     "]"}], "[", "m", "]"}], "[", "1", "]"}], "[", "t", "]"}],
                    ",", 
                   RowBox[{"{", 
                    RowBox[{"jj", ",", "3", ",", "6"}], "}"}], ",", 
                   RowBox[{"{", 
                    RowBox[{"kk", ",", "0", ",", "2"}], "}"}]}], "]"}]}], "+", 
                RowBox[{"dc", "*", 
                 RowBox[{"Sum", "[", 
                  RowBox[{
                   RowBox[{
                    RowBox[{
                    RowBox[{
                    RowBox[{
                    RowBox[{
                    RowBox[{"x", "[", "jj", "]"}], "[", "kk", "]"}], "[", "3",
                     "]"}], "[", "m", "]"}], "[", "1", "]"}], "[", "t", "]"}],
                    ",", 
                   RowBox[{"{", 
                    RowBox[{"jj", ",", "3", ",", "6"}], "}"}], ",", 
                   RowBox[{"{", 
                    RowBox[{"kk", ",", "0", ",", "2"}], "}"}]}], "]"}]}]}], 
               ",", "0"}], "]"}], "+", 
             RowBox[{"If", "[", 
              RowBox[{
               RowBox[{
                RowBox[{"(", 
                 RowBox[{"j", ">", "2"}], ")"}], "&&", 
                RowBox[{"(", 
                 RowBox[{"l", "\[Equal]", "3"}], ")"}], "&&", 
                RowBox[{"(", 
                 RowBox[{"m", "\[Equal]", "1"}], ")"}], "&&", 
                RowBox[{"(", 
                 RowBox[{"n", "\[Equal]", "1"}], ")"}]}], ",", 
               RowBox[{
                RowBox[{"ac", "*", "Nf", "*", 
                 RowBox[{
                  RowBox[{
                   RowBox[{
                    RowBox[{
                    RowBox[{
                    RowBox[{"x", "[", "0", "]"}], "[", "0", "]"}], "[", "1", 
                    "]"}], "[", "m", "]"}], "[", "0", "]"}], "[", "t", "]"}], 
                 "*", 
                 RowBox[{
                  RowBox[{
                   RowBox[{
                    RowBox[{
                    RowBox[{
                    RowBox[{"x", "[", "j", "]"}], "[", "k", "]"}], "[", "2", 
                    "]"}], "[", "m", "]"}], "[", "n", "]"}], "[", "t", 
                  "]"}]}], "-", 
                RowBox[{"dc", "*", 
                 RowBox[{
                  RowBox[{
                   RowBox[{
                    RowBox[{
                    RowBox[{
                    RowBox[{"x", "[", "j", "]"}], "[", "k", "]"}], "[", "l", 
                    "]"}], "[", "m", "]"}], "[", "n", "]"}], "[", "t", 
                  "]"}]}]}], ",", "0"}], "]"}], "+", 
             RowBox[{"If", "[", 
              RowBox[{
               RowBox[{
                RowBox[{"(", 
                 RowBox[{"l", "\[Equal]", "2"}], ")"}], "&&", 
                RowBox[{"(", 
                 RowBox[{"j", ">", "2"}], ")"}], "&&", 
                RowBox[{"(", 
                 RowBox[{"m", "\[Equal]", "1"}], ")"}], "&&", 
                RowBox[{"(", 
                 RowBox[{"n", "\[Equal]", "1"}], ")"}]}], ",", 
               RowBox[{
                RowBox[{
                 RowBox[{"-", "ac"}], "*", "Nf", "*", 
                 RowBox[{
                  RowBox[{
                   RowBox[{
                    RowBox[{
                    RowBox[{
                    RowBox[{"x", "[", "j", "]"}], "[", "k", "]"}], "[", "l", 
                    "]"}], "[", "m", "]"}], "[", "n", "]"}], "[", "t", "]"}], 
                 "*", 
                 RowBox[{
                  RowBox[{
                   RowBox[{
                    RowBox[{
                    RowBox[{
                    RowBox[{"x", "[", "0", "]"}], "[", "0", "]"}], "[", "4", 
                    "]"}], "[", "m", "]"}], "[", "0", "]"}], "[", "t", 
                  "]"}]}], "+", 
                RowBox[{"dc", "*", 
                 RowBox[{
                  RowBox[{
                   RowBox[{
                    RowBox[{
                    RowBox[{
                    RowBox[{"x", "[", "j", "]"}], "[", "k", "]"}], "[", "5", 
                    "]"}], "[", "m", "]"}], "[", "n", "]"}], "[", "t", 
                  "]"}]}]}], ",", "0"}], "]"}], "+", 
             RowBox[{"If", "[", 
              RowBox[{
               RowBox[{
                RowBox[{"(", 
                 RowBox[{"j", "\[Equal]", "0"}], ")"}], "&&", 
                RowBox[{"(", 
                 RowBox[{"k", "\[Equal]", "0"}], ")"}], "&&", 
                RowBox[{"(", 
                 RowBox[{"l", "\[Equal]", "4"}], ")"}], "&&", 
                RowBox[{"(", 
                 RowBox[{"m", "\[Equal]", "1"}], ")"}], "&&", 
                RowBox[{"(", 
                 RowBox[{"n", "\[Equal]", "0"}], ")"}]}], ",", 
               RowBox[{
                RowBox[{
                 RowBox[{"-", "ac"}], "*", "Nf", "*", 
                 RowBox[{
                  RowBox[{
                   RowBox[{
                    RowBox[{
                    RowBox[{
                    RowBox[{"x", "[", "j", "]"}], "[", "j", "]"}], "[", "l", 
                    "]"}], "[", "m", "]"}], "[", "n", "]"}], "[", "t", "]"}], 
                 "*", 
                 RowBox[{"Sum", "[", 
                  RowBox[{
                   RowBox[{
                    RowBox[{
                    RowBox[{
                    RowBox[{
                    RowBox[{
                    RowBox[{"x", "[", "jj", "]"}], "[", "kk", "]"}], "[", "2",
                     "]"}], "[", "m", "]"}], "[", "1", "]"}], "[", "t", "]"}],
                    ",", 
                   RowBox[{"{", 
                    RowBox[{"jj", ",", "3", ",", "6"}], "}"}], ",", 
                   RowBox[{"{", 
                    RowBox[{"kk", ",", "0", ",", "2"}], "}"}]}], "]"}]}], "+", 
                RowBox[{"dc", "*", 
                 RowBox[{"Sum", "[", 
                  RowBox[{
                   RowBox[{
                    RowBox[{
                    RowBox[{
                    RowBox[{
                    RowBox[{
                    RowBox[{"x", "[", "jj", "]"}], "[", "kk", "]"}], "[", "5",
                     "]"}], "[", "m", "]"}], "[", "1", "]"}], "[", "t", "]"}],
                    ",", 
                   RowBox[{"{", 
                    RowBox[{"jj", ",", "3", ",", "6"}], "}"}], ",", 
                   RowBox[{"{", 
                    RowBox[{"kk", ",", "0", ",", "2"}], "}"}]}], "]"}]}]}], 
               ",", "0"}], "]"}], "+", 
             RowBox[{"If", "[", 
              RowBox[{
               RowBox[{
                RowBox[{"(", 
                 RowBox[{"j", ">", "2"}], ")"}], "&&", 
                RowBox[{"(", 
                 RowBox[{"l", "\[Equal]", "5"}], ")"}], "&&", 
                RowBox[{"(", 
                 RowBox[{"m", "\[Equal]", "1"}], ")"}], "&&", 
                RowBox[{"(", 
                 RowBox[{"n", "\[Equal]", "1"}], ")"}]}], ",", 
               RowBox[{
                RowBox[{"ac", "*", "Nf", "*", 
                 RowBox[{
                  RowBox[{
                   RowBox[{
                    RowBox[{
                    RowBox[{
                    RowBox[{"x", "[", "0", "]"}], "[", "0", "]"}], "[", "4", 
                    "]"}], "[", "m", "]"}], "[", "0", "]"}], "[", "t", "]"}], 
                 "*", 
                 RowBox[{
                  RowBox[{
                   RowBox[{
                    RowBox[{
                    RowBox[{
                    RowBox[{"x", "[", "j", "]"}], "[", "k", "]"}], "[", "2", 
                    "]"}], "[", "m", "]"}], "[", "n", "]"}], "[", "t", 
                  "]"}]}], "-", 
                RowBox[{"dc", "*", 
                 RowBox[{
                  RowBox[{
                   RowBox[{
                    RowBox[{
                    RowBox[{
                    RowBox[{"x", "[", "j", "]"}], "[", "k", "]"}], "[", "l", 
                    "]"}], "[", "m", "]"}], "[", "n", "]"}], "[", "t", 
                  "]"}]}]}], ",", "0"}], "]"}], "+", "\[IndentingNewLine]", 
             "\[IndentingNewLine]", "\[IndentingNewLine]", 
             RowBox[{"If", "[", 
              RowBox[{
               RowBox[{
                RowBox[{"(", 
                 RowBox[{"j", ">", "2"}], ")"}], "&&", 
                RowBox[{"(", 
                 RowBox[{
                  RowBox[{"(", 
                   RowBox[{"l", "\[Equal]", "0"}], ")"}], "||", 
                  RowBox[{"(", 
                   RowBox[{"l", "\[Equal]", "1"}], ")"}]}], ")"}]}], ",", 
               RowBox[{
                RowBox[{
                 RowBox[{"-", 
                  RowBox[{"If", "[", 
                   RowBox[{
                    RowBox[{"m", "\[Equal]", "1"}], ",", "Nf", ",", "1"}], 
                   "]"}]}], "*", "agp", "*", 
                 RowBox[{
                  RowBox[{
                   RowBox[{
                    RowBox[{
                    RowBox[{
                    RowBox[{"x", "[", "j", "]"}], "[", "k", "]"}], "[", "l", 
                    "]"}], "[", "m", "]"}], "[", "n", "]"}], "[", "t", "]"}], 
                 "*", 
                 RowBox[{
                  RowBox[{
                   RowBox[{
                    RowBox[{
                    RowBox[{
                    RowBox[{"x", "[", "0", "]"}], "[", "0", "]"}], "[", "2", 
                    "]"}], "[", "m", "]"}], "[", "0", "]"}], "[", "t", 
                  "]"}]}], "+", 
                RowBox[{"dg", "*", 
                 RowBox[{
                  RowBox[{
                   RowBox[{
                    RowBox[{
                    RowBox[{
                    RowBox[{"x", "[", "j", "]"}], "[", "k", "]"}], "[", 
                    RowBox[{"l", "+", "2"}], "]"}], "[", "m", "]"}], "[", "n",
                    "]"}], "[", "t", "]"}]}]}], ",", "0"}], "]"}], "+", 
             RowBox[{"If", "[", 
              RowBox[{
               RowBox[{
                RowBox[{"(", 
                 RowBox[{"j", ">", "2"}], ")"}], "&&", 
                RowBox[{"(", 
                 RowBox[{"l", "\[Equal]", "4"}], ")"}]}], ",", 
               RowBox[{
                RowBox[{
                 RowBox[{"-", 
                  RowBox[{"If", "[", 
                   RowBox[{
                    RowBox[{"m", "\[Equal]", "1"}], ",", "Nf", ",", "1"}], 
                   "]"}]}], "*", "agp", "*", 
                 RowBox[{
                  RowBox[{
                   RowBox[{
                    RowBox[{
                    RowBox[{
                    RowBox[{"x", "[", "j", "]"}], "[", "k", "]"}], "[", "l", 
                    "]"}], "[", "m", "]"}], "[", "n", "]"}], "[", "t", "]"}], 
                 "*", 
                 RowBox[{
                  RowBox[{
                   RowBox[{
                    RowBox[{
                    RowBox[{
                    RowBox[{"x", "[", "0", "]"}], "[", "0", "]"}], "[", "2", 
                    "]"}], "[", "m", "]"}], "[", "0", "]"}], "[", "t", 
                  "]"}]}], "+", 
                RowBox[{"dg", "*", 
                 RowBox[{
                  RowBox[{
                   RowBox[{
                    RowBox[{
                    RowBox[{
                    RowBox[{"x", "[", "j", "]"}], "[", "k", "]"}], "[", "5", 
                    "]"}], "[", "m", "]"}], "[", "n", "]"}], "[", "t", 
                  "]"}]}]}], ",", "0"}], "]"}], "+", 
             RowBox[{"If", "[", 
              RowBox[{
               RowBox[{
                RowBox[{"(", 
                 RowBox[{"j", ">", "2"}], ")"}], "&&", 
                RowBox[{"(", 
                 RowBox[{
                  RowBox[{"(", 
                   RowBox[{"l", "\[Equal]", "2"}], ")"}], "||", 
                  RowBox[{"(", 
                   RowBox[{"l", "\[Equal]", "3"}], ")"}]}], ")"}]}], ",", 
               RowBox[{
                RowBox[{
                 RowBox[{"If", "[", 
                  RowBox[{
                   RowBox[{"m", "\[Equal]", "1"}], ",", "Nf", ",", "1"}], 
                  "]"}], "*", "agp", "*", 
                 RowBox[{
                  RowBox[{
                   RowBox[{
                    RowBox[{
                    RowBox[{
                    RowBox[{"x", "[", "j", "]"}], "[", "k", "]"}], "[", 
                    RowBox[{"l", "-", "2"}], "]"}], "[", "m", "]"}], "[", "n",
                    "]"}], "[", "t", "]"}], "*", 
                 RowBox[{
                  RowBox[{
                   RowBox[{
                    RowBox[{
                    RowBox[{
                    RowBox[{"x", "[", "0", "]"}], "[", "0", "]"}], "[", "2", 
                    "]"}], "[", "m", "]"}], "[", "0", "]"}], "[", "t", 
                  "]"}]}], "-", 
                RowBox[{"dg", "*", 
                 RowBox[{
                  RowBox[{
                   RowBox[{
                    RowBox[{
                    RowBox[{
                    RowBox[{"x", "[", "j", "]"}], "[", "k", "]"}], "[", "l", 
                    "]"}], "[", "m", "]"}], "[", "n", "]"}], "[", "t", 
                  "]"}]}]}], ",", "0"}], "]"}], "+", 
             RowBox[{"If", "[", 
              RowBox[{
               RowBox[{
                RowBox[{"(", 
                 RowBox[{"j", ">", "2"}], ")"}], "&&", 
                RowBox[{"(", 
                 RowBox[{"l", "\[Equal]", "5"}], ")"}]}], ",", 
               RowBox[{
                RowBox[{
                 RowBox[{"If", "[", 
                  RowBox[{
                   RowBox[{"m", "\[Equal]", "1"}], ",", "Nf", ",", "1"}], 
                  "]"}], "*", "agp", "*", 
                 RowBox[{
                  RowBox[{
                   RowBox[{
                    RowBox[{
                    RowBox[{
                    RowBox[{"x", "[", "j", "]"}], "[", "k", "]"}], "[", "4", 
                    "]"}], "[", "m", "]"}], "[", "n", "]"}], "[", "t", "]"}], 
                 "*", 
                 RowBox[{
                  RowBox[{
                   RowBox[{
                    RowBox[{
                    RowBox[{
                    RowBox[{"x", "[", "0", "]"}], "[", "0", "]"}], "[", "2", 
                    "]"}], "[", "m", "]"}], "[", "0", "]"}], "[", "t", 
                  "]"}]}], "-", 
                RowBox[{"dg", "*", 
                 RowBox[{
                  RowBox[{
                   RowBox[{
                    RowBox[{
                    RowBox[{
                    RowBox[{"x", "[", "j", "]"}], "[", "k", "]"}], "[", "l", 
                    "]"}], "[", "m", "]"}], "[", "n", "]"}], "[", "t", 
                  "]"}]}]}], ",", "0"}], "]"}], "+", 
             RowBox[{"If", "[", 
              RowBox[{
               RowBox[{
                RowBox[{"(", 
                 RowBox[{"j", "\[Equal]", "0"}], ")"}], "&&", 
                RowBox[{"(", 
                 RowBox[{"k", "\[Equal]", "0"}], ")"}], "&&", 
                RowBox[{"(", 
                 RowBox[{"l", "\[Equal]", "2"}], ")"}], "&&", 
                RowBox[{"(", 
                 RowBox[{"n", "\[Equal]", "0"}], ")"}]}], ",", 
               RowBox[{
                RowBox[{
                 RowBox[{"-", 
                  RowBox[{"If", "[", 
                   RowBox[{
                    RowBox[{"m", "\[Equal]", "1"}], ",", "Nf", ",", "1"}], 
                   "]"}]}], "*", "agp", "*", 
                 RowBox[{"Sum", "[", 
                  RowBox[{
                   RowBox[{
                    RowBox[{
                    RowBox[{
                    RowBox[{
                    RowBox[{
                    RowBox[{"x", "[", "jj", "]"}], "[", "kk", "]"}], "[", 
                    "ll", "]"}], "[", "m", "]"}], "[", "nn", "]"}], "[", "t", 
                    "]"}], ",", 
                   RowBox[{"{", 
                    RowBox[{"jj", ",", "3", ",", "6"}], "}"}], ",", 
                   RowBox[{"{", 
                    RowBox[{"kk", ",", "0", ",", "2"}], "}"}], ",", 
                   RowBox[{"{", 
                    RowBox[{"ll", ",", 
                    RowBox[{"{", 
                    RowBox[{"0", ",", "1", ",", "4"}], "}"}]}], "}"}], ",", 
                   RowBox[{"{", 
                    RowBox[{"nn", ",", "0", ",", "1"}], "}"}]}], "]"}], "*", 
                 RowBox[{
                  RowBox[{
                   RowBox[{
                    RowBox[{
                    RowBox[{
                    RowBox[{"x", "[", "j", "]"}], "[", "k", "]"}], "[", "l", 
                    "]"}], "[", "m", "]"}], "[", "n", "]"}], "[", "t", 
                  "]"}]}], "+", 
                RowBox[{"dg", "*", 
                 RowBox[{"Sum", "[", 
                  RowBox[{
                   RowBox[{
                    RowBox[{
                    RowBox[{
                    RowBox[{
                    RowBox[{
                    RowBox[{"x", "[", "jj", "]"}], "[", "kk", "]"}], "[", 
                    "ll", "]"}], "[", "m", "]"}], "[", "nn", "]"}], "[", "t", 
                    "]"}], ",", 
                   RowBox[{"{", 
                    RowBox[{"jj", ",", "3", ",", "6"}], "}"}], ",", 
                   RowBox[{"{", 
                    RowBox[{"kk", ",", "0", ",", "2"}], "}"}], ",", 
                   RowBox[{"{", 
                    RowBox[{"ll", ",", 
                    RowBox[{"{", 
                    RowBox[{"2", ",", "3", ",", "5"}], "}"}]}], "}"}], ",", 
                   RowBox[{"{", 
                    RowBox[{"nn", ",", "0", ",", "1"}], "}"}]}], "]"}]}]}], 
               ",", "0"}], "]"}], "+", "\[IndentingNewLine]", 
             "\[IndentingNewLine]", "\[IndentingNewLine]", 
             RowBox[{"If", "[", 
              RowBox[{
               RowBox[{
                RowBox[{"(", 
                 RowBox[{"j", ">", "0"}], ")"}], "&&", 
                RowBox[{"(", 
                 RowBox[{"m", "\[Equal]", "1"}], ")"}], "&&", 
                RowBox[{"(", 
                 RowBox[{"n", "\[Equal]", "0"}], ")"}]}], ",", 
               RowBox[{
                RowBox[{
                 RowBox[{"-", "bbin"}], "*", "Nf", "*", 
                 RowBox[{
                  RowBox[{
                   RowBox[{
                    RowBox[{
                    RowBox[{
                    RowBox[{"x", "[", "j", "]"}], "[", "k", "]"}], "[", "l", 
                    "]"}], "[", "m", "]"}], "[", "n", "]"}], "[", "t", "]"}], 
                 "*", 
                 RowBox[{
                  RowBox[{
                   RowBox[{
                    RowBox[{
                    RowBox[{
                    RowBox[{"x", "[", "0", "]"}], "[", "0", "]"}], "[", "0", 
                    "]"}], "[", "m", "]"}], "[", "1", "]"}], "[", "t", 
                  "]"}]}], "+", 
                RowBox[{"unbbin", "*", 
                 RowBox[{
                  RowBox[{
                   RowBox[{
                    RowBox[{
                    RowBox[{
                    RowBox[{"x", "[", "j", "]"}], "[", "k", "]"}], "[", "l", 
                    "]"}], "[", "m", "]"}], "[", "1", "]"}], "[", "t", 
                  "]"}]}]}], ",", "0"}], "]"}], "+", 
             RowBox[{"If", "[", 
              RowBox[{
               RowBox[{
                RowBox[{"(", 
                 RowBox[{"j", "\[Equal]", "0"}], ")"}], "&&", 
                RowBox[{"(", 
                 RowBox[{"k", "\[Equal]", "0"}], ")"}], "&&", 
                RowBox[{"(", 
                 RowBox[{"n", ">", "0"}], ")"}], "&&", 
                RowBox[{"(", 
                 RowBox[{"l", "\[Equal]", "0"}], ")"}], "&&", 
                RowBox[{"(", 
                 RowBox[{"m", "\[Equal]", "1"}], ")"}]}], ",", 
               RowBox[{
                RowBox[{
                 RowBox[{"-", "bbin"}], "*", "Nf", "*", 
                 RowBox[{
                  RowBox[{
                   RowBox[{
                    RowBox[{
                    RowBox[{
                    RowBox[{"x", "[", "0", "]"}], "[", "0", "]"}], "[", "0", 
                    "]"}], "[", "m", "]"}], "[", "n", "]"}], "[", "t", "]"}], 
                 "*", 
                 RowBox[{"Sum", "[", 
                  RowBox[{
                   RowBox[{
                    RowBox[{
                    RowBox[{
                    RowBox[{
                    RowBox[{
                    RowBox[{"x", "[", "jj", "]"}], "[", "kk", "]"}], "[", 
                    "ll", "]"}], "[", "m", "]"}], "[", "0", "]"}], "[", "t", 
                    "]"}], ",", 
                   RowBox[{"{", 
                    RowBox[{"jj", ",", "1", ",", "6"}], "}"}], ",", 
                   RowBox[{"{", 
                    RowBox[{"kk", ",", "0", ",", "2"}], "}"}], ",", 
                   RowBox[{"{", 
                    RowBox[{"ll", ",", "0", ",", "5"}], "}"}]}], "]"}]}], "+", 
                RowBox[{"unbbin", "*", 
                 RowBox[{"Sum", "[", 
                  RowBox[{
                   RowBox[{
                    RowBox[{
                    RowBox[{
                    RowBox[{
                    RowBox[{
                    RowBox[{"x", "[", "jj", "]"}], "[", "kk", "]"}], "[", 
                    "ll", "]"}], "[", "m", "]"}], "[", "n", "]"}], "[", "t", 
                    "]"}], ",", 
                   RowBox[{"{", 
                    RowBox[{"jj", ",", "1", ",", "6"}], "}"}], ",", 
                   RowBox[{"{", 
                    RowBox[{"kk", ",", "0", ",", "2"}], "}"}], ",", 
                   RowBox[{"{", 
                    RowBox[{"ll", ",", "0", ",", "5"}], "}"}]}], "]"}]}]}], 
               ",", "0"}], "]"}], "+", 
             RowBox[{"If", "[", 
              RowBox[{
               RowBox[{
                RowBox[{"(", 
                 RowBox[{"j", ">", "0"}], ")"}], "&&", 
                RowBox[{"(", 
                 RowBox[{"m", "\[Equal]", "1"}], ")"}], "&&", 
                RowBox[{"(", 
                 RowBox[{"n", ">", "0"}], ")"}]}], ",", 
               RowBox[{
                RowBox[{"bbin", "*", "Nf", "*", 
                 RowBox[{
                  RowBox[{
                   RowBox[{
                    RowBox[{
                    RowBox[{
                    RowBox[{"x", "[", "j", "]"}], "[", "k", "]"}], "[", "l", 
                    "]"}], "[", "m", "]"}], "[", "0", "]"}], "[", "t", "]"}], 
                 "*", 
                 RowBox[{
                  RowBox[{
                   RowBox[{
                    RowBox[{
                    RowBox[{
                    RowBox[{"x", "[", "0", "]"}], "[", "0", "]"}], "[", "0", 
                    "]"}], "[", "m", "]"}], "[", "n", "]"}], "[", "t", 
                  "]"}]}], "-", 
                RowBox[{"unbbin", "*", 
                 RowBox[{
                  RowBox[{
                   RowBox[{
                    RowBox[{
                    RowBox[{
                    RowBox[{"x", "[", "j", "]"}], "[", "k", "]"}], "[", "l", 
                    "]"}], "[", "m", "]"}], "[", "n", "]"}], "[", "t", 
                  "]"}]}]}], ",", "0"}], "]"}], "+", "\[IndentingNewLine]", 
             "\[IndentingNewLine]", "\[IndentingNewLine]", 
             RowBox[{"If", "[", 
              RowBox[{
               RowBox[{
                RowBox[{"(", 
                 RowBox[{"j", "\[Equal]", "0"}], ")"}], "&&", 
                RowBox[{"(", 
                 RowBox[{"k", ">", "0"}], ")"}], "&&", 
                RowBox[{"(", 
                 RowBox[{"l", "\[Equal]", "0"}], ")"}], "&&", 
                RowBox[{"(", 
                 RowBox[{"m", "\[Equal]", "1"}], ")"}], "&&", 
                RowBox[{"(", 
                 RowBox[{"n", "\[Equal]", "0"}], ")"}]}], ",", 
               RowBox[{
                RowBox[{
                 RowBox[{"-", "cbbin"}], "*", "Nf", "*", 
                 RowBox[{
                  RowBox[{
                   RowBox[{
                    RowBox[{
                    RowBox[{
                    RowBox[{"x", "[", "j", "]"}], "[", "k", "]"}], "[", "l", 
                    "]"}], "[", "m", "]"}], "[", "n", "]"}], "[", "t", "]"}], 
                 "*", 
                 RowBox[{
                  RowBox[{
                   RowBox[{
                    RowBox[{
                    RowBox[{
                    RowBox[{"x", "[", "0", "]"}], "[", "0", "]"}], "[", "0", 
                    "]"}], "[", "m", "]"}], "[", "1", "]"}], "[", "t", 
                  "]"}]}], "+", 
                RowBox[{"uncbbin", "*", 
                 RowBox[{
                  RowBox[{
                   RowBox[{
                    RowBox[{
                    RowBox[{
                    RowBox[{"x", "[", "j", "]"}], "[", "k", "]"}], "[", "l", 
                    "]"}], "[", "m", "]"}], "[", "1", "]"}], "[", "t", 
                  "]"}]}]}], ",", "0"}], "]"}], "+", 
             RowBox[{"If", "[", 
              RowBox[{
               RowBox[{
                RowBox[{"(", 
                 RowBox[{"j", "\[Equal]", "0"}], ")"}], "&&", 
                RowBox[{"(", 
                 RowBox[{"k", "\[Equal]", "0"}], ")"}], "&&", 
                RowBox[{"(", 
                 RowBox[{"l", "\[Equal]", "0"}], ")"}], "&&", 
                RowBox[{"(", 
                 RowBox[{"m", "\[Equal]", "1"}], ")"}], "&&", 
                RowBox[{"(", 
                 RowBox[{"n", "\[Equal]", "1"}], ")"}]}], ",", 
               RowBox[{
                RowBox[{
                 RowBox[{"-", "cbbin"}], "*", "Nf", "*", 
                 RowBox[{
                  RowBox[{
                   RowBox[{
                    RowBox[{
                    RowBox[{
                    RowBox[{"x", "[", "j", "]"}], "[", "k", "]"}], "[", "l", 
                    "]"}], "[", "m", "]"}], "[", "n", "]"}], "[", "t", "]"}], 
                 "*", 
                 RowBox[{"Sum", "[", 
                  RowBox[{
                   RowBox[{
                    RowBox[{
                    RowBox[{
                    RowBox[{
                    RowBox[{
                    RowBox[{"x", "[", "0", "]"}], "[", "kk", "]"}], "[", "0", 
                    "]"}], "[", "m", "]"}], "[", "0", "]"}], "[", "t", "]"}], 
                   ",", 
                   RowBox[{"{", 
                    RowBox[{"kk", ",", "1", ",", "2"}], "}"}]}], "]"}]}], "+", 
                RowBox[{"uncbbin", "*", 
                 RowBox[{"Sum", "[", 
                  RowBox[{
                   RowBox[{
                    RowBox[{
                    RowBox[{
                    RowBox[{
                    RowBox[{
                    RowBox[{"x", "[", "0", "]"}], "[", "kk", "]"}], "[", "0", 
                    "]"}], "[", "m", "]"}], "[", "n", "]"}], "[", "t", "]"}], 
                   ",", 
                   RowBox[{"{", 
                    RowBox[{"kk", ",", "1", ",", "2"}], "}"}]}], "]"}]}]}], 
               ",", "0"}], "]"}], "+", 
             RowBox[{"If", "[", 
              RowBox[{
               RowBox[{
                RowBox[{"(", 
                 RowBox[{"j", "\[Equal]", "0"}], ")"}], "&&", 
                RowBox[{"(", 
                 RowBox[{"k", ">", "0"}], ")"}], "&&", 
                RowBox[{"(", 
                 RowBox[{"l", "\[Equal]", "0"}], ")"}], "&&", 
                RowBox[{"(", 
                 RowBox[{"m", "\[Equal]", "1"}], ")"}], "&&", 
                RowBox[{"(", 
                 RowBox[{"n", "\[Equal]", "1"}], ")"}]}], ",", 
               RowBox[{
                RowBox[{"cbbin", "*", "Nf", "*", 
                 RowBox[{
                  RowBox[{
                   RowBox[{
                    RowBox[{
                    RowBox[{
                    RowBox[{"x", "[", "j", "]"}], "[", "k", "]"}], "[", "l", 
                    "]"}], "[", "m", "]"}], "[", "0", "]"}], "[", "t", "]"}], 
                 "*", 
                 RowBox[{
                  RowBox[{
                   RowBox[{
                    RowBox[{
                    RowBox[{
                    RowBox[{"x", "[", "0", "]"}], "[", "0", "]"}], "[", "0", 
                    "]"}], "[", "m", "]"}], "[", "n", "]"}], "[", "t", 
                  "]"}]}], "-", 
                RowBox[{"uncbbin", "*", 
                 RowBox[{
                  RowBox[{
                   RowBox[{
                    RowBox[{
                    RowBox[{
                    RowBox[{"x", "[", "j", "]"}], "[", "k", "]"}], "[", "l", 
                    "]"}], "[", "m", "]"}], "[", "n", "]"}], "[", "t", 
                  "]"}]}]}], ",", "0"}], "]"}], "+", "\[IndentingNewLine]", 
             "\[IndentingNewLine]", "\[IndentingNewLine]", 
             RowBox[{"If", "[", 
              RowBox[{
               RowBox[{
                RowBox[{"(", 
                 RowBox[{"j", "\[Equal]", "0"}], ")"}], "&&", 
                RowBox[{"(", 
                 RowBox[{"k", "\[Equal]", "0"}], ")"}], "&&", 
                RowBox[{"(", 
                 RowBox[{"l", "\[Equal]", "2"}], ")"}], "&&", 
                RowBox[{"(", 
                 RowBox[{"m", "\[Equal]", "0"}], ")"}], "&&", 
                RowBox[{"(", 
                 RowBox[{"n", "\[Equal]", "0"}], ")"}]}], ",", 
               RowBox[{
                RowBox[{
                 RowBox[{"-", "ag"}], "*", 
                 RowBox[{"cyrev", "[", "t", "]"}], "*", 
                 RowBox[{
                  RowBox[{
                   RowBox[{
                    RowBox[{
                    RowBox[{
                    RowBox[{"x", "[", "j", "]"}], "[", "k", "]"}], "[", "l", 
                    "]"}], "[", "m", "]"}], "[", "n", "]"}], "[", "t", 
                  "]"}]}], "+", 
                RowBox[{
                 RowBox[{"(", "dg", ")"}], "*", 
                 RowBox[{"cyrevg", "[", "t", "]"}]}], "+", 
                RowBox[{
                 RowBox[{"(", "dg", ")"}], "*", 
                 RowBox[{"cyrevgp", "[", "t", "]"}]}]}], ",", "0"}], "]"}], 
             "+", 
             RowBox[{"If", "[", 
              RowBox[{
               RowBox[{
                RowBox[{"(", 
                 RowBox[{"j", "\[Equal]", "0"}], ")"}], "&&", 
                RowBox[{"(", 
                 RowBox[{"k", "\[Equal]", "0"}], ")"}], "&&", 
                RowBox[{"(", 
                 RowBox[{"l", "\[Equal]", "2"}], ")"}], "&&", 
                RowBox[{"(", 
                 RowBox[{"m", "\[Equal]", "1"}], ")"}], "&&", 
                RowBox[{"(", 
                 RowBox[{"n", "\[Equal]", "0"}], ")"}]}], ",", 
               RowBox[{
                RowBox[{
                 RowBox[{"-", "ag"}], "*", "Nf", "*", 
                 RowBox[{"revn", "[", "t", "]"}], "*", 
                 RowBox[{
                  RowBox[{
                   RowBox[{
                    RowBox[{
                    RowBox[{
                    RowBox[{"x", "[", "j", "]"}], "[", "k", "]"}], "[", "l", 
                    "]"}], "[", "m", "]"}], "[", "n", "]"}], "[", "t", 
                  "]"}]}], "+", 
                RowBox[{
                 RowBox[{"(", "dg", ")"}], "*", 
                 RowBox[{"revng", "[", "t", "]"}]}], "+", 
                RowBox[{
                 RowBox[{"(", "dg", ")"}], "*", 
                 RowBox[{"revngp", "[", "t", "]"}]}]}], ",", "0"}], "]"}], 
             "+", "\[IndentingNewLine]", "\[IndentingNewLine]", 
             RowBox[{"If", "[", 
              RowBox[{
               RowBox[{
                RowBox[{"(", 
                 RowBox[{
                  RowBox[{"(", 
                   RowBox[{"j", "\[Equal]", "2"}], ")"}], "||", 
                  RowBox[{"(", 
                   RowBox[{"j", "\[Equal]", "4"}], ")"}], "||", 
                  RowBox[{"(", 
                   RowBox[{"j", "\[Equal]", "5"}], ")"}], "||", 
                  RowBox[{"(", 
                   RowBox[{"j", "\[Equal]", "6"}], ")"}]}], ")"}], "&&", 
                RowBox[{"(", 
                 RowBox[{"m", "\[Equal]", "1"}], ")"}]}], ",", 
               RowBox[{
                RowBox[{
                 RowBox[{"-", "ne"}], "*", 
                 RowBox[{"If", "[", 
                  RowBox[{
                   RowBox[{"(", 
                    RowBox[{"n", "\[Equal]", "0"}], ")"}], ",", "1", ",", 
                   "0"}], "]"}], "*", 
                 RowBox[{
                  RowBox[{
                   RowBox[{
                    RowBox[{
                    RowBox[{
                    RowBox[{"x", "[", "j", "]"}], "[", "k", "]"}], "[", "l", 
                    "]"}], "[", "m", "]"}], "[", "n", "]"}], "[", "t", 
                  "]"}]}], "+", 
                RowBox[{
                 RowBox[{"If", "[", 
                  RowBox[{
                   RowBox[{"(", 
                    RowBox[{"n", "\[Equal]", "0"}], ")"}], ",", "1", ",", 
                   "0"}], "]"}], "*", "nl", "*", 
                 RowBox[{
                  RowBox[{
                   RowBox[{
                    RowBox[{
                    RowBox[{
                    RowBox[{"x", "[", "j", "]"}], "[", "k", "]"}], "[", "l", 
                    "]"}], "[", "0", "]"}], "[", "n", "]"}], "[", "t", 
                  "]"}]}]}], ",", "0"}], "]"}], "+", 
             RowBox[{"If", "[", 
              RowBox[{
               RowBox[{
                RowBox[{"(", 
                 RowBox[{
                  RowBox[{"(", 
                   RowBox[{"j", "\[Equal]", "2"}], ")"}], "||", 
                  RowBox[{"(", 
                   RowBox[{"j", "\[Equal]", "4"}], ")"}], "||", 
                  RowBox[{"(", 
                   RowBox[{"j", "\[Equal]", "5"}], ")"}], "||", 
                  RowBox[{"(", 
                   RowBox[{"j", "\[Equal]", "6"}], ")"}]}], ")"}], "&&", 
                RowBox[{"(", 
                 RowBox[{"m", "\[Equal]", "0"}], ")"}]}], ",", 
               RowBox[{
                RowBox[{"ne", "*", 
                 RowBox[{"If", "[", 
                  RowBox[{
                   RowBox[{"(", 
                    RowBox[{"n", "\[Equal]", "0"}], ")"}], ",", "1", ",", 
                   "0"}], "]"}], "*", 
                 RowBox[{
                  RowBox[{
                   RowBox[{
                    RowBox[{
                    RowBox[{
                    RowBox[{"x", "[", "j", "]"}], "[", "k", "]"}], "[", "l", 
                    "]"}], "[", "1", "]"}], "[", "n", "]"}], "[", "t", 
                  "]"}]}], "-", 
                RowBox[{
                 RowBox[{"If", "[", 
                  RowBox[{
                   RowBox[{"(", 
                    RowBox[{"n", "\[Equal]", "0"}], ")"}], ",", "1", ",", 
                   "0"}], "]"}], "*", "nl", "*", 
                 RowBox[{
                  RowBox[{
                   RowBox[{
                    RowBox[{
                    RowBox[{
                    RowBox[{"x", "[", "j", "]"}], "[", "k", "]"}], "[", "l", 
                    "]"}], "[", "m", "]"}], "[", "n", "]"}], "[", "t", 
                  "]"}]}]}], ",", "0"}], "]"}], "+", "\[IndentingNewLine]", 
             "\[IndentingNewLine]", 
             RowBox[{"If", "[", 
              RowBox[{
               RowBox[{
                RowBox[{"(", 
                 RowBox[{"j", "\[Equal]", "0"}], ")"}], "&&", 
                RowBox[{"(", 
                 RowBox[{"k", "\[Equal]", "0"}], ")"}], "&&", 
                RowBox[{"(", 
                 RowBox[{"l", "\[Equal]", "0"}], ")"}], "&&", 
                RowBox[{"(", 
                 RowBox[{"m", "\[Equal]", "1"}], ")"}], "&&", 
                RowBox[{"(", 
                 RowBox[{"n", "\[Equal]", "1"}], ")"}]}], ",", 
               RowBox[{"nlbc", "*", 
                RowBox[{
                 RowBox[{
                  RowBox[{
                   RowBox[{
                    RowBox[{
                    RowBox[{"x", "[", "j", "]"}], "[", "k", "]"}], "[", "l", 
                    "]"}], "[", "0", "]"}], "[", "n", "]"}], "[", "t", 
                 "]"}]}], ",", "0"}], "]"}], "+", "\[IndentingNewLine]", 
             RowBox[{"If", "[", 
              RowBox[{
               RowBox[{
                RowBox[{"(", 
                 RowBox[{"j", "\[Equal]", "0"}], ")"}], "&&", 
                RowBox[{"(", 
                 RowBox[{"k", "\[Equal]", "0"}], ")"}], "&&", 
                RowBox[{"(", 
                 RowBox[{"l", "\[Equal]", "0"}], ")"}], "&&", 
                RowBox[{"(", 
                 RowBox[{"m", "\[Equal]", "0"}], ")"}], "&&", 
                RowBox[{"(", 
                 RowBox[{"n", "\[Equal]", "1"}], ")"}]}], ",", 
               RowBox[{
                RowBox[{"-", "nlbc"}], "*", 
                RowBox[{
                 RowBox[{
                  RowBox[{
                   RowBox[{
                    RowBox[{
                    RowBox[{"x", "[", "j", "]"}], "[", "k", "]"}], "[", "l", 
                    "]"}], "[", "m", "]"}], "[", "n", "]"}], "[", "t", 
                 "]"}]}], ",", "0"}], "]"}], "+", "\[IndentingNewLine]", 
             "\[IndentingNewLine]", "\[IndentingNewLine]", 
             RowBox[{"If", "[", 
              RowBox[{
               RowBox[{
                RowBox[{"(", 
                 RowBox[{"j", "\[Equal]", "0"}], ")"}], "&&", 
                RowBox[{"(", 
                 RowBox[{"k", "\[Equal]", "0"}], ")"}], "&&", 
                RowBox[{"(", 
                 RowBox[{
                  RowBox[{"(", 
                   RowBox[{"l", "\[Equal]", "1"}], ")"}], "||", 
                  RowBox[{"(", 
                   RowBox[{"l", "\[Equal]", "2"}], ")"}]}], ")"}], "&&", 
                RowBox[{"(", 
                 RowBox[{"m", "\[Equal]", "1"}], ")"}], "&&", 
                RowBox[{"(", 
                 RowBox[{"n", "\[Equal]", "0"}], ")"}]}], ",", 
               RowBox[{
                RowBox[{"-", "lne"}], "*", 
                RowBox[{
                 RowBox[{
                  RowBox[{
                   RowBox[{
                    RowBox[{
                    RowBox[{"x", "[", "j", "]"}], "[", "k", "]"}], "[", "l", 
                    "]"}], "[", "m", "]"}], "[", "n", "]"}], "[", "t", 
                 "]"}]}], ",", "0"}], "]"}], "+", 
             RowBox[{"If", "[", 
              RowBox[{
               RowBox[{
                RowBox[{"(", 
                 RowBox[{"j", "\[Equal]", "0"}], ")"}], "&&", 
                RowBox[{"(", 
                 RowBox[{"k", "\[Equal]", "0"}], ")"}], "&&", 
                RowBox[{"(", 
                 RowBox[{
                  RowBox[{"(", 
                   RowBox[{"l", "\[Equal]", "1"}], ")"}], "||", 
                  RowBox[{"(", 
                   RowBox[{"l", "\[Equal]", "2"}], ")"}]}], ")"}], "&&", 
                RowBox[{"(", 
                 RowBox[{"m", "\[Equal]", "0"}], ")"}], "&&", 
                RowBox[{"(", 
                 RowBox[{"n", "\[Equal]", "0"}], ")"}]}], ",", 
               RowBox[{"lne", "*", 
                RowBox[{
                 RowBox[{
                  RowBox[{
                   RowBox[{
                    RowBox[{
                    RowBox[{"x", "[", "j", "]"}], "[", "k", "]"}], "[", "l", 
                    "]"}], "[", "1", "]"}], "[", "n", "]"}], "[", "t", 
                 "]"}]}], ",", "0"}], "]"}], "+", "\[IndentingNewLine]", 
             "\[IndentingNewLine]", 
             RowBox[{"If", "[", 
              RowBox[{
               RowBox[{
                RowBox[{"(", 
                 RowBox[{"j", "\[Equal]", "0"}], ")"}], "&&", 
                RowBox[{"(", 
                 RowBox[{"k", "\[Equal]", "0"}], ")"}], "&&", 
                RowBox[{"(", 
                 RowBox[{"(", 
                  RowBox[{"l", "\[Equal]", "4"}], ")"}], ")"}], "&&", 
                RowBox[{"(", 
                 RowBox[{"m", "\[Equal]", "1"}], ")"}], "&&", 
                RowBox[{"(", 
                 RowBox[{"n", "\[Equal]", "0"}], ")"}]}], ",", 
               RowBox[{
                RowBox[{"-", "lnei"}], "*", 
                RowBox[{
                 RowBox[{
                  RowBox[{
                   RowBox[{
                    RowBox[{
                    RowBox[{"x", "[", "j", "]"}], "[", "k", "]"}], "[", "l", 
                    "]"}], "[", "m", "]"}], "[", "n", "]"}], "[", "t", 
                 "]"}]}], ",", "0"}], "]"}], "+", 
             RowBox[{"If", "[", 
              RowBox[{
               RowBox[{
                RowBox[{"(", 
                 RowBox[{"j", "\[Equal]", "0"}], ")"}], "&&", 
                RowBox[{"(", 
                 RowBox[{"k", "\[Equal]", "0"}], ")"}], "&&", 
                RowBox[{"(", 
                 RowBox[{"(", 
                  RowBox[{"l", "\[Equal]", "4"}], ")"}], ")"}], "&&", 
                RowBox[{"(", 
                 RowBox[{"m", "\[Equal]", "0"}], ")"}], "&&", 
                RowBox[{"(", 
                 RowBox[{"n", "\[Equal]", "0"}], ")"}]}], ",", 
               RowBox[{"lnei", "*", 
                RowBox[{
                 RowBox[{
                  RowBox[{
                   RowBox[{
                    RowBox[{
                    RowBox[{"x", "[", "j", "]"}], "[", "k", "]"}], "[", "l", 
                    "]"}], "[", "1", "]"}], "[", "n", "]"}], "[", "t", 
                 "]"}]}], ",", "0"}], "]"}], "+", "\[IndentingNewLine]", 
             "\[IndentingNewLine]", 
             RowBox[{"If", "[", 
              RowBox[{
               RowBox[{
                RowBox[{"(", 
                 RowBox[{"(", 
                  RowBox[{"j", "\[Equal]", "1"}], ")"}], ")"}], "&&", 
                RowBox[{"(", 
                 RowBox[{"l", "\[Equal]", "1"}], ")"}], "&&", 
                RowBox[{"(", 
                 RowBox[{"k", "\[Equal]", "0"}], ")"}], "&&", 
                RowBox[{"(", 
                 RowBox[{"m", "\[Equal]", "0"}], ")"}], "&&", 
                RowBox[{"(", 
                 RowBox[{"n", "\[Equal]", "0"}], ")"}]}], ",", 
               RowBox[{
                RowBox[{"-", "hoo"}], "*", 
                RowBox[{
                 RowBox[{
                  RowBox[{
                   RowBox[{
                    RowBox[{
                    RowBox[{"x", "[", "j", "]"}], "[", "k", "]"}], "[", "l", 
                    "]"}], "[", "m", "]"}], "[", "n", "]"}], "[", "t", 
                 "]"}]}], ",", "0"}], "]"}], "+", "\[IndentingNewLine]", 
             RowBox[{"If", "[", 
              RowBox[{
               RowBox[{
                RowBox[{"(", 
                 RowBox[{"(", 
                  RowBox[{"j", "\[Equal]", "2"}], ")"}], ")"}], "&&", 
                RowBox[{"(", 
                 RowBox[{"l", "\[Equal]", "1"}], ")"}], "&&", 
                RowBox[{"(", 
                 RowBox[{"k", "\[Equal]", "0"}], ")"}], "&&", 
                RowBox[{"(", 
                 RowBox[{"m", "\[Equal]", "0"}], ")"}], "&&", 
                RowBox[{"(", 
                 RowBox[{"n", "\[Equal]", "0"}], ")"}]}], ",", 
               RowBox[{
                RowBox[{"+", "hoo"}], "*", 
                RowBox[{
                 RowBox[{
                  RowBox[{
                   RowBox[{
                    RowBox[{
                    RowBox[{"x", "[", "1", "]"}], "[", "k", "]"}], "[", "l", 
                    "]"}], "[", "m", "]"}], "[", "n", "]"}], "[", "t", 
                 "]"}]}], ",", "0"}], "]"}], "+", "\[IndentingNewLine]", 
             RowBox[{"If", "[", 
              RowBox[{
               RowBox[{
                RowBox[{"(", 
                 RowBox[{
                  RowBox[{"(", 
                   RowBox[{"j", "\[Equal]", "3"}], ")"}], "||", 
                  RowBox[{"(", 
                   RowBox[{"j", "\[Equal]", "5"}], ")"}]}], ")"}], "&&", 
                RowBox[{"(", 
                 RowBox[{
                  RowBox[{"(", 
                   RowBox[{"l", "\[Equal]", "1"}], ")"}], "||", 
                  RowBox[{"(", 
                   RowBox[{"l", "\[Equal]", "3"}], ")"}]}], ")"}], "&&", 
                RowBox[{"(", 
                 RowBox[{"k", "\[Equal]", "0"}], ")"}]}], ",", 
               RowBox[{
                RowBox[{"-", "hto"}], "*", 
                RowBox[{
                 RowBox[{
                  RowBox[{
                   RowBox[{
                    RowBox[{
                    RowBox[{"x", "[", "j", "]"}], "[", "k", "]"}], "[", "l", 
                    "]"}], "[", "m", "]"}], "[", "n", "]"}], "[", "t", 
                 "]"}]}], ",", "0"}], "]"}], "+", "\[IndentingNewLine]", 
             RowBox[{"If", "[", 
              RowBox[{
               RowBox[{
                RowBox[{"(", 
                 RowBox[{
                  RowBox[{"(", 
                   RowBox[{"j", "\[Equal]", "4"}], ")"}], "||", 
                  RowBox[{"(", 
                   RowBox[{"j", "\[Equal]", "6"}], ")"}]}], ")"}], "&&", 
                RowBox[{"(", 
                 RowBox[{
                  RowBox[{"(", 
                   RowBox[{"l", "\[Equal]", "1"}], ")"}], "||", 
                  RowBox[{"(", 
                   RowBox[{"l", "\[Equal]", "3"}], ")"}]}], ")"}], "&&", 
                RowBox[{"(", 
                 RowBox[{"k", "\[Equal]", "0"}], ")"}]}], ",", 
               RowBox[{"hto", "*", 
                RowBox[{
                 RowBox[{
                  RowBox[{
                   RowBox[{
                    RowBox[{
                    RowBox[{"x", "[", 
                    RowBox[{"j", "-", "1"}], "]"}], "[", "k", "]"}], "[", "l",
                     "]"}], "[", "m", "]"}], "[", "n", "]"}], "[", "t", 
                 "]"}]}], ",", "0"}], "]"}], "+", "\[IndentingNewLine]", 
             "\[IndentingNewLine]", "\[IndentingNewLine]", 
             RowBox[{"If", "[", 
              RowBox[{
               RowBox[{
                RowBox[{"(", 
                 RowBox[{
                  RowBox[{"(", 
                   RowBox[{"j", "\[Equal]", "3"}], ")"}], "||", 
                  RowBox[{"(", 
                   RowBox[{"j", "\[Equal]", "4"}], ")"}]}], ")"}], "&&", 
                RowBox[{"(", 
                 RowBox[{
                  RowBox[{"(", 
                   RowBox[{"l", "\[Equal]", "2"}], ")"}], "||", 
                  RowBox[{"(", 
                   RowBox[{"l", "\[Equal]", "3"}], ")"}], "||", 
                  RowBox[{"(", 
                   RowBox[{"l", "\[Equal]", "5"}], ")"}]}], ")"}]}], ",", 
               RowBox[{
                RowBox[{"-", 
                 RowBox[{"gto", "[", "t", "]"}]}], "*", 
                RowBox[{
                 RowBox[{
                  RowBox[{
                   RowBox[{
                    RowBox[{
                    RowBox[{"x", "[", "j", "]"}], "[", "k", "]"}], "[", "l", 
                    "]"}], "[", "m", "]"}], "[", "n", "]"}], "[", "t", 
                 "]"}]}], ",", "0"}], "]"}], "+", "\[IndentingNewLine]", 
             RowBox[{"If", "[", 
              RowBox[{
               RowBox[{
                RowBox[{"(", 
                 RowBox[{
                  RowBox[{"(", 
                   RowBox[{"j", "\[Equal]", "5"}], ")"}], "||", 
                  RowBox[{"(", 
                   RowBox[{"j", "\[Equal]", "6"}], ")"}]}], ")"}], "&&", 
                RowBox[{"(", 
                 RowBox[{
                  RowBox[{"(", 
                   RowBox[{"l", "\[Equal]", "2"}], ")"}], "||", 
                  RowBox[{"(", 
                   RowBox[{"l", "\[Equal]", "3"}], ")"}], "||", 
                  RowBox[{"(", 
                   RowBox[{"l", "\[Equal]", "5"}], ")"}]}], ")"}]}], ",", 
               RowBox[{
                RowBox[{"gto", "[", "t", "]"}], "*", 
                RowBox[{
                 RowBox[{
                  RowBox[{
                   RowBox[{
                    RowBox[{
                    RowBox[{"x", "[", 
                    RowBox[{"j", "-", "2"}], "]"}], "[", "k", "]"}], "[", "l",
                     "]"}], "[", "m", "]"}], "[", "n", "]"}], "[", "t", 
                 "]"}]}], ",", "0"}], "]"}], "+", "\[IndentingNewLine]", 
             "\[IndentingNewLine]", 
             RowBox[{"If", "[", 
              RowBox[{
               RowBox[{
                RowBox[{"(", 
                 RowBox[{"j", "\[Equal]", "0"}], ")"}], "&&", 
                RowBox[{"(", 
                 RowBox[{"k", "\[Equal]", "0"}], ")"}], "&&", 
                RowBox[{"(", 
                 RowBox[{"l", "\[Equal]", "0"}], ")"}], "&&", 
                RowBox[{"(", 
                 RowBox[{"m", "\[Equal]", "0"}], ")"}], "&&", 
                RowBox[{"(", 
                 RowBox[{"n", "\[Equal]", "1"}], ")"}]}], ",", 
               RowBox[{"phos", "*", 
                RowBox[{"BC", "[", "t", "]"}]}], ",", "0"}], "]"}], "+", 
             "\[IndentingNewLine]", "\[IndentingNewLine]", 
             "\[IndentingNewLine]", 
             RowBox[{"If", "[", 
              RowBox[{
               RowBox[{
                RowBox[{"(", 
                 RowBox[{"j", "\[Equal]", "0"}], ")"}], "&&", 
                RowBox[{"(", 
                 RowBox[{"k", "\[Equal]", "1"}], ")"}], "&&", 
                RowBox[{"(", 
                 RowBox[{"l", "\[Equal]", "0"}], ")"}], "&&", 
                RowBox[{"(", 
                 RowBox[{"n", "\[Equal]", "0"}], ")"}]}], ",", 
               RowBox[{
                RowBox[{"-", "uro"}], "*", 
                RowBox[{
                 RowBox[{
                  RowBox[{
                   RowBox[{
                    RowBox[{
                    RowBox[{"x", "[", "j", "]"}], "[", "k", "]"}], "[", "l", 
                    "]"}], "[", "m", "]"}], "[", "n", "]"}], "[", "t", 
                 "]"}]}], ",", "0"}], "]"}], "+", "\[IndentingNewLine]", 
             RowBox[{"If", "[", 
              RowBox[{
               RowBox[{
                RowBox[{"(", 
                 RowBox[{"j", "\[Equal]", "0"}], ")"}], "&&", 
                RowBox[{"(", 
                 RowBox[{"k", "\[Equal]", "2"}], ")"}], "&&", 
                RowBox[{"(", 
                 RowBox[{"l", "\[Equal]", "0"}], ")"}], "&&", 
                RowBox[{"(", 
                 RowBox[{"n", "\[Equal]", "0"}], ")"}]}], ",", 
               RowBox[{
                RowBox[{"-", "urt"}], "*", 
                RowBox[{
                 RowBox[{
                  RowBox[{
                   RowBox[{
                    RowBox[{
                    RowBox[{"x", "[", "j", "]"}], "[", "k", "]"}], "[", "l", 
                    "]"}], "[", "m", "]"}], "[", "n", "]"}], "[", "t", 
                 "]"}]}], ",", "0"}], "]"}], "+", "\[IndentingNewLine]", 
             RowBox[{"If", "[", 
              RowBox[{
               RowBox[{
                RowBox[{"(", 
                 RowBox[{"j", "\[Equal]", "0"}], ")"}], "&&", 
                RowBox[{"(", 
                 RowBox[{"k", "\[Equal]", "1"}], ")"}], "&&", 
                RowBox[{"(", 
                 RowBox[{"l", "\[Equal]", "0"}], ")"}], "&&", 
                RowBox[{"(", 
                 RowBox[{"m", "\[Equal]", "1"}], ")"}], "&&", 
                RowBox[{"(", 
                 RowBox[{"n", "\[Equal]", "1"}], ")"}]}], ",", 
               RowBox[{
                RowBox[{"-", "uro"}], "*", 
                RowBox[{
                 RowBox[{
                  RowBox[{
                   RowBox[{
                    RowBox[{
                    RowBox[{"x", "[", "j", "]"}], "[", "k", "]"}], "[", "l", 
                    "]"}], "[", "m", "]"}], "[", "n", "]"}], "[", "t", 
                 "]"}]}], ",", "0"}], "]"}], "+", "\[IndentingNewLine]", 
             RowBox[{"If", "[", 
              RowBox[{
               RowBox[{
                RowBox[{"(", 
                 RowBox[{"j", "\[Equal]", "0"}], ")"}], "&&", 
                RowBox[{"(", 
                 RowBox[{"k", "\[Equal]", "2"}], ")"}], "&&", 
                RowBox[{"(", 
                 RowBox[{"l", "\[Equal]", "0"}], ")"}], "&&", 
                RowBox[{"(", 
                 RowBox[{"m", "\[Equal]", "1"}], ")"}], "&&", 
                RowBox[{"(", 
                 RowBox[{"n", "\[Equal]", "1"}], ")"}]}], ",", 
               RowBox[{
                RowBox[{"-", "urt"}], "*", 
                RowBox[{
                 RowBox[{
                  RowBox[{
                   RowBox[{
                    RowBox[{
                    RowBox[{"x", "[", "j", "]"}], "[", "k", "]"}], "[", "l", 
                    "]"}], "[", "m", "]"}], "[", "n", "]"}], "[", "t", 
                 "]"}]}], ",", "0"}], "]"}], "+", 
             RowBox[{"If", "[", 
              RowBox[{
               RowBox[{
                RowBox[{"(", 
                 RowBox[{"j", "\[Equal]", "0"}], ")"}], "&&", 
                RowBox[{"(", 
                 RowBox[{"k", "\[Equal]", "0"}], ")"}], "&&", 
                RowBox[{"(", 
                 RowBox[{"l", "\[Equal]", "0"}], ")"}], "&&", 
                RowBox[{"(", 
                 RowBox[{"m", "\[Equal]", "1"}], ")"}], "&&", 
                RowBox[{"(", 
                 RowBox[{"n", "\[Equal]", "1"}], ")"}]}], ",", 
               RowBox[{
                RowBox[{"uro", "*", 
                 RowBox[{
                  RowBox[{
                   RowBox[{
                    RowBox[{
                    RowBox[{
                    RowBox[{"x", "[", "j", "]"}], "[", "1", "]"}], "[", "l", 
                    "]"}], "[", "m", "]"}], "[", "n", "]"}], "[", "t", 
                  "]"}]}], "+", 
                RowBox[{"urt", "*", 
                 RowBox[{
                  RowBox[{
                   RowBox[{
                    RowBox[{
                    RowBox[{
                    RowBox[{"x", "[", "j", "]"}], "[", "2", "]"}], "[", "l", 
                    "]"}], "[", "m", "]"}], "[", "n", "]"}], "[", "t", 
                  "]"}]}]}], ",", "0"}], "]"}], "+", "\[IndentingNewLine]", 
             "\[IndentingNewLine]", "\[IndentingNewLine]", 
             RowBox[{"If", "[", 
              RowBox[{
               RowBox[{
                RowBox[{"(", 
                 RowBox[{
                  RowBox[{"(", 
                   RowBox[{"j", "==", "1"}], ")"}], "||", 
                  RowBox[{"(", 
                   RowBox[{"j", "==", "3"}], ")"}], "||", 
                  RowBox[{"(", 
                   RowBox[{"j", "==", "5"}], ")"}]}], ")"}], "&&", 
                RowBox[{"(", 
                 RowBox[{"k", "==", "0"}], ")"}]}], ",", 
               RowBox[{
                RowBox[{"-", 
                 RowBox[{"If", "[", 
                  RowBox[{
                   RowBox[{
                    RowBox[{"(", 
                    RowBox[{"m", "==", "0"}], ")"}], "&&", 
                    RowBox[{"(", 
                    RowBox[{"n", "==", "1"}], ")"}]}], ",", "0", ",", "1"}], 
                  "]"}]}], "*", "upu", "*", 
                RowBox[{
                 RowBox[{
                  RowBox[{
                   RowBox[{
                    RowBox[{
                    RowBox[{"x", "[", "j", "]"}], "[", "k", "]"}], "[", "l", 
                    "]"}], "[", "m", "]"}], "[", "n", "]"}], "[", "t", 
                 "]"}]}], ",", "0"}], "]"}], "+", 
             RowBox[{"If", "[", 
              RowBox[{
               RowBox[{
                RowBox[{"(", 
                 RowBox[{"(", 
                  RowBox[{"j", "==", "2"}], ")"}], ")"}], "&&", 
                RowBox[{"(", 
                 RowBox[{"k", "==", "0"}], ")"}]}], ",", 
               RowBox[{
                RowBox[{"-", 
                 RowBox[{"If", "[", 
                  RowBox[{
                   RowBox[{
                    RowBox[{"(", 
                    RowBox[{"m", "==", "0"}], ")"}], "&&", 
                    RowBox[{"(", 
                    RowBox[{"n", "==", "1"}], ")"}]}], ",", "0", ",", "1"}], 
                  "]"}]}], "*", "up", "*", 
                RowBox[{
                 RowBox[{
                  RowBox[{
                   RowBox[{
                    RowBox[{
                    RowBox[{"x", "[", "j", "]"}], "[", "k", "]"}], "[", "l", 
                    "]"}], "[", "m", "]"}], "[", "n", "]"}], "[", "t", 
                 "]"}]}], ",", "0"}], "]"}], "+", "\[IndentingNewLine]", 
             RowBox[{"If", "[", 
              RowBox[{
               RowBox[{
                RowBox[{"(", 
                 RowBox[{
                  RowBox[{"(", 
                   RowBox[{"j", "==", "4"}], ")"}], "||", 
                  RowBox[{"(", 
                   RowBox[{"j", "==", "6"}], ")"}]}], ")"}], "&&", 
                RowBox[{"(", 
                 RowBox[{"k", "==", "0"}], ")"}]}], ",", 
               RowBox[{
                RowBox[{"-", 
                 RowBox[{"If", "[", 
                  RowBox[{
                   RowBox[{
                    RowBox[{"(", 
                    RowBox[{"m", "==", "0"}], ")"}], "&&", 
                    RowBox[{"(", 
                    RowBox[{"n", "==", "1"}], ")"}]}], ",", "0", ",", "1"}], 
                  "]"}]}], "*", "up", "*", 
                RowBox[{
                 RowBox[{
                  RowBox[{
                   RowBox[{
                    RowBox[{
                    RowBox[{"x", "[", "j", "]"}], "[", "k", "]"}], "[", "l", 
                    "]"}], "[", "m", "]"}], "[", "n", "]"}], "[", "t", 
                 "]"}]}], ",", "0"}], "]"}], "+", 
             RowBox[{"If", "[", 
              RowBox[{
               RowBox[{
                RowBox[{"(", 
                 RowBox[{"j", "==", "0"}], ")"}], "&&", 
                RowBox[{"(", 
                 RowBox[{"k", "==", "0"}], ")"}], "&&", 
                RowBox[{"(", 
                 RowBox[{"l", "==", "1"}], ")"}], "&&", 
                RowBox[{"(", 
                 RowBox[{"n", "==", "0"}], ")"}]}], ",", 
               RowBox[{
                RowBox[{"up", "*", 
                 RowBox[{"Sum", "[", 
                  RowBox[{
                   RowBox[{
                    RowBox[{
                    RowBox[{
                    RowBox[{
                    RowBox[{
                    RowBox[{"x", "[", "jj", "]"}], "[", "0", "]"}], "[", "ll",
                     "]"}], "[", "m", "]"}], "[", "nn", "]"}], "[", "t", 
                    "]"}], ",", 
                   RowBox[{"{", 
                    RowBox[{"jj", ",", "4", ",", "6", ",", "2"}], "}"}], ",", 
                   RowBox[{"{", 
                    RowBox[{"nn", ",", "0", ",", "1"}], "}"}], ",", 
                   RowBox[{"{", 
                    RowBox[{"ll", ",", "1", ",", "3", ",", "2"}], "}"}]}], 
                  "]"}]}], "+", 
                RowBox[{"up", "*", 
                 RowBox[{"Sum", "[", 
                  RowBox[{
                   RowBox[{
                    RowBox[{
                    RowBox[{
                    RowBox[{
                    RowBox[{
                    RowBox[{"x", "[", "jj", "]"}], "[", "0", "]"}], "[", "ll",
                     "]"}], "[", "m", "]"}], "[", "nn", "]"}], "[", "t", 
                    "]"}], ",", 
                   RowBox[{"{", 
                    RowBox[{"jj", ",", "2", ",", "2"}], "}"}], ",", 
                   RowBox[{"{", 
                    RowBox[{"nn", ",", "0", ",", "1"}], "}"}], ",", 
                   RowBox[{"{", 
                    RowBox[{"ll", ",", "1", ",", "3", ",", "2"}], "}"}]}], 
                  "]"}]}], "+", 
                RowBox[{"upu", "*", 
                 RowBox[{"Sum", "[", 
                  RowBox[{
                   RowBox[{
                    RowBox[{
                    RowBox[{
                    RowBox[{
                    RowBox[{
                    RowBox[{"x", "[", "jj", "]"}], "[", "0", "]"}], "[", "ll",
                     "]"}], "[", "m", "]"}], "[", "nn", "]"}], "[", "t", 
                    "]"}], ",", 
                   RowBox[{"{", 
                    RowBox[{"jj", ",", "1", ",", "5", ",", "2"}], "}"}], ",", 
                   RowBox[{"{", 
                    RowBox[{"nn", ",", "0", ",", "1"}], "}"}], ",", 
                   RowBox[{"{", 
                    RowBox[{"ll", ",", "1", ",", "3", ",", "2"}], "}"}]}], 
                  "]"}]}]}], ",", "0"}], "]"}], "+", 
             RowBox[{"If", "[", 
              RowBox[{
               RowBox[{
                RowBox[{"(", 
                 RowBox[{"j", "==", "0"}], ")"}], "&&", 
                RowBox[{"(", 
                 RowBox[{"k", "==", "0"}], ")"}], "&&", 
                RowBox[{"(", 
                 RowBox[{"l", "==", "4"}], ")"}], "&&", 
                RowBox[{"(", 
                 RowBox[{"n", "==", "0"}], ")"}]}], ",", 
               RowBox[{
                RowBox[{"up", "*", 
                 RowBox[{"Sum", "[", 
                  RowBox[{
                   RowBox[{
                    RowBox[{
                    RowBox[{
                    RowBox[{
                    RowBox[{
                    RowBox[{"x", "[", "jj", "]"}], "[", "0", "]"}], "[", "ll",
                     "]"}], "[", "m", "]"}], "[", "nn", "]"}], "[", "t", 
                    "]"}], ",", 
                   RowBox[{"{", 
                    RowBox[{"jj", ",", "4", ",", "6", ",", "2"}], "}"}], ",", 
                   RowBox[{"{", 
                    RowBox[{"nn", ",", "0", ",", "1"}], "}"}], ",", 
                   RowBox[{"{", 
                    RowBox[{"ll", ",", "4", ",", "5"}], "}"}]}], "]"}]}], "+", 
                RowBox[{"up", "*", 
                 RowBox[{"Sum", "[", 
                  RowBox[{
                   RowBox[{
                    RowBox[{
                    RowBox[{
                    RowBox[{
                    RowBox[{
                    RowBox[{"x", "[", "jj", "]"}], "[", "0", "]"}], "[", "ll",
                     "]"}], "[", "m", "]"}], "[", "nn", "]"}], "[", "t", 
                    "]"}], ",", 
                   RowBox[{"{", 
                    RowBox[{"jj", ",", "2", ",", "2"}], "}"}], ",", 
                   RowBox[{"{", 
                    RowBox[{"nn", ",", "0", ",", "1"}], "}"}], ",", 
                   RowBox[{"{", 
                    RowBox[{"ll", ",", "4", ",", "5"}], "}"}]}], "]"}]}], "+", 
                RowBox[{"upu", "*", 
                 RowBox[{"Sum", "[", 
                  RowBox[{
                   RowBox[{
                    RowBox[{
                    RowBox[{
                    RowBox[{
                    RowBox[{
                    RowBox[{"x", "[", "jj", "]"}], "[", "0", "]"}], "[", "ll",
                     "]"}], "[", "m", "]"}], "[", "nn", "]"}], "[", "t", 
                    "]"}], ",", 
                   RowBox[{"{", 
                    RowBox[{"jj", ",", "1", ",", "5", ",", "2"}], "}"}], ",", 
                   RowBox[{"{", 
                    RowBox[{"nn", ",", "0", ",", "1"}], "}"}], ",", 
                   RowBox[{"{", 
                    RowBox[{"ll", ",", "4", ",", "5"}], "}"}]}], "]"}]}]}], 
               ",", "0"}], "]"}], "+", 
             RowBox[{"If", "[", 
              RowBox[{
               RowBox[{
                RowBox[{"(", 
                 RowBox[{"j", "==", "0"}], ")"}], "&&", 
                RowBox[{"(", 
                 RowBox[{"k", "==", "0"}], ")"}], "&&", 
                RowBox[{"(", 
                 RowBox[{"l", "==", "2"}], ")"}], "&&", 
                RowBox[{"(", 
                 RowBox[{"n", "==", "0"}], ")"}]}], ",", 
               RowBox[{
                RowBox[{"up", "*", 
                 RowBox[{"Sum", "[", 
                  RowBox[{
                   RowBox[{
                    RowBox[{
                    RowBox[{
                    RowBox[{
                    RowBox[{
                    RowBox[{"x", "[", "jj", "]"}], "[", "0", "]"}], "[", "ll",
                     "]"}], "[", "m", "]"}], "[", "nn", "]"}], "[", "t", 
                    "]"}], ",", 
                   RowBox[{"{", 
                    RowBox[{"jj", ",", "4", ",", "6", ",", "2"}], "}"}], ",", 
                   RowBox[{"{", 
                    RowBox[{"ll", ",", 
                    RowBox[{"{", 
                    RowBox[{"2", ",", "3", ",", "5"}], "}"}]}], "}"}], ",", 
                   RowBox[{"{", 
                    RowBox[{"nn", ",", "0", ",", "1"}], "}"}]}], "]"}]}], "+",
                 "\[IndentingNewLine]", 
                RowBox[{"up", "*", 
                 RowBox[{"Sum", "[", 
                  RowBox[{
                   RowBox[{
                    RowBox[{
                    RowBox[{
                    RowBox[{
                    RowBox[{
                    RowBox[{"x", "[", "jj", "]"}], "[", "0", "]"}], "[", "ll",
                     "]"}], "[", "m", "]"}], "[", "nn", "]"}], "[", "t", 
                    "]"}], ",", 
                   RowBox[{"{", 
                    RowBox[{"jj", ",", "2", ",", "2"}], "}"}], ",", 
                   RowBox[{"{", 
                    RowBox[{"ll", ",", 
                    RowBox[{"{", 
                    RowBox[{"2", ",", "3", ",", "5"}], "}"}]}], "}"}], ",", 
                   RowBox[{"{", 
                    RowBox[{"nn", ",", "0", ",", "1"}], "}"}]}], "]"}]}], "+", 
                RowBox[{"upu", "*", 
                 RowBox[{"Sum", "[", 
                  RowBox[{
                   RowBox[{
                    RowBox[{
                    RowBox[{
                    RowBox[{
                    RowBox[{
                    RowBox[{"x", "[", "jj", "]"}], "[", "0", "]"}], "[", "ll",
                     "]"}], "[", "m", "]"}], "[", "nn", "]"}], "[", "t", 
                    "]"}], ",", 
                   RowBox[{"{", 
                    RowBox[{"jj", ",", "1", ",", "5", ",", "2"}], "}"}], ",", 
                   RowBox[{"{", 
                    RowBox[{"ll", ",", 
                    RowBox[{"{", 
                    RowBox[{"2", ",", "3", ",", "5"}], "}"}]}], "}"}], ",", 
                   RowBox[{"{", 
                    RowBox[{"nn", ",", "0", ",", "1"}], "}"}]}], "]"}]}]}], 
               ",", "0"}], "]"}], "+", 
             RowBox[{"If", "[", 
              RowBox[{
               RowBox[{
                RowBox[{"(", 
                 RowBox[{"j", "==", "0"}], ")"}], "&&", 
                RowBox[{"(", 
                 RowBox[{"k", "==", "0"}], ")"}], "&&", 
                RowBox[{"(", 
                 RowBox[{"l", "==", "0"}], ")"}], "&&", 
                RowBox[{"(", 
                 RowBox[{"n", "==", "1"}], ")"}], "&&", 
                RowBox[{"(", 
                 RowBox[{"m", "==", "1"}], ")"}]}], ",", 
               RowBox[{
                RowBox[{"up", "*", 
                 RowBox[{"Sum", "[", 
                  RowBox[{
                   RowBox[{
                    RowBox[{
                    RowBox[{
                    RowBox[{
                    RowBox[{
                    RowBox[{"x", "[", "jj", "]"}], "[", "0", "]"}], "[", "ll",
                     "]"}], "[", "m", "]"}], "[", "n", "]"}], "[", "t", "]"}],
                    ",", 
                   RowBox[{"{", 
                    RowBox[{"jj", ",", "4", ",", "6", ",", "2"}], "}"}], ",", 
                   RowBox[{"{", 
                    RowBox[{"ll", ",", "0", ",", "5"}], "}"}]}], "]"}]}], "+", 
                RowBox[{"up", "*", 
                 RowBox[{"Sum", "[", 
                  RowBox[{
                   RowBox[{
                    RowBox[{
                    RowBox[{
                    RowBox[{
                    RowBox[{
                    RowBox[{"x", "[", "jj", "]"}], "[", "0", "]"}], "[", "ll",
                     "]"}], "[", "m", "]"}], "[", "n", "]"}], "[", "t", "]"}],
                    ",", 
                   RowBox[{"{", 
                    RowBox[{"jj", ",", "2", ",", "2"}], "}"}], ",", 
                   RowBox[{"{", 
                    RowBox[{"ll", ",", "0", ",", "5"}], "}"}]}], "]"}]}], "+", 
                RowBox[{"upu", "*", 
                 RowBox[{"Sum", "[", 
                  RowBox[{
                   RowBox[{
                    RowBox[{
                    RowBox[{
                    RowBox[{
                    RowBox[{
                    RowBox[{"x", "[", "jj", "]"}], "[", "0", "]"}], "[", "ll",
                     "]"}], "[", "m", "]"}], "[", "n", "]"}], "[", "t", "]"}],
                    ",", 
                   RowBox[{"{", 
                    RowBox[{"jj", ",", "1", ",", "5", ",", "2"}], "}"}], ",", 
                   RowBox[{"{", 
                    RowBox[{"ll", ",", "0", ",", "5"}], "}"}]}], "]"}]}]}], 
               ",", "0"}], "]"}], "+", "\[IndentingNewLine]", 
             "\[IndentingNewLine]", 
             RowBox[{"If", "[", 
              RowBox[{
               RowBox[{
                RowBox[{"(", 
                 RowBox[{"j", ">", "0"}], ")"}], "&&", 
                RowBox[{"(", 
                 RowBox[{"k", "\[Equal]", "0"}], ")"}], "&&", 
                RowBox[{"(", 
                 RowBox[{"m", "\[Equal]", "1"}], ")"}], "&&", 
                RowBox[{"(", 
                 RowBox[{"n", "\[Equal]", "1"}], ")"}]}], ",", 
               RowBox[{
                RowBox[{"-", "ubc"}], "*", 
                RowBox[{
                 RowBox[{
                  RowBox[{
                   RowBox[{
                    RowBox[{
                    RowBox[{"x", "[", "j", "]"}], "[", "k", "]"}], "[", "l", 
                    "]"}], "[", "m", "]"}], "[", "n", "]"}], "[", "t", 
                 "]"}]}], ",", "0"}], "]"}], "+", "\[IndentingNewLine]", 
             RowBox[{"If", "[", 
              RowBox[{
               RowBox[{
                RowBox[{"(", 
                 RowBox[{"j", ">", "0"}], ")"}], "&&", 
                RowBox[{"(", 
                 RowBox[{"k", "\[Equal]", "0"}], ")"}], "&&", 
                RowBox[{"(", 
                 RowBox[{"m", "\[Equal]", "1"}], ")"}], "&&", 
                RowBox[{"(", 
                 RowBox[{"n", "\[Equal]", "0"}], ")"}]}], ",", 
               RowBox[{"ubc", "*", 
                RowBox[{
                 RowBox[{
                  RowBox[{
                   RowBox[{
                    RowBox[{
                    RowBox[{"x", "[", "j", "]"}], "[", "k", "]"}], "[", "l", 
                    "]"}], "[", "m", "]"}], "[", "1", "]"}], "[", "t", 
                 "]"}]}], ",", "0"}], "]"}], "+", "\[IndentingNewLine]", 
             RowBox[{"If", "[", 
              RowBox[{
               RowBox[{
                RowBox[{"(", 
                 RowBox[{"j", "\[Equal]", "0"}], ")"}], "&&", 
                RowBox[{"(", 
                 RowBox[{"k", "\[Equal]", "0"}], ")"}], "&&", 
                RowBox[{"(", 
                 RowBox[{"l", "\[Equal]", "0"}], ")"}], "&&", 
                RowBox[{"(", 
                 RowBox[{"n", "\[Equal]", "1"}], ")"}]}], ",", 
               RowBox[{
                RowBox[{"-", "ubc"}], "*", 
                RowBox[{
                 RowBox[{
                  RowBox[{
                   RowBox[{
                    RowBox[{
                    RowBox[{"x", "[", "j", "]"}], "[", "k", "]"}], "[", "l", 
                    "]"}], "[", "m", "]"}], "[", "n", "]"}], "[", "t", 
                 "]"}]}], ",", "0"}], "]"}], "+", "\[IndentingNewLine]", 
             "\[IndentingNewLine]", "\[IndentingNewLine]", 
             RowBox[{"If", "[", 
              RowBox[{
               RowBox[{
                RowBox[{"(", 
                 RowBox[{"j", "\[Equal]", "0"}], ")"}], "&&", 
                RowBox[{"(", 
                 RowBox[{"k", "\[Equal]", "0"}], ")"}], "&&", 
                RowBox[{"(", 
                 RowBox[{"l", "\[Equal]", "2"}], ")"}], "&&", 
                RowBox[{"(", 
                 RowBox[{"m", "\[Equal]", "0"}], ")"}], "&&", 
                RowBox[{"(", 
                 RowBox[{"n", "\[Equal]", "0"}], ")"}]}], ",", 
               RowBox[{
                RowBox[{"urev", "*", 
                 RowBox[{"cyrevg", "[", "t", "]"}]}], "+", 
                RowBox[{"uprev", "*", 
                 RowBox[{"cyrevgp", "[", "t", "]"}]}]}], ",", "0"}], "]"}], 
             "+", "\[IndentingNewLine]", 
             RowBox[{"If", "[", 
              RowBox[{
               RowBox[{
                RowBox[{"(", 
                 RowBox[{"j", "\[Equal]", "0"}], ")"}], "&&", 
                RowBox[{"(", 
                 RowBox[{"k", "\[Equal]", "0"}], ")"}], "&&", 
                RowBox[{"(", 
                 RowBox[{"l", "\[Equal]", "2"}], ")"}], "&&", 
                RowBox[{"(", 
                 RowBox[{"m", "\[Equal]", "1"}], ")"}], "&&", 
                RowBox[{"(", 
                 RowBox[{"n", "\[Equal]", "0"}], ")"}]}], ",", 
               RowBox[{
                RowBox[{"urev", "*", 
                 RowBox[{"revng", "[", "t", "]"}]}], "+", 
                RowBox[{"uprev", "*", 
                 RowBox[{"revngp", "[", "t", "]"}]}]}], ",", "0"}], "]"}]}]}],
            ",", 
           RowBox[{"{", 
            RowBox[{"j", ",", "0", ",", "6"}], "}"}], ",", 
           RowBox[{"{", 
            RowBox[{"k", ",", "0", ",", "2"}], "}"}], ",", 
           RowBox[{"{", 
            RowBox[{"l", ",", "0", ",", "5"}], "}"}], ",", 
           RowBox[{"{", 
            RowBox[{"m", ",", "0", ",", "1"}], "}"}], ",", 
           RowBox[{"{", 
            RowBox[{"n", ",", "0", ",", "1"}], "}"}]}], "]"}], "]"}]}], ";", 
       "\[IndentingNewLine]", "\[IndentingNewLine]", 
       RowBox[{"While", "[", 
        RowBox[{
         RowBox[{
          RowBox[{"temp", ">", "0.005"}], "  ", "&&", " ", 
          RowBox[{"value", ">", "0.4"}]}], ",", "\[IndentingNewLine]", 
         "\[IndentingNewLine]", 
         RowBox[{"(*", 
          RowBox[{"perturbation", " ", "of", " ", "parameter", " ", "sets"}], 
          "*)"}], "\[IndentingNewLine]", 
         RowBox[{
          RowBox[{"testmind", "=", "3"}], ";", "\[IndentingNewLine]", 
          RowBox[{"candidate1", "=", 
           RowBox[{"scale", "*", 
            RowBox[{"Exp", "[", 
             RowBox[{"RandomReal", "[", 
              RowBox[{"{", 
               RowBox[{
                RowBox[{"Max", "[", 
                 RowBox[{
                  RowBox[{"-", "0.4"}], ",", 
                  RowBox[{
                   RowBox[{"-", "value"}], "/", "testmind"}]}], "]"}], ",", 
                RowBox[{"Min", "[", 
                 RowBox[{"0.4", ",", 
                  RowBox[{"value", "/", "testmind"}]}], "]"}]}], "}"}], "]"}],
              "]"}]}]}], ";", "\[IndentingNewLine]", 
          RowBox[{"candidate2", "=", 
           RowBox[{"exponent", "*", 
            RowBox[{"Exp", "[", 
             RowBox[{"RandomReal", "[", 
              RowBox[{"{", 
               RowBox[{
                RowBox[{"Max", "[", 
                 RowBox[{
                  RowBox[{"-", "0.4"}], ",", 
                  RowBox[{
                   RowBox[{"-", "value"}], "/", "testmind"}]}], "]"}], ",", 
                RowBox[{"Min", "[", 
                 RowBox[{"0.4", ",", 
                  RowBox[{"value", "/", "testmind"}]}], "]"}]}], "}"}], "]"}],
              "]"}]}]}], ";", "\[IndentingNewLine]", "\[IndentingNewLine]", 
          RowBox[{
           RowBox[{"adap", "[", "x_", "]"}], ":=", 
           RowBox[{
            RowBox[{"-", 
             RowBox[{"(", 
              RowBox[{
               RowBox[{"x", "^", "candidate2"}], "/", 
               RowBox[{"(", 
                RowBox[{
                 RowBox[{"x", "^", "candidate2"}], "+", 
                 RowBox[{"candidate1", "^", "candidate2"}]}], ")"}]}], 
              ")"}]}], "+", "1"}]}], ";", "\[IndentingNewLine]", 
          "\[IndentingNewLine]", "\[IndentingNewLine]", 
          RowBox[{"percandidate1", "=", 
           RowBox[{"perconst1", "*", 
            RowBox[{"Exp", "[", 
             RowBox[{"RandomReal", "[", 
              RowBox[{"{", 
               RowBox[{
                RowBox[{"Max", "[", 
                 RowBox[{
                  RowBox[{"-", "0.4"}], ",", 
                  RowBox[{
                   RowBox[{"-", "value"}], "/", "testmind"}]}], "]"}], ",", 
                RowBox[{"Min", "[", 
                 RowBox[{"0.4", ",", 
                  RowBox[{"value", "/", "testmind"}]}], "]"}]}], "}"}], "]"}],
              "]"}]}]}], ";", "\[IndentingNewLine]", 
          RowBox[{"percandidate2", "=", 
           RowBox[{"perconst2", "*", 
            RowBox[{"Exp", "[", 
             RowBox[{"RandomReal", "[", 
              RowBox[{"{", 
               RowBox[{
                RowBox[{"Max", "[", 
                 RowBox[{
                  RowBox[{"-", "0.4"}], ",", 
                  RowBox[{
                   RowBox[{"-", "value"}], "/", "testmind"}]}], "]"}], ",", 
                RowBox[{"Min", "[", 
                 RowBox[{"0.4", ",", 
                  RowBox[{"value", "/", "testmind"}]}], "]"}]}], "}"}], "]"}],
              "]"}]}]}], ";", "\[IndentingNewLine]", "\[IndentingNewLine]", 
          RowBox[{"While", "[", 
           RowBox[{
            RowBox[{
             RowBox[{"percandidate2", "<", " ", "percandidate1"}], " ", "||", 
             " ", 
             RowBox[{"percandidate2", ">", "0.2"}], " ", "||", " ", 
             RowBox[{"percandidate1", ">", "0.2"}]}], ",", 
            "\[IndentingNewLine]", 
            RowBox[{
             RowBox[{"percandidate1", "=", 
              RowBox[{"perconst1", "*", 
               RowBox[{"Exp", "[", 
                RowBox[{"RandomReal", "[", 
                 RowBox[{"{", 
                  RowBox[{
                   RowBox[{"Max", "[", 
                    RowBox[{
                    RowBox[{"-", "0.4"}], ",", 
                    RowBox[{
                    RowBox[{"-", "value"}], "/", "testmind"}]}], "]"}], ",", 
                   RowBox[{"Min", "[", 
                    RowBox[{"0.4", ",", 
                    RowBox[{"value", "/", "testmind"}]}], "]"}]}], "}"}], 
                 "]"}], "]"}]}]}], ";", "\[IndentingNewLine]", 
             RowBox[{"percandidate2", "=", 
              RowBox[{"perconst2", "*", 
               RowBox[{"Exp", "[", 
                RowBox[{"RandomReal", "[", 
                 RowBox[{"{", 
                  RowBox[{
                   RowBox[{"Max", "[", 
                    RowBox[{
                    RowBox[{"-", "0.4"}], ",", 
                    RowBox[{
                    RowBox[{"-", "value"}], "/", "testmind"}]}], "]"}], ",", 
                   RowBox[{"Min", "[", 
                    RowBox[{"0.4", ",", 
                    RowBox[{"value", "/", "testmind"}]}], "]"}]}], "}"}], 
                 "]"}], "]"}]}]}], ";"}]}], "\[IndentingNewLine]", "]"}], ";",
           "\[IndentingNewLine]", "\[IndentingNewLine]", 
          RowBox[{"intercandi", "=", 
           RowBox[{"interval", "+", 
            RowBox[{"RandomInteger", "[", 
             RowBox[{"{", 
              RowBox[{
               RowBox[{"-", 
                RowBox[{"Round", "[", 
                 RowBox[{"3", "*", "value"}], "]"}]}], ",", 
               RowBox[{"Round", "[", 
                RowBox[{"3", "*", "value"}], "]"}]}], "}"}], "]"}]}]}], ";", 
          "\[IndentingNewLine]", 
          RowBox[{"While", "[", 
           RowBox[{
            RowBox[{
             RowBox[{"intercandi", "<", "0"}], " ", "||", 
             RowBox[{"intercandi", ">", "24"}]}], ",", "\[IndentingNewLine]", 
            "\[IndentingNewLine]", 
            RowBox[{
             RowBox[{"intercandi", "=", 
              RowBox[{"interval", "+", 
               RowBox[{"RandomInteger", "[", 
                RowBox[{"{", 
                 RowBox[{
                  RowBox[{"-", 
                   RowBox[{"Round", "[", 
                    RowBox[{"3", "*", "value"}], "]"}]}], ",", 
                  RowBox[{"Round", "[", 
                   RowBox[{"3", "*", "value"}], "]"}]}], "}"}], "]"}]}]}], 
             ";"}]}], "\[IndentingNewLine]", "]"}], ";", 
          "\[IndentingNewLine]", "\[IndentingNewLine]", "\[IndentingNewLine]", 
          RowBox[{"rotatecandi", "=", 
           RowBox[{"Mod", "[", 
            RowBox[{
             RowBox[{"rotate", "+", 
              RowBox[{
               RowBox[{"RandomInteger", "[", 
                RowBox[{"{", 
                 RowBox[{
                  RowBox[{"-", 
                   RowBox[{"Round", "[", 
                    RowBox[{"3", "*", "value"}], "]"}]}], ",", 
                  RowBox[{"Round", "[", 
                   RowBox[{"3", "*", "value"}], "]"}]}], "}"}], "]"}], "*", 
               "100"}]}], ",", "2400"}], "]"}]}], ";", "\[IndentingNewLine]", 
          "\[IndentingNewLine]", "\[IndentingNewLine]", 
          RowBox[{"(*", 
           RowBox[{"Incorporation", " ", "of", " ", "gating", " ", 
            RowBox[{"(", 
             RowBox[{"function", " ", "g", " ", "and", " ", "p"}], ")"}], " ",
             "and", " ", "adaptation", " ", "into", " ", "the", " ", 
            "model"}], "*)"}], "\[IndentingNewLine]", 
          RowBox[{"pergating", "=", 
           RowBox[{"NonlinearModelFit", "[", 
            RowBox[{
             RowBox[{"{", 
              RowBox[{
               RowBox[{"{", 
                RowBox[{
                 RowBox[{"24", "-", "intercandi"}], ",", "percandidate1"}], 
                "}"}], ",", 
               RowBox[{"{", 
                RowBox[{"24", ",", "percandidate1"}], "}"}], ",", 
               RowBox[{"{", 
                RowBox[{
                 RowBox[{"24", "-", 
                  RowBox[{"0.5", "*", "intercandi"}]}], ",", 
                 "percandidate2"}], "}"}]}], "}"}], ",", 
             RowBox[{"q0", "+", 
              RowBox[{"q1", "*", "x"}], "+", 
              RowBox[{"q2", "*", 
               RowBox[{"x", "^", "2"}]}], "+", 
              RowBox[{"q3", "*", 
               RowBox[{"x", "^", "3"}]}], "+", 
              RowBox[{"q4", "*", 
               RowBox[{"x", "^", "4"}]}]}], ",", 
             RowBox[{"{", 
              RowBox[{"q0", ",", "q1", ",", "q2", ",", "q3", ",", "q4"}], 
              "}"}], ",", "x"}], "]"}]}], ";", "\[IndentingNewLine]", 
          RowBox[{"interpol", "=", 
           RowBox[{"Join", "[", 
            RowBox[{
             RowBox[{"Table", "[", 
              RowBox[{"percandidate1", ",", 
               RowBox[{"{", 
                RowBox[{"x", ",", "0", ",", 
                 RowBox[{"24", "-", "intercandi"}], ",", "0.01"}], "}"}]}], 
              "]"}], ",", 
             RowBox[{"Table", "[", 
              RowBox[{
               RowBox[{"pergating", "[", "x", "]"}], ",", 
               RowBox[{"{", 
                RowBox[{"x", ",", 
                 RowBox[{"24", "-", "intercandi", "+", "0.01"}], ",", "24", 
                 ",", "0.01"}], "}"}]}], "]"}]}], "]"}]}], ";", 
          "\[IndentingNewLine]", 
          RowBox[{"interpol", "=", 
           RowBox[{"RotateRight", "[", 
            RowBox[{"interpol", ",", "rotatecandi"}], "]"}]}], ";", 
          "\[IndentingNewLine]", "\[IndentingNewLine]", 
          RowBox[{"gatingfunction", "=", 
           RowBox[{"Interpolation", "[", 
            RowBox[{"Table", "[", 
             RowBox[{
              RowBox[{"{", 
               RowBox[{
                RowBox[{"i", "*", "0.01"}], ",", 
                RowBox[{"interpol", "[", 
                 RowBox[{"[", 
                  RowBox[{"i", "+", "1"}], "]"}], "]"}]}], "}"}], ",", 
              RowBox[{"{", 
               RowBox[{"i", ",", "0", ",", "2400"}], "}"}]}], "]"}], "]"}]}], 
          ";", "\[IndentingNewLine]", "\[IndentingNewLine]", 
          RowBox[{"Init1", "=", "imInit11"}], ";", "\[IndentingNewLine]", 
          RowBox[{"Init2", "=", "imInit22"}], ";", "\[IndentingNewLine]", 
          "\[IndentingNewLine]", 
          RowBox[{"laone", "=", 
           RowBox[{"{", "\[IndentingNewLine]", 
            RowBox[{
             RowBox[{
              RowBox[{
               RowBox[{"GR", "'"}], "[", "t", "]"}], "\[Equal]", 
              RowBox[{
               RowBox[{"bin", "*", 
                RowBox[{"(", 
                 RowBox[{"Sum", "[", 
                  RowBox[{
                   RowBox[{
                    RowBox[{
                    RowBox[{
                    RowBox[{
                    RowBox[{
                    RowBox[{"x", "[", "0", "]"}], "[", "kk", "]"}], "[", "0", 
                    "]"}], "[", "1", "]"}], "[", "1", "]"}], "[", "t", "]"}], 
                   ",", 
                   RowBox[{"{", 
                    RowBox[{"kk", ",", "1", ",", "2"}], "}"}]}], "]"}], ")"}],
                 "*", 
                RowBox[{"(", 
                 RowBox[{"1", "-", 
                  RowBox[{"G", "[", "t", "]"}], "-", 
                  RowBox[{"GR", "[", "t", "]"}]}], ")"}]}], "-", 
               RowBox[{"unbin", "*", 
                RowBox[{"GR", "[", "t", "]"}]}]}]}], ",", 
             "\[IndentingNewLine]", 
             RowBox[{
              RowBox[{
               RowBox[{"G", "'"}], "[", "t", "]"}], "\[Equal]", 
              RowBox[{
               RowBox[{"bin", "*", 
                RowBox[{
                 RowBox[{
                  RowBox[{
                   RowBox[{
                    RowBox[{
                    RowBox[{"x", "[", "0", "]"}], "[", "0", "]"}], "[", "0", 
                    "]"}], "[", "1", "]"}], "[", "1", "]"}], "[", "t", "]"}], 
                "*", 
                RowBox[{"(", 
                 RowBox[{"1", "-", 
                  RowBox[{"G", "[", "t", "]"}], "-", 
                  RowBox[{"GR", "[", "t", "]"}]}], ")"}]}], "-", 
               RowBox[{"unbin", "*", 
                RowBox[{"G", "[", "t", "]"}]}]}]}], ",", 
             "\[IndentingNewLine]", 
             RowBox[{
              RowBox[{
               RowBox[{"GrR", "'"}], "[", "t", "]"}], "\[Equal]", 
              RowBox[{
               RowBox[{"binr", "*", 
                RowBox[{"(", 
                 RowBox[{"Sum", "[", 
                  RowBox[{
                   RowBox[{
                    RowBox[{
                    RowBox[{
                    RowBox[{
                    RowBox[{
                    RowBox[{"x", "[", "0", "]"}], "[", "kk", "]"}], "[", "0", 
                    "]"}], "[", "1", "]"}], "[", "1", "]"}], "[", "t", "]"}], 
                   ",", 
                   RowBox[{"{", 
                    RowBox[{"kk", ",", "1", ",", "2"}], "}"}]}], "]"}], ")"}],
                 "*", 
                RowBox[{"(", 
                 RowBox[{"1", "-", 
                  RowBox[{"Gr", "[", "t", "]"}], "-", 
                  RowBox[{"GrR", "[", "t", "]"}]}], ")"}]}], "-", 
               RowBox[{"unbinr", "*", 
                RowBox[{"GrR", "[", "t", "]"}]}]}]}], ",", 
             "\[IndentingNewLine]", 
             RowBox[{
              RowBox[{
               RowBox[{"Gr", "'"}], "[", "t", "]"}], "\[Equal]", 
              RowBox[{
               RowBox[{"binr", "*", 
                RowBox[{
                 RowBox[{
                  RowBox[{
                   RowBox[{
                    RowBox[{
                    RowBox[{"x", "[", "0", "]"}], "[", "0", "]"}], "[", "0", 
                    "]"}], "[", "1", "]"}], "[", "1", "]"}], "[", "t", "]"}], 
                "*", 
                RowBox[{"(", 
                 RowBox[{"1", "-", 
                  RowBox[{"Gr", "[", "t", "]"}], "-", 
                  RowBox[{"GrR", "[", "t", "]"}]}], ")"}]}], "-", 
               RowBox[{"unbinr", "*", 
                RowBox[{"Gr", "[", "t", "]"}]}]}]}], ",", 
             "\[IndentingNewLine]", 
             RowBox[{
              RowBox[{
               RowBox[{"GcR", "'"}], "[", "t", "]"}], "\[Equal]", 
              RowBox[{
               RowBox[{"binc", "*", 
                RowBox[{"(", 
                 RowBox[{"Sum", "[", 
                  RowBox[{
                   RowBox[{
                    RowBox[{
                    RowBox[{
                    RowBox[{
                    RowBox[{
                    RowBox[{"x", "[", "0", "]"}], "[", "kk", "]"}], "[", "0", 
                    "]"}], "[", "1", "]"}], "[", "1", "]"}], "[", "t", "]"}], 
                   ",", 
                   RowBox[{"{", 
                    RowBox[{"kk", ",", "1", ",", "2"}], "}"}]}], "]"}], ")"}],
                 "*", 
                RowBox[{"(", 
                 RowBox[{"1", "-", 
                  RowBox[{"Gc", "[", "t", "]"}], "-", 
                  RowBox[{"GcR", "[", "t", "]"}]}], ")"}]}], "-", 
               RowBox[{"unbinc", "*", 
                RowBox[{"GcR", "[", "t", "]"}]}]}]}], ",", 
             "\[IndentingNewLine]", 
             RowBox[{
              RowBox[{
               RowBox[{"Gc", "'"}], "[", "t", "]"}], "\[Equal]", 
              RowBox[{
               RowBox[{"binc", "*", 
                RowBox[{
                 RowBox[{
                  RowBox[{
                   RowBox[{
                    RowBox[{
                    RowBox[{"x", "[", "0", "]"}], "[", "0", "]"}], "[", "0", 
                    "]"}], "[", "1", "]"}], "[", "1", "]"}], "[", "t", "]"}], 
                "*", 
                RowBox[{"(", 
                 RowBox[{"1", "-", 
                  RowBox[{"Gc", "[", "t", "]"}], "-", 
                  RowBox[{"GcR", "[", "t", "]"}]}], ")"}]}], "-", 
               RowBox[{"unbinc", "*", 
                RowBox[{"Gc", "[", "t", "]"}]}]}]}], ",", 
             "\[IndentingNewLine]", "\[IndentingNewLine]", 
             RowBox[{
              RowBox[{
               RowBox[{"GBR", "'"}], "[", "t", "]"}], "\[Equal]", 
              RowBox[{
               RowBox[{"binrev", "*", 
                RowBox[{"(", 
                 RowBox[{
                  RowBox[{"revn", "[", "t", "]"}], "+", 
                  RowBox[{"revng", "[", "t", "]"}], "+", 
                  RowBox[{"revngp", "[", "t", "]"}], "+", 
                  RowBox[{"revnp", "[", "t", "]"}]}], ")"}], "*", 
                RowBox[{"GB", "[", "t", "]"}]}], "-", 
               RowBox[{"unbinrev", "*", 
                RowBox[{"GBR", "[", "t", "]"}]}]}]}], ",", 
             "\[IndentingNewLine]", 
             RowBox[{
              RowBox[{
               RowBox[{"GB", "'"}], "[", "t", "]"}], "\[Equal]", 
              RowBox[{
               RowBox[{
                RowBox[{"-", "binrev"}], "*", 
                RowBox[{"(", 
                 RowBox[{
                  RowBox[{"revn", "[", "t", "]"}], "+", 
                  RowBox[{"revng", "[", "t", "]"}], "+", 
                  RowBox[{"revngp", "[", "t", "]"}], "+", 
                  RowBox[{"revnp", "[", "t", "]"}]}], ")"}], "*", 
                RowBox[{"GB", "[", "t", "]"}]}], "+", 
               RowBox[{"unbinrev", "*", 
                RowBox[{"GBR", "[", "t", "]"}]}]}]}], ",", 
             "\[IndentingNewLine]", 
             RowBox[{
              RowBox[{
               RowBox[{"GBRb", "'"}], "[", "t", "]"}], "\[Equal]", 
              RowBox[{
               RowBox[{"binrevb", "*", 
                RowBox[{"(", 
                 RowBox[{
                  RowBox[{"revn", "[", "t", "]"}], "+", 
                  RowBox[{"revng", "[", "t", "]"}], "+", 
                  RowBox[{"revngp", "[", "t", "]"}], "+", 
                  RowBox[{"revnp", "[", "t", "]"}]}], ")"}], "*", 
                RowBox[{"GBb", "[", "t", "]"}]}], "-", 
               RowBox[{"unbinrevb", "*", 
                RowBox[{"GBRb", "[", "t", "]"}]}]}]}], ",", 
             "\[IndentingNewLine]", 
             RowBox[{
              RowBox[{
               RowBox[{"GBb", "'"}], "[", "t", "]"}], "\[Equal]", 
              RowBox[{
               RowBox[{
                RowBox[{"-", "binrevb"}], "*", 
                RowBox[{"(", 
                 RowBox[{
                  RowBox[{"revn", "[", "t", "]"}], "+", 
                  RowBox[{"revng", "[", "t", "]"}], "+", 
                  RowBox[{"revngp", "[", "t", "]"}], "+", 
                  RowBox[{"revnp", "[", "t", "]"}]}], ")"}], "*", 
                RowBox[{"GBb", "[", "t", "]"}]}], "+", 
               RowBox[{"unbinrevb", "*", 
                RowBox[{"GBRb", "[", "t", "]"}]}]}]}], ",", 
             "\[IndentingNewLine]", "\[IndentingNewLine]", 
             RowBox[{
              RowBox[{
               RowBox[{"MnPo", "'"}], "[", "t", "]"}], "\[Equal]", 
              RowBox[{
               RowBox[{"trPo", "*", 
                RowBox[{"G", "[", "t", "]"}]}], "-", 
               RowBox[{"tmc", "*", 
                RowBox[{"MnPo", "[", "t", "]"}]}], "-", 
               RowBox[{"umPo", "*", 
                RowBox[{"MnPo", "[", "t", "]"}]}], "+", 
               RowBox[{"lono", "*", "19.9", "*", "lta", "*", "trPo", "*", 
                RowBox[{"gatingfunction", "[", "t", "]"}], "*", 
                RowBox[{"adap", "[", "t", "]"}]}]}]}], ",", 
             RowBox[{
              RowBox[{
               RowBox[{"McPo", "'"}], "[", "t", "]"}], "\[Equal]", 
              RowBox[{
               RowBox[{"tmc", "*", 
                RowBox[{"MnPo", "[", "t", "]"}]}], "-", 
               RowBox[{"umPo", "*", 
                RowBox[{"McPo", "[", "t", "]"}]}]}]}], ",", 
             "\[IndentingNewLine]", 
             RowBox[{
              RowBox[{
               RowBox[{"MnPt", "'"}], "[", "t", "]"}], "\[Equal]", 
              RowBox[{
               RowBox[{"trPt", "*", 
                RowBox[{"G", "[", "t", "]"}]}], "-", 
               RowBox[{"tmc", "*", 
                RowBox[{"MnPt", "[", "t", "]"}]}], "-", 
               RowBox[{"umPt", "*", 
                RowBox[{"MnPt", "[", "t", "]"}]}], "+", 
               RowBox[{"lont", "*", "19.9", "*", "lta", "*", "trPt", "*", 
                RowBox[{"gatingfunction", "[", "t", "]"}], "*", 
                RowBox[{"adap", "[", "t", "]"}]}]}]}], ",", 
             RowBox[{
              RowBox[{
               RowBox[{"McPt", "'"}], "[", "t", "]"}], "\[Equal]", 
              RowBox[{
               RowBox[{"tmc", "*", 
                RowBox[{"MnPt", "[", "t", "]"}]}], "-", 
               RowBox[{"umPt", "*", 
                RowBox[{"McPt", "[", "t", "]"}]}]}]}], ",", 
             "\[IndentingNewLine]", 
             RowBox[{
              RowBox[{
               RowBox[{"MnPh", "'"}], "[", "t", "]"}], "\[Equal]", 
              RowBox[{
               RowBox[{"trPh", "*", 
                RowBox[{"G", "[", "t", "]"}]}], "-", 
               RowBox[{"tmc", "*", 
                RowBox[{"MnPh", "[", "t", "]"}]}], "-", 
               RowBox[{"umPo", "*", 
                RowBox[{"MnPh", "[", "t", "]"}]}]}]}], ",", 
             "\[IndentingNewLine]", 
             RowBox[{
              RowBox[{
               RowBox[{"McPh", "'"}], "[", "t", "]"}], "\[Equal]", 
              RowBox[{
               RowBox[{"tmc", "*", 
                RowBox[{"MnPh", "[", "t", "]"}]}], "-", 
               RowBox[{"umPo", "*", 
                RowBox[{"McPh", "[", "t", "]"}]}]}]}], ",", 
             "\[IndentingNewLine]", 
             RowBox[{
              RowBox[{
               RowBox[{"MnRt", "'"}], "[", "t", "]"}], "\[Equal]", 
              RowBox[{
               RowBox[{"trRt", "*", 
                RowBox[{"Gc", "[", "t", "]"}]}], "-", 
               RowBox[{"tmc", "*", 
                RowBox[{"MnRt", "[", "t", "]"}]}], "-", 
               RowBox[{"umRt", "*", 
                RowBox[{"MnRt", "[", "t", "]"}]}]}]}], ",", 
             RowBox[{
              RowBox[{
               RowBox[{"McRt", "'"}], "[", "t", "]"}], "\[Equal]", 
              RowBox[{
               RowBox[{"tmc", "*", 
                RowBox[{"MnRt", "[", "t", "]"}]}], "-", 
               RowBox[{"umRt", "*", 
                RowBox[{"McRt", "[", "t", "]"}]}]}]}], ",", 
             "\[IndentingNewLine]", 
             RowBox[{
              RowBox[{
               RowBox[{"MnRev", "'"}], "[", "t", "]"}], "\[Equal]", 
              RowBox[{
               RowBox[{"trRev", "*", 
                RowBox[{
                 RowBox[{
                  RowBox[{
                   RowBox[{
                    RowBox[{
                    RowBox[{"x", "[", "0", "]"}], "[", "0", "]"}], "[", "0", 
                    "]"}], "[", "1", "]"}], "[", "1", "]"}], "[", "t", "]"}], 
                "*", 
                RowBox[{"Gr", "[", "t", "]"}]}], "-", 
               RowBox[{"tmcrev", "*", 
                RowBox[{"MnRev", "[", "t", "]"}]}], "-", 
               RowBox[{"umRev", "*", 
                RowBox[{"MnRev", "[", "t", "]"}]}]}]}], ",", 
             "\[IndentingNewLine]", 
             RowBox[{
              RowBox[{
               RowBox[{"McRev", "'"}], "[", "t", "]"}], "\[Equal]", 
              RowBox[{
               RowBox[{"tmcrev", "*", 
                RowBox[{"MnRev", "[", "t", "]"}]}], "-", 
               RowBox[{"umRev", "*", 
                RowBox[{"McRev", "[", "t", "]"}]}]}]}], ",", 
             "\[IndentingNewLine]", 
             RowBox[{
              RowBox[{
               RowBox[{"MnRo", "'"}], "[", "t", "]"}], "\[Equal]", 
              RowBox[{
               RowBox[{"trRo", "*", 
                RowBox[{"G", "[", "t", "]"}], "*", 
                RowBox[{"GB", "[", "t", "]"}]}], "-", 
               RowBox[{"tmc", "*", 
                RowBox[{"MnRo", "[", "t", "]"}]}], "-", 
               RowBox[{"umRo", "*", 
                RowBox[{"MnRo", "[", "t", "]"}]}]}]}], ",", 
             "\[IndentingNewLine]", 
             RowBox[{
              RowBox[{
               RowBox[{"McRo", "'"}], "[", "t", "]"}], "\[Equal]", 
              RowBox[{
               RowBox[{"tmc", "*", 
                RowBox[{"MnRo", "[", "t", "]"}]}], "-", 
               RowBox[{"umRo", "*", 
                RowBox[{"McRo", "[", "t", "]"}]}]}]}], ",", 
             "\[IndentingNewLine]", 
             RowBox[{
              RowBox[{
               RowBox[{"MnB", "'"}], "[", "t", "]"}], "\[Equal]", 
              RowBox[{
               RowBox[{"trB", "*", 
                RowBox[{"GBb", "[", "t", "]"}]}], "-", 
               RowBox[{"tmc", "*", 
                RowBox[{"MnB", "[", "t", "]"}]}], "-", 
               RowBox[{"umB", "*", 
                RowBox[{"MnB", "[", "t", "]"}]}]}]}], ",", 
             "\[IndentingNewLine]", 
             RowBox[{
              RowBox[{
               RowBox[{"McB", "'"}], "[", "t", "]"}], "\[Equal]", 
              RowBox[{
               RowBox[{"tmc", "*", 
                RowBox[{"MnB", "[", "t", "]"}]}], "-", 
               RowBox[{"umB", "*", 
                RowBox[{"McB", "[", "t", "]"}]}]}]}], ",", 
             "\[IndentingNewLine]", 
             RowBox[{
              RowBox[{
               RowBox[{"MnNp", "'"}], "[", "t", "]"}], "\[Equal]", 
              RowBox[{
               RowBox[{"trNp", "*", 
                RowBox[{"GB", "[", "t", "]"}]}], "-", 
               RowBox[{"tmc", "*", 
                RowBox[{"MnNp", "[", "t", "]"}]}], "-", 
               RowBox[{"umNp", "*", 
                RowBox[{"MnNp", "[", "t", "]"}]}]}]}], ",", 
             "\[IndentingNewLine]", 
             RowBox[{
              RowBox[{
               RowBox[{"McNp", "'"}], "[", "t", "]"}], "\[Equal]", 
              RowBox[{
               RowBox[{"tmc", "*", 
                RowBox[{"MnNp", "[", "t", "]"}]}], "-", 
               RowBox[{"umNp", "*", 
                RowBox[{"McNp", "[", "t", "]"}]}]}]}], ",", 
             "\[IndentingNewLine]", "\[IndentingNewLine]", 
             RowBox[{
              RowBox[{
               RowBox[{"B", "'"}], "[", "t", "]"}], "\[Equal]", 
              RowBox[{
               RowBox[{"tlb", "*", 
                RowBox[{"McB", "[", "t", "]"}]}], "-", 
               RowBox[{"cbin", "*", 
                RowBox[{"B", "[", "t", "]"}], "*", 
                RowBox[{"Cl", "[", "t", "]"}]}], "+", 
               RowBox[{"uncbin", "*", 
                RowBox[{"BC", "[", "t", "]"}]}], "-", 
               RowBox[{"ub", "*", 
                RowBox[{"B", "[", "t", "]"}]}]}]}], ",", 
             "\[IndentingNewLine]", 
             RowBox[{
              RowBox[{
               RowBox[{"Cl", "'"}], "[", "t", "]"}], "\[Equal]", 
              RowBox[{
               RowBox[{"tlnp", "*", 
                RowBox[{"McNp", "[", "t", "]"}]}], "+", "tlc", "-", 
               RowBox[{"cbin", "*", 
                RowBox[{"B", "[", "t", "]"}], "*", 
                RowBox[{"Cl", "[", "t", "]"}]}], "+", 
               RowBox[{"uncbin", "*", 
                RowBox[{"BC", "[", "t", "]"}]}], "-", 
               RowBox[{"uc", "*", 
                RowBox[{"Cl", "[", "t", "]"}]}]}]}], ",", 
             "\[IndentingNewLine]", 
             RowBox[{
              RowBox[{
               RowBox[{"BC", "'"}], "[", "t", "]"}], "\[Equal]", 
              RowBox[{
               RowBox[{"cbin", "*", 
                RowBox[{"B", "[", "t", "]"}], "*", 
                RowBox[{"Cl", "[", "t", "]"}]}], "-", 
               RowBox[{"uncbin", "*", 
                RowBox[{"BC", "[", "t", "]"}]}], "-", 
               RowBox[{"phos", "*", 
                RowBox[{"BC", "[", "t", "]"}]}], "-", 
               RowBox[{"ubc", "*", 
                RowBox[{"BC", "[", "t", "]"}]}]}]}], ",", 
             RowBox[{
              RowBox[{
               RowBox[{"cyrev", "'"}], "[", "t", "]"}], "\[Equal]", 
              RowBox[{
               RowBox[{"tlrev", "*", 
                RowBox[{"McRev", "[", "t", "]"}]}], "-", 
               RowBox[{
                RowBox[{"(", 
                 RowBox[{"nlrev", "+", "urev"}], ")"}], "*", 
                RowBox[{"cyrev", "[", "t", "]"}]}], "-", 
               RowBox[{"ag", "*", 
                RowBox[{"cyrev", "[", "t", "]"}], "*", 
                RowBox[{"(", 
                 RowBox[{
                  RowBox[{
                   RowBox[{
                    RowBox[{
                    RowBox[{
                    RowBox[{"x", "[", "0", "]"}], "[", "0", "]"}], "[", "2", 
                    "]"}], "[", "0", "]"}], "[", "0", "]"}], "[", "t", "]"}], 
                 ")"}]}], "+", 
               RowBox[{"nerev", "*", 
                RowBox[{"revn", "[", "t", "]"}]}], "+", 
               RowBox[{"dg", "*", 
                RowBox[{"cyrevg", "[", "t", "]"}]}]}]}], ",", 
             RowBox[{
              RowBox[{
               RowBox[{"revn", "'"}], "[", "t", "]"}], "\[Equal]", 
              RowBox[{
               RowBox[{
                RowBox[{"-", 
                 RowBox[{"(", 
                  RowBox[{"nerev", "+", "urev"}], ")"}]}], "*", 
                RowBox[{"revn", "[", "t", "]"}]}], "-", 
               RowBox[{"ag", "*", "Nf", "*", 
                RowBox[{"revn", "[", "t", "]"}], "*", 
                RowBox[{"(", 
                 RowBox[{
                  RowBox[{
                   RowBox[{
                    RowBox[{
                    RowBox[{
                    RowBox[{"x", "[", "0", "]"}], "[", "0", "]"}], "[", "2", 
                    "]"}], "[", "1", "]"}], "[", "0", "]"}], "[", "t", "]"}], 
                 ")"}]}], "+", 
               RowBox[{"nlrev", "*", 
                RowBox[{"cyrev", "[", "t", "]"}]}], "+", 
               RowBox[{"dg", "*", 
                RowBox[{"(", 
                 RowBox[{"revng", "[", "t", "]"}], ")"}]}]}]}], ",", 
             RowBox[{
              RowBox[{
               RowBox[{"cyrevg", "'"}], "[", "t", "]"}], "\[Equal]", 
              RowBox[{
               RowBox[{"ag", "*", 
                RowBox[{"cyrev", "[", "t", "]"}], "*", 
                RowBox[{
                 RowBox[{
                  RowBox[{
                   RowBox[{
                    RowBox[{
                    RowBox[{"x", "[", "0", "]"}], "[", "0", "]"}], "[", "2", 
                    "]"}], "[", "0", "]"}], "[", "0", "]"}], "[", "t", 
                 "]"}]}], "-", 
               RowBox[{
                RowBox[{"(", 
                 RowBox[{"dg", "+", 
                  RowBox[{"gto", "[", "t", "]"}], "+", "urev", "+", "nlrev"}],
                  ")"}], "*", 
                RowBox[{"cyrevg", "[", "t", "]"}]}], "+", 
               RowBox[{"nerev", "*", 
                RowBox[{"revng", "[", "t", "]"}]}]}]}], ",", 
             RowBox[{
              RowBox[{
               RowBox[{"revng", "'"}], "[", "t", "]"}], "\[Equal]", 
              RowBox[{
               RowBox[{"ag", "*", "Nf", "*", 
                RowBox[{"revn", "[", "t", "]"}], "*", 
                RowBox[{
                 RowBox[{
                  RowBox[{
                   RowBox[{
                    RowBox[{
                    RowBox[{"x", "[", "0", "]"}], "[", "0", "]"}], "[", "2", 
                    "]"}], "[", "1", "]"}], "[", "0", "]"}], "[", "t", 
                 "]"}]}], "-", 
               RowBox[{
                RowBox[{"(", 
                 RowBox[{"dg", "+", 
                  RowBox[{"gto", "[", "t", "]"}], "+", "urev", "+", "nerev"}],
                  ")"}], "*", 
                RowBox[{"revng", "[", "t", "]"}]}], "+", 
               RowBox[{"nlrev", "*", 
                RowBox[{"cyrevg", "[", "t", "]"}]}]}]}], ",", 
             "\[IndentingNewLine]", 
             RowBox[{
              RowBox[{
               RowBox[{"cyrevgp", "'"}], "[", "t", "]"}], "\[Equal]", 
              RowBox[{
               RowBox[{
                RowBox[{"gto", "[", "t", "]"}], "*", 
                RowBox[{"cyrevg", "[", "t", "]"}]}], "-", 
               RowBox[{
                RowBox[{"(", 
                 RowBox[{"dg", "+", "uprev", "+", "nlrev"}], ")"}], "*", 
                RowBox[{"cyrevgp", "[", "t", "]"}]}], "+", 
               RowBox[{"nerev", "*", 
                RowBox[{"revngp", "[", "t", "]"}]}]}]}], ",", 
             "\[IndentingNewLine]", 
             RowBox[{
              RowBox[{
               RowBox[{"revngp", "'"}], "[", "t", "]"}], "\[Equal]", 
              RowBox[{
               RowBox[{
                RowBox[{"gto", "[", "t", "]"}], "*", 
                RowBox[{"revng", "[", "t", "]"}]}], "-", 
               RowBox[{
                RowBox[{"(", 
                 RowBox[{"dg", "+", "uprev", "+", "nerev"}], ")"}], "*", 
                RowBox[{"revngp", "[", "t", "]"}]}], "+", 
               RowBox[{"nlrev", "*", 
                RowBox[{"cyrevgp", "[", "t", "]"}]}]}]}], ",", 
             "\[IndentingNewLine]", 
             RowBox[{
              RowBox[{
               RowBox[{"cyrevp", "'"}], "[", "t", "]"}], "\[Equal]", 
              RowBox[{
               RowBox[{"dg", "*", 
                RowBox[{"(", 
                 RowBox[{"cyrevgp", "[", "t", "]"}], ")"}]}], "-", 
               RowBox[{
                RowBox[{"(", 
                 RowBox[{"uprev", "+", "nlrev"}], ")"}], "*", 
                RowBox[{"cyrevp", "[", "t", "]"}]}], "+", 
               RowBox[{"nerev", "*", 
                RowBox[{"revnp", "[", "t", "]"}]}]}]}], ",", 
             "\[IndentingNewLine]", 
             RowBox[{
              RowBox[{
               RowBox[{"revnp", "'"}], "[", "t", "]"}], "\[Equal]", 
              RowBox[{
               RowBox[{"dg", "*", 
                RowBox[{"(", 
                 RowBox[{"revngp", "[", "t", "]"}], ")"}]}], "-", 
               RowBox[{
                RowBox[{"(", 
                 RowBox[{"uprev", "+", "nerev"}], ")"}], "*", 
                RowBox[{"revnp", "[", "t", "]"}]}], "+", 
               RowBox[{"nlrev", "*", 
                RowBox[{"cyrevp", "[", "t", "]"}]}]}]}], ",", 
             "\[IndentingNewLine]", "\[IndentingNewLine]", 
             RowBox[{
              RowBox[{
               RowBox[{"gto", "'"}], "[", "t", "]"}], "\[Equal]", 
              RowBox[{
               RowBox[{"trgto", "*", 
                RowBox[{"G", "[", "t", "]"}], "*", 
                RowBox[{"GB", "[", "t", "]"}]}], "-", 
               RowBox[{"ugto", "*", 
                RowBox[{"gto", "[", "t", "]"}]}]}]}], ",", 
             "\[IndentingNewLine]", "\[IndentingNewLine]", 
             RowBox[{
              RowBox[{
               RowBox[{"scInh", "'"}], "[", "t", "]"}], "\[Equal]", " ", 
              RowBox[{
               RowBox[{"-", "ka"}], "*", 
               RowBox[{"scInh", "[", "t", "]"}]}]}], ",", 
             "\[IndentingNewLine]", "\[IndentingNewLine]", 
             RowBox[{
              RowBox[{
               RowBox[{"pInh", "'"}], "[", "t", "]"}], "==", 
              RowBox[{
               RowBox[{"ka", "*", 
                RowBox[{"scInh", "[", "t", "]"}]}], "-", 
               RowBox[{
                RowBox[{"(", 
                 RowBox[{"uinp", "+", "nlpin"}], ")"}], "*", 
                RowBox[{"pInh", "[", "t", "]"}]}], "+", 
               RowBox[{"nepin", "*", 
                RowBox[{"bInh", "[", "t", "]"}]}]}]}], ",", 
             "\[IndentingNewLine]", "\[IndentingNewLine]", 
             RowBox[{
              RowBox[{
               RowBox[{"bInh", "'"}], "[", "t", "]"}], "==", 
              RowBox[{
               RowBox[{
                RowBox[{"-", 
                 RowBox[{"(", 
                  RowBox[{"nlbin", "+", "nepin"}], ")"}]}], "*", 
                RowBox[{"bInh", "[", "t", "]"}]}], "+", 
               RowBox[{"nlpin", "*", 
                RowBox[{"pInh", "[", "t", "]"}]}], "+", 
               RowBox[{"nebin", "*", 
                RowBox[{"Inh", "[", "t", "]"}]}]}]}], ",", 
             "\[IndentingNewLine]", "\[IndentingNewLine]", 
             RowBox[{
              RowBox[{
               RowBox[{"Inh", "'"}], "[", "t", "]"}], "==", 
              RowBox[{
               RowBox[{"nlbin", "*", 
                RowBox[{"bInh", "[", "t", "]"}]}], "-", 
               RowBox[{
                RowBox[{"(", 
                 RowBox[{"nebin", "+", "nlin"}], ")"}], "*", 
                RowBox[{"Inh", "[", "t", "]"}]}], "+", 
               RowBox[{"nein", "*", 
                RowBox[{"nInh", "[", "t", "]"}]}], "+", 
               RowBox[{"(", 
                RowBox[{
                 RowBox[{"-", "inbin"}], "*", 
                 RowBox[{"Inh", "[", "t", "]"}], "*", 
                 RowBox[{"Sum", "[", 
                  RowBox[{
                   RowBox[{
                    RowBox[{
                    RowBox[{
                    RowBox[{
                    RowBox[{
                    RowBox[{"x", "[", "jj", "]"}], "[", "kk", "]"}], "[", 
                    "ll", "]"}], "[", "0", "]"}], "[", "0", "]"}], "[", "t", 
                    "]"}], ",", 
                   RowBox[{"{", 
                    RowBox[{"jj", ",", "0", ",", "6"}], "}"}], ",", 
                   RowBox[{"{", 
                    RowBox[{"kk", ",", "0", ",", "2"}], "}"}], ",", 
                   RowBox[{"{", 
                    RowBox[{"ll", ",", "1", ",", "3", ",", "2"}], "}"}]}], 
                  "]"}]}], ")"}], "+", 
               RowBox[{"inubin", "*", 
                RowBox[{"Sum", "[", 
                 RowBox[{
                  RowBox[{
                   RowBox[{
                    RowBox[{
                    RowBox[{
                    RowBox[{
                    RowBox[{"x", "[", "jj", "]"}], "[", "kk", "]"}], "[", 
                    "ll", "]"}], "[", "0", "]"}], "[", "0", "]"}], "[", "t", 
                   "]"}], ",", 
                  RowBox[{"{", 
                   RowBox[{"jj", ",", "0", ",", "6"}], "}"}], ",", 
                  RowBox[{"{", 
                   RowBox[{"kk", ",", "0", ",", "2"}], "}"}], ",", 
                  RowBox[{"{", 
                   RowBox[{"ll", ",", "4", ",", "5"}], "}"}]}], "]"}]}]}]}], 
             ",", "\[IndentingNewLine]", "\[IndentingNewLine]", 
             RowBox[{
              RowBox[{
               RowBox[{"nInh", "'"}], "[", "t", "]"}], "==", 
              RowBox[{
               RowBox[{
                RowBox[{"Inh", "[", "t", "]"}], "*", "nlin"}], "-", 
               RowBox[{
                RowBox[{"(", "nein", ")"}], "*", 
                RowBox[{"nInh", "[", "t", "]"}]}], "-", 
               RowBox[{"(", 
                RowBox[{"inbin", "*", "Nf", "*", 
                 RowBox[{"nInh", "[", "t", "]"}], "*", 
                 RowBox[{"Sum", "[", 
                  RowBox[{
                   RowBox[{
                    RowBox[{
                    RowBox[{
                    RowBox[{
                    RowBox[{
                    RowBox[{"x", "[", "jj", "]"}], "[", "kk", "]"}], "[", 
                    "ll", "]"}], "[", "1", "]"}], "[", "nn", "]"}], "[", "t", 
                    "]"}], ",", 
                   RowBox[{"{", 
                    RowBox[{"jj", ",", "0", ",", "6"}], "}"}], ",", 
                   RowBox[{"{", 
                    RowBox[{"kk", ",", "0", ",", "2"}], "}"}], ",", 
                   RowBox[{"{", 
                    RowBox[{"ll", ",", "1", ",", "3", ",", "2"}], "}"}], ",", 
                   RowBox[{"{", 
                    RowBox[{"nn", ",", "0", ",", "1"}], "}"}]}], "]"}]}], 
                ")"}], "+", 
               RowBox[{"inubin", "*", 
                RowBox[{"Sum", "[", 
                 RowBox[{
                  RowBox[{
                   RowBox[{
                    RowBox[{
                    RowBox[{
                    RowBox[{
                    RowBox[{"x", "[", "jj", "]"}], "[", "kk", "]"}], "[", 
                    "ll", "]"}], "[", "1", "]"}], "[", "nn", "]"}], "[", "t", 
                   "]"}], ",", 
                  RowBox[{"{", 
                   RowBox[{"jj", ",", "0", ",", "6"}], "}"}], ",", 
                  RowBox[{"{", 
                   RowBox[{"kk", ",", "0", ",", "2"}], "}"}], ",", 
                  RowBox[{"{", 
                   RowBox[{"ll", ",", "4", ",", "5"}], "}"}], ",", 
                  RowBox[{"{", 
                   RowBox[{"nn", ",", "0", ",", "1"}], "}"}]}], "]"}]}]}]}]}],
             "\[IndentingNewLine]", "\[IndentingNewLine]", "}"}]}], ";", 
          "\[IndentingNewLine]", "\[IndentingNewLine]", "\[IndentingNewLine]", 
          RowBox[{"ldd", "=", "12"}], ";", "\[IndentingNewLine]", 
          RowBox[{"phase", "=", 
           RowBox[{"{", "}"}]}], ";", "\[IndentingNewLine]", 
          "\[IndentingNewLine]", 
          RowBox[{"iternum", "=", "2"}], ";", "\[IndentingNewLine]", 
          "\[IndentingNewLine]", 
          RowBox[{"For", "[", 
           RowBox[{
            RowBox[{"jjj", "=", "1"}], ",", 
            RowBox[{"jjj", "<", "3"}], ",", 
            RowBox[{"jjj", "++"}], ",", "\[IndentingNewLine]", 
            "\[IndentingNewLine]", 
            RowBox[{
             RowBox[{"If", "[", 
              RowBox[{
               RowBox[{"jjj", "\[Equal]", "1"}], ",", "\[IndentingNewLine]", 
               RowBox[{
                RowBox[{"athree", "=", 
                 RowBox[{"{", 
                  RowBox[{
                   RowBox[{
                    RowBox[{"G", "[", "0", "]"}], "\[Equal]", 
                    RowBox[{"Init2", "[", 
                    RowBox[{"[", "1", "]"}], "]"}]}], ",", 
                   RowBox[{
                    RowBox[{"GR", "[", "0", "]"}], "\[Equal]", 
                    RowBox[{"Init2", "[", 
                    RowBox[{"[", "2", "]"}], "]"}]}], ",", 
                   RowBox[{
                    RowBox[{"gto", "[", "0", "]"}], "\[Equal]", 
                    RowBox[{"Init2", "[", 
                    RowBox[{"[", "3", "]"}], "]"}]}], ",", 
                   RowBox[{
                    RowBox[{"MnRo", "[", "0", "]"}], "\[Equal]", 
                    RowBox[{"Init2", "[", 
                    RowBox[{"[", "4", "]"}], "]"}]}], ",", 
                   RowBox[{
                    RowBox[{"McRo", "[", "0", "]"}], "\[Equal]", 
                    RowBox[{"Init2", "[", 
                    RowBox[{"[", "5", "]"}], "]"}]}], ",", 
                   RowBox[{
                    RowBox[{"MnRt", "[", "0", "]"}], "\[Equal]", 
                    RowBox[{"Init2", "[", 
                    RowBox[{"[", "6", "]"}], "]"}]}], ",", 
                   RowBox[{
                    RowBox[{"McRt", "[", "0", "]"}], "\[Equal]", 
                    RowBox[{"Init2", "[", 
                    RowBox[{"[", "7", "]"}], "]"}]}], ",", 
                   RowBox[{
                    RowBox[{"MnPo", "[", "0", "]"}], "\[Equal]", 
                    RowBox[{"Init2", "[", 
                    RowBox[{"[", "8", "]"}], "]"}]}], ",", 
                   RowBox[{
                    RowBox[{"McPo", "[", "0", "]"}], "\[Equal]", 
                    RowBox[{"Init2", "[", 
                    RowBox[{"[", "9", "]"}], "]"}]}], ",", 
                   RowBox[{
                    RowBox[{"MnPt", "[", "0", "]"}], "\[Equal]", 
                    RowBox[{"Init2", "[", 
                    RowBox[{"[", "10", "]"}], "]"}]}], ",", 
                   RowBox[{
                    RowBox[{"McPt", "[", "0", "]"}], "\[Equal]", 
                    RowBox[{"Init2", "[", 
                    RowBox[{"[", "11", "]"}], "]"}]}], ",", 
                   RowBox[{
                    RowBox[{"MnB", "[", "0", "]"}], "\[Equal]", 
                    RowBox[{"Init2", "[", 
                    RowBox[{"[", "12", "]"}], "]"}]}], ",", 
                   RowBox[{
                    RowBox[{"McB", "[", "0", "]"}], "\[Equal]", 
                    RowBox[{"Init2", "[", 
                    RowBox[{"[", "13", "]"}], "]"}]}], ",", 
                   RowBox[{
                    RowBox[{"B", "[", "0", "]"}], "\[Equal]", 
                    RowBox[{"Init2", "[", 
                    RowBox[{"[", "14", "]"}], "]"}]}], ",", 
                   RowBox[{
                    RowBox[{"GBb", "[", "0", "]"}], "\[Equal]", 
                    RowBox[{"Init2", "[", 
                    RowBox[{"[", "15", "]"}], "]"}]}], ",", 
                   RowBox[{
                    RowBox[{"GBRb", "[", "0", "]"}], "\[Equal]", 
                    RowBox[{"Init2", "[", 
                    RowBox[{"[", "16", "]"}], "]"}]}], ",", 
                   RowBox[{
                    RowBox[{"Cl", "[", "0", "]"}], "\[Equal]", 
                    RowBox[{"Init2", "[", 
                    RowBox[{"[", "17", "]"}], "]"}]}], ",", 
                   RowBox[{
                    RowBox[{"MnRev", "[", "0", "]"}], "\[Equal]", 
                    RowBox[{"Init2", "[", 
                    RowBox[{"[", "18", "]"}], "]"}]}], ",", 
                   RowBox[{
                    RowBox[{"McRev", "[", "0", "]"}], "\[Equal]", 
                    RowBox[{"Init2", "[", 
                    RowBox[{"[", "19", "]"}], "]"}]}], ",", 
                   RowBox[{
                    RowBox[{"cyrev", "[", "0", "]"}], "\[Equal]", 
                    RowBox[{"Init2", "[", 
                    RowBox[{"[", "20", "]"}], "]"}]}], ",", 
                   RowBox[{
                    RowBox[{"revn", "[", "0", "]"}], "\[Equal]", 
                    RowBox[{"Init2", "[", 
                    RowBox[{"[", "21", "]"}], "]"}]}], ",", 
                   RowBox[{
                    RowBox[{"cyrevg", "[", "0", "]"}], "\[Equal]", 
                    RowBox[{"Init2", "[", 
                    RowBox[{"[", "22", "]"}], "]"}]}], ",", 
                   RowBox[{
                    RowBox[{"revng", "[", "0", "]"}], "\[Equal]", 
                    RowBox[{"Init2", "[", 
                    RowBox[{"[", "23", "]"}], "]"}]}], ",", 
                   RowBox[{
                    RowBox[{"cyrevgp", "[", "0", "]"}], "\[Equal]", 
                    RowBox[{"Init2", "[", 
                    RowBox[{"[", "24", "]"}], "]"}]}], ",", 
                   RowBox[{
                    RowBox[{"revngp", "[", "0", "]"}], "\[Equal]", 
                    RowBox[{"Init2", "[", 
                    RowBox[{"[", "25", "]"}], "]"}]}], ",", 
                   RowBox[{
                    RowBox[{"GB", "[", "0", "]"}], "\[Equal]", 
                    RowBox[{"Init2", "[", 
                    RowBox[{"[", "26", "]"}], "]"}]}], ",", 
                   RowBox[{
                    RowBox[{"GBR", "[", "0", "]"}], "\[Equal]", 
                    RowBox[{"Init2", "[", 
                    RowBox[{"[", "27", "]"}], "]"}]}], ",", 
                   RowBox[{
                    RowBox[{"cyrevp", "[", "0", "]"}], "\[Equal]", 
                    RowBox[{"Init2", "[", 
                    RowBox[{"[", "29", "]"}], "]"}]}], ",", 
                   RowBox[{
                    RowBox[{"revnp", "[", "0", "]"}], "\[Equal]", 
                    RowBox[{"Init2", "[", 
                    RowBox[{"[", "30", "]"}], "]"}]}], ",", 
                   RowBox[{
                    RowBox[{"BC", "[", "0", "]"}], "\[Equal]", 
                    RowBox[{"Init2", "[", 
                    RowBox[{"[", "33", "]"}], "]"}]}], ",", 
                   RowBox[{
                    RowBox[{"Gr", "[", "0", "]"}], "\[Equal]", 
                    RowBox[{"Init2", "[", 
                    RowBox[{"[", "34", "]"}], "]"}]}], ",", 
                   RowBox[{
                    RowBox[{"GrR", "[", "0", "]"}], "\[Equal]", 
                    RowBox[{"Init2", "[", 
                    RowBox[{"[", "35", "]"}], "]"}]}], ",", 
                   RowBox[{
                    RowBox[{"McNp", "[", "0", "]"}], "\[Equal]", 
                    RowBox[{"Init2", "[", 
                    RowBox[{"[", "36", "]"}], "]"}]}], ",", 
                   RowBox[{
                    RowBox[{"MnNp", "[", "0", "]"}], "\[Equal]", 
                    RowBox[{"Init2", "[", 
                    RowBox[{"[", "37", "]"}], "]"}]}], ",", 
                   RowBox[{
                    RowBox[{"Gc", "[", "0", "]"}], "\[Equal]", 
                    RowBox[{"Init2", "[", 
                    RowBox[{"[", "38", "]"}], "]"}]}], ",", 
                   RowBox[{
                    RowBox[{"GcR", "[", "0", "]"}], "\[Equal]", 
                    RowBox[{"Init2", "[", 
                    RowBox[{"[", "39", "]"}], "]"}]}], ",", 
                   RowBox[{
                    RowBox[{"pInh", "[", "0", "]"}], "\[Equal]", "0"}], ",", 
                   RowBox[{
                    RowBox[{"bInh", "[", "0", "]"}], "\[Equal]", "0"}], ",", 
                   RowBox[{
                    RowBox[{"Inh", "[", "0", "]"}], "\[Equal]", "0"}], ",", 
                   RowBox[{
                    RowBox[{"nInh", "[", "0", "]"}], "\[Equal]", "0"}], ",", 
                   RowBox[{
                    RowBox[{"scInh", "[", "0", "]"}], "\[Equal]", "0"}], ",", 
                   RowBox[{
                    RowBox[{"MnPh", "[", "0", "]"}], "\[Equal]", 
                    RowBox[{"Init2", "[", 
                    RowBox[{"[", "40", "]"}], "]"}]}], ",", " ", 
                   RowBox[{
                    RowBox[{"McPh", "[", "0", "]"}], "\[Equal]", 
                    RowBox[{"Init2", "[", 
                    RowBox[{"[", "41", "]"}], "]"}]}]}], "}"}]}], ";", 
                "\[IndentingNewLine]", 
                RowBox[{"afour", "=", 
                 RowBox[{"Flatten", "[", 
                  RowBox[{"Table", "[", 
                   RowBox[{
                    RowBox[{
                    RowBox[{
                    RowBox[{
                    RowBox[{
                    RowBox[{
                    RowBox[{
                    RowBox[{"x", "[", "j", "]"}], "[", "k", "]"}], "[", "l", 
                    "]"}], "[", "m", "]"}], "[", "n", "]"}], "[", "0", "]"}], 
                    "\[Equal]", 
                    RowBox[{"If", "[", 
                    RowBox[{
                    RowBox[{"l", ">", "3"}], ",", "0", ",", 
                    RowBox[{"Init1", "[", 
                    RowBox[{"[", 
                    RowBox[{
                    RowBox[{"j", "+", "1"}], ",", 
                    RowBox[{"k", "+", "1"}], ",", 
                    RowBox[{"l", "+", "1"}], ",", 
                    RowBox[{"m", "+", "1"}], ",", 
                    RowBox[{"n", "+", "1"}], ",", "1"}], "]"}], "]"}]}], 
                    "]"}]}], ",", 
                    RowBox[{"{", 
                    RowBox[{"j", ",", "0", ",", "6"}], "}"}], ",", 
                    RowBox[{"{", 
                    RowBox[{"k", ",", "0", ",", "2"}], "}"}], ",", 
                    RowBox[{"{", 
                    RowBox[{"l", ",", "0", ",", "5"}], "}"}], ",", 
                    RowBox[{"{", 
                    RowBox[{"m", ",", "0", ",", "1"}], "}"}], ",", 
                    RowBox[{"{", 
                    RowBox[{"n", ",", "0", ",", "1"}], "}"}]}], "]"}], 
                  "]"}]}], ";"}], ",", "\[IndentingNewLine]", 
               RowBox[{
                RowBox[{"Init11", "=", 
                 RowBox[{"Table", "[", 
                  RowBox[{
                   RowBox[{
                    RowBox[{
                    RowBox[{
                    RowBox[{
                    RowBox[{
                    RowBox[{
                    RowBox[{"x", "[", "j", "]"}], "[", "k", "]"}], "[", "l", 
                    "]"}], "[", "m", "]"}], "[", "n", "]"}], "[", 
                    RowBox[{"24", "-", "ldd"}], "]"}], "/.", "qrt22"}], ",", 
                   RowBox[{"{", 
                    RowBox[{"j", ",", "0", ",", "6"}], "}"}], ",", 
                   RowBox[{"{", 
                    RowBox[{"k", ",", "0", ",", "2"}], "}"}], ",", 
                   RowBox[{"{", 
                    RowBox[{"l", ",", "0", ",", "5"}], "}"}], ",", 
                   RowBox[{"{", 
                    RowBox[{"m", ",", "0", ",", "1"}], "}"}], ",", 
                   RowBox[{"{", 
                    RowBox[{"n", ",", "0", ",", "1"}], "}"}]}], "]"}]}], ";", 
                RowBox[{"Init22", "=", 
                 RowBox[{"Flatten", "[", 
                  RowBox[{"{", 
                   RowBox[{
                    RowBox[{
                    RowBox[{"G", "[", 
                    RowBox[{"24", "-", "ldd"}], "]"}], "/.", "qrt22"}], ",", 
                    RowBox[{
                    RowBox[{"GR", "[", 
                    RowBox[{"24", "-", "ldd"}], "]"}], "/.", "qrt22"}], ",", 
                    RowBox[{
                    RowBox[{"gto", "[", 
                    RowBox[{"24", "-", "ldd"}], "]"}], "/.", "qrt22"}], ",", 
                    RowBox[{
                    RowBox[{"MnRo", "[", 
                    RowBox[{"24", "-", "ldd"}], "]"}], "/.", "qrt22"}], ",", 
                    RowBox[{
                    RowBox[{"McRo", "[", 
                    RowBox[{"24", "-", "ldd"}], "]"}], "/.", "qrt22"}], ",", 
                    RowBox[{
                    RowBox[{"MnRt", "[", 
                    RowBox[{"24", "-", "ldd"}], "]"}], "/.", "qrt22"}], ",", 
                    RowBox[{
                    RowBox[{"McRt", "[", 
                    RowBox[{"24", "-", "ldd"}], "]"}], "/.", "qrt22"}], ",", 
                    RowBox[{
                    RowBox[{"MnPo", "[", 
                    RowBox[{"24", "-", "ldd"}], "]"}], "/.", "qrt22"}], ",", 
                    RowBox[{
                    RowBox[{"McPo", "[", 
                    RowBox[{"24", "-", "ldd"}], "]"}], "/.", "qrt22"}], ",", 
                    RowBox[{
                    RowBox[{"MnPt", "[", 
                    RowBox[{"24", "-", "ldd"}], "]"}], "/.", "qrt22"}], ",", 
                    RowBox[{
                    RowBox[{"McPt", "[", 
                    RowBox[{"24", "-", "ldd"}], "]"}], "/.", "qrt22"}], ",", 
                    RowBox[{
                    RowBox[{"MnB", "[", 
                    RowBox[{"24", "-", "ldd"}], "]"}], "/.", "qrt22"}], ",", 
                    RowBox[{
                    RowBox[{"McB", "[", 
                    RowBox[{"24", "-", "ldd"}], "]"}], "/.", "qrt22"}], ",", 
                    RowBox[{
                    RowBox[{"B", "[", 
                    RowBox[{"24", "-", "ldd"}], "]"}], "/.", "qrt22"}], ",", 
                    RowBox[{
                    RowBox[{"GBb", "[", 
                    RowBox[{"24", "-", "ldd"}], "]"}], "/.", "qrt22"}], ",", 
                    RowBox[{
                    RowBox[{"GBRb", "[", 
                    RowBox[{"24", "-", "ldd"}], "]"}], "/.", "qrt22"}], ",", 
                    RowBox[{
                    RowBox[{"Cl", "[", 
                    RowBox[{"24", "-", "ldd"}], "]"}], "/.", "qrt22"}], ",", 
                    RowBox[{
                    RowBox[{"MnRev", "[", 
                    RowBox[{"24", "-", "ldd"}], "]"}], "/.", "qrt22"}], ",", 
                    RowBox[{
                    RowBox[{"McRev", "[", 
                    RowBox[{"24", "-", "ldd"}], "]"}], "/.", "qrt22"}], ",", 
                    RowBox[{
                    RowBox[{"cyrev", "[", 
                    RowBox[{"24", "-", "ldd"}], "]"}], "/.", "qrt22"}], ",", 
                    RowBox[{
                    RowBox[{"revn", "[", 
                    RowBox[{"24", "-", "ldd"}], "]"}], "/.", "qrt22"}], ",", 
                    RowBox[{
                    RowBox[{"cyrevg", "[", 
                    RowBox[{"24", "-", "ldd"}], "]"}], "/.", "qrt22"}], ",", 
                    RowBox[{
                    RowBox[{"revng", "[", 
                    RowBox[{"24", "-", "ldd"}], "]"}], "/.", "qrt22"}], ",", 
                    RowBox[{
                    RowBox[{"cyrevgp", "[", 
                    RowBox[{"24", "-", "ldd"}], "]"}], "/.", "qrt22"}], ",", 
                    RowBox[{
                    RowBox[{"revngp", "[", 
                    RowBox[{"24", "-", "ldd"}], "]"}], "/.", "qrt22"}], ",", 
                    RowBox[{
                    RowBox[{"GB", "[", 
                    RowBox[{"24", "-", "ldd"}], "]"}], "/.", "qrt22"}], ",", 
                    RowBox[{
                    RowBox[{"GBR", "[", 
                    RowBox[{"24", "-", "ldd"}], "]"}], "/.", "qrt22"}], ",", 
                    "0", ",", 
                    RowBox[{
                    RowBox[{"cyrevp", "[", 
                    RowBox[{"24", "-", "ldd"}], "]"}], "/.", "qrt22"}], ",", 
                    RowBox[{
                    RowBox[{"revnp", "[", 
                    RowBox[{"24", "-", "ldd"}], "]"}], "/.", "qrt22"}], ",", 
                    "0", ",", "0", ",", 
                    RowBox[{
                    RowBox[{"BC", "[", 
                    RowBox[{"24", "-", "ldd"}], "]"}], "/.", "qrt22"}], ",", 
                    RowBox[{
                    RowBox[{"Gr", "[", 
                    RowBox[{"24", "-", "ldd"}], "]"}], "/.", "qrt22"}], ",", 
                    RowBox[{
                    RowBox[{"GrR", "[", 
                    RowBox[{"24", "-", "ldd"}], "]"}], "/.", "qrt22"}], ",", 
                    RowBox[{
                    RowBox[{"McNp", "[", 
                    RowBox[{"24", "-", "ldd"}], "]"}], "/.", "qrt22"}], ",", 
                    RowBox[{
                    RowBox[{"MnNp", "[", 
                    RowBox[{"24", "-", "ldd"}], "]"}], "/.", "qrt22"}], ",", 
                    RowBox[{
                    RowBox[{"Gc", "[", 
                    RowBox[{"24", "-", "ldd"}], "]"}], "/.", "qrt22"}], ",", 
                    RowBox[{
                    RowBox[{"GcR", "[", 
                    RowBox[{"24", "-", "ldd"}], "]"}], "/.", "qrt22"}], ",", 
                    RowBox[{
                    RowBox[{"MnPh", "[", 
                    RowBox[{"24", "-", "ldd"}], "]"}], "/.", "qrt22"}], ",", 
                    RowBox[{
                    RowBox[{"McPh", "[", 
                    RowBox[{"24", "-", "ldd"}], "]"}], "/.", "qrt22"}]}], 
                   "}"}], "]"}]}], ";", "\[IndentingNewLine]", 
                RowBox[{"athree", "=", 
                 RowBox[{"{", 
                  RowBox[{
                   RowBox[{
                    RowBox[{"G", "[", "0", "]"}], "\[Equal]", 
                    RowBox[{"Init22", "[", 
                    RowBox[{"[", "1", "]"}], "]"}]}], ",", 
                   RowBox[{
                    RowBox[{"GR", "[", "0", "]"}], "\[Equal]", 
                    RowBox[{"Init22", "[", 
                    RowBox[{"[", "2", "]"}], "]"}]}], ",", 
                   RowBox[{
                    RowBox[{"gto", "[", "0", "]"}], "\[Equal]", 
                    RowBox[{"Init22", "[", 
                    RowBox[{"[", "3", "]"}], "]"}]}], ",", 
                   RowBox[{
                    RowBox[{"MnRo", "[", "0", "]"}], "\[Equal]", 
                    RowBox[{"Init22", "[", 
                    RowBox[{"[", "4", "]"}], "]"}]}], ",", 
                   RowBox[{
                    RowBox[{"McRo", "[", "0", "]"}], "\[Equal]", 
                    RowBox[{"Init22", "[", 
                    RowBox[{"[", "5", "]"}], "]"}]}], ",", 
                   RowBox[{
                    RowBox[{"MnRt", "[", "0", "]"}], "\[Equal]", 
                    RowBox[{"Init22", "[", 
                    RowBox[{"[", "6", "]"}], "]"}]}], ",", 
                   RowBox[{
                    RowBox[{"McRt", "[", "0", "]"}], "\[Equal]", 
                    RowBox[{"Init22", "[", 
                    RowBox[{"[", "7", "]"}], "]"}]}], ",", 
                   RowBox[{
                    RowBox[{"MnPo", "[", "0", "]"}], "\[Equal]", 
                    RowBox[{"Init22", "[", 
                    RowBox[{"[", "8", "]"}], "]"}]}], ",", 
                   RowBox[{
                    RowBox[{"McPo", "[", "0", "]"}], "\[Equal]", 
                    RowBox[{"Init22", "[", 
                    RowBox[{"[", "9", "]"}], "]"}]}], ",", 
                   RowBox[{
                    RowBox[{"MnPt", "[", "0", "]"}], "\[Equal]", 
                    RowBox[{"Init22", "[", 
                    RowBox[{"[", "10", "]"}], "]"}]}], ",", 
                   RowBox[{
                    RowBox[{"McPt", "[", "0", "]"}], "\[Equal]", 
                    RowBox[{"Init22", "[", 
                    RowBox[{"[", "11", "]"}], "]"}]}], ",", 
                   RowBox[{
                    RowBox[{"MnB", "[", "0", "]"}], "\[Equal]", 
                    RowBox[{"Init22", "[", 
                    RowBox[{"[", "12", "]"}], "]"}]}], ",", 
                   RowBox[{
                    RowBox[{"McB", "[", "0", "]"}], "\[Equal]", 
                    RowBox[{"Init22", "[", 
                    RowBox[{"[", "13", "]"}], "]"}]}], ",", 
                   RowBox[{
                    RowBox[{"B", "[", "0", "]"}], "\[Equal]", 
                    RowBox[{"Init22", "[", 
                    RowBox[{"[", "14", "]"}], "]"}]}], ",", 
                   RowBox[{
                    RowBox[{"GBb", "[", "0", "]"}], "\[Equal]", 
                    RowBox[{"Init22", "[", 
                    RowBox[{"[", "15", "]"}], "]"}]}], ",", 
                   RowBox[{
                    RowBox[{"GBRb", "[", "0", "]"}], "\[Equal]", 
                    RowBox[{"Init22", "[", 
                    RowBox[{"[", "16", "]"}], "]"}]}], ",", 
                   RowBox[{
                    RowBox[{"Cl", "[", "0", "]"}], "\[Equal]", 
                    RowBox[{"Init22", "[", 
                    RowBox[{"[", "17", "]"}], "]"}]}], ",", 
                   RowBox[{
                    RowBox[{"MnRev", "[", "0", "]"}], "\[Equal]", 
                    RowBox[{"Init22", "[", 
                    RowBox[{"[", "18", "]"}], "]"}]}], ",", 
                   RowBox[{
                    RowBox[{"McRev", "[", "0", "]"}], "\[Equal]", 
                    RowBox[{"Init22", "[", 
                    RowBox[{"[", "19", "]"}], "]"}]}], ",", 
                   RowBox[{
                    RowBox[{"cyrev", "[", "0", "]"}], "\[Equal]", 
                    RowBox[{"Init22", "[", 
                    RowBox[{"[", "20", "]"}], "]"}]}], ",", 
                   RowBox[{
                    RowBox[{"revn", "[", "0", "]"}], "\[Equal]", 
                    RowBox[{"Init22", "[", 
                    RowBox[{"[", "21", "]"}], "]"}]}], ",", 
                   RowBox[{
                    RowBox[{"cyrevg", "[", "0", "]"}], "\[Equal]", 
                    RowBox[{"Init22", "[", 
                    RowBox[{"[", "22", "]"}], "]"}]}], ",", 
                   RowBox[{
                    RowBox[{"revng", "[", "0", "]"}], "\[Equal]", 
                    RowBox[{"Init22", "[", 
                    RowBox[{"[", "23", "]"}], "]"}]}], ",", 
                   RowBox[{
                    RowBox[{"cyrevgp", "[", "0", "]"}], "\[Equal]", 
                    RowBox[{"Init22", "[", 
                    RowBox[{"[", "24", "]"}], "]"}]}], ",", 
                   RowBox[{
                    RowBox[{"revngp", "[", "0", "]"}], "\[Equal]", 
                    RowBox[{"Init22", "[", 
                    RowBox[{"[", "25", "]"}], "]"}]}], ",", 
                   RowBox[{
                    RowBox[{"GB", "[", "0", "]"}], "\[Equal]", 
                    RowBox[{"Init22", "[", 
                    RowBox[{"[", "26", "]"}], "]"}]}], ",", 
                   RowBox[{
                    RowBox[{"GBR", "[", "0", "]"}], "\[Equal]", 
                    RowBox[{"Init22", "[", 
                    RowBox[{"[", "27", "]"}], "]"}]}], ",", 
                   RowBox[{
                    RowBox[{"cyrevp", "[", "0", "]"}], "\[Equal]", 
                    RowBox[{"Init22", "[", 
                    RowBox[{"[", "29", "]"}], "]"}]}], ",", 
                   RowBox[{
                    RowBox[{"revnp", "[", "0", "]"}], "\[Equal]", 
                    RowBox[{"Init22", "[", 
                    RowBox[{"[", "30", "]"}], "]"}]}], ",", 
                   RowBox[{
                    RowBox[{"BC", "[", "0", "]"}], "\[Equal]", 
                    RowBox[{"Init22", "[", 
                    RowBox[{"[", "33", "]"}], "]"}]}], ",", 
                   RowBox[{
                    RowBox[{"Gr", "[", "0", "]"}], "\[Equal]", 
                    RowBox[{"Init22", "[", 
                    RowBox[{"[", "34", "]"}], "]"}]}], ",", 
                   RowBox[{
                    RowBox[{"GrR", "[", "0", "]"}], "\[Equal]", 
                    RowBox[{"Init22", "[", 
                    RowBox[{"[", "35", "]"}], "]"}]}], ",", 
                   RowBox[{
                    RowBox[{"McNp", "[", "0", "]"}], "\[Equal]", 
                    RowBox[{"Init22", "[", 
                    RowBox[{"[", "36", "]"}], "]"}]}], ",", 
                   RowBox[{
                    RowBox[{"MnNp", "[", "0", "]"}], "\[Equal]", 
                    RowBox[{"Init22", "[", 
                    RowBox[{"[", "37", "]"}], "]"}]}], ",", 
                   RowBox[{
                    RowBox[{"Gc", "[", "0", "]"}], "\[Equal]", 
                    RowBox[{"Init22", "[", 
                    RowBox[{"[", "38", "]"}], "]"}]}], ",", 
                   RowBox[{
                    RowBox[{"GcR", "[", "0", "]"}], "\[Equal]", 
                    RowBox[{"Init22", "[", 
                    RowBox[{"[", "39", "]"}], "]"}]}], ",", 
                   RowBox[{
                    RowBox[{"pInh", "[", "0", "]"}], "\[Equal]", "0"}], ",", 
                   RowBox[{
                    RowBox[{"bInh", "[", "0", "]"}], "\[Equal]", "0"}], ",", 
                   RowBox[{
                    RowBox[{"Inh", "[", "0", "]"}], "\[Equal]", "0"}], ",", 
                   RowBox[{
                    RowBox[{"nInh", "[", "0", "]"}], "\[Equal]", "0"}], ",", 
                   RowBox[{
                    RowBox[{"scInh", "[", "0", "]"}], "\[Equal]", "0"}], ",", 
                   RowBox[{
                    RowBox[{"MnPh", "[", "0", "]"}], "\[Equal]", " ", 
                    RowBox[{"Init22", "[", 
                    RowBox[{"[", "40", "]"}], "]"}]}], ",", 
                   RowBox[{
                    RowBox[{"McPh", "[", "0", "]"}], "\[Equal]", " ", 
                    RowBox[{"Init22", "[", 
                    RowBox[{"[", "41", "]"}], "]"}]}]}], "}"}]}], ";", 
                "\[IndentingNewLine]", 
                RowBox[{"afour", "=", 
                 RowBox[{"Flatten", "[", 
                  RowBox[{"Table", "[", 
                   RowBox[{
                    RowBox[{
                    RowBox[{
                    RowBox[{
                    RowBox[{
                    RowBox[{
                    RowBox[{
                    RowBox[{"x", "[", "j", "]"}], "[", "k", "]"}], "[", "l", 
                    "]"}], "[", "m", "]"}], "[", "n", "]"}], "[", "0", "]"}], 
                    "\[Equal]", 
                    RowBox[{"Init11", "[", 
                    RowBox[{"[", 
                    RowBox[{
                    RowBox[{"j", "+", "1"}], ",", 
                    RowBox[{"k", "+", "1"}], ",", 
                    RowBox[{"l", "+", "1"}], ",", 
                    RowBox[{"m", "+", "1"}], ",", 
                    RowBox[{"n", "+", "1"}], ",", "1"}], "]"}], "]"}]}], ",", 
                    RowBox[{"{", 
                    RowBox[{"j", ",", "0", ",", "6"}], "}"}], ",", 
                    RowBox[{"{", 
                    RowBox[{"k", ",", "0", ",", "2"}], "}"}], ",", 
                    RowBox[{"{", 
                    RowBox[{"l", ",", "0", ",", "5"}], "}"}], ",", 
                    RowBox[{"{", 
                    RowBox[{"m", ",", "0", ",", "1"}], "}"}], ",", 
                    RowBox[{"{", 
                    RowBox[{"n", ",", "0", ",", "1"}], "}"}]}], "]"}], 
                  "]"}]}]}]}], "]"}], ";", "\[IndentingNewLine]", 
             RowBox[{"afive", "=", 
              RowBox[{"Join", "[", 
               RowBox[{
                RowBox[{"{", 
                 RowBox[{
                 "GR", ",", "G", ",", "MnRo", ",", "McRo", ",", "MnRt", ",", 
                  "McRt", ",", "MnPo", ",", "McPo", ",", "MnPt", ",", "McPt", 
                  ",", "MnB", ",", "McB", ",", "B", ",", "Cl", ",", "MnRev", 
                  ",", "McRev", ",", "cyrev", ",", "revn", ",", "cyrevg", ",",
                   "revng", ",", "cyrevgp", ",", "revngp", ",", "cyrevp", ",",
                   "revnp", ",", "GB", ",", "GBR", ",", "BC", ",", "pInh", 
                  ",", "nInh", ",", "bInh", ",", "Inh", ",", "Gr", ",", "GrR",
                   ",", "McNp", ",", "MnNp", ",", "Gc", ",", "GcR", ",", 
                  "GBb", ",", "GBRb", ",", "gto", ",", "scInh", ",", "MnPh", 
                  ",", "McPh"}], "}"}], ",", 
                RowBox[{"Flatten", "[", 
                 RowBox[{"Table", "[", 
                  RowBox[{
                   RowBox[{
                    RowBox[{
                    RowBox[{
                    RowBox[{
                    RowBox[{"x", "[", "j", "]"}], "[", "k", "]"}], "[", "l", 
                    "]"}], "[", "m", "]"}], "[", "n", "]"}], ",", 
                   RowBox[{"{", 
                    RowBox[{"j", ",", "0", ",", "6"}], "}"}], ",", 
                   RowBox[{"{", 
                    RowBox[{"k", ",", "0", ",", "2"}], "}"}], ",", 
                   RowBox[{"{", 
                    RowBox[{"l", ",", "0", ",", "5"}], "}"}], ",", 
                   RowBox[{"{", 
                    RowBox[{"m", ",", "0", ",", "1"}], "}"}], ",", 
                   RowBox[{"{", 
                    RowBox[{"n", ",", "0", ",", "1"}], "}"}]}], "]"}], 
                 "]"}]}], "]"}]}], ";", "\[IndentingNewLine]", 
             RowBox[{"qrt2", "=", 
              RowBox[{"NDSolve", "[", 
               RowBox[{
                RowBox[{"Join", "[", 
                 RowBox[{"laone", ",", "atwo", ",", "athree", ",", "afour"}], 
                 "]"}], ",", "afive", ",", 
                RowBox[{"{", 
                 RowBox[{"t", ",", "0", ",", "ldd"}], "}"}], ",", 
                RowBox[{"MaxSteps", "\[Rule]", "100000"}], ",", 
                RowBox[{"MaxStepSize", "\[Rule]", "0.1"}]}], "]"}]}], ";", 
             "\[IndentingNewLine]", "\[IndentingNewLine]", 
             RowBox[{"Init11", "=", 
              RowBox[{"Table", "[", 
               RowBox[{
                RowBox[{
                 RowBox[{
                  RowBox[{
                   RowBox[{
                    RowBox[{
                    RowBox[{
                    RowBox[{"x", "[", "j", "]"}], "[", "k", "]"}], "[", "l", 
                    "]"}], "[", "m", "]"}], "[", "n", "]"}], "[", "ldd", 
                  "]"}], "/.", "qrt2"}], ",", 
                RowBox[{"{", 
                 RowBox[{"j", ",", "0", ",", "6"}], "}"}], ",", 
                RowBox[{"{", 
                 RowBox[{"k", ",", "0", ",", "2"}], "}"}], ",", 
                RowBox[{"{", 
                 RowBox[{"l", ",", "0", ",", "5"}], "}"}], ",", 
                RowBox[{"{", 
                 RowBox[{"m", ",", "0", ",", "1"}], "}"}], ",", 
                RowBox[{"{", 
                 RowBox[{"n", ",", "0", ",", "1"}], "}"}]}], "]"}]}], ";", 
             RowBox[{"Init22", "=", 
              RowBox[{"Flatten", "[", 
               RowBox[{"{", 
                RowBox[{
                 RowBox[{
                  RowBox[{"G", "[", "ldd", "]"}], "/.", "qrt2"}], ",", 
                 RowBox[{
                  RowBox[{"GR", "[", "ldd", "]"}], "/.", "qrt2"}], ",", 
                 RowBox[{
                  RowBox[{"gto", "[", "ldd", "]"}], "/.", "qrt2"}], ",", 
                 RowBox[{
                  RowBox[{"MnRo", "[", "ldd", "]"}], "/.", "qrt2"}], ",", 
                 RowBox[{
                  RowBox[{"McRo", "[", "ldd", "]"}], "/.", "qrt2"}], ",", 
                 RowBox[{
                  RowBox[{"MnRt", "[", "ldd", "]"}], "/.", "qrt2"}], ",", 
                 RowBox[{
                  RowBox[{"McRt", "[", "ldd", "]"}], "/.", "qrt2"}], ",", 
                 RowBox[{
                  RowBox[{"MnPo", "[", "ldd", "]"}], "/.", "qrt2"}], ",", 
                 RowBox[{
                  RowBox[{"McPo", "[", "ldd", "]"}], "/.", "qrt2"}], ",", 
                 RowBox[{
                  RowBox[{"MnPt", "[", "ldd", "]"}], "/.", "qrt2"}], ",", 
                 RowBox[{
                  RowBox[{"McPt", "[", "ldd", "]"}], "/.", "qrt2"}], ",", 
                 RowBox[{
                  RowBox[{"MnB", "[", "ldd", "]"}], "/.", "qrt2"}], ",", 
                 RowBox[{
                  RowBox[{"McB", "[", "ldd", "]"}], "/.", "qrt2"}], ",", 
                 RowBox[{
                  RowBox[{"B", "[", "ldd", "]"}], "/.", "qrt2"}], ",", 
                 RowBox[{
                  RowBox[{"GBb", "[", "ldd", "]"}], "/.", "qrt2"}], ",", 
                 RowBox[{
                  RowBox[{"GBRb", "[", "ldd", "]"}], "/.", "qrt2"}], ",", 
                 RowBox[{
                  RowBox[{"Cl", "[", "ldd", "]"}], "/.", "qrt2"}], ",", 
                 RowBox[{
                  RowBox[{"MnRev", "[", "ldd", "]"}], "/.", "qrt2"}], ",", 
                 RowBox[{
                  RowBox[{"McRev", "[", "ldd", "]"}], "/.", "qrt2"}], ",", 
                 RowBox[{
                  RowBox[{"cyrev", "[", "ldd", "]"}], "/.", "qrt2"}], ",", 
                 RowBox[{
                  RowBox[{"revn", "[", "ldd", "]"}], "/.", "qrt2"}], ",", 
                 RowBox[{
                  RowBox[{"cyrevg", "[", "ldd", "]"}], "/.", "qrt2"}], ",", 
                 RowBox[{
                  RowBox[{"revng", "[", "ldd", "]"}], "/.", "qrt2"}], ",", 
                 RowBox[{
                  RowBox[{"cyrevgp", "[", "ldd", "]"}], "/.", "qrt2"}], ",", 
                 RowBox[{
                  RowBox[{"revngp", "[", "ldd", "]"}], "/.", "qrt2"}], ",", 
                 RowBox[{
                  RowBox[{"GB", "[", "ldd", "]"}], "/.", "qrt2"}], ",", 
                 RowBox[{
                  RowBox[{"GBR", "[", "ldd", "]"}], "/.", "qrt2"}], ",", "0", 
                 ",", 
                 RowBox[{
                  RowBox[{"cyrevp", "[", "ldd", "]"}], "/.", "qrt2"}], ",", 
                 RowBox[{
                  RowBox[{"revnp", "[", "ldd", "]"}], "/.", "qrt2"}], ",", 
                 "0", ",", "0", ",", 
                 RowBox[{
                  RowBox[{"BC", "[", "ldd", "]"}], "/.", "qrt2"}], ",", 
                 RowBox[{
                  RowBox[{"Gr", "[", "ldd", "]"}], "/.", "qrt2"}], ",", 
                 RowBox[{
                  RowBox[{"GrR", "[", "ldd", "]"}], "/.", "qrt2"}], ",", 
                 RowBox[{
                  RowBox[{"McNp", "[", "ldd", "]"}], "/.", "qrt2"}], ",", 
                 RowBox[{
                  RowBox[{"MnNp", "[", "ldd", "]"}], "/.", "qrt2"}], ",", 
                 RowBox[{
                  RowBox[{"Gc", "[", "ldd", "]"}], "/.", "qrt2"}], ",", 
                 RowBox[{
                  RowBox[{"GcR", "[", "ldd", "]"}], "/.", "qrt2"}], ",", 
                 RowBox[{
                  RowBox[{"MnPh", "[", "ldd", "]"}], "/.", "qrt2"}], ",", 
                 RowBox[{
                  RowBox[{"McPh", "[", "ldd", "]"}], "/.", "qrt2"}]}], "}"}], 
               "]"}]}], ";", 
             RowBox[{"athree", "=", 
              RowBox[{"{", 
               RowBox[{
                RowBox[{
                 RowBox[{"G", "[", "0", "]"}], "\[Equal]", 
                 RowBox[{"Init22", "[", 
                  RowBox[{"[", "1", "]"}], "]"}]}], ",", 
                RowBox[{
                 RowBox[{"GR", "[", "0", "]"}], "\[Equal]", 
                 RowBox[{"Init22", "[", 
                  RowBox[{"[", "2", "]"}], "]"}]}], ",", 
                RowBox[{
                 RowBox[{"gto", "[", "0", "]"}], "\[Equal]", 
                 RowBox[{"Init22", "[", 
                  RowBox[{"[", "3", "]"}], "]"}]}], ",", 
                RowBox[{
                 RowBox[{"MnRo", "[", "0", "]"}], "\[Equal]", 
                 RowBox[{"Init22", "[", 
                  RowBox[{"[", "4", "]"}], "]"}]}], ",", 
                RowBox[{
                 RowBox[{"McRo", "[", "0", "]"}], "\[Equal]", 
                 RowBox[{"Init22", "[", 
                  RowBox[{"[", "5", "]"}], "]"}]}], ",", 
                RowBox[{
                 RowBox[{"MnRt", "[", "0", "]"}], "\[Equal]", 
                 RowBox[{"Init22", "[", 
                  RowBox[{"[", "6", "]"}], "]"}]}], ",", 
                RowBox[{
                 RowBox[{"McRt", "[", "0", "]"}], "\[Equal]", 
                 RowBox[{"Init22", "[", 
                  RowBox[{"[", "7", "]"}], "]"}]}], ",", 
                RowBox[{
                 RowBox[{"MnPo", "[", "0", "]"}], "\[Equal]", 
                 RowBox[{"Init22", "[", 
                  RowBox[{"[", "8", "]"}], "]"}]}], ",", 
                RowBox[{
                 RowBox[{"McPo", "[", "0", "]"}], "\[Equal]", 
                 RowBox[{"Init22", "[", 
                  RowBox[{"[", "9", "]"}], "]"}]}], ",", 
                RowBox[{
                 RowBox[{"MnPt", "[", "0", "]"}], "\[Equal]", 
                 RowBox[{"Init22", "[", 
                  RowBox[{"[", "10", "]"}], "]"}]}], ",", 
                RowBox[{
                 RowBox[{"McPt", "[", "0", "]"}], "\[Equal]", 
                 RowBox[{"Init22", "[", 
                  RowBox[{"[", "11", "]"}], "]"}]}], ",", 
                RowBox[{
                 RowBox[{"MnB", "[", "0", "]"}], "\[Equal]", 
                 RowBox[{"Init22", "[", 
                  RowBox[{"[", "12", "]"}], "]"}]}], ",", 
                RowBox[{
                 RowBox[{"McB", "[", "0", "]"}], "\[Equal]", 
                 RowBox[{"Init22", "[", 
                  RowBox[{"[", "13", "]"}], "]"}]}], ",", 
                RowBox[{
                 RowBox[{"B", "[", "0", "]"}], "\[Equal]", 
                 RowBox[{"Init22", "[", 
                  RowBox[{"[", "14", "]"}], "]"}]}], ",", 
                RowBox[{
                 RowBox[{"GBb", "[", "0", "]"}], "\[Equal]", 
                 RowBox[{"Init22", "[", 
                  RowBox[{"[", "15", "]"}], "]"}]}], ",", 
                RowBox[{
                 RowBox[{"GBRb", "[", "0", "]"}], "\[Equal]", 
                 RowBox[{"Init22", "[", 
                  RowBox[{"[", "16", "]"}], "]"}]}], ",", 
                RowBox[{
                 RowBox[{"Cl", "[", "0", "]"}], "\[Equal]", 
                 RowBox[{"Init22", "[", 
                  RowBox[{"[", "17", "]"}], "]"}]}], ",", 
                RowBox[{
                 RowBox[{"MnRev", "[", "0", "]"}], "\[Equal]", 
                 RowBox[{"Init22", "[", 
                  RowBox[{"[", "18", "]"}], "]"}]}], ",", 
                RowBox[{
                 RowBox[{"McRev", "[", "0", "]"}], "\[Equal]", 
                 RowBox[{"Init22", "[", 
                  RowBox[{"[", "19", "]"}], "]"}]}], ",", 
                RowBox[{
                 RowBox[{"cyrev", "[", "0", "]"}], "\[Equal]", 
                 RowBox[{"Init22", "[", 
                  RowBox[{"[", "20", "]"}], "]"}]}], ",", 
                RowBox[{
                 RowBox[{"revn", "[", "0", "]"}], "\[Equal]", 
                 RowBox[{"Init22", "[", 
                  RowBox[{"[", "21", "]"}], "]"}]}], ",", 
                RowBox[{
                 RowBox[{"cyrevg", "[", "0", "]"}], "\[Equal]", 
                 RowBox[{"Init22", "[", 
                  RowBox[{"[", "22", "]"}], "]"}]}], ",", 
                RowBox[{
                 RowBox[{"revng", "[", "0", "]"}], "\[Equal]", 
                 RowBox[{"Init22", "[", 
                  RowBox[{"[", "23", "]"}], "]"}]}], ",", 
                RowBox[{
                 RowBox[{"cyrevgp", "[", "0", "]"}], "\[Equal]", 
                 RowBox[{"Init22", "[", 
                  RowBox[{"[", "24", "]"}], "]"}]}], ",", 
                RowBox[{
                 RowBox[{"revngp", "[", "0", "]"}], "\[Equal]", 
                 RowBox[{"Init22", "[", 
                  RowBox[{"[", "25", "]"}], "]"}]}], ",", 
                RowBox[{
                 RowBox[{"GB", "[", "0", "]"}], "\[Equal]", 
                 RowBox[{"Init22", "[", 
                  RowBox[{"[", "26", "]"}], "]"}]}], ",", 
                RowBox[{
                 RowBox[{"GBR", "[", "0", "]"}], "\[Equal]", 
                 RowBox[{"Init22", "[", 
                  RowBox[{"[", "27", "]"}], "]"}]}], ",", 
                RowBox[{
                 RowBox[{"cyrevp", "[", "0", "]"}], "\[Equal]", 
                 RowBox[{"Init22", "[", 
                  RowBox[{"[", "29", "]"}], "]"}]}], ",", 
                RowBox[{
                 RowBox[{"revnp", "[", "0", "]"}], "\[Equal]", 
                 RowBox[{"Init22", "[", 
                  RowBox[{"[", "30", "]"}], "]"}]}], ",", 
                RowBox[{
                 RowBox[{"BC", "[", "0", "]"}], "\[Equal]", 
                 RowBox[{"Init22", "[", 
                  RowBox[{"[", "33", "]"}], "]"}]}], ",", 
                RowBox[{
                 RowBox[{"Gr", "[", "0", "]"}], "\[Equal]", 
                 RowBox[{"Init22", "[", 
                  RowBox[{"[", "34", "]"}], "]"}]}], ",", 
                RowBox[{
                 RowBox[{"GrR", "[", "0", "]"}], "\[Equal]", 
                 RowBox[{"Init22", "[", 
                  RowBox[{"[", "35", "]"}], "]"}]}], ",", 
                RowBox[{
                 RowBox[{"McNp", "[", "0", "]"}], "\[Equal]", 
                 RowBox[{"Init22", "[", 
                  RowBox[{"[", "36", "]"}], "]"}]}], ",", 
                RowBox[{
                 RowBox[{"MnNp", "[", "0", "]"}], "\[Equal]", 
                 RowBox[{"Init22", "[", 
                  RowBox[{"[", "37", "]"}], "]"}]}], ",", 
                RowBox[{
                 RowBox[{"Gc", "[", "0", "]"}], "\[Equal]", 
                 RowBox[{"Init22", "[", 
                  RowBox[{"[", "38", "]"}], "]"}]}], ",", 
                RowBox[{
                 RowBox[{"GcR", "[", "0", "]"}], "\[Equal]", 
                 RowBox[{"Init22", "[", 
                  RowBox[{"[", "39", "]"}], "]"}]}], ",", 
                RowBox[{
                 RowBox[{"pInh", "[", "0", "]"}], "\[Equal]", "0"}], ",", 
                RowBox[{
                 RowBox[{"bInh", "[", "0", "]"}], "\[Equal]", "0"}], ",", 
                RowBox[{
                 RowBox[{"Inh", "[", "0", "]"}], "\[Equal]", "0"}], ",", 
                RowBox[{
                 RowBox[{"nInh", "[", "0", "]"}], "\[Equal]", "0"}], ",", 
                RowBox[{
                 RowBox[{"scInh", "[", "0", "]"}], "\[Equal]", "0"}], ",", 
                RowBox[{
                 RowBox[{"MnPh", "[", "0", "]"}], "\[Equal]", 
                 RowBox[{"Init22", "[", 
                  RowBox[{"[", "40", "]"}], "]"}]}], ",", 
                RowBox[{
                 RowBox[{"McPh", "[", "0", "]"}], "\[Equal]", 
                 RowBox[{"Init22", "[", 
                  RowBox[{"[", "41", "]"}], "]"}]}]}], "}"}]}], ";", 
             RowBox[{"afour", "=", 
              RowBox[{"Flatten", "[", 
               RowBox[{"Table", "[", 
                RowBox[{
                 RowBox[{
                  RowBox[{
                   RowBox[{
                    RowBox[{
                    RowBox[{
                    RowBox[{
                    RowBox[{"x", "[", "j", "]"}], "[", "k", "]"}], "[", "l", 
                    "]"}], "[", "m", "]"}], "[", "n", "]"}], "[", "0", "]"}], 
                  "\[Equal]", 
                  RowBox[{"Init11", "[", 
                   RowBox[{"[", 
                    RowBox[{
                    RowBox[{"j", "+", "1"}], ",", 
                    RowBox[{"k", "+", "1"}], ",", 
                    RowBox[{"l", "+", "1"}], ",", 
                    RowBox[{"m", "+", "1"}], ",", 
                    RowBox[{"n", "+", "1"}], ",", "1"}], "]"}], "]"}]}], ",", 
                 RowBox[{"{", 
                  RowBox[{"j", ",", "0", ",", "6"}], "}"}], ",", 
                 RowBox[{"{", 
                  RowBox[{"k", ",", "0", ",", "2"}], "}"}], ",", 
                 RowBox[{"{", 
                  RowBox[{"l", ",", "0", ",", "5"}], "}"}], ",", 
                 RowBox[{"{", 
                  RowBox[{"m", ",", "0", ",", "1"}], "}"}], ",", 
                 RowBox[{"{", 
                  RowBox[{"n", ",", "0", ",", "1"}], "}"}]}], "]"}], "]"}]}], 
             ";", "\[IndentingNewLine]", 
             RowBox[{"qrt22", "=", 
              RowBox[{"NDSolve", "[", 
               RowBox[{
                RowBox[{"Join", "[", 
                 RowBox[{"daone", ",", "atwo", ",", "athree", ",", "afour"}], 
                 "]"}], ",", "afive", ",", 
                RowBox[{"{", 
                 RowBox[{"t", ",", "0", ",", 
                  RowBox[{"24", "-", "ldd"}]}], "}"}], ",", 
                RowBox[{"MaxSteps", "\[Rule]", "100000"}], ",", 
                RowBox[{"MaxStepSize", "\[Rule]", "0.1"}]}], "]"}]}], ";", 
             "\[IndentingNewLine]", "\[IndentingNewLine]", 
             RowBox[{"phase", "=", 
              RowBox[{"Join", "[", 
               RowBox[{"phase", ",", 
                RowBox[{"{", 
                 RowBox[{"Join", "[", 
                  RowBox[{
                   RowBox[{"Table", "[", 
                    RowBox[{
                    RowBox[{
                    RowBox[{"MnB", "[", "t", "]"}], "/.", 
                    RowBox[{"qrt2", "[", 
                    RowBox[{"[", "1", "]"}], "]"}]}], ",", 
                    RowBox[{"{", 
                    RowBox[{"t", ",", "0", ",", "ldd", ",", "2"}], "}"}]}], 
                    "]"}], ",", 
                   RowBox[{"Table", "[", 
                    RowBox[{
                    RowBox[{
                    RowBox[{"MnB", "[", "t", "]"}], "/.", 
                    RowBox[{"qrt22", "[", 
                    RowBox[{"[", "1", "]"}], "]"}]}], ",", 
                    RowBox[{"{", 
                    RowBox[{"t", ",", "2", ",", 
                    RowBox[{"24", "-", "ldd"}], ",", "2"}], "}"}]}], "]"}]}], 
                  "]"}], "}"}]}], "]"}]}], ";"}]}], "\[IndentingNewLine]", 
           "\[IndentingNewLine]", "]"}], ";", "\[IndentingNewLine]", 
          "\[IndentingNewLine]", 
          RowBox[{"imInit11", "=", 
           RowBox[{"Table", "[", 
            RowBox[{
             RowBox[{
              RowBox[{
               RowBox[{
                RowBox[{
                 RowBox[{
                  RowBox[{
                   RowBox[{"x", "[", "j", "]"}], "[", "k", "]"}], "[", "l", 
                  "]"}], "[", "m", "]"}], "[", "n", "]"}], "[", 
               RowBox[{"24", "-", "ldd"}], "]"}], "/.", "qrt22"}], ",", 
             RowBox[{"{", 
              RowBox[{"j", ",", "0", ",", "6"}], "}"}], ",", 
             RowBox[{"{", 
              RowBox[{"k", ",", "0", ",", "2"}], "}"}], ",", 
             RowBox[{"{", 
              RowBox[{"l", ",", "0", ",", "5"}], "}"}], ",", 
             RowBox[{"{", 
              RowBox[{"m", ",", "0", ",", "1"}], "}"}], ",", 
             RowBox[{"{", 
              RowBox[{"n", ",", "0", ",", "1"}], "}"}]}], "]"}]}], ";", 
          RowBox[{"imInit22", "=", 
           RowBox[{"Flatten", "[", 
            RowBox[{"{", 
             RowBox[{
              RowBox[{
               RowBox[{"G", "[", 
                RowBox[{"24", "-", "ldd"}], "]"}], "/.", "qrt22"}], ",", 
              RowBox[{
               RowBox[{"GR", "[", 
                RowBox[{"24", "-", "ldd"}], "]"}], "/.", "qrt22"}], ",", 
              RowBox[{
               RowBox[{"gto", "[", 
                RowBox[{"24", "-", "ldd"}], "]"}], "/.", "qrt22"}], ",", 
              RowBox[{
               RowBox[{"MnRo", "[", 
                RowBox[{"24", "-", "ldd"}], "]"}], "/.", "qrt22"}], ",", 
              RowBox[{
               RowBox[{"McRo", "[", 
                RowBox[{"24", "-", "ldd"}], "]"}], "/.", "qrt22"}], ",", 
              RowBox[{
               RowBox[{"MnRt", "[", 
                RowBox[{"24", "-", "ldd"}], "]"}], "/.", "qrt22"}], ",", 
              RowBox[{
               RowBox[{"McRt", "[", 
                RowBox[{"24", "-", "ldd"}], "]"}], "/.", "qrt22"}], ",", 
              RowBox[{
               RowBox[{"MnPo", "[", 
                RowBox[{"24", "-", "ldd"}], "]"}], "/.", "qrt22"}], ",", 
              RowBox[{
               RowBox[{"McPo", "[", 
                RowBox[{"24", "-", "ldd"}], "]"}], "/.", "qrt22"}], ",", 
              RowBox[{
               RowBox[{"MnPt", "[", 
                RowBox[{"24", "-", "ldd"}], "]"}], "/.", "qrt22"}], ",", 
              RowBox[{
               RowBox[{"McPt", "[", 
                RowBox[{"24", "-", "ldd"}], "]"}], "/.", "qrt22"}], ",", 
              RowBox[{
               RowBox[{"MnB", "[", 
                RowBox[{"24", "-", "ldd"}], "]"}], "/.", "qrt22"}], ",", 
              RowBox[{
               RowBox[{"McB", "[", 
                RowBox[{"24", "-", "ldd"}], "]"}], "/.", "qrt22"}], ",", 
              RowBox[{
               RowBox[{"B", "[", 
                RowBox[{"24", "-", "ldd"}], "]"}], "/.", "qrt22"}], ",", 
              RowBox[{
               RowBox[{"GBb", "[", 
                RowBox[{"24", "-", "ldd"}], "]"}], "/.", "qrt22"}], ",", 
              RowBox[{
               RowBox[{"GBRb", "[", 
                RowBox[{"24", "-", "ldd"}], "]"}], "/.", "qrt22"}], ",", 
              RowBox[{
               RowBox[{"Cl", "[", 
                RowBox[{"24", "-", "ldd"}], "]"}], "/.", "qrt22"}], ",", 
              RowBox[{
               RowBox[{"MnRev", "[", 
                RowBox[{"24", "-", "ldd"}], "]"}], "/.", "qrt22"}], ",", 
              RowBox[{
               RowBox[{"McRev", "[", 
                RowBox[{"24", "-", "ldd"}], "]"}], "/.", "qrt22"}], ",", 
              RowBox[{
               RowBox[{"cyrev", "[", 
                RowBox[{"24", "-", "ldd"}], "]"}], "/.", "qrt22"}], ",", 
              RowBox[{
               RowBox[{"revn", "[", 
                RowBox[{"24", "-", "ldd"}], "]"}], "/.", "qrt22"}], ",", 
              RowBox[{
               RowBox[{"cyrevg", "[", 
                RowBox[{"24", "-", "ldd"}], "]"}], "/.", "qrt22"}], ",", 
              RowBox[{
               RowBox[{"revng", "[", 
                RowBox[{"24", "-", "ldd"}], "]"}], "/.", "qrt22"}], ",", 
              RowBox[{
               RowBox[{"cyrevgp", "[", 
                RowBox[{"24", "-", "ldd"}], "]"}], "/.", "qrt22"}], ",", 
              RowBox[{
               RowBox[{"revngp", "[", 
                RowBox[{"24", "-", "ldd"}], "]"}], "/.", "qrt22"}], ",", 
              RowBox[{
               RowBox[{"GB", "[", 
                RowBox[{"24", "-", "ldd"}], "]"}], "/.", "qrt22"}], ",", 
              RowBox[{
               RowBox[{"GBR", "[", 
                RowBox[{"24", "-", "ldd"}], "]"}], "/.", "qrt22"}], ",", "0", 
              ",", 
              RowBox[{
               RowBox[{"cyrevp", "[", 
                RowBox[{"24", "-", "ldd"}], "]"}], "/.", "qrt22"}], ",", 
              RowBox[{
               RowBox[{"revnp", "[", 
                RowBox[{"24", "-", "ldd"}], "]"}], "/.", "qrt22"}], ",", "0", 
              ",", "0", ",", 
              RowBox[{
               RowBox[{"BC", "[", 
                RowBox[{"24", "-", "ldd"}], "]"}], "/.", "qrt22"}], ",", 
              RowBox[{
               RowBox[{"Gr", "[", 
                RowBox[{"24", "-", "ldd"}], "]"}], "/.", "qrt22"}], ",", 
              RowBox[{
               RowBox[{"GrR", "[", 
                RowBox[{"24", "-", "ldd"}], "]"}], "/.", "qrt22"}], ",", 
              RowBox[{
               RowBox[{"McNp", "[", 
                RowBox[{"24", "-", "ldd"}], "]"}], "/.", "qrt22"}], ",", 
              RowBox[{
               RowBox[{"MnNp", "[", 
                RowBox[{"24", "-", "ldd"}], "]"}], "/.", "qrt22"}], ",", 
              RowBox[{
               RowBox[{"Gc", "[", 
                RowBox[{"24", "-", "ldd"}], "]"}], "/.", "qrt22"}], ",", 
              RowBox[{
               RowBox[{"GcR", "[", 
                RowBox[{"24", "-", "ldd"}], "]"}], "/.", "qrt22"}], ",", 
              RowBox[{
               RowBox[{"MnPh", "[", 
                RowBox[{"24", "-", "ldd"}], "]"}], "/.", "qrt22"}], ",", 
              RowBox[{
               RowBox[{"McPh", "[", 
                RowBox[{"24", "-", "ldd"}], "]"}], "/.", "qrt22"}]}], "}"}], 
            "]"}]}], ";", "\[IndentingNewLine]", "\[IndentingNewLine]", 
          RowBox[{"While", "[", 
           RowBox[{
            RowBox[{
             RowBox[{"Sqrt", "[", 
              RowBox[{"Total", "[", 
               RowBox[{
                RowBox[{"(", 
                 RowBox[{
                  RowBox[{"(", 
                   RowBox[{
                    RowBox[{"phase", "[", 
                    RowBox[{"[", "2", "]"}], "]"}], "-", 
                    RowBox[{"phase", "[", 
                    RowBox[{"[", "1", "]"}], "]"}]}], ")"}], "/", 
                  RowBox[{"phase", "[", 
                   RowBox[{"[", "1", "]"}], "]"}]}], ")"}], "^", "2"}], "]"}],
               "]"}], ">", "0.005"}], ",", "\[IndentingNewLine]", 
            "\[IndentingNewLine]", 
            RowBox[{
             RowBox[{"iternum", "++"}], ";", "\[IndentingNewLine]", 
             RowBox[{
              RowBox[{"phase", "[", 
               RowBox[{"[", "1", "]"}], "]"}], "=", 
              RowBox[{"phase", "[", 
               RowBox[{"[", "2", "]"}], "]"}]}], ";", "\[IndentingNewLine]", 
             "\[IndentingNewLine]", 
             RowBox[{"Init1", "=", "imInit11"}], ";", "\[IndentingNewLine]", 
             RowBox[{"Init2", "=", "imInit22"}], ";", "\[IndentingNewLine]", 
             "\[IndentingNewLine]", 
             RowBox[{"athree", "=", 
              RowBox[{"{", 
               RowBox[{
                RowBox[{
                 RowBox[{"G", "[", "0", "]"}], "\[Equal]", 
                 RowBox[{"Init2", "[", 
                  RowBox[{"[", "1", "]"}], "]"}]}], ",", 
                RowBox[{
                 RowBox[{"GR", "[", "0", "]"}], "\[Equal]", 
                 RowBox[{"Init2", "[", 
                  RowBox[{"[", "2", "]"}], "]"}]}], ",", 
                RowBox[{
                 RowBox[{"gto", "[", "0", "]"}], "\[Equal]", 
                 RowBox[{"Init2", "[", 
                  RowBox[{"[", "3", "]"}], "]"}]}], ",", 
                RowBox[{
                 RowBox[{"MnRo", "[", "0", "]"}], "\[Equal]", 
                 RowBox[{"Init2", "[", 
                  RowBox[{"[", "4", "]"}], "]"}]}], ",", 
                RowBox[{
                 RowBox[{"McRo", "[", "0", "]"}], "\[Equal]", 
                 RowBox[{"Init2", "[", 
                  RowBox[{"[", "5", "]"}], "]"}]}], ",", 
                RowBox[{
                 RowBox[{"MnRt", "[", "0", "]"}], "\[Equal]", 
                 RowBox[{"Init2", "[", 
                  RowBox[{"[", "6", "]"}], "]"}]}], ",", 
                RowBox[{
                 RowBox[{"McRt", "[", "0", "]"}], "\[Equal]", 
                 RowBox[{"Init2", "[", 
                  RowBox[{"[", "7", "]"}], "]"}]}], ",", 
                RowBox[{
                 RowBox[{"MnPo", "[", "0", "]"}], "\[Equal]", 
                 RowBox[{"Init2", "[", 
                  RowBox[{"[", "8", "]"}], "]"}]}], ",", 
                RowBox[{
                 RowBox[{"McPo", "[", "0", "]"}], "\[Equal]", 
                 RowBox[{"Init2", "[", 
                  RowBox[{"[", "9", "]"}], "]"}]}], ",", 
                RowBox[{
                 RowBox[{"MnPt", "[", "0", "]"}], "\[Equal]", 
                 RowBox[{"Init2", "[", 
                  RowBox[{"[", "10", "]"}], "]"}]}], ",", 
                RowBox[{
                 RowBox[{"McPt", "[", "0", "]"}], "\[Equal]", 
                 RowBox[{"Init2", "[", 
                  RowBox[{"[", "11", "]"}], "]"}]}], ",", 
                RowBox[{
                 RowBox[{"MnB", "[", "0", "]"}], "\[Equal]", 
                 RowBox[{"Init2", "[", 
                  RowBox[{"[", "12", "]"}], "]"}]}], ",", 
                RowBox[{
                 RowBox[{"McB", "[", "0", "]"}], "\[Equal]", 
                 RowBox[{"Init2", "[", 
                  RowBox[{"[", "13", "]"}], "]"}]}], ",", 
                RowBox[{
                 RowBox[{"B", "[", "0", "]"}], "\[Equal]", 
                 RowBox[{"Init2", "[", 
                  RowBox[{"[", "14", "]"}], "]"}]}], ",", 
                RowBox[{
                 RowBox[{"GBb", "[", "0", "]"}], "\[Equal]", 
                 RowBox[{"Init2", "[", 
                  RowBox[{"[", "15", "]"}], "]"}]}], ",", 
                RowBox[{
                 RowBox[{"GBRb", "[", "0", "]"}], "\[Equal]", 
                 RowBox[{"Init2", "[", 
                  RowBox[{"[", "16", "]"}], "]"}]}], ",", 
                RowBox[{
                 RowBox[{"Cl", "[", "0", "]"}], "\[Equal]", 
                 RowBox[{"Init2", "[", 
                  RowBox[{"[", "17", "]"}], "]"}]}], ",", 
                RowBox[{
                 RowBox[{"MnRev", "[", "0", "]"}], "\[Equal]", 
                 RowBox[{"Init2", "[", 
                  RowBox[{"[", "18", "]"}], "]"}]}], ",", 
                RowBox[{
                 RowBox[{"McRev", "[", "0", "]"}], "\[Equal]", 
                 RowBox[{"Init2", "[", 
                  RowBox[{"[", "19", "]"}], "]"}]}], ",", 
                RowBox[{
                 RowBox[{"cyrev", "[", "0", "]"}], "\[Equal]", 
                 RowBox[{"Init2", "[", 
                  RowBox[{"[", "20", "]"}], "]"}]}], ",", 
                RowBox[{
                 RowBox[{"revn", "[", "0", "]"}], "\[Equal]", 
                 RowBox[{"Init2", "[", 
                  RowBox[{"[", "21", "]"}], "]"}]}], ",", 
                RowBox[{
                 RowBox[{"cyrevg", "[", "0", "]"}], "\[Equal]", 
                 RowBox[{"Init2", "[", 
                  RowBox[{"[", "22", "]"}], "]"}]}], ",", 
                RowBox[{
                 RowBox[{"revng", "[", "0", "]"}], "\[Equal]", 
                 RowBox[{"Init2", "[", 
                  RowBox[{"[", "23", "]"}], "]"}]}], ",", 
                RowBox[{
                 RowBox[{"cyrevgp", "[", "0", "]"}], "\[Equal]", 
                 RowBox[{"Init2", "[", 
                  RowBox[{"[", "24", "]"}], "]"}]}], ",", 
                RowBox[{
                 RowBox[{"revngp", "[", "0", "]"}], "\[Equal]", 
                 RowBox[{"Init2", "[", 
                  RowBox[{"[", "25", "]"}], "]"}]}], ",", 
                RowBox[{
                 RowBox[{"GB", "[", "0", "]"}], "\[Equal]", 
                 RowBox[{"Init2", "[", 
                  RowBox[{"[", "26", "]"}], "]"}]}], ",", 
                RowBox[{
                 RowBox[{"GBR", "[", "0", "]"}], "\[Equal]", 
                 RowBox[{"Init2", "[", 
                  RowBox[{"[", "27", "]"}], "]"}]}], ",", 
                RowBox[{
                 RowBox[{"cyrevp", "[", "0", "]"}], "\[Equal]", 
                 RowBox[{"Init2", "[", 
                  RowBox[{"[", "29", "]"}], "]"}]}], ",", 
                RowBox[{
                 RowBox[{"revnp", "[", "0", "]"}], "\[Equal]", 
                 RowBox[{"Init2", "[", 
                  RowBox[{"[", "30", "]"}], "]"}]}], ",", 
                RowBox[{
                 RowBox[{"BC", "[", "0", "]"}], "\[Equal]", 
                 RowBox[{"Init2", "[", 
                  RowBox[{"[", "33", "]"}], "]"}]}], ",", 
                RowBox[{
                 RowBox[{"Gr", "[", "0", "]"}], "\[Equal]", 
                 RowBox[{"Init2", "[", 
                  RowBox[{"[", "34", "]"}], "]"}]}], ",", 
                RowBox[{
                 RowBox[{"GrR", "[", "0", "]"}], "\[Equal]", 
                 RowBox[{"Init2", "[", 
                  RowBox[{"[", "35", "]"}], "]"}]}], ",", 
                RowBox[{
                 RowBox[{"McNp", "[", "0", "]"}], "\[Equal]", 
                 RowBox[{"Init2", "[", 
                  RowBox[{"[", "36", "]"}], "]"}]}], ",", 
                RowBox[{
                 RowBox[{"MnNp", "[", "0", "]"}], "\[Equal]", 
                 RowBox[{"Init2", "[", 
                  RowBox[{"[", "37", "]"}], "]"}]}], ",", 
                RowBox[{
                 RowBox[{"Gc", "[", "0", "]"}], "\[Equal]", 
                 RowBox[{"Init2", "[", 
                  RowBox[{"[", "38", "]"}], "]"}]}], ",", 
                RowBox[{
                 RowBox[{"GcR", "[", "0", "]"}], "\[Equal]", 
                 RowBox[{"Init2", "[", 
                  RowBox[{"[", "39", "]"}], "]"}]}], ",", 
                RowBox[{
                 RowBox[{"pInh", "[", "0", "]"}], "\[Equal]", "0"}], ",", 
                RowBox[{
                 RowBox[{"bInh", "[", "0", "]"}], "\[Equal]", "0"}], ",", 
                RowBox[{
                 RowBox[{"Inh", "[", "0", "]"}], "\[Equal]", "0"}], ",", 
                RowBox[{
                 RowBox[{"nInh", "[", "0", "]"}], "\[Equal]", "0"}], ",", 
                RowBox[{
                 RowBox[{"scInh", "[", "0", "]"}], "\[Equal]", "0"}], ",", 
                RowBox[{
                 RowBox[{"MnPh", "[", "0", "]"}], "\[Equal]", 
                 RowBox[{"Init2", "[", 
                  RowBox[{"[", "40", "]"}], "]"}]}], ",", " ", 
                RowBox[{
                 RowBox[{"McPh", "[", "0", "]"}], "\[Equal]", 
                 RowBox[{"Init2", "[", 
                  RowBox[{"[", "41", "]"}], "]"}]}]}], "}"}]}], ";", 
             "\[IndentingNewLine]", 
             RowBox[{"afour", "=", 
              RowBox[{"Flatten", "[", 
               RowBox[{"Table", "[", 
                RowBox[{
                 RowBox[{
                  RowBox[{
                   RowBox[{
                    RowBox[{
                    RowBox[{
                    RowBox[{
                    RowBox[{"x", "[", "j", "]"}], "[", "k", "]"}], "[", "l", 
                    "]"}], "[", "m", "]"}], "[", "n", "]"}], "[", "0", "]"}], 
                  "\[Equal]", 
                  RowBox[{"If", "[", 
                   RowBox[{
                    RowBox[{"l", ">", "3"}], ",", "0", ",", 
                    RowBox[{"Init1", "[", 
                    RowBox[{"[", 
                    RowBox[{
                    RowBox[{"j", "+", "1"}], ",", 
                    RowBox[{"k", "+", "1"}], ",", 
                    RowBox[{"l", "+", "1"}], ",", 
                    RowBox[{"m", "+", "1"}], ",", 
                    RowBox[{"n", "+", "1"}], ",", "1"}], "]"}], "]"}]}], 
                   "]"}]}], ",", 
                 RowBox[{"{", 
                  RowBox[{"j", ",", "0", ",", "6"}], "}"}], ",", 
                 RowBox[{"{", 
                  RowBox[{"k", ",", "0", ",", "2"}], "}"}], ",", 
                 RowBox[{"{", 
                  RowBox[{"l", ",", "0", ",", "5"}], "}"}], ",", 
                 RowBox[{"{", 
                  RowBox[{"m", ",", "0", ",", "1"}], "}"}], ",", 
                 RowBox[{"{", 
                  RowBox[{"n", ",", "0", ",", "1"}], "}"}]}], "]"}], "]"}]}], 
             ";", "\[IndentingNewLine]", "\[IndentingNewLine]", 
             RowBox[{"afive", "=", 
              RowBox[{"Join", "[", 
               RowBox[{
                RowBox[{"{", 
                 RowBox[{
                 "GR", ",", "G", ",", "MnRo", ",", "McRo", ",", "MnRt", ",", 
                  "McRt", ",", "MnPo", ",", "McPo", ",", "MnPt", ",", "McPt", 
                  ",", "MnB", ",", "McB", ",", "B", ",", "Cl", ",", "MnRev", 
                  ",", "McRev", ",", "cyrev", ",", "revn", ",", "cyrevg", ",",
                   "revng", ",", "cyrevgp", ",", "revngp", ",", "cyrevp", ",",
                   "revnp", ",", "GB", ",", "GBR", ",", "BC", ",", "pInh", 
                  ",", "nInh", ",", "bInh", ",", "Inh", ",", "Gr", ",", "GrR",
                   ",", "McNp", ",", "MnNp", ",", "Gc", ",", "GcR", ",", 
                  "GBb", ",", "GBRb", ",", "gto", ",", "scInh", ",", "MnPh", 
                  ",", "McPh"}], "}"}], ",", 
                RowBox[{"Flatten", "[", 
                 RowBox[{"Table", "[", 
                  RowBox[{
                   RowBox[{
                    RowBox[{
                    RowBox[{
                    RowBox[{
                    RowBox[{"x", "[", "j", "]"}], "[", "k", "]"}], "[", "l", 
                    "]"}], "[", "m", "]"}], "[", "n", "]"}], ",", 
                   RowBox[{"{", 
                    RowBox[{"j", ",", "0", ",", "6"}], "}"}], ",", 
                   RowBox[{"{", 
                    RowBox[{"k", ",", "0", ",", "2"}], "}"}], ",", 
                   RowBox[{"{", 
                    RowBox[{"l", ",", "0", ",", "5"}], "}"}], ",", 
                   RowBox[{"{", 
                    RowBox[{"m", ",", "0", ",", "1"}], "}"}], ",", 
                   RowBox[{"{", 
                    RowBox[{"n", ",", "0", ",", "1"}], "}"}]}], "]"}], 
                 "]"}]}], "]"}]}], ";", "\[IndentingNewLine]", 
             RowBox[{"qrt2", "=", 
              RowBox[{"NDSolve", "[", 
               RowBox[{
                RowBox[{"Join", "[", 
                 RowBox[{"laone", ",", "atwo", ",", "athree", ",", "afour"}], 
                 "]"}], ",", "afive", ",", 
                RowBox[{"{", 
                 RowBox[{"t", ",", "0", ",", "ldd"}], "}"}], ",", 
                RowBox[{"MaxSteps", "\[Rule]", "100000"}], ",", 
                RowBox[{"MaxStepSize", "\[Rule]", "0.1"}]}], "]"}]}], ";", 
             "\[IndentingNewLine]", "\[IndentingNewLine]", 
             RowBox[{"Init11", "=", 
              RowBox[{"Table", "[", 
               RowBox[{
                RowBox[{
                 RowBox[{
                  RowBox[{
                   RowBox[{
                    RowBox[{
                    RowBox[{
                    RowBox[{"x", "[", "j", "]"}], "[", "k", "]"}], "[", "l", 
                    "]"}], "[", "m", "]"}], "[", "n", "]"}], "[", "ldd", 
                  "]"}], "/.", "qrt2"}], ",", 
                RowBox[{"{", 
                 RowBox[{"j", ",", "0", ",", "6"}], "}"}], ",", 
                RowBox[{"{", 
                 RowBox[{"k", ",", "0", ",", "2"}], "}"}], ",", 
                RowBox[{"{", 
                 RowBox[{"l", ",", "0", ",", "5"}], "}"}], ",", 
                RowBox[{"{", 
                 RowBox[{"m", ",", "0", ",", "1"}], "}"}], ",", 
                RowBox[{"{", 
                 RowBox[{"n", ",", "0", ",", "1"}], "}"}]}], "]"}]}], ";", 
             RowBox[{"Init22", "=", 
              RowBox[{"Flatten", "[", 
               RowBox[{"{", 
                RowBox[{
                 RowBox[{
                  RowBox[{"G", "[", "ldd", "]"}], "/.", "qrt2"}], ",", 
                 RowBox[{
                  RowBox[{"GR", "[", "ldd", "]"}], "/.", "qrt2"}], ",", 
                 RowBox[{
                  RowBox[{"gto", "[", "ldd", "]"}], "/.", "qrt2"}], ",", 
                 RowBox[{
                  RowBox[{"MnRo", "[", "ldd", "]"}], "/.", "qrt2"}], ",", 
                 RowBox[{
                  RowBox[{"McRo", "[", "ldd", "]"}], "/.", "qrt2"}], ",", 
                 RowBox[{
                  RowBox[{"MnRt", "[", "ldd", "]"}], "/.", "qrt2"}], ",", 
                 RowBox[{
                  RowBox[{"McRt", "[", "ldd", "]"}], "/.", "qrt2"}], ",", 
                 RowBox[{
                  RowBox[{"MnPo", "[", "ldd", "]"}], "/.", "qrt2"}], ",", 
                 RowBox[{
                  RowBox[{"McPo", "[", "ldd", "]"}], "/.", "qrt2"}], ",", 
                 RowBox[{
                  RowBox[{"MnPt", "[", "ldd", "]"}], "/.", "qrt2"}], ",", 
                 RowBox[{
                  RowBox[{"McPt", "[", "ldd", "]"}], "/.", "qrt2"}], ",", 
                 RowBox[{
                  RowBox[{"MnB", "[", "ldd", "]"}], "/.", "qrt2"}], ",", 
                 RowBox[{
                  RowBox[{"McB", "[", "ldd", "]"}], "/.", "qrt2"}], ",", 
                 RowBox[{
                  RowBox[{"B", "[", "ldd", "]"}], "/.", "qrt2"}], ",", 
                 RowBox[{
                  RowBox[{"GBb", "[", "ldd", "]"}], "/.", "qrt2"}], ",", 
                 RowBox[{
                  RowBox[{"GBRb", "[", "ldd", "]"}], "/.", "qrt2"}], ",", 
                 RowBox[{
                  RowBox[{"Cl", "[", "ldd", "]"}], "/.", "qrt2"}], ",", 
                 RowBox[{
                  RowBox[{"MnRev", "[", "ldd", "]"}], "/.", "qrt2"}], ",", 
                 RowBox[{
                  RowBox[{"McRev", "[", "ldd", "]"}], "/.", "qrt2"}], ",", 
                 RowBox[{
                  RowBox[{"cyrev", "[", "ldd", "]"}], "/.", "qrt2"}], ",", 
                 RowBox[{
                  RowBox[{"revn", "[", "ldd", "]"}], "/.", "qrt2"}], ",", 
                 RowBox[{
                  RowBox[{"cyrevg", "[", "ldd", "]"}], "/.", "qrt2"}], ",", 
                 RowBox[{
                  RowBox[{"revng", "[", "ldd", "]"}], "/.", "qrt2"}], ",", 
                 RowBox[{
                  RowBox[{"cyrevgp", "[", "ldd", "]"}], "/.", "qrt2"}], ",", 
                 RowBox[{
                  RowBox[{"revngp", "[", "ldd", "]"}], "/.", "qrt2"}], ",", 
                 RowBox[{
                  RowBox[{"GB", "[", "ldd", "]"}], "/.", "qrt2"}], ",", 
                 RowBox[{
                  RowBox[{"GBR", "[", "ldd", "]"}], "/.", "qrt2"}], ",", "0", 
                 ",", 
                 RowBox[{
                  RowBox[{"cyrevp", "[", "ldd", "]"}], "/.", "qrt2"}], ",", 
                 RowBox[{
                  RowBox[{"revnp", "[", "ldd", "]"}], "/.", "qrt2"}], ",", 
                 "0", ",", "0", ",", 
                 RowBox[{
                  RowBox[{"BC", "[", "ldd", "]"}], "/.", "qrt2"}], ",", 
                 RowBox[{
                  RowBox[{"Gr", "[", "ldd", "]"}], "/.", "qrt2"}], ",", 
                 RowBox[{
                  RowBox[{"GrR", "[", "ldd", "]"}], "/.", "qrt2"}], ",", 
                 RowBox[{
                  RowBox[{"McNp", "[", "ldd", "]"}], "/.", "qrt2"}], ",", 
                 RowBox[{
                  RowBox[{"MnNp", "[", "ldd", "]"}], "/.", "qrt2"}], ",", 
                 RowBox[{
                  RowBox[{"Gc", "[", "ldd", "]"}], "/.", "qrt2"}], ",", 
                 RowBox[{
                  RowBox[{"GcR", "[", "ldd", "]"}], "/.", "qrt2"}], ",", 
                 RowBox[{
                  RowBox[{"MnPh", "[", "ldd", "]"}], "/.", "qrt2"}], ",", 
                 RowBox[{
                  RowBox[{"McPh", "[", "ldd", "]"}], "/.", "qrt2"}]}], "}"}], 
               "]"}]}], ";", 
             RowBox[{"athree", "=", 
              RowBox[{"{", 
               RowBox[{
                RowBox[{
                 RowBox[{"G", "[", "0", "]"}], "\[Equal]", 
                 RowBox[{"Init22", "[", 
                  RowBox[{"[", "1", "]"}], "]"}]}], ",", 
                RowBox[{
                 RowBox[{"GR", "[", "0", "]"}], "\[Equal]", 
                 RowBox[{"Init22", "[", 
                  RowBox[{"[", "2", "]"}], "]"}]}], ",", 
                RowBox[{
                 RowBox[{"gto", "[", "0", "]"}], "\[Equal]", 
                 RowBox[{"Init22", "[", 
                  RowBox[{"[", "3", "]"}], "]"}]}], ",", 
                RowBox[{
                 RowBox[{"MnRo", "[", "0", "]"}], "\[Equal]", 
                 RowBox[{"Init22", "[", 
                  RowBox[{"[", "4", "]"}], "]"}]}], ",", 
                RowBox[{
                 RowBox[{"McRo", "[", "0", "]"}], "\[Equal]", 
                 RowBox[{"Init22", "[", 
                  RowBox[{"[", "5", "]"}], "]"}]}], ",", 
                RowBox[{
                 RowBox[{"MnRt", "[", "0", "]"}], "\[Equal]", 
                 RowBox[{"Init22", "[", 
                  RowBox[{"[", "6", "]"}], "]"}]}], ",", 
                RowBox[{
                 RowBox[{"McRt", "[", "0", "]"}], "\[Equal]", 
                 RowBox[{"Init22", "[", 
                  RowBox[{"[", "7", "]"}], "]"}]}], ",", 
                RowBox[{
                 RowBox[{"MnPo", "[", "0", "]"}], "\[Equal]", 
                 RowBox[{"Init22", "[", 
                  RowBox[{"[", "8", "]"}], "]"}]}], ",", 
                RowBox[{
                 RowBox[{"McPo", "[", "0", "]"}], "\[Equal]", 
                 RowBox[{"Init22", "[", 
                  RowBox[{"[", "9", "]"}], "]"}]}], ",", 
                RowBox[{
                 RowBox[{"MnPt", "[", "0", "]"}], "\[Equal]", 
                 RowBox[{"Init22", "[", 
                  RowBox[{"[", "10", "]"}], "]"}]}], ",", 
                RowBox[{
                 RowBox[{"McPt", "[", "0", "]"}], "\[Equal]", 
                 RowBox[{"Init22", "[", 
                  RowBox[{"[", "11", "]"}], "]"}]}], ",", 
                RowBox[{
                 RowBox[{"MnB", "[", "0", "]"}], "\[Equal]", 
                 RowBox[{"Init22", "[", 
                  RowBox[{"[", "12", "]"}], "]"}]}], ",", 
                RowBox[{
                 RowBox[{"McB", "[", "0", "]"}], "\[Equal]", 
                 RowBox[{"Init22", "[", 
                  RowBox[{"[", "13", "]"}], "]"}]}], ",", 
                RowBox[{
                 RowBox[{"B", "[", "0", "]"}], "\[Equal]", 
                 RowBox[{"Init22", "[", 
                  RowBox[{"[", "14", "]"}], "]"}]}], ",", 
                RowBox[{
                 RowBox[{"GBb", "[", "0", "]"}], "\[Equal]", 
                 RowBox[{"Init22", "[", 
                  RowBox[{"[", "15", "]"}], "]"}]}], ",", 
                RowBox[{
                 RowBox[{"GBRb", "[", "0", "]"}], "\[Equal]", 
                 RowBox[{"Init22", "[", 
                  RowBox[{"[", "16", "]"}], "]"}]}], ",", 
                RowBox[{
                 RowBox[{"Cl", "[", "0", "]"}], "\[Equal]", 
                 RowBox[{"Init22", "[", 
                  RowBox[{"[", "17", "]"}], "]"}]}], ",", 
                RowBox[{
                 RowBox[{"MnRev", "[", "0", "]"}], "\[Equal]", 
                 RowBox[{"Init22", "[", 
                  RowBox[{"[", "18", "]"}], "]"}]}], ",", 
                RowBox[{
                 RowBox[{"McRev", "[", "0", "]"}], "\[Equal]", 
                 RowBox[{"Init22", "[", 
                  RowBox[{"[", "19", "]"}], "]"}]}], ",", 
                RowBox[{
                 RowBox[{"cyrev", "[", "0", "]"}], "\[Equal]", 
                 RowBox[{"Init22", "[", 
                  RowBox[{"[", "20", "]"}], "]"}]}], ",", 
                RowBox[{
                 RowBox[{"revn", "[", "0", "]"}], "\[Equal]", 
                 RowBox[{"Init22", "[", 
                  RowBox[{"[", "21", "]"}], "]"}]}], ",", 
                RowBox[{
                 RowBox[{"cyrevg", "[", "0", "]"}], "\[Equal]", 
                 RowBox[{"Init22", "[", 
                  RowBox[{"[", "22", "]"}], "]"}]}], ",", 
                RowBox[{
                 RowBox[{"revng", "[", "0", "]"}], "\[Equal]", 
                 RowBox[{"Init22", "[", 
                  RowBox[{"[", "23", "]"}], "]"}]}], ",", 
                RowBox[{
                 RowBox[{"cyrevgp", "[", "0", "]"}], "\[Equal]", 
                 RowBox[{"Init22", "[", 
                  RowBox[{"[", "24", "]"}], "]"}]}], ",", 
                RowBox[{
                 RowBox[{"revngp", "[", "0", "]"}], "\[Equal]", 
                 RowBox[{"Init22", "[", 
                  RowBox[{"[", "25", "]"}], "]"}]}], ",", 
                RowBox[{
                 RowBox[{"GB", "[", "0", "]"}], "\[Equal]", 
                 RowBox[{"Init22", "[", 
                  RowBox[{"[", "26", "]"}], "]"}]}], ",", 
                RowBox[{
                 RowBox[{"GBR", "[", "0", "]"}], "\[Equal]", 
                 RowBox[{"Init22", "[", 
                  RowBox[{"[", "27", "]"}], "]"}]}], ",", 
                RowBox[{
                 RowBox[{"cyrevp", "[", "0", "]"}], "\[Equal]", 
                 RowBox[{"Init22", "[", 
                  RowBox[{"[", "29", "]"}], "]"}]}], ",", 
                RowBox[{
                 RowBox[{"revnp", "[", "0", "]"}], "\[Equal]", 
                 RowBox[{"Init22", "[", 
                  RowBox[{"[", "30", "]"}], "]"}]}], ",", 
                RowBox[{
                 RowBox[{"BC", "[", "0", "]"}], "\[Equal]", 
                 RowBox[{"Init22", "[", 
                  RowBox[{"[", "33", "]"}], "]"}]}], ",", 
                RowBox[{
                 RowBox[{"Gr", "[", "0", "]"}], "\[Equal]", 
                 RowBox[{"Init22", "[", 
                  RowBox[{"[", "34", "]"}], "]"}]}], ",", 
                RowBox[{
                 RowBox[{"GrR", "[", "0", "]"}], "\[Equal]", 
                 RowBox[{"Init22", "[", 
                  RowBox[{"[", "35", "]"}], "]"}]}], ",", 
                RowBox[{
                 RowBox[{"McNp", "[", "0", "]"}], "\[Equal]", 
                 RowBox[{"Init22", "[", 
                  RowBox[{"[", "36", "]"}], "]"}]}], ",", 
                RowBox[{
                 RowBox[{"MnNp", "[", "0", "]"}], "\[Equal]", 
                 RowBox[{"Init22", "[", 
                  RowBox[{"[", "37", "]"}], "]"}]}], ",", 
                RowBox[{
                 RowBox[{"Gc", "[", "0", "]"}], "\[Equal]", 
                 RowBox[{"Init22", "[", 
                  RowBox[{"[", "38", "]"}], "]"}]}], ",", 
                RowBox[{
                 RowBox[{"GcR", "[", "0", "]"}], "\[Equal]", 
                 RowBox[{"Init22", "[", 
                  RowBox[{"[", "39", "]"}], "]"}]}], ",", 
                RowBox[{
                 RowBox[{"pInh", "[", "0", "]"}], "\[Equal]", "0"}], ",", 
                RowBox[{
                 RowBox[{"bInh", "[", "0", "]"}], "\[Equal]", "0"}], ",", 
                RowBox[{
                 RowBox[{"Inh", "[", "0", "]"}], "\[Equal]", "0"}], ",", 
                RowBox[{
                 RowBox[{"nInh", "[", "0", "]"}], "\[Equal]", "0"}], ",", 
                RowBox[{
                 RowBox[{"scInh", "[", "0", "]"}], "\[Equal]", "0"}], ",", 
                RowBox[{
                 RowBox[{"MnPh", "[", "0", "]"}], "\[Equal]", 
                 RowBox[{"Init22", "[", 
                  RowBox[{"[", "40", "]"}], "]"}]}], ",", 
                RowBox[{
                 RowBox[{"McPh", "[", "0", "]"}], "\[Equal]", 
                 RowBox[{"Init22", "[", 
                  RowBox[{"[", "41", "]"}], "]"}]}]}], "}"}]}], ";", 
             RowBox[{"afour", "=", 
              RowBox[{"Flatten", "[", 
               RowBox[{"Table", "[", 
                RowBox[{
                 RowBox[{
                  RowBox[{
                   RowBox[{
                    RowBox[{
                    RowBox[{
                    RowBox[{
                    RowBox[{"x", "[", "j", "]"}], "[", "k", "]"}], "[", "l", 
                    "]"}], "[", "m", "]"}], "[", "n", "]"}], "[", "0", "]"}], 
                  "\[Equal]", 
                  RowBox[{"Init11", "[", 
                   RowBox[{"[", 
                    RowBox[{
                    RowBox[{"j", "+", "1"}], ",", 
                    RowBox[{"k", "+", "1"}], ",", 
                    RowBox[{"l", "+", "1"}], ",", 
                    RowBox[{"m", "+", "1"}], ",", 
                    RowBox[{"n", "+", "1"}], ",", "1"}], "]"}], "]"}]}], ",", 
                 RowBox[{"{", 
                  RowBox[{"j", ",", "0", ",", "6"}], "}"}], ",", 
                 RowBox[{"{", 
                  RowBox[{"k", ",", "0", ",", "2"}], "}"}], ",", 
                 RowBox[{"{", 
                  RowBox[{"l", ",", "0", ",", "5"}], "}"}], ",", 
                 RowBox[{"{", 
                  RowBox[{"m", ",", "0", ",", "1"}], "}"}], ",", 
                 RowBox[{"{", 
                  RowBox[{"n", ",", "0", ",", "1"}], "}"}]}], "]"}], "]"}]}], 
             ";", "\[IndentingNewLine]", 
             RowBox[{"qrt22", "=", 
              RowBox[{"NDSolve", "[", 
               RowBox[{
                RowBox[{"Join", "[", 
                 RowBox[{"daone", ",", "atwo", ",", "athree", ",", "afour"}], 
                 "]"}], ",", "afive", ",", 
                RowBox[{"{", 
                 RowBox[{"t", ",", "0", ",", 
                  RowBox[{"24", "-", "ldd"}]}], "}"}], ",", 
                RowBox[{"MaxSteps", "\[Rule]", "100000"}], ",", 
                RowBox[{"MaxStepSize", "\[Rule]", "0.1"}]}], "]"}]}], ";", 
             "\[IndentingNewLine]", "\[IndentingNewLine]", 
             RowBox[{
              RowBox[{"phase", "[", 
               RowBox[{"[", "2", "]"}], "]"}], "=", 
              RowBox[{"Join", "[", 
               RowBox[{
                RowBox[{"Table", "[", 
                 RowBox[{
                  RowBox[{
                   RowBox[{"MnB", "[", "t", "]"}], "/.", 
                   RowBox[{"qrt2", "[", 
                    RowBox[{"[", "1", "]"}], "]"}]}], ",", 
                  RowBox[{"{", 
                   RowBox[{"t", ",", "0", ",", "ldd", ",", "2"}], "}"}]}], 
                 "]"}], ",", 
                RowBox[{"Table", "[", 
                 RowBox[{
                  RowBox[{
                   RowBox[{"MnB", "[", "t", "]"}], "/.", 
                   RowBox[{"qrt22", "[", 
                    RowBox[{"[", "1", "]"}], "]"}]}], ",", 
                  RowBox[{"{", 
                   RowBox[{"t", ",", "2", ",", 
                    RowBox[{"24", "-", "ldd"}], ",", "2"}], "}"}]}], "]"}]}], 
               "]"}]}], ";", "\[IndentingNewLine]", "\[IndentingNewLine]", 
             RowBox[{"imInit11", "=", 
              RowBox[{"Table", "[", 
               RowBox[{
                RowBox[{
                 RowBox[{
                  RowBox[{
                   RowBox[{
                    RowBox[{
                    RowBox[{
                    RowBox[{"x", "[", "j", "]"}], "[", "k", "]"}], "[", "l", 
                    "]"}], "[", "m", "]"}], "[", "n", "]"}], "[", 
                  RowBox[{"24", "-", "ldd"}], "]"}], "/.", "qrt22"}], ",", 
                RowBox[{"{", 
                 RowBox[{"j", ",", "0", ",", "6"}], "}"}], ",", 
                RowBox[{"{", 
                 RowBox[{"k", ",", "0", ",", "2"}], "}"}], ",", 
                RowBox[{"{", 
                 RowBox[{"l", ",", "0", ",", "5"}], "}"}], ",", 
                RowBox[{"{", 
                 RowBox[{"m", ",", "0", ",", "1"}], "}"}], ",", 
                RowBox[{"{", 
                 RowBox[{"n", ",", "0", ",", "1"}], "}"}]}], "]"}]}], ";", 
             RowBox[{"imInit22", "=", 
              RowBox[{"Flatten", "[", 
               RowBox[{"{", 
                RowBox[{
                 RowBox[{
                  RowBox[{"G", "[", 
                   RowBox[{"24", "-", "ldd"}], "]"}], "/.", "qrt22"}], ",", 
                 RowBox[{
                  RowBox[{"GR", "[", 
                   RowBox[{"24", "-", "ldd"}], "]"}], "/.", "qrt22"}], ",", 
                 RowBox[{
                  RowBox[{"gto", "[", 
                   RowBox[{"24", "-", "ldd"}], "]"}], "/.", "qrt22"}], ",", 
                 RowBox[{
                  RowBox[{"MnRo", "[", 
                   RowBox[{"24", "-", "ldd"}], "]"}], "/.", "qrt22"}], ",", 
                 RowBox[{
                  RowBox[{"McRo", "[", 
                   RowBox[{"24", "-", "ldd"}], "]"}], "/.", "qrt22"}], ",", 
                 RowBox[{
                  RowBox[{"MnRt", "[", 
                   RowBox[{"24", "-", "ldd"}], "]"}], "/.", "qrt22"}], ",", 
                 RowBox[{
                  RowBox[{"McRt", "[", 
                   RowBox[{"24", "-", "ldd"}], "]"}], "/.", "qrt22"}], ",", 
                 RowBox[{
                  RowBox[{"MnPo", "[", 
                   RowBox[{"24", "-", "ldd"}], "]"}], "/.", "qrt22"}], ",", 
                 RowBox[{
                  RowBox[{"McPo", "[", 
                   RowBox[{"24", "-", "ldd"}], "]"}], "/.", "qrt22"}], ",", 
                 RowBox[{
                  RowBox[{"MnPt", "[", 
                   RowBox[{"24", "-", "ldd"}], "]"}], "/.", "qrt22"}], ",", 
                 RowBox[{
                  RowBox[{"McPt", "[", 
                   RowBox[{"24", "-", "ldd"}], "]"}], "/.", "qrt22"}], ",", 
                 RowBox[{
                  RowBox[{"MnB", "[", 
                   RowBox[{"24", "-", "ldd"}], "]"}], "/.", "qrt22"}], ",", 
                 RowBox[{
                  RowBox[{"McB", "[", 
                   RowBox[{"24", "-", "ldd"}], "]"}], "/.", "qrt22"}], ",", 
                 RowBox[{
                  RowBox[{"B", "[", 
                   RowBox[{"24", "-", "ldd"}], "]"}], "/.", "qrt22"}], ",", 
                 RowBox[{
                  RowBox[{"GBb", "[", 
                   RowBox[{"24", "-", "ldd"}], "]"}], "/.", "qrt22"}], ",", 
                 RowBox[{
                  RowBox[{"GBRb", "[", 
                   RowBox[{"24", "-", "ldd"}], "]"}], "/.", "qrt22"}], ",", 
                 RowBox[{
                  RowBox[{"Cl", "[", 
                   RowBox[{"24", "-", "ldd"}], "]"}], "/.", "qrt22"}], ",", 
                 RowBox[{
                  RowBox[{"MnRev", "[", 
                   RowBox[{"24", "-", "ldd"}], "]"}], "/.", "qrt22"}], ",", 
                 RowBox[{
                  RowBox[{"McRev", "[", 
                   RowBox[{"24", "-", "ldd"}], "]"}], "/.", "qrt22"}], ",", 
                 RowBox[{
                  RowBox[{"cyrev", "[", 
                   RowBox[{"24", "-", "ldd"}], "]"}], "/.", "qrt22"}], ",", 
                 RowBox[{
                  RowBox[{"revn", "[", 
                   RowBox[{"24", "-", "ldd"}], "]"}], "/.", "qrt22"}], ",", 
                 RowBox[{
                  RowBox[{"cyrevg", "[", 
                   RowBox[{"24", "-", "ldd"}], "]"}], "/.", "qrt22"}], ",", 
                 RowBox[{
                  RowBox[{"revng", "[", 
                   RowBox[{"24", "-", "ldd"}], "]"}], "/.", "qrt22"}], ",", 
                 RowBox[{
                  RowBox[{"cyrevgp", "[", 
                   RowBox[{"24", "-", "ldd"}], "]"}], "/.", "qrt22"}], ",", 
                 RowBox[{
                  RowBox[{"revngp", "[", 
                   RowBox[{"24", "-", "ldd"}], "]"}], "/.", "qrt22"}], ",", 
                 RowBox[{
                  RowBox[{"GB", "[", 
                   RowBox[{"24", "-", "ldd"}], "]"}], "/.", "qrt22"}], ",", 
                 RowBox[{
                  RowBox[{"GBR", "[", 
                   RowBox[{"24", "-", "ldd"}], "]"}], "/.", "qrt22"}], ",", 
                 "0", ",", 
                 RowBox[{
                  RowBox[{"cyrevp", "[", 
                   RowBox[{"24", "-", "ldd"}], "]"}], "/.", "qrt22"}], ",", 
                 RowBox[{
                  RowBox[{"revnp", "[", 
                   RowBox[{"24", "-", "ldd"}], "]"}], "/.", "qrt22"}], ",", 
                 "0", ",", "0", ",", 
                 RowBox[{
                  RowBox[{"BC", "[", 
                   RowBox[{"24", "-", "ldd"}], "]"}], "/.", "qrt22"}], ",", 
                 RowBox[{
                  RowBox[{"Gr", "[", 
                   RowBox[{"24", "-", "ldd"}], "]"}], "/.", "qrt22"}], ",", 
                 RowBox[{
                  RowBox[{"GrR", "[", 
                   RowBox[{"24", "-", "ldd"}], "]"}], "/.", "qrt22"}], ",", 
                 RowBox[{
                  RowBox[{"McNp", "[", 
                   RowBox[{"24", "-", "ldd"}], "]"}], "/.", "qrt22"}], ",", 
                 RowBox[{
                  RowBox[{"MnNp", "[", 
                   RowBox[{"24", "-", "ldd"}], "]"}], "/.", "qrt22"}], ",", 
                 RowBox[{
                  RowBox[{"Gc", "[", 
                   RowBox[{"24", "-", "ldd"}], "]"}], "/.", "qrt22"}], ",", 
                 RowBox[{
                  RowBox[{"GcR", "[", 
                   RowBox[{"24", "-", "ldd"}], "]"}], "/.", "qrt22"}], ",", 
                 RowBox[{
                  RowBox[{"MnPh", "[", 
                   RowBox[{"24", "-", "ldd"}], "]"}], "/.", "qrt22"}], ",", 
                 RowBox[{
                  RowBox[{"McPh", "[", 
                   RowBox[{"24", "-", "ldd"}], "]"}], "/.", "qrt22"}]}], 
                "}"}], "]"}]}], ";", "\[IndentingNewLine]", 
             "\[IndentingNewLine]", 
             RowBox[{"If", "[", 
              RowBox[{
               RowBox[{"iternum", ">", "99"}], ",", 
               RowBox[{"Break", "[", "]"}]}], "]"}], ";"}]}], 
           "\[IndentingNewLine]", "\[IndentingNewLine]", 
           "\[IndentingNewLine]", "]"}], ";", "\[IndentingNewLine]", 
          "\[IndentingNewLine]", 
          RowBox[{"XXo", "=", 
           RowBox[{"Table", "[", 
            RowBox[{
             RowBox[{
              RowBox[{"revng", "[", "t", "]"}], "/.", 
              RowBox[{"qrt2", "[", 
               RowBox[{"[", "1", "]"}], "]"}]}], ",", 
             RowBox[{"{", 
              RowBox[{"t", ",", "0", ",", "ldd", ",", "0.01"}], "}"}]}], 
            "]"}]}], ";", "\[IndentingNewLine]", 
          RowBox[{"XXt", "=", 
           RowBox[{"Table", "[", 
            RowBox[{
             RowBox[{
              RowBox[{"revng", "[", "t", "]"}], "/.", 
              RowBox[{"qrt22", "[", 
               RowBox[{"[", "1", "]"}], "]"}]}], ",", 
             RowBox[{"{", 
              RowBox[{"t", ",", "0.01", ",", 
               RowBox[{"24", "-", "ldd"}], ",", "0.01"}], "}"}]}], "]"}]}], 
          ";", "\[IndentingNewLine]", 
          RowBox[{"YYo", "=", 
           RowBox[{"Table", "[", 
            RowBox[{
             RowBox[{
              RowBox[{"revnp", "[", "t", "]"}], "/.", 
              RowBox[{"qrt2", "[", 
               RowBox[{"[", "1", "]"}], "]"}]}], ",", 
             RowBox[{"{", 
              RowBox[{"t", ",", "0", ",", "ldd", ",", "0.01"}], "}"}]}], 
            "]"}]}], ";", "\[IndentingNewLine]", 
          RowBox[{"YYt", "=", 
           RowBox[{"Table", "[", 
            RowBox[{
             RowBox[{
              RowBox[{"revnp", "[", "t", "]"}], "/.", 
              RowBox[{"qrt22", "[", 
               RowBox[{"[", "1", "]"}], "]"}]}], ",", 
             RowBox[{"{", 
              RowBox[{"t", ",", "0.01", ",", 
               RowBox[{"24", "-", "ldd"}], ",", "0.01"}], "}"}]}], "]"}]}], 
          ";", "\[IndentingNewLine]", 
          RowBox[{"XX", "=", 
           RowBox[{"Join", "[", 
            RowBox[{"XXo", ",", "XXt"}], "]"}]}], ";", "\[IndentingNewLine]", 
          RowBox[{"YY", "=", 
           RowBox[{"Join", "[", 
            RowBox[{"YYo", ",", "YYt"}], "]"}]}], ";", "\[IndentingNewLine]", 
          "\[IndentingNewLine]", 
          RowBox[{"bmal", "=", "XX"}], ";", "\[IndentingNewLine]", 
          "\[IndentingNewLine]", 
          RowBox[{"gbb", "=", "YY"}], ";", "\[IndentingNewLine]", 
          "\[IndentingNewLine]", 
          RowBox[{"max1", "=", 
           RowBox[{"bmal", "[", 
            RowBox[{"[", 
             RowBox[{
              RowBox[{
               RowBox[{"Position", "[", 
                RowBox[{"bmal", ",", 
                 RowBox[{"Max", "[", "bmal", "]"}]}], "]"}], "[", 
               RowBox[{"[", "1", "]"}], "]"}], "[", 
              RowBox[{"[", "1", "]"}], "]"}], "]"}], "]"}]}], ";", 
          "\[IndentingNewLine]", 
          RowBox[{"min1", "=", 
           RowBox[{"bmal", "[", 
            RowBox[{"[", 
             RowBox[{
              RowBox[{
               RowBox[{"Position", "[", 
                RowBox[{"bmal", ",", 
                 RowBox[{"Min", "[", "bmal", "]"}]}], "]"}], "[", 
               RowBox[{"[", "1", "]"}], "]"}], "[", 
              RowBox[{"[", "1", "]"}], "]"}], "]"}], "]"}]}], ";", 
          "\[IndentingNewLine]", 
          RowBox[{"max2", "=", 
           RowBox[{"gbb", "[", 
            RowBox[{"[", 
             RowBox[{
              RowBox[{
               RowBox[{"Position", "[", 
                RowBox[{"gbb", ",", 
                 RowBox[{"Max", "[", "gbb", "]"}]}], "]"}], "[", 
               RowBox[{"[", "1", "]"}], "]"}], "[", 
              RowBox[{"[", "1", "]"}], "]"}], "]"}], "]"}]}], ";", 
          "\[IndentingNewLine]", 
          RowBox[{"min2", "=", 
           RowBox[{"gbb", "[", 
            RowBox[{"[", 
             RowBox[{
              RowBox[{
               RowBox[{"Position", "[", 
                RowBox[{"gbb", ",", 
                 RowBox[{"Min", "[", "gbb", "]"}]}], "]"}], "[", 
               RowBox[{"[", "1", "]"}], "]"}], "[", 
              RowBox[{"[", "1", "]"}], "]"}], "]"}], "]"}]}], ";", 
          "\[IndentingNewLine]", 
          RowBox[{"center1", "=", 
           RowBox[{
            RowBox[{"N", "[", 
             RowBox[{
              RowBox[{"(", 
               RowBox[{"max1", "+", "min1"}], ")"}], "/", "2"}], "]"}], "/", 
            "max1"}]}], ";", "\[IndentingNewLine]", 
          RowBox[{"center2", "=", 
           RowBox[{
            RowBox[{"N", "[", 
             RowBox[{
              RowBox[{"(", 
               RowBox[{"max2", "+", "min2"}], ")"}], "/", "2"}], "]"}], "/", 
            "max2"}]}], ";", "\[IndentingNewLine]", "\[IndentingNewLine]", 
          RowBox[{"polar", "=", 
           RowBox[{"ToPolarCoordinates", "[", 
            RowBox[{"Table", "[", 
             RowBox[{
              RowBox[{"{", 
               RowBox[{
                RowBox[{
                 RowBox[{
                  RowBox[{"bmal", "[", 
                   RowBox[{"[", 
                    RowBox[{"i", "+", "1"}], "]"}], "]"}], "/", 
                  RowBox[{"Max", "[", "bmal", "]"}]}], "-", "center1"}], ",", 
                RowBox[{
                 RowBox[{
                  RowBox[{"gbb", "[", 
                   RowBox[{"[", 
                    RowBox[{"i", "+", "1"}], "]"}], "]"}], "/", 
                  RowBox[{"Max", "[", "gbb", "]"}]}], "-", "center2"}]}], 
               "}"}], ",", 
              RowBox[{"{", 
               RowBox[{"i", ",", "0", ",", "2400"}], "}"}]}], "]"}], "]"}]}], 
          ";", "\[IndentingNewLine]", 
          RowBox[{"angle", "=", 
           RowBox[{"{", "}"}]}], ";", "\[IndentingNewLine]", 
          "\[IndentingNewLine]", 
          RowBox[{"For", "[", 
           RowBox[{
            RowBox[{"i", "=", "1"}], ",", 
            RowBox[{"i", "<", "2402"}], ",", 
            RowBox[{"i", "++"}], ",", "\[IndentingNewLine]", 
            RowBox[{
             RowBox[{"angle", "=", 
              RowBox[{"Join", "[", 
               RowBox[{"angle", ",", 
                RowBox[{"{", "0", "}"}]}], "]"}]}], ";"}]}], 
           "\[IndentingNewLine]", "]"}], ";", "\[IndentingNewLine]", 
          "\[IndentingNewLine]", 
          RowBox[{"For", "[", 
           RowBox[{
            RowBox[{"i", "=", "1"}], ",", 
            RowBox[{"i", "<", "2402"}], ",", 
            RowBox[{"i", "++"}], ",", "\[IndentingNewLine]", 
            RowBox[{
             RowBox[{"angle", "[", 
              RowBox[{"[", "i", "]"}], "]"}], "=", 
             RowBox[{
              RowBox[{"polar", "[", 
               RowBox[{"[", "i", "]"}], "]"}], "[", 
              RowBox[{"[", "2", "]"}], "]"}]}]}], "\[IndentingNewLine]", 
           "\[IndentingNewLine]", "]"}], ";", "\[IndentingNewLine]", 
          "\[IndentingNewLine]", 
          RowBox[{"angle", "=", 
           RowBox[{"Mod", "[", 
            RowBox[{"angle", ",", 
             RowBox[{"2", "*", "Pi"}]}], "]"}]}], ";", "\[IndentingNewLine]", 
          "\[IndentingNewLine]", 
          RowBox[{"circle", "=", 
           RowBox[{"Sort", "[", 
            RowBox[{"Table", "[", 
             RowBox[{
              RowBox[{"{", 
               RowBox[{
                RowBox[{"angle", "[", 
                 RowBox[{"[", "i", "]"}], "]"}], ",", 
                RowBox[{"interpol", "[", 
                 RowBox[{"[", "i", "]"}], "]"}]}], "}"}], ",", 
              RowBox[{"{", 
               RowBox[{"i", ",", "1", ",", "2401"}], "}"}]}], "]"}], "]"}]}], 
          ";", "\[IndentingNewLine]", "\[IndentingNewLine]", 
          "\[IndentingNewLine]", 
          RowBox[{"If", "[", 
           RowBox[{
            RowBox[{
             RowBox[{
              RowBox[{"2", "*", "Pi"}], "-", 
              RowBox[{"Max", "[", "angle", "]"}]}], "<", 
             RowBox[{"Min", "[", "angle", "]"}]}], ",", "\[IndentingNewLine]", 
            RowBox[{
             RowBox[{"circle", "=", 
              RowBox[{"Join", "[", 
               RowBox[{"circle", ",", 
                RowBox[{"{", 
                 RowBox[{
                  RowBox[{"{", 
                   RowBox[{"0", ",", 
                    RowBox[{
                    RowBox[{"circle", "[", 
                    RowBox[{"[", "2401", "]"}], "]"}], "[", 
                    RowBox[{"[", "2", "]"}], "]"}]}], "}"}], ",", 
                  RowBox[{"{", 
                   RowBox[{
                    RowBox[{"2", "*", "Pi"}], ",", 
                    RowBox[{
                    RowBox[{"circle", "[", 
                    RowBox[{"[", "2401", "]"}], "]"}], "[", 
                    RowBox[{"[", "2", "]"}], "]"}]}], "}"}]}], "}"}]}], 
               "]"}]}], ";"}], "\[IndentingNewLine]", ",", 
            "\[IndentingNewLine]", "\[IndentingNewLine]", 
            RowBox[{
             RowBox[{"circle", "=", 
              RowBox[{"Join", "[", 
               RowBox[{"circle", ",", 
                RowBox[{"{", 
                 RowBox[{
                  RowBox[{"{", 
                   RowBox[{"0", ",", 
                    RowBox[{
                    RowBox[{"circle", "[", 
                    RowBox[{"[", "1", "]"}], "]"}], "[", 
                    RowBox[{"[", "2", "]"}], "]"}]}], "}"}], ",", 
                  RowBox[{"{", 
                   RowBox[{
                    RowBox[{"2", "*", "Pi"}], ",", 
                    RowBox[{
                    RowBox[{"circle", "[", 
                    RowBox[{"[", "1", "]"}], "]"}], "[", 
                    RowBox[{"[", "2", "]"}], "]"}]}], "}"}]}], "}"}]}], 
               "]"}]}], ";"}]}], "\[IndentingNewLine]", "]"}], ";", 
          "\[IndentingNewLine]", "\[IndentingNewLine]", 
          RowBox[{"k", "=", "100"}], ";", "\[IndentingNewLine]", 
          RowBox[{"para1", "=", 
           RowBox[{"Table", "[", 
            RowBox[{
             RowBox[{"a", "[", "i", "]"}], ",", 
             RowBox[{"{", 
              RowBox[{"i", ",", "0", ",", "k"}], "}"}]}], "]"}]}], ";", 
          "\[IndentingNewLine]", 
          RowBox[{"para2", "=", 
           RowBox[{"Table", "[", 
            RowBox[{
             RowBox[{"b", "[", "i", "]"}], ",", 
             RowBox[{"{", 
              RowBox[{"i", ",", "1", ",", "k"}], "}"}]}], "]"}]}], ";", 
          "\[IndentingNewLine]", "\[IndentingNewLine]", 
          RowBox[{"(*", 
           RowBox[{
            RowBox[{"function", "=", 
             RowBox[{"NonlinearModelFit", "[", 
              RowBox[{"circle", ",", 
               RowBox[{
                RowBox[{"a", "[", "0", "]"}], "+", 
                RowBox[{"Sum", "[", 
                 RowBox[{
                  RowBox[{
                   RowBox[{
                    RowBox[{"a", "[", "i", "]"}], "*", 
                    RowBox[{"Sin", "[", 
                    RowBox[{"i", "*", "w", "*", "x"}], "]"}]}], "+", 
                   RowBox[{
                    RowBox[{"b", "[", "i", "]"}], "*", 
                    RowBox[{"Cos", "[", 
                    RowBox[{"i", "*", "w", "*", "x"}], "]"}]}]}], ",", 
                  RowBox[{"{", 
                   RowBox[{"i", ",", "1", ",", "k"}], "}"}]}], "]"}]}], ",", 
               RowBox[{"Join", "[", 
                RowBox[{"para1", ",", "para2", ",", 
                 RowBox[{"{", "w", "}"}]}], "]"}], ",", "x"}], "]"}]}], ";"}],
            "*)"}], "\[IndentingNewLine]", "\[IndentingNewLine]", 
          RowBox[{"function", "=", 
           RowBox[{"Interpolation", "[", "circle", "]"}]}], ";", 
          "\[IndentingNewLine]", "\[IndentingNewLine]", 
          RowBox[{"Init1", "=", "imInit11"}], ";", "\[IndentingNewLine]", 
          RowBox[{"Init2", "=", "imInit22"}], ";", "\[IndentingNewLine]", 
          "\[IndentingNewLine]", 
          RowBox[{"laone", "=", 
           RowBox[{"{", "\[IndentingNewLine]", 
            RowBox[{
             RowBox[{
              RowBox[{
               RowBox[{"GR", "'"}], "[", "t", "]"}], "\[Equal]", 
              RowBox[{
               RowBox[{"bin", "*", 
                RowBox[{"(", 
                 RowBox[{"Sum", "[", 
                  RowBox[{
                   RowBox[{
                    RowBox[{
                    RowBox[{
                    RowBox[{
                    RowBox[{
                    RowBox[{"x", "[", "0", "]"}], "[", "kk", "]"}], "[", "0", 
                    "]"}], "[", "1", "]"}], "[", "1", "]"}], "[", "t", "]"}], 
                   ",", 
                   RowBox[{"{", 
                    RowBox[{"kk", ",", "1", ",", "2"}], "}"}]}], "]"}], ")"}],
                 "*", 
                RowBox[{"(", 
                 RowBox[{"1", "-", 
                  RowBox[{"G", "[", "t", "]"}], "-", 
                  RowBox[{"GR", "[", "t", "]"}]}], ")"}]}], "-", 
               RowBox[{"unbin", "*", 
                RowBox[{"GR", "[", "t", "]"}]}]}]}], ",", 
             "\[IndentingNewLine]", 
             RowBox[{
              RowBox[{
               RowBox[{"G", "'"}], "[", "t", "]"}], "\[Equal]", 
              RowBox[{
               RowBox[{"bin", "*", 
                RowBox[{
                 RowBox[{
                  RowBox[{
                   RowBox[{
                    RowBox[{
                    RowBox[{"x", "[", "0", "]"}], "[", "0", "]"}], "[", "0", 
                    "]"}], "[", "1", "]"}], "[", "1", "]"}], "[", "t", "]"}], 
                "*", 
                RowBox[{"(", 
                 RowBox[{"1", "-", 
                  RowBox[{"G", "[", "t", "]"}], "-", 
                  RowBox[{"GR", "[", "t", "]"}]}], ")"}]}], "-", 
               RowBox[{"unbin", "*", 
                RowBox[{"G", "[", "t", "]"}]}]}]}], ",", 
             "\[IndentingNewLine]", 
             RowBox[{
              RowBox[{
               RowBox[{"GrR", "'"}], "[", "t", "]"}], "\[Equal]", 
              RowBox[{
               RowBox[{"binr", "*", 
                RowBox[{"(", 
                 RowBox[{"Sum", "[", 
                  RowBox[{
                   RowBox[{
                    RowBox[{
                    RowBox[{
                    RowBox[{
                    RowBox[{
                    RowBox[{"x", "[", "0", "]"}], "[", "kk", "]"}], "[", "0", 
                    "]"}], "[", "1", "]"}], "[", "1", "]"}], "[", "t", "]"}], 
                   ",", 
                   RowBox[{"{", 
                    RowBox[{"kk", ",", "1", ",", "2"}], "}"}]}], "]"}], ")"}],
                 "*", 
                RowBox[{"(", 
                 RowBox[{"1", "-", 
                  RowBox[{"Gr", "[", "t", "]"}], "-", 
                  RowBox[{"GrR", "[", "t", "]"}]}], ")"}]}], "-", 
               RowBox[{"unbinr", "*", 
                RowBox[{"GrR", "[", "t", "]"}]}]}]}], ",", 
             "\[IndentingNewLine]", 
             RowBox[{
              RowBox[{
               RowBox[{"Gr", "'"}], "[", "t", "]"}], "\[Equal]", 
              RowBox[{
               RowBox[{"binr", "*", 
                RowBox[{
                 RowBox[{
                  RowBox[{
                   RowBox[{
                    RowBox[{
                    RowBox[{"x", "[", "0", "]"}], "[", "0", "]"}], "[", "0", 
                    "]"}], "[", "1", "]"}], "[", "1", "]"}], "[", "t", "]"}], 
                "*", 
                RowBox[{"(", 
                 RowBox[{"1", "-", 
                  RowBox[{"Gr", "[", "t", "]"}], "-", 
                  RowBox[{"GrR", "[", "t", "]"}]}], ")"}]}], "-", 
               RowBox[{"unbinr", "*", 
                RowBox[{"Gr", "[", "t", "]"}]}]}]}], ",", 
             "\[IndentingNewLine]", 
             RowBox[{
              RowBox[{
               RowBox[{"GcR", "'"}], "[", "t", "]"}], "\[Equal]", 
              RowBox[{
               RowBox[{"binc", "*", 
                RowBox[{"(", 
                 RowBox[{"Sum", "[", 
                  RowBox[{
                   RowBox[{
                    RowBox[{
                    RowBox[{
                    RowBox[{
                    RowBox[{
                    RowBox[{"x", "[", "0", "]"}], "[", "kk", "]"}], "[", "0", 
                    "]"}], "[", "1", "]"}], "[", "1", "]"}], "[", "t", "]"}], 
                   ",", 
                   RowBox[{"{", 
                    RowBox[{"kk", ",", "1", ",", "2"}], "}"}]}], "]"}], ")"}],
                 "*", 
                RowBox[{"(", 
                 RowBox[{"1", "-", 
                  RowBox[{"Gc", "[", "t", "]"}], "-", 
                  RowBox[{"GcR", "[", "t", "]"}]}], ")"}]}], "-", 
               RowBox[{"unbinc", "*", 
                RowBox[{"GcR", "[", "t", "]"}]}]}]}], ",", 
             "\[IndentingNewLine]", 
             RowBox[{
              RowBox[{
               RowBox[{"Gc", "'"}], "[", "t", "]"}], "\[Equal]", 
              RowBox[{
               RowBox[{"binc", "*", 
                RowBox[{
                 RowBox[{
                  RowBox[{
                   RowBox[{
                    RowBox[{
                    RowBox[{"x", "[", "0", "]"}], "[", "0", "]"}], "[", "0", 
                    "]"}], "[", "1", "]"}], "[", "1", "]"}], "[", "t", "]"}], 
                "*", 
                RowBox[{"(", 
                 RowBox[{"1", "-", 
                  RowBox[{"Gc", "[", "t", "]"}], "-", 
                  RowBox[{"GcR", "[", "t", "]"}]}], ")"}]}], "-", 
               RowBox[{"unbinc", "*", 
                RowBox[{"Gc", "[", "t", "]"}]}]}]}], ",", 
             "\[IndentingNewLine]", "\[IndentingNewLine]", 
             RowBox[{
              RowBox[{
               RowBox[{"GBR", "'"}], "[", "t", "]"}], "\[Equal]", 
              RowBox[{
               RowBox[{"binrev", "*", 
                RowBox[{"(", 
                 RowBox[{
                  RowBox[{"revn", "[", "t", "]"}], "+", 
                  RowBox[{"revng", "[", "t", "]"}], "+", 
                  RowBox[{"revngp", "[", "t", "]"}], "+", 
                  RowBox[{"revnp", "[", "t", "]"}]}], ")"}], "*", 
                RowBox[{"GB", "[", "t", "]"}]}], "-", 
               RowBox[{"unbinrev", "*", 
                RowBox[{"GBR", "[", "t", "]"}]}]}]}], ",", 
             "\[IndentingNewLine]", 
             RowBox[{
              RowBox[{
               RowBox[{"GB", "'"}], "[", "t", "]"}], "\[Equal]", 
              RowBox[{
               RowBox[{
                RowBox[{"-", "binrev"}], "*", 
                RowBox[{"(", 
                 RowBox[{
                  RowBox[{"revn", "[", "t", "]"}], "+", 
                  RowBox[{"revng", "[", "t", "]"}], "+", 
                  RowBox[{"revngp", "[", "t", "]"}], "+", 
                  RowBox[{"revnp", "[", "t", "]"}]}], ")"}], "*", 
                RowBox[{"GB", "[", "t", "]"}]}], "+", 
               RowBox[{"unbinrev", "*", 
                RowBox[{"GBR", "[", "t", "]"}]}]}]}], ",", 
             "\[IndentingNewLine]", 
             RowBox[{
              RowBox[{
               RowBox[{"GBRb", "'"}], "[", "t", "]"}], "\[Equal]", 
              RowBox[{
               RowBox[{"binrevb", "*", 
                RowBox[{"(", 
                 RowBox[{
                  RowBox[{"revn", "[", "t", "]"}], "+", 
                  RowBox[{"revng", "[", "t", "]"}], "+", 
                  RowBox[{"revngp", "[", "t", "]"}], "+", 
                  RowBox[{"revnp", "[", "t", "]"}]}], ")"}], "*", 
                RowBox[{"GBb", "[", "t", "]"}]}], "-", 
               RowBox[{"unbinrevb", "*", 
                RowBox[{"GBRb", "[", "t", "]"}]}]}]}], ",", 
             "\[IndentingNewLine]", 
             RowBox[{
              RowBox[{
               RowBox[{"GBb", "'"}], "[", "t", "]"}], "\[Equal]", 
              RowBox[{
               RowBox[{
                RowBox[{"-", "binrevb"}], "*", 
                RowBox[{"(", 
                 RowBox[{
                  RowBox[{"revn", "[", "t", "]"}], "+", 
                  RowBox[{"revng", "[", "t", "]"}], "+", 
                  RowBox[{"revngp", "[", "t", "]"}], "+", 
                  RowBox[{"revnp", "[", "t", "]"}]}], ")"}], "*", 
                RowBox[{"GBb", "[", "t", "]"}]}], "+", 
               RowBox[{"unbinrevb", "*", 
                RowBox[{"GBRb", "[", "t", "]"}]}]}]}], ",", 
             "\[IndentingNewLine]", "\[IndentingNewLine]", 
             RowBox[{
              RowBox[{
               RowBox[{"MnPo", "'"}], "[", "t", "]"}], "\[Equal]", 
              RowBox[{
               RowBox[{"trPo", "*", 
                RowBox[{"G", "[", "t", "]"}]}], "-", 
               RowBox[{"tmc", "*", 
                RowBox[{"MnPo", "[", "t", "]"}]}], "-", 
               RowBox[{"umPo", "*", 
                RowBox[{"MnPo", "[", "t", "]"}]}], "+", 
               RowBox[{"lono", "*", "19.9", "*", "lta", "*", "trPo", "*", 
                RowBox[{"function", "[", 
                 RowBox[{"Mod", "[", 
                  RowBox[{
                   RowBox[{"ArcTan", "[", 
                    RowBox[{
                    RowBox[{
                    RowBox[{
                    RowBox[{"revng", "[", "t", "]"}], "/", 
                    RowBox[{"Max", "[", "bmal", "]"}]}], "-", "center1"}], 
                    ",", 
                    RowBox[{
                    RowBox[{
                    RowBox[{"revnp", "[", "t", "]"}], "/", 
                    RowBox[{"Max", "[", "gbb", "]"}]}], "-", "center2"}]}], 
                    "]"}], ",", 
                   RowBox[{"2", "*", "Pi"}]}], "]"}], "]"}], "*", 
                RowBox[{"adap", "[", "t", "]"}]}]}]}], ",", 
             "\[IndentingNewLine]", 
             RowBox[{
              RowBox[{
               RowBox[{"McPo", "'"}], "[", "t", "]"}], "\[Equal]", 
              RowBox[{
               RowBox[{"tmc", "*", 
                RowBox[{"MnPo", "[", "t", "]"}]}], "-", 
               RowBox[{"umPo", "*", 
                RowBox[{"McPo", "[", "t", "]"}]}]}]}], ",", 
             "\[IndentingNewLine]", 
             RowBox[{
              RowBox[{
               RowBox[{"MnPt", "'"}], "[", "t", "]"}], "\[Equal]", 
              RowBox[{
               RowBox[{"trPt", "*", 
                RowBox[{"G", "[", "t", "]"}]}], "-", 
               RowBox[{"tmc", "*", 
                RowBox[{"MnPt", "[", "t", "]"}]}], "-", 
               RowBox[{"umPt", "*", 
                RowBox[{"MnPt", "[", "t", "]"}]}], "+", 
               RowBox[{"lont", "*", "19.9", "*", "lta", "*", "trPt", "*", 
                RowBox[{"function", "[", 
                 RowBox[{"Mod", "[", 
                  RowBox[{
                   RowBox[{"ArcTan", "[", 
                    RowBox[{
                    RowBox[{
                    RowBox[{
                    RowBox[{"revng", "[", "t", "]"}], "/", 
                    RowBox[{"Max", "[", "bmal", "]"}]}], "-", "center1"}], 
                    ",", 
                    RowBox[{
                    RowBox[{
                    RowBox[{"revnp", "[", "t", "]"}], "/", 
                    RowBox[{"Max", "[", "gbb", "]"}]}], "-", "center2"}]}], 
                    "]"}], ",", 
                   RowBox[{"2", "*", "Pi"}]}], "]"}], "]"}], "*", 
                RowBox[{"adap", "[", "t", "]"}]}]}]}], ",", 
             "\[IndentingNewLine]", 
             RowBox[{
              RowBox[{
               RowBox[{"McPt", "'"}], "[", "t", "]"}], "\[Equal]", 
              RowBox[{
               RowBox[{"tmc", "*", 
                RowBox[{"MnPt", "[", "t", "]"}]}], "-", 
               RowBox[{"umPt", "*", 
                RowBox[{"McPt", "[", "t", "]"}]}]}]}], ",", 
             "\[IndentingNewLine]", 
             RowBox[{
              RowBox[{
               RowBox[{"MnPh", "'"}], "[", "t", "]"}], "\[Equal]", 
              RowBox[{
               RowBox[{"trPh", "*", 
                RowBox[{"G", "[", "t", "]"}]}], "-", 
               RowBox[{"tmc", "*", 
                RowBox[{"MnPh", "[", "t", "]"}]}], "-", 
               RowBox[{"umPo", "*", 
                RowBox[{"MnPh", "[", "t", "]"}]}]}]}], ",", 
             "\[IndentingNewLine]", 
             RowBox[{
              RowBox[{
               RowBox[{"McPh", "'"}], "[", "t", "]"}], "\[Equal]", 
              RowBox[{
               RowBox[{"tmc", "*", 
                RowBox[{"MnPh", "[", "t", "]"}]}], "-", 
               RowBox[{"umPo", "*", 
                RowBox[{"McPh", "[", "t", "]"}]}]}]}], ",", 
             "\[IndentingNewLine]", 
             RowBox[{
              RowBox[{
               RowBox[{"MnRt", "'"}], "[", "t", "]"}], "\[Equal]", 
              RowBox[{
               RowBox[{"trRt", "*", 
                RowBox[{"Gc", "[", "t", "]"}]}], "-", 
               RowBox[{"tmc", "*", 
                RowBox[{"MnRt", "[", "t", "]"}]}], "-", 
               RowBox[{"umRt", "*", 
                RowBox[{"MnRt", "[", "t", "]"}]}]}]}], ",", 
             RowBox[{
              RowBox[{
               RowBox[{"McRt", "'"}], "[", "t", "]"}], "\[Equal]", 
              RowBox[{
               RowBox[{"tmc", "*", 
                RowBox[{"MnRt", "[", "t", "]"}]}], "-", 
               RowBox[{"umRt", "*", 
                RowBox[{"McRt", "[", "t", "]"}]}]}]}], ",", 
             "\[IndentingNewLine]", 
             RowBox[{
              RowBox[{
               RowBox[{"MnRev", "'"}], "[", "t", "]"}], "\[Equal]", 
              RowBox[{
               RowBox[{"trRev", "*", 
                RowBox[{
                 RowBox[{
                  RowBox[{
                   RowBox[{
                    RowBox[{
                    RowBox[{"x", "[", "0", "]"}], "[", "0", "]"}], "[", "0", 
                    "]"}], "[", "1", "]"}], "[", "1", "]"}], "[", "t", "]"}], 
                "*", 
                RowBox[{"Gr", "[", "t", "]"}]}], "-", 
               RowBox[{"tmcrev", "*", 
                RowBox[{"MnRev", "[", "t", "]"}]}], "-", 
               RowBox[{"umRev", "*", 
                RowBox[{"MnRev", "[", "t", "]"}]}]}]}], ",", 
             "\[IndentingNewLine]", 
             RowBox[{
              RowBox[{
               RowBox[{"McRev", "'"}], "[", "t", "]"}], "\[Equal]", 
              RowBox[{
               RowBox[{"tmcrev", "*", 
                RowBox[{"MnRev", "[", "t", "]"}]}], "-", 
               RowBox[{"umRev", "*", 
                RowBox[{"McRev", "[", "t", "]"}]}]}]}], ",", 
             "\[IndentingNewLine]", 
             RowBox[{
              RowBox[{
               RowBox[{"MnRo", "'"}], "[", "t", "]"}], "\[Equal]", 
              RowBox[{
               RowBox[{"trRo", "*", 
                RowBox[{"G", "[", "t", "]"}], "*", 
                RowBox[{"GB", "[", "t", "]"}]}], "-", 
               RowBox[{"tmc", "*", 
                RowBox[{"MnRo", "[", "t", "]"}]}], "-", 
               RowBox[{"umRo", "*", 
                RowBox[{"MnRo", "[", "t", "]"}]}]}]}], ",", 
             "\[IndentingNewLine]", 
             RowBox[{
              RowBox[{
               RowBox[{"McRo", "'"}], "[", "t", "]"}], "\[Equal]", 
              RowBox[{
               RowBox[{"tmc", "*", 
                RowBox[{"MnRo", "[", "t", "]"}]}], "-", 
               RowBox[{"umRo", "*", 
                RowBox[{"McRo", "[", "t", "]"}]}]}]}], ",", 
             "\[IndentingNewLine]", 
             RowBox[{
              RowBox[{
               RowBox[{"MnB", "'"}], "[", "t", "]"}], "\[Equal]", 
              RowBox[{
               RowBox[{"trB", "*", 
                RowBox[{"GBb", "[", "t", "]"}]}], "-", 
               RowBox[{"tmc", "*", 
                RowBox[{"MnB", "[", "t", "]"}]}], "-", 
               RowBox[{"umB", "*", 
                RowBox[{"MnB", "[", "t", "]"}]}]}]}], ",", 
             "\[IndentingNewLine]", 
             RowBox[{
              RowBox[{
               RowBox[{"McB", "'"}], "[", "t", "]"}], "\[Equal]", 
              RowBox[{
               RowBox[{"tmc", "*", 
                RowBox[{"MnB", "[", "t", "]"}]}], "-", 
               RowBox[{"umB", "*", 
                RowBox[{"McB", "[", "t", "]"}]}]}]}], ",", 
             "\[IndentingNewLine]", 
             RowBox[{
              RowBox[{
               RowBox[{"MnNp", "'"}], "[", "t", "]"}], "\[Equal]", 
              RowBox[{
               RowBox[{"trNp", "*", 
                RowBox[{"GB", "[", "t", "]"}]}], "-", 
               RowBox[{"tmc", "*", 
                RowBox[{"MnNp", "[", "t", "]"}]}], "-", 
               RowBox[{"umNp", "*", 
                RowBox[{"MnNp", "[", "t", "]"}]}]}]}], ",", 
             "\[IndentingNewLine]", 
             RowBox[{
              RowBox[{
               RowBox[{"McNp", "'"}], "[", "t", "]"}], "\[Equal]", 
              RowBox[{
               RowBox[{"tmc", "*", 
                RowBox[{"MnNp", "[", "t", "]"}]}], "-", 
               RowBox[{"umNp", "*", 
                RowBox[{"McNp", "[", "t", "]"}]}]}]}], ",", 
             "\[IndentingNewLine]", "\[IndentingNewLine]", 
             RowBox[{
              RowBox[{
               RowBox[{"B", "'"}], "[", "t", "]"}], "\[Equal]", 
              RowBox[{
               RowBox[{"tlb", "*", 
                RowBox[{"McB", "[", "t", "]"}]}], "-", 
               RowBox[{"cbin", "*", 
                RowBox[{"B", "[", "t", "]"}], "*", 
                RowBox[{"Cl", "[", "t", "]"}]}], "+", 
               RowBox[{"uncbin", "*", 
                RowBox[{"BC", "[", "t", "]"}]}], "-", 
               RowBox[{"ub", "*", 
                RowBox[{"B", "[", "t", "]"}]}]}]}], ",", 
             "\[IndentingNewLine]", 
             RowBox[{
              RowBox[{
               RowBox[{"Cl", "'"}], "[", "t", "]"}], "\[Equal]", 
              RowBox[{
               RowBox[{"tlnp", "*", 
                RowBox[{"McNp", "[", "t", "]"}]}], "+", "tlc", "-", 
               RowBox[{"cbin", "*", 
                RowBox[{"B", "[", "t", "]"}], "*", 
                RowBox[{"Cl", "[", "t", "]"}]}], "+", 
               RowBox[{"uncbin", "*", 
                RowBox[{"BC", "[", "t", "]"}]}], "-", 
               RowBox[{"uc", "*", 
                RowBox[{"Cl", "[", "t", "]"}]}]}]}], ",", 
             "\[IndentingNewLine]", 
             RowBox[{
              RowBox[{
               RowBox[{"BC", "'"}], "[", "t", "]"}], "\[Equal]", 
              RowBox[{
               RowBox[{"cbin", "*", 
                RowBox[{"B", "[", "t", "]"}], "*", 
                RowBox[{"Cl", "[", "t", "]"}]}], "-", 
               RowBox[{"uncbin", "*", 
                RowBox[{"BC", "[", "t", "]"}]}], "-", 
               RowBox[{"phos", "*", 
                RowBox[{"BC", "[", "t", "]"}]}], "-", 
               RowBox[{"ubc", "*", 
                RowBox[{"BC", "[", "t", "]"}]}]}]}], ",", 
             RowBox[{
              RowBox[{
               RowBox[{"cyrev", "'"}], "[", "t", "]"}], "\[Equal]", 
              RowBox[{
               RowBox[{"tlrev", "*", 
                RowBox[{"McRev", "[", "t", "]"}]}], "-", 
               RowBox[{
                RowBox[{"(", 
                 RowBox[{"nlrev", "+", "urev"}], ")"}], "*", 
                RowBox[{"cyrev", "[", "t", "]"}]}], "-", 
               RowBox[{"ag", "*", 
                RowBox[{"cyrev", "[", "t", "]"}], "*", 
                RowBox[{"(", 
                 RowBox[{
                  RowBox[{
                   RowBox[{
                    RowBox[{
                    RowBox[{
                    RowBox[{"x", "[", "0", "]"}], "[", "0", "]"}], "[", "2", 
                    "]"}], "[", "0", "]"}], "[", "0", "]"}], "[", "t", "]"}], 
                 ")"}]}], "+", 
               RowBox[{"nerev", "*", 
                RowBox[{"revn", "[", "t", "]"}]}], "+", 
               RowBox[{"dg", "*", 
                RowBox[{"cyrevg", "[", "t", "]"}]}]}]}], ",", 
             RowBox[{
              RowBox[{
               RowBox[{"revn", "'"}], "[", "t", "]"}], "\[Equal]", 
              RowBox[{
               RowBox[{
                RowBox[{"-", 
                 RowBox[{"(", 
                  RowBox[{"nerev", "+", "urev"}], ")"}]}], "*", 
                RowBox[{"revn", "[", "t", "]"}]}], "-", 
               RowBox[{"ag", "*", "Nf", "*", 
                RowBox[{"revn", "[", "t", "]"}], "*", 
                RowBox[{"(", 
                 RowBox[{
                  RowBox[{
                   RowBox[{
                    RowBox[{
                    RowBox[{
                    RowBox[{"x", "[", "0", "]"}], "[", "0", "]"}], "[", "2", 
                    "]"}], "[", "1", "]"}], "[", "0", "]"}], "[", "t", "]"}], 
                 ")"}]}], "+", 
               RowBox[{"nlrev", "*", 
                RowBox[{"cyrev", "[", "t", "]"}]}], "+", 
               RowBox[{"dg", "*", 
                RowBox[{"(", 
                 RowBox[{"revng", "[", "t", "]"}], ")"}]}]}]}], ",", 
             RowBox[{
              RowBox[{
               RowBox[{"cyrevg", "'"}], "[", "t", "]"}], "\[Equal]", 
              RowBox[{
               RowBox[{"ag", "*", 
                RowBox[{"cyrev", "[", "t", "]"}], "*", 
                RowBox[{
                 RowBox[{
                  RowBox[{
                   RowBox[{
                    RowBox[{
                    RowBox[{"x", "[", "0", "]"}], "[", "0", "]"}], "[", "2", 
                    "]"}], "[", "0", "]"}], "[", "0", "]"}], "[", "t", 
                 "]"}]}], "-", 
               RowBox[{
                RowBox[{"(", 
                 RowBox[{"dg", "+", 
                  RowBox[{"gto", "[", "t", "]"}], "+", "urev", "+", "nlrev"}],
                  ")"}], "*", 
                RowBox[{"cyrevg", "[", "t", "]"}]}], "+", 
               RowBox[{"nerev", "*", 
                RowBox[{"revng", "[", "t", "]"}]}]}]}], ",", 
             RowBox[{
              RowBox[{
               RowBox[{"revng", "'"}], "[", "t", "]"}], "\[Equal]", 
              RowBox[{
               RowBox[{"ag", "*", "Nf", "*", 
                RowBox[{"revn", "[", "t", "]"}], "*", 
                RowBox[{
                 RowBox[{
                  RowBox[{
                   RowBox[{
                    RowBox[{
                    RowBox[{"x", "[", "0", "]"}], "[", "0", "]"}], "[", "2", 
                    "]"}], "[", "1", "]"}], "[", "0", "]"}], "[", "t", 
                 "]"}]}], "-", 
               RowBox[{
                RowBox[{"(", 
                 RowBox[{"dg", "+", 
                  RowBox[{"gto", "[", "t", "]"}], "+", "urev", "+", "nerev"}],
                  ")"}], "*", 
                RowBox[{"revng", "[", "t", "]"}]}], "+", 
               RowBox[{"nlrev", "*", 
                RowBox[{"cyrevg", "[", "t", "]"}]}]}]}], ",", 
             "\[IndentingNewLine]", 
             RowBox[{
              RowBox[{
               RowBox[{"cyrevgp", "'"}], "[", "t", "]"}], "\[Equal]", 
              RowBox[{
               RowBox[{
                RowBox[{"gto", "[", "t", "]"}], "*", 
                RowBox[{"cyrevg", "[", "t", "]"}]}], "-", 
               RowBox[{
                RowBox[{"(", 
                 RowBox[{"dg", "+", "uprev", "+", "nlrev"}], ")"}], "*", 
                RowBox[{"cyrevgp", "[", "t", "]"}]}], "+", 
               RowBox[{"nerev", "*", 
                RowBox[{"revngp", "[", "t", "]"}]}]}]}], ",", 
             "\[IndentingNewLine]", 
             RowBox[{
              RowBox[{
               RowBox[{"revngp", "'"}], "[", "t", "]"}], "\[Equal]", 
              RowBox[{
               RowBox[{
                RowBox[{"gto", "[", "t", "]"}], "*", 
                RowBox[{"revng", "[", "t", "]"}]}], "-", 
               RowBox[{
                RowBox[{"(", 
                 RowBox[{"dg", "+", "uprev", "+", "nerev"}], ")"}], "*", 
                RowBox[{"revngp", "[", "t", "]"}]}], "+", 
               RowBox[{"nlrev", "*", 
                RowBox[{"cyrevgp", "[", "t", "]"}]}]}]}], ",", 
             "\[IndentingNewLine]", 
             RowBox[{
              RowBox[{
               RowBox[{"cyrevp", "'"}], "[", "t", "]"}], "\[Equal]", 
              RowBox[{
               RowBox[{"dg", "*", 
                RowBox[{"(", 
                 RowBox[{"cyrevgp", "[", "t", "]"}], ")"}]}], "-", 
               RowBox[{
                RowBox[{"(", 
                 RowBox[{"uprev", "+", "nlrev"}], ")"}], "*", 
                RowBox[{"cyrevp", "[", "t", "]"}]}], "+", 
               RowBox[{"nerev", "*", 
                RowBox[{"revnp", "[", "t", "]"}]}]}]}], ",", 
             "\[IndentingNewLine]", 
             RowBox[{
              RowBox[{
               RowBox[{"revnp", "'"}], "[", "t", "]"}], "\[Equal]", 
              RowBox[{
               RowBox[{"dg", "*", 
                RowBox[{"(", 
                 RowBox[{"revngp", "[", "t", "]"}], ")"}]}], "-", 
               RowBox[{
                RowBox[{"(", 
                 RowBox[{"uprev", "+", "nerev"}], ")"}], "*", 
                RowBox[{"revnp", "[", "t", "]"}]}], "+", 
               RowBox[{"nlrev", "*", 
                RowBox[{"cyrevp", "[", "t", "]"}]}]}]}], ",", 
             "\[IndentingNewLine]", "\[IndentingNewLine]", 
             RowBox[{
              RowBox[{
               RowBox[{"gto", "'"}], "[", "t", "]"}], "\[Equal]", 
              RowBox[{
               RowBox[{"trgto", "*", 
                RowBox[{"G", "[", "t", "]"}], "*", 
                RowBox[{"GB", "[", "t", "]"}]}], "-", 
               RowBox[{"ugto", "*", 
                RowBox[{"gto", "[", "t", "]"}]}]}]}], ",", 
             "\[IndentingNewLine]", "\[IndentingNewLine]", 
             RowBox[{
              RowBox[{
               RowBox[{"scInh", "'"}], "[", "t", "]"}], "\[Equal]", " ", 
              RowBox[{
               RowBox[{"-", "ka"}], "*", 
               RowBox[{"scInh", "[", "t", "]"}]}]}], ",", 
             "\[IndentingNewLine]", "\[IndentingNewLine]", 
             RowBox[{
              RowBox[{
               RowBox[{"pInh", "'"}], "[", "t", "]"}], "==", 
              RowBox[{
               RowBox[{"ka", "*", 
                RowBox[{"scInh", "[", "t", "]"}]}], "-", 
               RowBox[{
                RowBox[{"(", 
                 RowBox[{"uinp", "+", "nlpin"}], ")"}], "*", 
                RowBox[{"pInh", "[", "t", "]"}]}], "+", 
               RowBox[{"nepin", "*", 
                RowBox[{"bInh", "[", "t", "]"}]}]}]}], ",", 
             "\[IndentingNewLine]", "\[IndentingNewLine]", 
             RowBox[{
              RowBox[{
               RowBox[{"bInh", "'"}], "[", "t", "]"}], "==", 
              RowBox[{
               RowBox[{
                RowBox[{"-", 
                 RowBox[{"(", 
                  RowBox[{"nlbin", "+", "nepin"}], ")"}]}], "*", 
                RowBox[{"bInh", "[", "t", "]"}]}], "+", 
               RowBox[{"nlpin", "*", 
                RowBox[{"pInh", "[", "t", "]"}]}], "+", 
               RowBox[{"nebin", "*", 
                RowBox[{"Inh", "[", "t", "]"}]}]}]}], ",", 
             "\[IndentingNewLine]", "\[IndentingNewLine]", 
             RowBox[{
              RowBox[{
               RowBox[{"Inh", "'"}], "[", "t", "]"}], "==", 
              RowBox[{
               RowBox[{"nlbin", "*", 
                RowBox[{"bInh", "[", "t", "]"}]}], "-", 
               RowBox[{
                RowBox[{"(", 
                 RowBox[{"nebin", "+", "nlin"}], ")"}], "*", 
                RowBox[{"Inh", "[", "t", "]"}]}], "+", 
               RowBox[{"nein", "*", 
                RowBox[{"nInh", "[", "t", "]"}]}], "+", 
               RowBox[{"(", 
                RowBox[{
                 RowBox[{"-", "inbin"}], "*", 
                 RowBox[{"Inh", "[", "t", "]"}], "*", 
                 RowBox[{"Sum", "[", 
                  RowBox[{
                   RowBox[{
                    RowBox[{
                    RowBox[{
                    RowBox[{
                    RowBox[{
                    RowBox[{"x", "[", "jj", "]"}], "[", "kk", "]"}], "[", 
                    "ll", "]"}], "[", "0", "]"}], "[", "0", "]"}], "[", "t", 
                    "]"}], ",", 
                   RowBox[{"{", 
                    RowBox[{"jj", ",", "0", ",", "6"}], "}"}], ",", 
                   RowBox[{"{", 
                    RowBox[{"kk", ",", "0", ",", "2"}], "}"}], ",", 
                   RowBox[{"{", 
                    RowBox[{"ll", ",", "1", ",", "3", ",", "2"}], "}"}]}], 
                  "]"}]}], ")"}], "+", 
               RowBox[{"inubin", "*", 
                RowBox[{"Sum", "[", 
                 RowBox[{
                  RowBox[{
                   RowBox[{
                    RowBox[{
                    RowBox[{
                    RowBox[{
                    RowBox[{"x", "[", "jj", "]"}], "[", "kk", "]"}], "[", 
                    "ll", "]"}], "[", "0", "]"}], "[", "0", "]"}], "[", "t", 
                   "]"}], ",", 
                  RowBox[{"{", 
                   RowBox[{"jj", ",", "0", ",", "6"}], "}"}], ",", 
                  RowBox[{"{", 
                   RowBox[{"kk", ",", "0", ",", "2"}], "}"}], ",", 
                  RowBox[{"{", 
                   RowBox[{"ll", ",", "4", ",", "5"}], "}"}]}], "]"}]}]}]}], 
             ",", "\[IndentingNewLine]", "\[IndentingNewLine]", 
             RowBox[{
              RowBox[{
               RowBox[{"nInh", "'"}], "[", "t", "]"}], "==", 
              RowBox[{
               RowBox[{
                RowBox[{"Inh", "[", "t", "]"}], "*", "nlin"}], "-", 
               RowBox[{
                RowBox[{"(", "nein", ")"}], "*", 
                RowBox[{"nInh", "[", "t", "]"}]}], "-", 
               RowBox[{"(", 
                RowBox[{"inbin", "*", "Nf", "*", 
                 RowBox[{"nInh", "[", "t", "]"}], "*", 
                 RowBox[{"Sum", "[", 
                  RowBox[{
                   RowBox[{
                    RowBox[{
                    RowBox[{
                    RowBox[{
                    RowBox[{
                    RowBox[{"x", "[", "jj", "]"}], "[", "kk", "]"}], "[", 
                    "ll", "]"}], "[", "1", "]"}], "[", "nn", "]"}], "[", "t", 
                    "]"}], ",", 
                   RowBox[{"{", 
                    RowBox[{"jj", ",", "0", ",", "6"}], "}"}], ",", 
                   RowBox[{"{", 
                    RowBox[{"kk", ",", "0", ",", "2"}], "}"}], ",", 
                   RowBox[{"{", 
                    RowBox[{"ll", ",", "1", ",", "3", ",", "2"}], "}"}], ",", 
                   RowBox[{"{", 
                    RowBox[{"nn", ",", "0", ",", "1"}], "}"}]}], "]"}]}], 
                ")"}], "+", 
               RowBox[{"inubin", "*", 
                RowBox[{"Sum", "[", 
                 RowBox[{
                  RowBox[{
                   RowBox[{
                    RowBox[{
                    RowBox[{
                    RowBox[{
                    RowBox[{"x", "[", "jj", "]"}], "[", "kk", "]"}], "[", 
                    "ll", "]"}], "[", "1", "]"}], "[", "nn", "]"}], "[", "t", 
                   "]"}], ",", 
                  RowBox[{"{", 
                   RowBox[{"jj", ",", "0", ",", "6"}], "}"}], ",", 
                  RowBox[{"{", 
                   RowBox[{"kk", ",", "0", ",", "2"}], "}"}], ",", 
                  RowBox[{"{", 
                   RowBox[{"ll", ",", "4", ",", "5"}], "}"}], ",", 
                  RowBox[{"{", 
                   RowBox[{"nn", ",", "0", ",", "1"}], "}"}]}], "]"}]}]}]}]}],
             "\[IndentingNewLine]", "\[IndentingNewLine]", "}"}]}], ";", 
          "\[IndentingNewLine]", "\[IndentingNewLine]", 
          RowBox[{"laone1", "=", 
           RowBox[{"{", "\[IndentingNewLine]", 
            RowBox[{
             RowBox[{
              RowBox[{
               RowBox[{"GR", "'"}], "[", "t", "]"}], "\[Equal]", 
              RowBox[{
               RowBox[{"bin", "*", 
                RowBox[{"(", 
                 RowBox[{"Sum", "[", 
                  RowBox[{
                   RowBox[{
                    RowBox[{
                    RowBox[{
                    RowBox[{
                    RowBox[{
                    RowBox[{"x", "[", "0", "]"}], "[", "kk", "]"}], "[", "0", 
                    "]"}], "[", "1", "]"}], "[", "1", "]"}], "[", "t", "]"}], 
                   ",", 
                   RowBox[{"{", 
                    RowBox[{"kk", ",", "1", ",", "2"}], "}"}]}], "]"}], ")"}],
                 "*", 
                RowBox[{"(", 
                 RowBox[{"1", "-", 
                  RowBox[{"G", "[", "t", "]"}], "-", 
                  RowBox[{"GR", "[", "t", "]"}]}], ")"}]}], "-", 
               RowBox[{"unbin", "*", 
                RowBox[{"GR", "[", "t", "]"}]}]}]}], ",", 
             "\[IndentingNewLine]", 
             RowBox[{
              RowBox[{
               RowBox[{"G", "'"}], "[", "t", "]"}], "\[Equal]", 
              RowBox[{
               RowBox[{"bin", "*", 
                RowBox[{
                 RowBox[{
                  RowBox[{
                   RowBox[{
                    RowBox[{
                    RowBox[{"x", "[", "0", "]"}], "[", "0", "]"}], "[", "0", 
                    "]"}], "[", "1", "]"}], "[", "1", "]"}], "[", "t", "]"}], 
                "*", 
                RowBox[{"(", 
                 RowBox[{"1", "-", 
                  RowBox[{"G", "[", "t", "]"}], "-", 
                  RowBox[{"GR", "[", "t", "]"}]}], ")"}]}], "-", 
               RowBox[{"unbin", "*", 
                RowBox[{"G", "[", "t", "]"}]}]}]}], ",", 
             "\[IndentingNewLine]", 
             RowBox[{
              RowBox[{
               RowBox[{"GrR", "'"}], "[", "t", "]"}], "\[Equal]", 
              RowBox[{
               RowBox[{"binr", "*", 
                RowBox[{"(", 
                 RowBox[{"Sum", "[", 
                  RowBox[{
                   RowBox[{
                    RowBox[{
                    RowBox[{
                    RowBox[{
                    RowBox[{
                    RowBox[{"x", "[", "0", "]"}], "[", "kk", "]"}], "[", "0", 
                    "]"}], "[", "1", "]"}], "[", "1", "]"}], "[", "t", "]"}], 
                   ",", 
                   RowBox[{"{", 
                    RowBox[{"kk", ",", "1", ",", "2"}], "}"}]}], "]"}], ")"}],
                 "*", 
                RowBox[{"(", 
                 RowBox[{"1", "-", 
                  RowBox[{"Gr", "[", "t", "]"}], "-", 
                  RowBox[{"GrR", "[", "t", "]"}]}], ")"}]}], "-", 
               RowBox[{"unbinr", "*", 
                RowBox[{"GrR", "[", "t", "]"}]}]}]}], ",", 
             "\[IndentingNewLine]", 
             RowBox[{
              RowBox[{
               RowBox[{"Gr", "'"}], "[", "t", "]"}], "\[Equal]", 
              RowBox[{
               RowBox[{"binr", "*", 
                RowBox[{
                 RowBox[{
                  RowBox[{
                   RowBox[{
                    RowBox[{
                    RowBox[{"x", "[", "0", "]"}], "[", "0", "]"}], "[", "0", 
                    "]"}], "[", "1", "]"}], "[", "1", "]"}], "[", "t", "]"}], 
                "*", 
                RowBox[{"(", 
                 RowBox[{"1", "-", 
                  RowBox[{"Gr", "[", "t", "]"}], "-", 
                  RowBox[{"GrR", "[", "t", "]"}]}], ")"}]}], "-", 
               RowBox[{"unbinr", "*", 
                RowBox[{"Gr", "[", "t", "]"}]}]}]}], ",", 
             "\[IndentingNewLine]", 
             RowBox[{
              RowBox[{
               RowBox[{"GcR", "'"}], "[", "t", "]"}], "\[Equal]", 
              RowBox[{
               RowBox[{"binc", "*", 
                RowBox[{"(", 
                 RowBox[{"Sum", "[", 
                  RowBox[{
                   RowBox[{
                    RowBox[{
                    RowBox[{
                    RowBox[{
                    RowBox[{
                    RowBox[{"x", "[", "0", "]"}], "[", "kk", "]"}], "[", "0", 
                    "]"}], "[", "1", "]"}], "[", "1", "]"}], "[", "t", "]"}], 
                   ",", 
                   RowBox[{"{", 
                    RowBox[{"kk", ",", "1", ",", "2"}], "}"}]}], "]"}], ")"}],
                 "*", 
                RowBox[{"(", 
                 RowBox[{"1", "-", 
                  RowBox[{"Gc", "[", "t", "]"}], "-", 
                  RowBox[{"GcR", "[", "t", "]"}]}], ")"}]}], "-", 
               RowBox[{"unbinc", "*", 
                RowBox[{"GcR", "[", "t", "]"}]}]}]}], ",", 
             "\[IndentingNewLine]", 
             RowBox[{
              RowBox[{
               RowBox[{"Gc", "'"}], "[", "t", "]"}], "\[Equal]", 
              RowBox[{
               RowBox[{"binc", "*", 
                RowBox[{
                 RowBox[{
                  RowBox[{
                   RowBox[{
                    RowBox[{
                    RowBox[{"x", "[", "0", "]"}], "[", "0", "]"}], "[", "0", 
                    "]"}], "[", "1", "]"}], "[", "1", "]"}], "[", "t", "]"}], 
                "*", 
                RowBox[{"(", 
                 RowBox[{"1", "-", 
                  RowBox[{"Gc", "[", "t", "]"}], "-", 
                  RowBox[{"GcR", "[", "t", "]"}]}], ")"}]}], "-", 
               RowBox[{"unbinc", "*", 
                RowBox[{"Gc", "[", "t", "]"}]}]}]}], ",", 
             "\[IndentingNewLine]", "\[IndentingNewLine]", 
             RowBox[{
              RowBox[{
               RowBox[{"GBR", "'"}], "[", "t", "]"}], "\[Equal]", 
              RowBox[{
               RowBox[{"binrev", "*", 
                RowBox[{"(", 
                 RowBox[{
                  RowBox[{"revn", "[", "t", "]"}], "+", 
                  RowBox[{"revng", "[", "t", "]"}], "+", 
                  RowBox[{"revngp", "[", "t", "]"}], "+", 
                  RowBox[{"revnp", "[", "t", "]"}]}], ")"}], "*", 
                RowBox[{"GB", "[", "t", "]"}]}], "-", 
               RowBox[{"unbinrev", "*", 
                RowBox[{"GBR", "[", "t", "]"}]}]}]}], ",", 
             "\[IndentingNewLine]", 
             RowBox[{
              RowBox[{
               RowBox[{"GB", "'"}], "[", "t", "]"}], "\[Equal]", 
              RowBox[{
               RowBox[{
                RowBox[{"-", "binrev"}], "*", 
                RowBox[{"(", 
                 RowBox[{
                  RowBox[{"revn", "[", "t", "]"}], "+", 
                  RowBox[{"revng", "[", "t", "]"}], "+", 
                  RowBox[{"revngp", "[", "t", "]"}], "+", 
                  RowBox[{"revnp", "[", "t", "]"}]}], ")"}], "*", 
                RowBox[{"GB", "[", "t", "]"}]}], "+", 
               RowBox[{"unbinrev", "*", 
                RowBox[{"GBR", "[", "t", "]"}]}]}]}], ",", 
             "\[IndentingNewLine]", 
             RowBox[{
              RowBox[{
               RowBox[{"GBRb", "'"}], "[", "t", "]"}], "\[Equal]", 
              RowBox[{
               RowBox[{"binrevb", "*", 
                RowBox[{"(", 
                 RowBox[{
                  RowBox[{"revn", "[", "t", "]"}], "+", 
                  RowBox[{"revng", "[", "t", "]"}], "+", 
                  RowBox[{"revngp", "[", "t", "]"}], "+", 
                  RowBox[{"revnp", "[", "t", "]"}]}], ")"}], "*", 
                RowBox[{"GBb", "[", "t", "]"}]}], "-", 
               RowBox[{"unbinrevb", "*", 
                RowBox[{"GBRb", "[", "t", "]"}]}]}]}], ",", 
             "\[IndentingNewLine]", 
             RowBox[{
              RowBox[{
               RowBox[{"GBb", "'"}], "[", "t", "]"}], "\[Equal]", 
              RowBox[{
               RowBox[{
                RowBox[{"-", "binrevb"}], "*", 
                RowBox[{"(", 
                 RowBox[{
                  RowBox[{"revn", "[", "t", "]"}], "+", 
                  RowBox[{"revng", "[", "t", "]"}], "+", 
                  RowBox[{"revngp", "[", "t", "]"}], "+", 
                  RowBox[{"revnp", "[", "t", "]"}]}], ")"}], "*", 
                RowBox[{"GBb", "[", "t", "]"}]}], "+", 
               RowBox[{"unbinrevb", "*", 
                RowBox[{"GBRb", "[", "t", "]"}]}]}]}], ",", 
             "\[IndentingNewLine]", "\[IndentingNewLine]", 
             RowBox[{
              RowBox[{
               RowBox[{"MnPo", "'"}], "[", "t", "]"}], "\[Equal]", 
              RowBox[{
               RowBox[{"trPo", "*", 
                RowBox[{"G", "[", "t", "]"}]}], "-", 
               RowBox[{"tmc", "*", 
                RowBox[{"MnPo", "[", "t", "]"}]}], "-", 
               RowBox[{"umPo", "*", 
                RowBox[{"MnPo", "[", "t", "]"}]}], "+", 
               RowBox[{"lono", "*", "19.9", "*", "lta", "*", "trPo", "*", 
                RowBox[{"function", "[", 
                 RowBox[{"Mod", "[", 
                  RowBox[{
                   RowBox[{
                    RowBox[{"ToPolarCoordinates", "[", 
                    RowBox[{"{", 
                    RowBox[{
                    RowBox[{
                    RowBox[{
                    RowBox[{"revng", "[", "t", "]"}], "/", 
                    RowBox[{"Max", "[", "bmal", "]"}]}], "-", "center1"}], 
                    ",", 
                    RowBox[{
                    RowBox[{
                    RowBox[{"revnp", "[", "t", "]"}], "/", 
                    RowBox[{"Max", "[", "gbb", "]"}]}], "-", "center2"}]}], 
                    "}"}], "]"}], "[", 
                    RowBox[{"[", "2", "]"}], "]"}], ",", 
                   RowBox[{"2", "*", "Pi"}]}], "]"}], "]"}], "*", 
                RowBox[{"adap", "[", 
                 RowBox[{"t", "+", "11.24"}], "]"}]}]}]}], ",", 
             "\[IndentingNewLine]", 
             RowBox[{
              RowBox[{
               RowBox[{"McPo", "'"}], "[", "t", "]"}], "\[Equal]", 
              RowBox[{
               RowBox[{"tmc", "*", 
                RowBox[{"MnPo", "[", "t", "]"}]}], "-", 
               RowBox[{"umPo", "*", 
                RowBox[{"McPo", "[", "t", "]"}]}]}]}], ",", 
             "\[IndentingNewLine]", 
             RowBox[{
              RowBox[{
               RowBox[{"MnPt", "'"}], "[", "t", "]"}], "\[Equal]", 
              RowBox[{
               RowBox[{"trPt", "*", 
                RowBox[{"G", "[", "t", "]"}]}], "-", 
               RowBox[{"tmc", "*", 
                RowBox[{"MnPt", "[", "t", "]"}]}], "-", 
               RowBox[{"umPt", "*", 
                RowBox[{"MnPt", "[", "t", "]"}]}], "+", 
               RowBox[{"lont", "*", "19.9", "*", "lta", "*", "trPt", "*", 
                RowBox[{"function", "[", 
                 RowBox[{"Mod", "[", 
                  RowBox[{
                   RowBox[{
                    RowBox[{"ToPolarCoordinates", "[", 
                    RowBox[{"{", 
                    RowBox[{
                    RowBox[{
                    RowBox[{
                    RowBox[{"revng", "[", "t", "]"}], "/", 
                    RowBox[{"Max", "[", "bmal", "]"}]}], "-", "center1"}], 
                    ",", 
                    RowBox[{
                    RowBox[{
                    RowBox[{"revnp", "[", "t", "]"}], "/", 
                    RowBox[{"Max", "[", "gbb", "]"}]}], "-", "center2"}]}], 
                    "}"}], "]"}], "[", 
                    RowBox[{"[", "2", "]"}], "]"}], ",", 
                   RowBox[{"2", "*", "Pi"}]}], "]"}], "]"}], "*", 
                RowBox[{"adap", "[", 
                 RowBox[{"t", "+", "11.24"}], "]"}]}]}]}], ",", 
             "\[IndentingNewLine]", 
             RowBox[{
              RowBox[{
               RowBox[{"McPt", "'"}], "[", "t", "]"}], "\[Equal]", 
              RowBox[{
               RowBox[{"tmc", "*", 
                RowBox[{"MnPt", "[", "t", "]"}]}], "-", 
               RowBox[{"umPt", "*", 
                RowBox[{"McPt", "[", "t", "]"}]}]}]}], ",", 
             "\[IndentingNewLine]", 
             RowBox[{
              RowBox[{
               RowBox[{"MnPh", "'"}], "[", "t", "]"}], "\[Equal]", 
              RowBox[{
               RowBox[{"trPh", "*", 
                RowBox[{"G", "[", "t", "]"}]}], "-", 
               RowBox[{"tmc", "*", 
                RowBox[{"MnPh", "[", "t", "]"}]}], "-", 
               RowBox[{"umPo", "*", 
                RowBox[{"MnPh", "[", "t", "]"}]}]}]}], ",", 
             "\[IndentingNewLine]", 
             RowBox[{
              RowBox[{
               RowBox[{"McPh", "'"}], "[", "t", "]"}], "\[Equal]", 
              RowBox[{
               RowBox[{"tmc", "*", 
                RowBox[{"MnPh", "[", "t", "]"}]}], "-", 
               RowBox[{"umPo", "*", 
                RowBox[{"McPh", "[", "t", "]"}]}]}]}], ",", 
             "\[IndentingNewLine]", 
             RowBox[{
              RowBox[{
               RowBox[{"MnRt", "'"}], "[", "t", "]"}], "\[Equal]", 
              RowBox[{
               RowBox[{"trRt", "*", 
                RowBox[{"Gc", "[", "t", "]"}]}], "-", 
               RowBox[{"tmc", "*", 
                RowBox[{"MnRt", "[", "t", "]"}]}], "-", 
               RowBox[{"umRt", "*", 
                RowBox[{"MnRt", "[", "t", "]"}]}]}]}], ",", 
             RowBox[{
              RowBox[{
               RowBox[{"McRt", "'"}], "[", "t", "]"}], "\[Equal]", 
              RowBox[{
               RowBox[{"tmc", "*", 
                RowBox[{"MnRt", "[", "t", "]"}]}], "-", 
               RowBox[{"umRt", "*", 
                RowBox[{"McRt", "[", "t", "]"}]}]}]}], ",", 
             "\[IndentingNewLine]", 
             RowBox[{
              RowBox[{
               RowBox[{"MnRev", "'"}], "[", "t", "]"}], "\[Equal]", 
              RowBox[{
               RowBox[{"trRev", "*", 
                RowBox[{
                 RowBox[{
                  RowBox[{
                   RowBox[{
                    RowBox[{
                    RowBox[{"x", "[", "0", "]"}], "[", "0", "]"}], "[", "0", 
                    "]"}], "[", "1", "]"}], "[", "1", "]"}], "[", "t", "]"}], 
                "*", 
                RowBox[{"Gr", "[", "t", "]"}]}], "-", 
               RowBox[{"tmcrev", "*", 
                RowBox[{"MnRev", "[", "t", "]"}]}], "-", 
               RowBox[{"umRev", "*", 
                RowBox[{"MnRev", "[", "t", "]"}]}]}]}], ",", 
             "\[IndentingNewLine]", 
             RowBox[{
              RowBox[{
               RowBox[{"McRev", "'"}], "[", "t", "]"}], "\[Equal]", 
              RowBox[{
               RowBox[{"tmcrev", "*", 
                RowBox[{"MnRev", "[", "t", "]"}]}], "-", 
               RowBox[{"umRev", "*", 
                RowBox[{"McRev", "[", "t", "]"}]}]}]}], ",", 
             "\[IndentingNewLine]", 
             RowBox[{
              RowBox[{
               RowBox[{"MnRo", "'"}], "[", "t", "]"}], "\[Equal]", 
              RowBox[{
               RowBox[{"trRo", "*", 
                RowBox[{"G", "[", "t", "]"}], "*", 
                RowBox[{"GB", "[", "t", "]"}]}], "-", 
               RowBox[{"tmc", "*", 
                RowBox[{"MnRo", "[", "t", "]"}]}], "-", 
               RowBox[{"umRo", "*", 
                RowBox[{"MnRo", "[", "t", "]"}]}]}]}], ",", 
             "\[IndentingNewLine]", 
             RowBox[{
              RowBox[{
               RowBox[{"McRo", "'"}], "[", "t", "]"}], "\[Equal]", 
              RowBox[{
               RowBox[{"tmc", "*", 
                RowBox[{"MnRo", "[", "t", "]"}]}], "-", 
               RowBox[{"umRo", "*", 
                RowBox[{"McRo", "[", "t", "]"}]}]}]}], ",", 
             "\[IndentingNewLine]", 
             RowBox[{
              RowBox[{
               RowBox[{"MnB", "'"}], "[", "t", "]"}], "\[Equal]", 
              RowBox[{
               RowBox[{"trB", "*", 
                RowBox[{"GBb", "[", "t", "]"}]}], "-", 
               RowBox[{"tmc", "*", 
                RowBox[{"MnB", "[", "t", "]"}]}], "-", 
               RowBox[{"umB", "*", 
                RowBox[{"MnB", "[", "t", "]"}]}]}]}], ",", 
             "\[IndentingNewLine]", 
             RowBox[{
              RowBox[{
               RowBox[{"McB", "'"}], "[", "t", "]"}], "\[Equal]",
[truncated: 325,197 more chars]
