# Supplementary material for: Systems approach reveals photosensitivity and PER2 level as determinants of clock‐modulator efficacy
Source: Mol Syst Biol. 2019 Jul 8;15(7):e8838. doi: 10.15252/msb.20198838 (PMC6613017; doi:10.15252/msb.20198838)
Supplement: Supplementary file 8 — Code EV1 [file MSB-15-e8838-s008.zip › MSB-19-8838_CodeEV1/data/exp_prc3hlightpulse.xls]

## Sheet: Sheet1
8.44456	-0.851078
10.4403	0.27856
17.0416	-3.267
18.065	-1.24667
17.9115	-0.957498
20.2143	-0.272874
21.9542	1.03502
19.9072	1.50547
20.5213	1.74878
22.1588	2.14575
1.4339	1.5619
0.205757	0.519735
0.768657	0.0520256
1.79211	-1.01654
3.6855	0.379957
5.68124	0.26515
