# Supplementary material for: Systems approach reveals photosensitivity and PER2 level as determinants of clock‐modulator efficacy
Source: Mol Syst Biol. 2019 Jul 8;15(7):e8838. doi: 10.15252/msb.20198838 (PMC6613017; doi:10.15252/msb.20198838)
Supplement: Supplementary file 8 — Code EV1 [file MSB-15-e8838-s008.zip › MSB-19-8838_CodeEV1/data/totalprc3cycle.xls]

## Sheet: Sheet1
2.8	1.8	1.2	0.4	-0.4	-1.2	-1.8	-2.6	-3.2	-3.8	-4.2	-4.6	-5	-5.4	-5.6	-5.6	-5.8	-6.2	-6.6	-7.4	11.6	5.6	4.6	3.6	2.8
3.4	2.4	1.6	0.6	-0.2	-1	-2	-2.8	-3.4	-4.2	-4.8	-5.6	-6	-6.6	-7	-7.2	-7.4	-7.4	-7.6	-7.6	-11.6	6.8	5.4	4.4	3.4
0.8	0.4	0	-0.4	-0.8	-1	-1.2	-1.6	-1.8	-1.8	-2	-2	-2.4	-3	-3.6	-4.4	-5	-5.2	-9.2	5	4.2	3.2	2.4	1.4	0.8
1.2	0.6	0	-0.4	-1	-1.4	-2	-2.2	-2.6	-2.8	-3.2	-3.2	-3.4	-3.4	-3.4	-3.6	-3.8	-4.8	-8.8	5.6	4.8	4	3	2	1.2
1.4	0.6	0	-0.6	-1	-1.6	-2	-2.2	-2.6	-2.8	-3	-3.2	-3.4	-3.8	-4.4	-5	-5.6	-5.8	-7.6	6	5	4.2	3.2	2.2	1.2
2.6	1.8	1	0.2	-0.4	-1.2	-1.8	-2.4	-3	-3.6	-4	-4.4	-4.8	-5	-5.2	-5.2	-5	-4.8	-5	-7.6	-11.2	5.2	4.4	3.4	2.6
3.4	2.6	1.6	0.8	0	-1	-1.8	-2.6	-3.4	-4.2	-4.8	-5.4	-6	-6.4	-6.8	-7.2	-7.4	-7.4	-7	-5.8	-5	6.4	5.4	4.6	3.4
2.4	1.4	0.8	0	-0.6	-1.4	-2	-2.6	-3.2	-3.8	-4.2	-4.6	-4.8	-5.2	-5.2	-5.2	-5.2	-5	-5.8	-9.4	5.6	5	4.2	3.2	2.2
3	2	1.2	0.4	-0.4	-1.2	-2	-2.6	-3.4	-4	-4.4	-5	-5.4	-5.8	-6	-6.2	-6.2	-6	-5.6	-6.2	-9.6	6	4.8	4	3
2.6	1.8	0.8	0	-0.8	-1.6	-2.4	-3.2	-3.8	-4.4	-5	-5.6	-6	-6.4	-6.6	-6.8	-6.8	-6.4	-5.6	-7.4	7	5.4	4.8	3.6	2.6
1.6	0.8	0	-0.8	-1.6	-2.4	-3	-3.6	-4.2	-4.8	-5.2	-5.6	-5.8	-6	-6.2	-6	-5.4	-3.6	5	6.2	5.2	4.4	3.6	2.4	1.6
2	1	0.4	-0.2	-0.8	-1.4	-2	-2.6	-3	-3.4	-3.6	-4	-4.2	-4.2	-4.4	-4.6	-4.6	-4.8	-6	-11.8	5.6	4.6	3.8	2.8	1.8
2.6	1.8	1	0.2	-0.6	-1.4	-2	-2.8	-3.4	-4	-4.4	-4.8	-5.2	-5.4	-5.6	-5.8	-5.8	-6	-6.4	-9	11.8	5.4	4.4	3.6	2.6
2.4	1.4	0.8	0	-0.8	-1.6	-2.2	-2.8	-3.4	-4	-4.4	-4.8	-5.2	-5.4	-5.6	-5.6	-5.4	-5	-5	-8.8	6.4	5.2	4.2	3.4	2.4
1	0.4	0	-0.4	-0.8	-1	-1.4	-1.6	-1.8	-2	-2	-2.2	-2.2	-2.4	-2.8	-3.4	-4.2	-4.8	-6.6	5	4.4	3.6	2.6	1.6	0.8
1.4	0.6	0	-0.6	-1.2	-1.6	-2.2	-2.6	-3	-3.2	-3.4	-3.6	-3.8	-4	-4.2	-4.6	-4.8	-5.4	-8.4	6.2	5.2	4.4	3.2	2.2	1.4
1.6	0.8	0	-0.6	-1.2	-1.6	-2.2	-2.6	-3	-3.2	-3.6	-3.8	-3.8	-4	-4.2	-4.4	-4.6	-5.4	-8.4	6.4	5.4	4.4	3.4	2.4	1.4
2.4	1.6	1	0.2	-0.4	-1.2	-1.8	-2.4	-3	-3.4	-3.8	-4.2	-4.6	-4.8	-5	-5	-5	-5.2	-5.6	-7.8	-10.8	5	4.2	3.4	2.4
1.6	0.8	0.2	-0.4	-1	-1.6	-2	-2.4	-2.8	-3	-3.2	-3.4	-3.6	-3.8	-4	-4.4	-4.8	-5.2	-7	6.2	5.2	4.4	3.4	2.4	1.4
1.8	1.2	0.6	0	-0.6	-1	-1.6	-2	-2.4	-2.8	-3.2	-3.4	-3.6	-3.6	-3.8	-3.8	-4	-4.2	-5	-8	-4.6	4.4	3.6	2.6	1.8
2.2	1.6	0.8	0.2	-0.6	-1.2	-1.8	-2.4	-2.8	-3.4	-3.8	-4	-4.4	-4.6	-4.6	-4.6	-4.8	-5	-5.8	-8	-12	4.6	3.8	3	2.2
1.2	0.6	0.2	-0.2	-0.8	-1.2	-1.6	-2	-2.2	-2.4	-2.6	-2.8	-2.8	-2.8	-3	-3.4	-3.6	-4.6	-5.6	-11.6	4.2	3.4	2.6	1.8	1.2
0.6	-0.2	-1.2	-2	-2.8	-3.6	-4.4	-5.2	-5.8	-6.4	-6.8	-7.2	-7.6	-7.8	-7.8	-7.4	-6	2.6	6.4	5.6	4.4	3.6	2.6	1.6	0.6
1.6	0.8	0.2	-0.4	-1	-1.4	-2	-2.4	-2.6	-3	-3.2	-3.4	-3.6	-3.8	-4	-4.4	-4.8	-5	-6.4	9.8	5.2	4.4	3.4	2.4	1.6
1.8	1	0.2	-0.6	-1.4	-2	-2.6	-3.2	-3.8	-4.4	-4.8	-5.2	-5.4	-5.6	-6	-6.2	-6.4	-6.6	-7.8	11	5.8	4.8	3.8	2.8	1.8
1.2	0.2	-0.8	-1.6	-2.6	-3.4	-4.2	-5	-5.8	-6.4	-7	-7.6	-8	-8.4	-8.8	-8.8	-8.4	-7.2	7.2	6.2	5.2	4.2	3.2	2	1
-0.4	-1.4	-2.4	-3.2	-3.8	-4.4	-4.8	-5.4	-5.8	-6.2	-6.6	-7	-7.2	-7.4	-7.4	-7	-5	7.6	6.6	5	3.8	2.8	1.6	0.6	-0.4
-0.2	-1.2	-2.2	-3.2	-4.2	-5.2	-6.2	-7.2	-7.6	-7.6	-7.6	-7.4	-7.2	-7.2	-7.2	-7.2	-6.6	-5	4	5.8	4	2.8	1.8	0.8	-0.2
1.6	0.6	-0.2	-1	-2	-2.8	-3.6	-4.4	-5	-5.6	-6.2	-6.8	-7.2	-7.4	-7.6	-7.8	-7.4	-6.2	1	6.6	5.6	4.6	3.6	2.6	1.6
3	2.2	1.2	0.4	-0.6	-1.4	-2.4	-3.2	-4	-4.8	-5.4	-6	-6.6	-7.2	-7.6	-7.8	-8.2	-8.6	-9	-9.2	11.4	6.6	5.2	4.2	3.2
-0.2	-1.2	-2.2	-3	-4	-4.8	-5.8	-6.6	-7.4	-8	-8.6	-9.2	-9.8	-10.2	-10.6	-10.6	-10.6	7.8	6	4.8	3.8	2.8	1.8	0.8	-0.2
1.4	0.6	-0.2	-1	-1.8	-2.6	-3.2	-3.8	-4.4	-5	-5.4	-5.8	-6	-6.4	-6.8	-7.2	-7.6	-7.8	-10.4	6.4	5.2	4.2	3.2	2.2	1.4
1.4	0.4	-0.4	-1.2	-1.8	-2.6	-3.2	-3.8	-4.4	-5	-5.4	-5.6	-6	-6.2	-6.6	-7	-7.4	-7.6	-11.6	6.2	5.2	4.2	3.2	2.2	1.2
1.6	0.8	0	-0.6	-1.4	-2	-2.6	-3.2	-3.6	-4	-4.4	-4.8	-5	-5	-5.2	-5.4	-5.6	-6	-8.4	6.2	5.2	4.4	3.4	2.4	1.6
0.4	-0.6	-1.6	-2.6	-3.6	-4.6	-5.4	-6.2	-6.8	-6.8	-6.8	-6.6	-6.6	-6.4	-6.4	-6.2	-5.4	-3.4	8.4	6.2	4.8	3.6	2.4	1.4	0.4
-0.2	-1.2	-2.2	-3	-4	-4.8	-5.6	-6.4	-7	-7.6	-8.2	-8.8	-9.2	-9.4	-9.4	-9	-6.8	7	5.6	4.6	3.6	2.6	1.6	0.6	-0.4
0.2	-0.8	-1.8	-2.6	-3.6	-4.6	-5.4	-6.2	-7	-7.8	-8.4	-9	-9.6	-10	-10.2	-10.2	-9.8	-8.8	6.6	5.2	4.2	3.2	2.2	1.2	0.2
1.2	0.4	-0.4	-1.2	-1.8	-2.6	-3.2	-3.8	-4.2	-4.6	-5	-5.4	-5.6	-5.6	-5.6	-5.4	-5.2	-5.8	8.8	6.2	5.2	4.2	3.2	2.2	1.2
1.4	0.6	-0.2	-1	-1.8	-2.4	-3.2	-3.8	-4.4	-4.8	-5.2	-5.6	-6	-6.2	-6.6	-7	-7.4	-7.8	-10.2	6.6	5.2	4.4	3.2	2.2	1.4
1.2	0.2	-0.8	-1.8	-2.8	-3.8	-4.6	-5.6	-6.4	-7.2	-8	-8.8	-9.4	-10	-10.4	-10.8	-11	-10.6	-9.8	6.4	5.2	4.2	3	2	1
-0.2	-1.2	-2.2	-3.4	-4.4	-5.2	-5.6	-5.6	-5.4	-5.2	-5.4	-5.4	-5.6	-5.8	-5.8	-5.2	-3.8	-0.2	6.8	5.4	3.8	2.8	1.6	0.6	-0.4
3	2	1.2	0.4	-0.4	-1.2	-2	-2.6	-3.4	-4	-4.6	-5	-5.6	-5.8	-6.2	-6.4	-6.4	-6.6	-6.6	-8.2	11.4	6	5	4	3
-0.2	-1.2	-2.2	-3.2	-4.2	-5.2	-6.2	-7.2	-8	-8.8	-9.6	-10.2	-10.8	-11.2	-11.6	12	-11.6	-11.8	6.8	5	3.8	2.8	1.8	0.8	-0.2
0.8	0	-1	-1.8	-2.6	-3.4	-4.2	-4.8	-5.6	-6	-6.6	-7	-7.4	-7.6	-7.6	-7.4	-6.2	-1.2	7	5.6	4.8	3.8	2.8	1.6	0.8
0	-1	-2	-3	-4	-5	-5.8	-6.2	-6.2	-6	-6	-5.8	-5.8	-6	-6	-5.6	-4.8	-2.4	7.4	5.8	4.4	3.2	2	1	0
1.8	1	0.4	-0.2	-0.8	-1.4	-2	-2.4	-2.8	-3.2	-3.6	-3.8	-4	-4	-4.2	-4.2	-4.4	-4.6	-6	-11.8	5.4	4.6	3.6	2.6	1.8
1.6	0.6	-0.4	-1.4	-2.4	-3.2	-4.2	-5	-5.8	-6.6	-7.4	-8.2	-8.8	-9.2	-9.8	-10	-10.2	-10	-10	7.2	5.6	4.6	3.6	2.4	1.4
-0.2	-1	-2	-2.8	-3.6	-4.4	-5.2	-5.8	-6.4	-7	-7.6	-8	-8.2	-8.4	-8.6	-8.4	-8	7.4	6	4.8	3.8	2.8	1.8	0.8	-0.2
1.8	1	0.2	-0.4	-1	-1.6	-2	-2.6	-3	-3.2	-3.6	-3.8	-4	-4	-4	-4.2	-4.4	-4.8	-7.2	10.6	5.6	4.6	3.6	2.6	1.6
1.2	0.4	-0.4	-1	-1.8	-2.6	-3.2	-3.8	-4.2	-4.8	-5.2	-5.4	-5.8	-5.8	-5.8	-5.4	-4.4	-1.4	6.8	6	5	4.2	3.2	2	1.2
3.2	2.2	1.4	0.6	-0.2	-1	-2	-2.6	-3.4	-4	-4.6	-5.2	-5.8	-6.2	-6.6	-6.8	-6.8	-6.8	-6.6	-7	-9.6	6.2	5.2	4.2	3.2
1	0	-0.8	-1.6	-2.6	-3.4	-4.2	-4.8	-5.6	-6.2	-6.8	-7.2	-7.6	-7.8	-8	-7.8	-7.2	-4.4	6.8	6	5	4	3	2	1
1.4	0.6	0	-0.6	-1.2	-1.6	-2	-2.4	-2.8	-3	-3.2	-3.4	-3.4	-3.6	-3.6	-3.8	-4	-5	-11.2	5.8	5	4	3	2	1.2
0.4	-0.6	-1.4	-2.4	-3.2	-4.2	-5	-5.8	-6.4	-7.2	-7.8	-8.2	-8.8	-9	-9.2	-9.2	-8.6	-3.8	6.6	5.6	4.4	3.4	2.4	1.4	0.4
0.4	-0.4	-1.4	-2.2	-3.2	-4	-4.8	-5.6	-6.2	-6.8	-7.4	-8	-8.4	-8.6	-8.8	-8.6	-8.4	-8.6	6.8	5.4	4.4	3.4	2.4	1.4	0.4
2.4	1.6	0.8	0.2	-0.6	-1.4	-2	-2.6	-3.2	-3.8	-4.2	-4.6	-5	-5.2	-5.4	-5.6	-5.8	-6.2	-6.6	-8	11.8	5.2	4.2	3.4	2.4
2.2	1.6	0.8	0.2	-0.4	-1	-1.6	-2.2	-2.8	-3.2	-3.6	-4	-4.2	-4.4	-4.6	-4.8	-5.2	-5.6	-6	-7	-11.6	4.8	4	3	2.2
1.2	0.2	-0.6	-1.6	-2.6	-3.6	-4.4	-5.4	-6.2	-7	-7.8	-8.4	-9	-9.6	-10	-10.4	-10.4	-10.2	-11	6.8	5.4	4.4	3.2	2.2	1.2
-0.4	-1.4	-2.4	-3.4	-4.4	-5.4	-6.4	-7.4	-8.4	-9.2	-10	-10.6	-11.2	-11.6	12	11.8	-11.6	-11.4	6.2	4.8	3.6	2.6	1.6	0.6	-0.4
0.2	-0.8	-1.6	-2.6	-3.6	-4.4	-5.2	-6	-6.8	-7.4	-8	-8.6	-9.2	-9.4	-9.8	-9.6	-9.2	-10	6.6	5.2	4.2	3.2	2.2	1.2	0.2
2	1.4	0.8	0.2	-0.4	-1	-1.6	-2.2	-2.6	-3	-3.2	-3.6	-3.8	-4	-4	-4.2	-4.4	-4.6	-5.2	-7.4	-9	4.4	3.6	2.8	2
2.2	1.4	0.6	-0.2	-0.8	-1.6	-2.4	-3	-3.6	-4.2	-4.6	-5	-5.4	-5.6	-5.8	-5.8	-6	-6	-6.6	-9.2	6	5	4.2	3.2	2.2
0.2	-0.6	-1.6	-2.4	-3.2	-4	-4.8	-5.4	-6	-6.6	-7	-7.4	-7.8	-7.8	-7.8	-7.2	-5	7.4	6.2	5.2	4.2	3.2	2	1.2	0.2
1	0.2	-0.8	-1.6	-2.4	-3.2	-4	-4.8	-5.4	-6	-6.6	-7	-7.4	-7.8	-7.8	-7.8	-7	-4.2	6.6	6.2	4.8	4	3	2	1
1.4	0.6	0	-0.4	-1	-1.4	-1.8	-2.2	-2.4	-2.8	-3	-3	-3.2	-3.2	-3.4	-3.6	-3.8	-4.4	-8.2	5.8	5	4	3	2.2	1.2
2.2	1.4	0.6	-0.2	-0.8	-1.6	-2.2	-2.8	-3.4	-4	-4.4	-4.8	-5.2	-5.4	-5.6	-5.4	-5.2	-4.2	-1.8	6.2	6	5	4.2	3.2	2.2
0.8	0.4	0	-0.4	-0.8	-1.2	-1.4	-1.6	-1.8	-2	-2.2	-2.2	-2.6	-3	-3.6	-4.2	-4.8	-5	-8.8	5	4.2	3.4	2.4	1.6	0.8
2.2	1.4	0.6	0	-0.8	-1.4	-2	-2.6	-3.2	-3.6	-4	-4.4	-4.6	-4.8	-5	-5	-5.4	-5.8	-6.2	-9	10	4.8	4	3	2.2
-0.4	-1.4	-2.2	-3.2	-4.2	-5	-5.8	-6.6	-7.4	-8	-8.6	-9.2	-9.6	-10	-10.4	-10	-9.6	7.4	5.8	4.8	3.6	2.6	1.6	0.6	-0.4
1.2	0.2	-0.6	-1.6	-2.4	-3.2	-4	-4.8	-5.6	-6.2	-6.8	-7.4	-7.8	-8.2	-8.4	-8.4	-8	-6.8	7.6	6.4	5.2	4.2	3.2	2.2	1.2
1.4	0.6	0	-0.4	-1	-1.4	-1.8	-2.2	-2.6	-2.8	-3	-3.2	-3.4	-3.8	-4.4	-5	-5.6	-5.8	-7	5.8	5	4.2	3.2	2.2	1.2
1.4	0.6	-0.4	-1.2	-2	-2.6	-3.4	-4	-4.6	-5.2	-5.6	-6	-6.4	-6.8	-7	-7.4	-7.6	-7.8	-10.6	6.6	5.4	4.4	3.4	2.4	1.4
1	0	-0.8	-1.6	-2.4	-3.2	-3.8	-4.4	-5	-5.4	-6	-6.2	-6.6	-6.8	-7.2	-7.4	-7.8	-8.8	10.2	6	5	4	3	2	1
0	-1	-2	-3	-4	-4.8	-5.8	-6.6	-7.4	-8.2	-9	-9.6	-10.2	-10.8	-11.2	-11.6	-11.4	10.8	6.2	5	4	3	2	0.8	-0.2
0.6	-0.4	-1.2	-2.2	-3.2	-4	-5	-5.8	-6.6	-7.4	-8	-8.6	-9.2	-9.6	-10	-10.2	-9.8	-8.6	7	5.8	4.6	3.6	2.6	1.6	0.6
1.4	0.4	-0.6	-1.6	-2.4	-3.4	-4.2	-5.2	-6	-6.6	-7.4	-8	-8.6	-9	-9.4	-9.8	-9.8	-9.6	-11.4	6.8	5.4	4.4	3.4	2.2	1.2
2	1.4	0.8	0.2	-0.4	-1	-1.4	-2	-2.4	-2.8	-3.2	-3.4	-3.6	-3.8	-3.8	-4	-4.2	-5	-6	-6.8	-11.4	4	3.4	2.6	2
1.4	0.6	0	-0.6	-1	-1.6	-2	-2.4	-2.6	-3	-3.2	-3.4	-3.6	-4	-4.4	-5	-5.6	-6	-7.2	6	5.2	4.2	3.2	2.2	1.2
1.6	0.8	0.2	-0.4	-1	-1.6	-2	-2.4	-2.8	-3	-3.2	-3.4	-3.6	-3.8	-4	-4.4	-4.8	-5.4	-6.6	5.8	5.4	4.4	3.4	2.4	1.4
-0.4	-1.4	-2.2	-3	-3.8	-4.6	-5.2	-6	-6.4	-7	-7.4	-7.8	-8.2	-8.4	-8.4	-8	-6.6	8	6.4	5	3.8	2.8	1.6	0.6	-0.4
1	0.2	-0.2	-0.6	-1.2	-1.6	-2	-2.2	-2.4	-2.6	-2.8	-3	-3.2	-3.6	-4.2	-5.2	-6	-6.6	-7.6	5.6	4.8	3.6	2.6	1.6	0.8
1.4	0.6	-0.2	-1.2	-2	-2.8	-3.6	-4.4	-5	-5.6	-6.2	-6.6	-7	-7.4	-7.6	-7.4	-7	-5.4	6.2	6.6	5.2	4.4	3.4	2.4	1.4
1.4	0.6	0	-0.6	-1	-1.6	-2	-2.4	-2.8	-3	-3.2	-3.4	-3.6	-3.6	-3.8	-4.2	-4.4	-5	-8	6.2	5.2	4.2	3.2	2.2	1.4
-0.2	-1.2	-2	-2.8	-3.8	-4.6	-5.6	-6.4	-7.2	-8	-8.8	-9.6	-10.2	-10.8	-11.4	12	12	-11.8	8	6	4.6	3.4	2.2	1.2	0.2
1.2	0.2	-0.8	-1.6	-2.6	-3.4	-4.2	-5	-5.8	-6.4	-7	-7.6	-8	-8.4	-8.6	-8.8	-8.4	-7.8	8	6.4	5.2	4.2	3.2	2.2	1.2
1	0	-0.8	-1.8	-2.6	-3.4	-4.2	-5	-5.6	-6.4	-6.8	-7.4	-7.8	-8	-8.2	-8.2	-7.4	-4.8	6.6	6	4.8	3.8	2.8	1.8	0.8
-0.2	-1.2	-2.2	-3.2	-4.2	-5.2	-6.2	-7.4	-8.4	-9.4	-10.2	-11.2	-11.8	11.6	11.2	11.2	-11.8	-11.6	6.8	4.8	3.6	2.6	1.6	0.6	-0.4
-0.2	-1.2	-2.2	-3.2	-4.2	-5.2	-6	-7	-7.8	-8.4	-9	-9.6	-10	-10.4	-10.8	-10.8	-10.4	-8.8	6.2	5	3.8	2.8	1.8	0.6	-0.4
1.2	0.4	-0.6	-1.4	-2.2	-2.8	-3.6	-4.2	-4.8	-5.4	-5.8	-6.2	-6.6	-6.8	-6.8	-6.4	-5.4	-1.8	6.8	6	5	4.2	3	2	1.2
-0.4	-1.4	-2.4	-3.2	-4.2	-5.2	-6.2	-7.2	-8.2	-8.8	-9.4	-9.8	-9.8	-10.2	-10.6	-10.6	-10.2	-1.6	5.6	4.4	3.6	2.6	1.6	0.6	-0.4
1	0	-1	-2	-2.8	-3.8	-4.8	-5.6	-6.4	-7.4	-8	-8.8	-9.4	-10	-10.4	-10.8	-10.8	-10.6	11	6.4	5.2	4	3	2	1
0.6	-0.4	-1.4	-2.4	-3.2	-4.2	-5.2	-6	-6.8	-7.6	-8.4	-9	-9.6	-10	-10.4	-10.8	-10.4	-10	7.2	5.8	4.6	3.6	2.6	1.6	0.6
2.8	1.8	1	0.2	-0.6	-1.4	-2	-2.8	-3.4	-4	-4.6	-5	-5.4	-5.8	-6	-6.2	-6.2	-5.6	-4.4	-3.4	6.8	5.6	4.8	4	2.8
2	1	0.2	-0.8	-1.6	-2.4	-3.2	-4	-4.6	-5.2	-5.8	-6.4	-6.8	-7.2	-7.4	-7.4	-7.6	-7.4	-8.4	9.2	5.8	4.8	3.8	2.8	1.8
1.6	0.6	0	-0.6	-1.2	-1.8	-2.4	-2.8	-3.2	-3.6	-3.8	-4.2	-4.4	-4.8	-5.2	-5.8	-6.4	-6.8	-7.6	6.4	5.4	4.4	3.4	2.4	1.4
2.2	1.4	0.8	0	-0.6	-1.2	-2	-2.6	-3	-3.6	-4	-4.4	-4.6	-4.8	-5	-4.8	-4.6	-3.8	-2.6	-1.8	5.4	4.6	4	3	2.2
1	0.2	-0.6	-1.4	-2.2	-2.8	-3.4	-4	-4.6	-5	-5.4	-5.8	-6	-6.4	-7	-7.6	-8.2	-8.8	11.2	6	5	3.8	2.8	1.8	0.8
1.2	0.4	-0.6	-1.2	-2	-2.8	-3.4	-4	-4.4	-5	-5.4	-5.6	-5.8	-6.2	-6.2	-6.4	-6.4	-7.6	10.4	6	5	4	3	2	1.2
1.4	0.6	0	-0.4	-1	-1.6	-2	-2.4	-2.8	-3	-3.2	-3.4	-3.6	-3.6	-3.8	-4	-4.2	-4.6	-7.4	6.2	5	4.2	3.2	2.2	1.4
2.2	1.2	0.2	-0.8	-1.6	-2.6	-3.4	-4.4	-5.2	-6	-6.6	-7.4	-8	-8.4	-8.8	-9.2	-9.4	-9	-8.8	10.4	6.4	5.2	4.2	3.2	2
1.2	0.2	-0.8	-1.6	-2.4	-3.2	-4	-4.8	-5.4	-6	-6.6	-7.2	-7.6	-7.8	-8.2	-8.6	-9	-9.6	-11.8	6.4	5.2	4.2	3.2	2.2	1
0	-0.8	-1.8	-2.6	-3.4	-4.2	-4.8	-5.4	-6	-6.6	-7	-7.4	-7.6	-7.6	-7.4	-6.6	-2.4	6.2	6	4.8	3.8	2.8	1.8	0.8	0
0.6	-0.2	-1.2	-2	-2.8	-3.4	-4.2	-4.8	-5.4	-5.8	-6.2	-6.6	-6.8	-7	-6.8	-6.2	-4	7.2	6.6	5.4	4.4	3.4	2.4	1.4	0.6
0.4	0.2	0	-0.4	-0.6	-0.8	-1	-1.2	-1.4	-1.4	-1.4	-1.6	-2	-2.4	-3	-3.6	-4.4	-4.8	-11.4	4.4	3.6	2.6	1.8	0.8	0.4
0.4	-0.6	-1.6	-2.6	-3.6	-4.6	-5.4	-6.2	-7.2	-8	-8.6	-9.4	-9.8	-10.4	-10.8	-11.2	-10.8	-9.8	6.8	5.4	4.4	3.2	2.2	1.2	0.2
-0.2	-1.2	-2.2	-3.2	-4	-5	-6.2	-7.2	-8	-8.6	-9	-9.4	-9.8	-10	-10.2	-10.4	-10.4	-10	-8	5.8	4	2.8	1.8	0.8	-0.2
1.4	0.4	-0.2	-1	-1.8	-2.4	-3	-3.6	-4	-4.4	-4.8	-5.2	-5.4	-5.4	-5.4	-5	-3.8	-0.6	6.6	6.4	5	4.4	3.4	2.4	1.2
2.2	1.2	0.4	-0.6	-1.6	-2.4	-3.4	-4.2	-5	-5.8	-6.4	-7	-7.6	-8.2	-8.6	-8.8	-9	-8.6	-7.8	6.8	6.4	5.2	4.2	3.2	2.2
1.4	0.8	0.4	0	-0.6	-1	-1.4	-1.8	-2.2	-2.4	-2.6	-2.8	-2.8	-3	-3.2	-3.4	-4	-4.4	-5	-9.6	4.6	3.8	3	2.2	1.4
1.2	0.4	-0.2	-0.6	-1.2	-1.6	-2	-2.4	-2.6	-2.8	-3	-3.2	-3.4	-3.6	-4	-4.6	-5	-5.4	-11.8	5.8	4.8	4	3	2	1
1.8	1	0.4	-0.4	-1	-1.6	-2.2	-2.8	-3.2	-3.6	-4	-4.2	-4.4	-4.6	-4.8	-5	-5.2	-5.6	-6.8	11.6	5.4	4.4	3.6	2.6	1.6
2.2	1.6	0.8	0	-0.8	-1.6	-2.2	-2.8	-3.4	-4	-4.4	-4.8	-5.2	-5.4	-5.6	-5.6	-5.4	-4.6	-3	2	5.8	4.8	4.2	3.2	2.2
-0.2	-1.2	-2.2	-3.2	-4	-5	-5.8	-6.6	-7.4	-8.2	-8.8	-9.4	-10	-10.4	-10.8	-10.6	-10.4	7	5.8	4.8	3.8	2.8	1.8	0.8	-0.2
1.4	0.8	0	-0.8	-1.4	-2.2	-2.8	-3.4	-4	-4.4	-4.8	-5	-5.4	-5.4	-5.4	-5.2	-4.8	-4.4	-8.2	6.4	5.2	4.4	3.2	2.2	1.4
0.8	0	-1	-2	-2.8	-3.8	-4.6	-5.4	-6.2	-7	-7.6	-8.2	-8.6	-9	-9.4	-9.6	-9.6	-10.4	8.6	6	5	3.8	2.8	1.8	0.8
1	0	-0.8	-1.8	-2.6	-3.4	-4	-4.8	-5.4	-6	-6.4	-6.8	-7.2	-7.4	-7.4	-7.2	-6.2	-1.6	7	6	4.8	4	3	1.8	0.8
-0.4	-1.4	-2.2	-3	-3.6	-4	-4.4	-4.8	-5.2	-5.6	-5.8	-6.2	-6.4	-6.4	-6.2	-5.2	-2	6.4	6.2	5	3.8	2.8	1.6	0.6	-0.4
1.8	0.8	0	-0.8	-1.8	-2.6	-3.4	-4	-4.8	-5.4	-5.8	-6.4	-6.8	-7	-7.4	-7.8	-8	-8.4	-9.2	10.6	5.6	4.6	3.6	2.6	1.6
-0.4	-1.2	-1.8	-2.6	-3.4	-4.4	-5.2	-5.8	-6.6	-7.2	-7.8	-8.4	-8.8	-9.2	-9.4	-9.2	-8.6	-1.2	6.6	5.4	4.4	3.2	2	1	0.2
1.2	0.4	-0.4	-1	-1.8	-2.4	-3	-3.4	-4	-4.4	-4.6	-5	-5.2	-5.2	-5	-4.6	-3.2	0.6	6.2	6	4.8	4	3	2	1.2
0.4	-0.6	-1.4	-2.4	-3.4	-4.2	-5	-5.8	-6.6	-7.2	-7.8	-8.4	-8.8	-9.2	-9.4	-9.4	-8.8	-8.4	6.8	5.4	4.4	3.4	2.4	1.4	0.4
-0.2	-1	-1.8	-2.6	-3.4	-4.2	-4.8	-5.4	-5.8	-6.4	-6.8	-7	-7.2	-7.2	-6.8	-5.4	1.4	6.2	5.6	4.6	3.6	2.6	1.6	0.6	-0.2
2.2	1.4	0.8	0.2	-0.6	-1.2	-1.8	-2.2	-2.8	-3.2	-3.6	-3.8	-4	-4.2	-4.2	-4.2	-4.2	-4.2	-5.2	-9.4	-11.8	4.8	4	3	2
0.8	0	-1	-1.8	-2.6	-3.6	-4.4	-5	-5.8	-6.4	-7	-7.4	-7.8	-8	-8.2	-8.2	-7.4	-5.2	7.4	5.8	5	4	2.8	1.8	0.8
-0.4	-1.4	-2.4	-3.4	-4.2	-4.8	-5.6	-6.2	-6.6	-7.2	-7.8	-8.2	-8.6	-9	-9.4	-9.4	-8.8	-6.6	7	5.4	4	2.8	1.6	0.6	-0.4
-0.4	-1.4	-2.4	-3.4	-4.4	-5.4	-6.2	-6.6	-7	-7.2	-7.2	-7.4	-7.6	-7.8	-7.8	-7.8	-7.4	-6	7.4	5.6	4	2.8	1.6	0.6	-0.4
2.4	1.4	0.6	-0.2	-1	-1.8	-2.6	-3.4	-4	-4.6	-5.2	-5.8	-6.2	-6.6	-6.8	-6.8	-7.2	-7.4	-7.8	-11.2	9.8	5.2	4.2	3.2	2.2
1.6	0.8	0.2	-0.4	-1	-1.6	-2	-2.4	-2.8	-3.2	-3.4	-3.6	-3.8	-4.2	-4.8	-5.2	-5.8	-5.8	-6.6	5.4	5.2	4.2	3.4	2.4	1.4
1.4	0.6	0	-0.8	-1.4	-2	-2.6	-3	-3.6	-3.8	-4.2	-4.4	-4.8	-5	-5.4	-6	-6.4	-6.6	-8.6	6.2	5	4	3.2	2.2	1.2
-0.4	-1.4	-2.4	-3.2	-4.2	-5.2	-6	-6.8	-7.6	-8.4	-9	-9.6	-10.2	-10.6	-11	-10.8	-10.4	7.2	5.8	4.6	3.6	2.6	1.6	0.6	-0.4
2.4	1.6	0.8	0.2	-0.6	-1.2	-2	-2.6	-3	-3.6	-4	-4.4	-4.6	-4.8	-5	-5	-4.8	-4	-2.6	-9.4	6.4	5.2	4.4	3.4	2.4
1.4	0.4	-0.6	-1.6	-2.4	-3.4	-4.2	-5	-5.8	-6.4	-7.2	-7.8	-8.2	-8.8	-9	-9.2	-9	-8.4	-9.8	6.6	5.4	4.4	3.4	2.2	1.2
1.6	0.8	-0.2	-1	-1.8	-2.4	-3.2	-3.8	-4.4	-5	-5.4	-5.8	-6.2	-6.4	-6.4	-6.4	-6.4	-6.8	-9.8	6.8	5.4	4.4	3.4	2.4	1.6
1.8	1.2	0.6	0	-0.4	-1	-1.6	-2	-2.4	-2.8	-3	-3.4	-3.6	-3.6	-3.6	-3.8	-3.8	-4	-4.8	-7.4	3.6	4.2	3.4	2.6	1.8
2.4	1.6	0.8	0	-0.8	-1.6	-2.4	-3	-3.6	-4.2	-4.8	-5.2	-5.6	-5.8	-6	-6.2	-6.2	-6	-6.2	-8.2	6.2	5.2	4.4	3.4	2.4
2.4	1.4	0.6	-0.4	-1.2	-2	-2.8	-3.6	-4.4	-5.2	-5.8	-6.4	-6.8	-7.2	-7.6	-7.8	-8	-8	-8.4	-11.8	7.6	5.4	4.4	3.4	2.4
2.2	1.2	0.4	-0.4	-1.4	-2.2	-3	-3.8	-4.4	-5.2	-5.8	-6.2	-6.8	-7.2	-7.6	-8.2	-8.8	-9.4	-9.4	-11.4	6.4	5.2	4.2	3.2	2.2
1.2	0.2	-0.8	-1.8	-2.6	-3.6	-4.4	-5.2	-5.8	-6.6	-7.2	-7.8	-8.2	-8.6	-9	-9	-8.8	-8.4	8.2	6.2	5	4	3	2	1
0.2	-0.8	-1.8	-2.6	-3.4	-4	-4.4	-5	-5.4	-5.8	-6.2	-6.6	-7	-7.2	-7.2	-6.8	-5.8	-2.4	7.4	6	4.6	3.4	2.4	1.2	0.2
-0.4	-1.4	-2.4	-3.2	-4.2	-5.2	-6	-6.8	-7.6	-8.4	-9.2	-9.8	-10.4	-11	-11.4	-11.2	-11	7.2	5.8	4.6	3.6	2.6	1.6	0.6	-0.4
3.2	2.4	1.6	0.8	0	-0.8	-1.6	-2.4	-3.2	-3.8	-4.4	-5	-5.4	-5.8	-6.2	-6.4	-6.6	-6.4	-6	-6.2	-9.2	6	5.2	4.4	3.2
1.2	0.2	-0.6	-1.4	-2.2	-3	-3.6	-4.2	-4.8	-5.4	-5.8	-6.2	-6.6	-6.8	-6.8	-6.4	-5.4	-1.8	6.4	6	4.8	4	3	2	1
2.6	1.8	1	0.2	-0.6	-1.4	-2.2	-2.8	-3.6	-4	-4.6	-5	-5.4	-5.8	-6	-6.2	-6.2	-6.4	-6.6	-8.8	-11.4	5.4	4.4	3.6	2.6
-0.2	-1.2	-2.2	-3.2	-4.2	-5.2	-6.2	-7.2	-8.4	-9.4	-10.2	-10.4	-10.2	-9.6	-8.8	-8.2	-7.4	-5.6	6.6	5	3.6	2.6	1.6	0.8	-0.2
0.6	-0.2	-1.2	-2	-3	-3.8	-4.6	-5.2	-6	-6.6	-7.2	-7.6	-8	-8.2	-8.4	-8.2	-7.2	-5.4	6.8	5.6	4.6	3.6	2.6	1.6	0.6
0.8	-0.2	-1	-2	-2.8	-3.6	-4.4	-5.2	-5.8	-6.4	-7	-7.4	-7.8	-8.2	-8.2	-8.2	-7.6	-5	6.8	5.8	4.6	3.6	2.6	1.6	0.8
-0.4	-1.2	-2.2	-3	-3.8	-4.6	-5.2	-5.8	-6.4	-6.8	-7.2	-7.6	-7.8	-8	-7.6	-6	2.6	6.6	5.4	4.4	3.4	2.4	1.4	0.4	-0.4
0.8	0.2	0	-0.4	-0.6	-0.8	-1.2	-1.2	-1.4	-1.6	-1.6	-1.6	-1.6	-2	-2.4	-3	-3.4	-4.2	-10.4	4.8	4.2	3.2	2.2	1.4	0.6
0.4	-0.4	-1.4	-2.2	-3	-3.8	-4.6	-5.2	-6	-6.4	-7	-7.4	-7.6	-7.8	-7.8	-7.4	-5.8	6.2	6.4	5.4	4.4	3.4	2.4	1.4	0.4
2	1.4	0.6	0	-0.6	-1.2	-1.8	-2.4	-2.8	-3.2	-3.6	-4	-4.2	-4.4	-4.6	-5	-5.4	-5.8	-6.2	-7.8	-5.4	4.6	3.8	2.8	2
1.4	0.6	-0.2	-1	-1.8	-2.6	-3.2	-3.8	-4.4	-5	-5.4	-5.8	-6	-6.4	-6.6	-7	-7.4	-7.6	-11	6.4	5.2	4.2	3.2	2.2	1.4
1.4	0.6	0	-0.6	-1	-1.4	-1.8	-2.2	-2.6	-2.8	-3	-3	-3.2	-3.2	-3.4	-3.8	-4	-4.8	-10	5.8	5	4.2	3.2	2.2	1.2
-0.2	-1.2	-2.2	-3.2	-4	-5	-5.8	-6.6	-7.4	-8.2	-8.8	-9.4	-10	-10.4	-10.8	-10.6	-10.4	11	6.2	5	3.8	2.8	1.8	0.8	-0.2
1.4	0.6	-0.2	-1	-1.6	-2.4	-3	-3.4	-4	-4.4	-4.8	-5.2	-5.4	-5.4	-5.4	-5	-3.8	-1.2	6.8	6.4	5.2	4.4	3.4	2.4	1.4
2	1	0.2	-0.8	-1.8	-2.6	-3.6	-4.4	-5.2	-6	-6.8	-7.4	-8	-8.6	-9	-9.4	-9.4	-9.2	-8.4	7.2	6.2	5	4	3	2
2.8	2	1.2	0.4	-0.4	-1.2	-2	-2.6	-3.4	-4	-4.4	-5	-5.4	-5.6	-5.8	-6	-6	-6	-6	-8.4	-11.6	5.6	4.8	3.8	2.8
1	0.2	-0.6	-1.4	-2.2	-3	-3.8	-4.4	-5	-5.4	-6	-6.2	-6.6	-6.8	-6.8	-6.4	-5.4	-1.4	6.4	5.8	4.8	4	2.8	1.8	1
0.8	0	-1	-1.8	-2.6	-3.4	-4.2	-5	-5.6	-6.2	-6.8	-7.2	-7.6	-8.2	-8.6	-9.2	-9.4	-9.6	9.4	5.8	4.8	3.8	2.8	1.8	0.8
-0.2	-1.2	-2	-3	-3.8	-4.6	-5.4	-6	-6.6	-7.2	-7.6	-8	-8.4	-8.6	-8.4	-7.8	-3.4	6.6	5.8	4.6	3.6	2.6	1.6	0.6	-0.4
1.4	1	0.4	0	-0.6	-1	-1.4	-1.8	-2.2	-2.6	-2.8	-3	-3.2	-3.2	-3.2	-3.2	-3.8	-4.2	-5.4	-7	-10.8	3.8	3	2	1.4
-0.4	-1.2	-2.2	-3	-3.8	-4.4	-5	-5.6	-6.2	-6.6	-7.2	-7.6	-7.8	-8	-8	-7.4	-4.4	7	6	4.8	3.8	2.6	1.6	0.6	-0.4
2	1.2	0.4	-0.4	-1.2	-2	-2.6	-3.2	-3.8	-4.4	-4.8	-5.2	-5.6	-5.8	-6	-6	-5.8	-5.6	-6.2	-11.4	5.8	4.8	3.8	2.8	2
3.2	2.4	1.6	0.8	-0.2	-1	-1.8	-2.6	-3.2	-4	-4.6	-5.2	-5.6	-6	-6.4	-6.6	-6.8	-6.8	-7.2	-8	-11.8	11	5.2	4.2	3.2
1	0	-0.8	-1.6	-2.6	-3.2	-4	-4.8	-5.4	-5.8	-6.4	-6.8	-7.2	-7.4	-7.4	-7.2	-6.2	-1.6	6.2	5.8	4.6	3.8	2.8	1.8	0.8
1.2	1	0.6	0.2	-0.2	-0.6	-1	-1.4	-1.8	-2	-2.2	-2.4	-2.4	-2.4	-2.4	-2.2	-2.4	-3	-4.2	-7	-10	3.2	2.6	1.8	1.2
-0.4	-1.2	-1.8	-2.6	-3.2	-3.8	-4.6	-5	-5.6	-6	-6.4	-6.8	-7	-7	-6.6	-5.4	-0.4	7	6	4.8	3.8	2.6	1.6	0.6	-0.2
0	-1	-2	-3	-4	-4.8	-5.8	-6.6	-7.6	-8.4	-9	-9.8	-10.4	-11	-11.4	-11.8	-11.6	-11.8	6.4	5.2	4	3	2	1	0
2.4	1.6	1	0.2	-0.4	-1.2	-1.8	-2.4	-3	-3.4	-4	-4.4	-4.6	-5	-5	-5	-5.2	-5.6	-5.8	-7.6	11.6	5.2	4.4	3.4	2.4
2.2	1.6	0.8	0.2	-0.4	-1.2	-1.8	-2.2	-2.8	-3.2	-3.6	-4	-4.2	-4.4	-4.6	-4.8	-5.2	-5.6	-5.8	-7.2	-10.8	4.8	4	3.2	2.2
-0.4	-1.4	-2.4	-3.4	-4.4	-5.2	-6.2	-7	-7.8	-8.6	-9.2	-9.8	-10.4	-10.8	-11.2	-11.2	-10.8	-9.8	6	4.8	3.6	2.6	1.6	0.6	-0.4
1.4	0.6	-0.2	-0.8	-1.6	-2.4	-3	-3.6	-4	-4.6	-5	-5.2	-5.6	-5.6	-5.6	-5.4	-4.4	-1.8	6.2	6	4.6	4.2	3.2	2.2	1.4
1	0.2	-0.8	-1.8	-2.8	-3.8	-4.6	-5.6	-6.4	-7.2	-8	-8.6	-9.2	-9.8	-10.2	-10.6	-10.6	-10.2	-10	6.4	5.2	4	3	2	1
0	-1	-2	-3	-3.8	-4.8	-5.6	-6.4	-7.2	-8	-8.6	-9.2	-9.8	-10.2	-10.4	-10.2	-10	7.6	6.2	5	3.8	2.8	1.8	0.8	-0.2
1	0	-1	-2	-2.8	-3.8	-4.6	-5.4	-6.2	-7	-7.6	-8.2	-8.6	-9.2	-9.4	-9.6	-9.8	-10.2	9.2	6.2	5	4	3	2	1
2.8	2	1.4	0.6	-0.2	-0.8	-1.6	-2.2	-2.8	-3.4	-4	-4.4	-4.8	-5	-5.2	-5.4	-5.2	-5	-5.2	-7	-11.4	-11	4.4	3.6	2.8
1	0.4	0	-0.6	-1	-1.4	-1.8	-2.2	-2.4	-2.8	-3	-3	-3	-3.4	-3.6	-4.2	-5	-5.8	-7	5.4	4.8	3.8	2.8	1.8	1
1	0.2	-0.8	-1.6	-2.4	-3.2	-3.8	-4.6	-5.2	-5.8	-6.2	-6.6	-7	-7.2	-7.4	-7.4	-7.4	-9.2	10.6	6.2	5.2	4	3	2	1
1.8	1	0.4	-0.2	-0.8	-1.4	-2	-2.4	-2.8	-3.2	-3.6	-3.8	-4	-4.2	-4.2	-4.2	-4.4	-4.6	-6	-11.8	5.4	4.6	3.6	2.6	1.8
1	0.2	-0.6	-1.6	-2.2	-3	-3.8	-4.4	-5	-5.4	-5.8	-6.2	-6.6	-6.8	-6.8	-6.4	-5	-0.8	6.8	6	4.8	4	3	2	1
2	1.2	0.4	-0.4	-1.2	-2	-2.6	-3.2	-3.8	-4.4	-4.8	-5.2	-5.6	-5.8	-6	-6	-6	-6	-7	-11	5.8	4.8	3.8	2.8	2
1.2	0.4	-0.4	-1.2	-1.8	-2.6	-3.2	-3.6	-4.2	-4.6	-5	-5.2	-5.4	-5.8	-6	-6.2	-6.6	-7.4	11.2	6.2	5.2	4.2	3.2	2.2	1.2
2.4	1.6	1	0.2	-0.6	-1.2	-2	-2.6	-3.2	-3.6	-4.2	-4.6	-4.8	-5.2	-5.2	-5.2	-5.2	-5.2	-5.8	-10	11.6	5	4.2	3.2	2.4
2.8	2.2	1.4	0.6	-0.2	-1	-1.8	-2.6	-3.2	-3.8	-4.4	-5	-5.4	-5.6	-6	-6.2	-6.2	-5.8	-5	-5.4	0.2	5.8	4.8	4	2.8
1.6	1	0.4	-0.2	-0.6	-1.2	-1.6	-2	-2.4	-2.8	-3	-3.2	-3.4	-3.4	-3.6	-3.8	-4.2	-4.4	-5	-8.6	4.8	4	3.2	2.4	1.6
-0.4	-1.4	-2.4	-3.2	-4.2	-5	-5.6	-6.2	-6.6	-7	-7.4	-7.6	-7.8	-8.2	-8.2	-8	-7.2	-7.2	6.6	5	3.8	2.8	1.6	0.6	-0.4
-0.2	-1.2	-2.2	-3.2	-4.2	-5.2	-6.2	-7.2	-8.2	-9.4	-10.4	-11.2	-11.6	12	11.8	11.8	-11.8	-11.2	10.2	4.8	3.6	2.6	1.6	0.6	-0.2
2.2	1.4	0.6	-0.2	-1	-1.6	-2.4	-3	-3.6	-4	-4.4	-4.8	-5.2	-5.4	-5.6	-5.6	-6	-6	-7	-11	6.4	5	4.2	3.2	2.2
-0.4	-1.4	-2.4	-3.4	-4.2	-5.2	-6.2	-7	-7.8	-8.6	-9.4	-10	-10.6	-11	-11.6	-11.8	-11.6	9	6	4.8	3.6	2.6	1.6	0.6	-0.4
2.4	1.6	0.8	0	-0.8	-1.4	-2.2	-2.8	-3.4	-3.8	-4.4	-4.8	-5	-5.4	-5.4	-5.4	-5.2	-4.4	-2.6	5.6	6.2	5	4.4	3.4	2.4
0	-1	-2	-3	-4	-5	-6	-6.8	-7.6	-8.4	-9	-9.2	-9.6	-9.6	-9.8	-9.8	-9.4	-8.2	7.8	5.4	4.2	3	2	1	0
-0.2	-1.2	-2.2	-3.2	-4.2	-5.2	-6.2	-7.2	-8.2	-9	-9.8	-10.6	-11	-11.4	-11.6	-11.6	-10.8	-9.4	6.6	5	3.8	2.8	1.8	0.8	-0.2
1.6	0.6	-0.2	-1	-2	-2.8	-3.4	-4.2	-4.8	-5.4	-6	-6.4	-7	-7.4	-7.8	-8.4	-9	-9.2	-10	7.4	5.6	4.6	3.6	2.6	1.6
0.6	0.4	0.2	0	-0.2	-0.4	-0.6	-0.8	-1	-1	-1	-1.2	-1.2	-1	-1.2	-1.4	-2	-3	-4.6	-11.6	3.4	2.6	1.8	1	0.6
1	0	-1	-2	-2.8	-3.8	-4.6	-5.4	-6.2	-6.8	-7.4	-8	-8.6	-9	-9.2	-9.4	-9.2	-9.6	8	6.2	5	4	3	2	1
-0.4	-1.4	-2.4	-3.4	-4.4	-5.2	-6	-6.8	-7.4	-7.8	-8.2	-8.4	-8.6	-8.8	-8.8	-8.6	-7.6	0.8	6.2	5	3.8	2.6	1.6	0.6	-0.4
1.6	0.8	0.2	-0.6	-1.4	-2	-2.6	-3.2	-3.8	-4.2	-4.6	-4.8	-5.2	-5.4	-5.6	-6	-6.2	-6.4	-7.8	7	5.2	4.4	3.4	2.4	1.6
1.2	0.8	0.2	-0.2	-0.6	-1	-1.4	-1.6	-2	-2.2	-2.4	-2.4	-2.4	-2.6	-2.6	-3	-3.4	-3.8	-4.8	-10.2	4.4	3.6	2.8	2	1.2
2.6	1.8	1	0.2	-0.6	-1.2	-2	-2.6	-3.2	-3.8	-4.2	-4.6	-5	-5.2	-5.4	-5.6	-5.4	-5.2	-5.2	-7.2	4	5.4	4.4	3.4	2.6
2.4	1.6	0.8	0	-0.8	-1.6	-2.4	-3	-3.6	-4.2	-4.8	-5.2	-5.6	-5.8	-6.2	-6.2	-6	-5.4	-4.8	-9.8	6.6	5.2	4.4	3.4	2.4
2.4	1.6	0.8	0	-0.8	-1.4	-2.2	-2.8	-3.4	-3.8	-4.4	-4.8	-5	-5.4	-5.4	-5.6	-5.6	-5.6	-6.4	-10.6	9.8	5.2	4.4	3.4	2.4
1.6	0.8	0	-0.8	-1.6	-2.2	-3	-3.6	-4.2	-4.6	-5	-5.4	-5.8	-6	-6	-5.8	-5	-3	7	6.6	5.2	4.4	3.6	2.4	1.6
2.2	1.4	0.6	-0.2	-0.8	-1.6	-2.2	-2.8	-3.4	-3.8	-4.2	-4.6	-5	-5.2	-5.4	-5.4	-5.6	-5.6	-6.6	-10.4	6	5	4	3	2.2
1.4	0.6	0	-0.4	-1	-1.4	-1.8	-2.2	-2.4	-2.8	-3	-3.2	-3.4	-3.8	-4.2	-5	-5.6	-5.8	-7.4	5.8	5	4.2	3.2	2.2	1.2
1	0.6	0.2	-0.2	-0.6	-1	-1.2	-1.6	-1.8	-2	-2	-2.2	-2.2	-2.6	-3	-3.6	-4.2	-4.6	-5	-9.6	4.2	3.4	2.6	1.8	1
2	1.2	0.4	-0.4	-1.2	-2	-2.8	-3.4	-4	-4.6	-5	-5.4	-5.8	-6	-6.2	-6.2	-6.2	-6.2	-8.6	11.2	5.8	5	4	2.8	2
1.6	0.8	0.2	-0.4	-0.8	-1.4	-1.8	-2.2	-2.6	-3	-3.2	-3.4	-3.4	-3.6	-4	-4.2	-4.6	-4.8	-6.2	5.4	5.2	4.2	3.4	2.4	1.4
2.6	1.8	1	0.2	-0.4	-1.2	-1.8	-2.6	-3.2	-3.6	-4.2	-4.6	-4.8	-5.2	-5.4	-5.4	-5.2	-4.6	-3.6	-7	6.2	5.4	4.4	3.6	2.6
2	1.4	0.6	0	-0.6	-1.2	-1.8	-2.4	-2.8	-3.4	-3.6	-4	-4.2	-4.4	-4.4	-4.6	-5	-5.2	-5.8	-8.6	-12	4.8	3.8	3	2
1.4	0.6	0	-0.4	-1	-1.4	-1.8	-2.2	-2.4	-2.6	-2.8	-3	-3.2	-3.6	-4.2	-4.8	-5.2	-5.4	-7	5.8	5	4	3	2.2	1.2
2.6	1.6	1	0.2	-0.6	-1.2	-2	-2.6	-3.2	-3.6	-4.2	-4.6	-4.8	-5.2	-5.4	-5.4	-5.2	-4.6	-3.4	-6.6	6	5.2	4.4	3.4	2.4
1.6	0.8	0.2	-0.4	-1	-1.4	-2	-2.4	-2.8	-3.2	-3.6	-3.8	-3.8	-4.2	-4.6	-5	-5.4	-6	-6.4	-12	5	4.2	3.2	2.4	1.6
1.8	1	0.4	-0.4	-1	-1.4	-2	-2.4	-2.8	-3.2	-3.6	-3.8	-4	-4	-4.2	-4.2	-4.4	-4.6	-6.2	11.4	5.4	4.6	3.6	2.6	1.8
1.4	0.6	0	-0.6	-1	-1.6	-2.2	-2.6	-3	-3.2	-3.6	-3.8	-3.8	-4	-4.4	-4.8	-5.2	-5.6	-7.4	5.6	5	4	3	2.2	1.2
2	1.2	0.4	-0.4	-1.2	-1.8	-2.6	-3.2	-4	-4.4	-5	-5.4	-5.8	-6	-6.2	-6.2	-6	-5	-3	6.2	6	5	4	3	2
2	1.4	0.6	0	-0.8	-1.4	-2	-2.6	-3.2	-3.6	-4	-4.4	-4.6	-4.8	-4.8	-5	-5.2	-5.2	-6.2	-9.8	5.4	4.8	3.8	3	2
1.2	0.6	0.2	-0.4	-0.8	-1.2	-1.6	-1.8	-2	-2.4	-2.4	-2.6	-2.6	-2.8	-3.2	-3.8	-4.2	-4.8	-5.8	-0.2	4.4	3.6	2.8	1.8	1
1.2	0.4	0	-0.6	-1	-1.4	-1.8	-2	-2.4	-2.6	-2.8	-2.8	-3	-3.4	-3.8	-4.4	-4.8	-5.2	-10.2	5.6	4.8	4	3	2	1
2.8	2	1.2	0.6	-0.2	-1	-1.8	-2.4	-3.2	-3.8	-4.2	-4.8	-5.2	-5.6	-5.8	-5.8	-6	-6.2	-7	-7.6	-11.6	-11.4	4.6	3.6	2.8
1.2	0.4	-0.4	-1.2	-2	-2.6	-3.4	-4	-4.6	-5	-5.6	-5.8	-6.2	-6.4	-6.4	-6	-5	-2.2	6.8	6.4	5	4.2	3.4	2.2	1.2
2	1.2	0.4	-0.4	-1.2	-2	-2.8	-3.4	-4.2	-4.6	-5.2	-5.6	-6	-6.4	-6.6	-6.6	-6.8	-6.8	-8.2	11.2	6.2	5	4	3	2
2.6	1.8	1	0.2	-0.4	-1.2	-2	-2.6	-3.2	-3.8	-4.2	-4.6	-5	-5.4	-5.6	-5.6	-5.8	-6	-6	-8	-11.4	5.4	4.4	3.6	2.6
2.8	2	1.2	0.4	-0.4	-1.2	-1.8	-2.6	-3.2	-3.8	-4.4	-4.8	-5.2	-5.6	-5.8	-6	-6	-6	-6.2	-7.8	-11.6	5.8	4.8	3.8	2.8
1.4	0.8	0	-0.6	-1.2	-1.8	-2.4	-3	-3.4	-3.8	-4.2	-4.4	-4.6	-4.6	-4.6	-4.6	-5	-6	-7.8	-11.8	5.2	4.2	3.2	2.2	1.4
3	2.2	1.4	0.6	0	-0.8	-1.6	-2.4	-3	-3.6	-4.2	-4.6	-5.2	-5.4	-5.8	-6	-6	-5.8	-6	-7	-10.4	-9.6	4.6	4	3
2.6	1.8	1	0.4	-0.4	-1.2	-1.8	-2.6	-3.2	-3.8	-4.2	-4.6	-5	-5.4	-5.6	-5.6	-5.6	-5.6	-5.6	-8.6	-11.8	5.6	4.6	3.6	2.6
1.6	0.8	0.2	-0.4	-1	-1.4	-1.8	-2.2	-2.6	-2.8	-3.2	-3.4	-3.4	-3.6	-3.8	-4.2	-4.4	-5	-7.2	6	5.2	4.2	3.2	2.4	1.4
1.8	0.8	0.2	-0.4	-1.2	-1.8	-2.2	-2.8	-3.2	-3.6	-3.8	-4.2	-4.4	-4.4	-4.4	-4.6	-4.6	-5	-7.6	7.2	5.4	4.6	3.6	2.6	1.6
2.2	1.6	0.8	0	-0.6	-1.4	-2	-2.6	-3.2	-3.6	-4	-4.4	-4.8	-5	-5	-5	-4.8	-5	-6	-11.4	11.4	4.8	4.2	3	2.2
1.2	0.4	-0.4	-1.2	-2	-2.6	-3.4	-4	-4.6	-5	-5.4	-5.8	-6.2	-6.2	-6.4	-6	-5	-2.4	7	6.4	5	4.2	3.4	2.2	1.2
1.4	0.6	0	-0.6	-1.4	-1.8	-2.4	-2.8	-3.2	-3.6	-3.8	-4.2	-4.2	-4.4	-4.6	-4.8	-4.8	-5.6	-10	6.4	5.2	4.4	3.4	2.4	1.4
0.8	0.2	0	-0.4	-0.8	-1	-1.4	-1.6	-1.8	-2	-2	-2	-2.4	-2.8	-3.4	-4.2	-4.8	-5	-11.4	5	4.2	3.4	2.4	1.4	0.6
2.2	1.8	1	0.4	-0.2	-0.8	-1.4	-2	-2.6	-3	-3.4	-3.8	-4	-4.2	-4.4	-4.2	-4.2	-4.4	-4.8	-7.2	-10.4	3.2	3.8	3	2.2
1.6	0.8	0	-0.8	-1.6	-2.4	-3.2	-3.8	-4.4	-5	-5.4	-5.8	-6.2	-6.4	-6.6	-6.4	-5.8	-4.2	5.2	6.4	5.4	4.4	3.8	2.6	1.6
1.6	0.8	0.2	-0.4	-1	-1.6	-2	-2.4	-2.8	-3.2	-3.4	-3.6	-3.8	-3.8	-4.2	-4.4	-4.8	-5.2	-7.2	6.4	5.4	4.4	3.4	2.4	1.4
1.6	0.8	0.2	-0.4	-1.2	-1.8	-2.2	-2.8	-3.2	-3.6	-3.8	-4.2	-4.2	-4.4	-4.4	-4.6	-4.8	-5.4	-7.6	11	5.2	4.4	3.4	2.4	1.4
1.6	0.8	0	-0.8	-1.4	-2.2	-2.8	-3.6	-4.2	-4.6	-5	-5.4	-5.8	-6	-6	-6	-5.4	-3.6	4.4	6.2	5.6	4.4	3.6	2.6	1.6
2	1.4	0.8	0	-0.6	-1.2	-1.8	-2.2	-2.6	-3	-3.4	-3.8	-4	-4	-4.2	-4	-4	-4	-5.2	-10.2	3.6	4.6	3.8	3	2
2.6	1.8	0.8	0	-0.8	-1.6	-2.4	-3	-3.8	-4.4	-4.8	-5.4	-5.8	-6	-6.4	-6.4	-6.4	-5.8	-4.4	-0.6	6.4	5.2	4.6	3.6	2.6
1.8	1	0.4	-0.4	-1.2	-1.8	-2.4	-3	-3.6	-4	-4.6	-4.8	-5.2	-5.2	-5.4	-5.2	-5	-5	-7.2	11.2	5.4	4.6	3.6	2.6	1.8
2	1.2	0.4	-0.2	-1	-1.8	-2.4	-3	-3.6	-4	-4.4	-4.8	-5	-5.2	-5.4	-5.2	-5.4	-5.6	-7.6	11.4	5.6	5	3.8	2.8	2
1.8	1.4	0.8	0.2	-0.4	-1	-1.4	-2	-2.4	-2.8	-3.2	-3.4	-3.6	-3.8	-3.8	-3.8	-4	-4.6	-5.2	-6.4	-12	4	3.4	2.6	1.8
1	0.6	0.2	-0.2	-0.6	-1	-1.4	-1.6	-1.8	-2	-2.2	-2.2	-2.2	-2.2	-2.4	-2.6	-3	-4	-6.2	1.2	4.6	3.6	2.8	1.8	1
2	1.4	0.8	0	-0.6	-1.2	-1.8	-2.4	-3	-3.4	-3.8	-4.2	-4.4	-4.6	-4.6	-4.6	-4.8	-5	-6	-8.4	11.4	4.6	4	2.8	2
1.6	0.8	0	-0.8	-1.6	-2.4	-3	-3.6	-4.2	-4.8	-5.4	-5.8	-6	-6.4	-6.4	-6.4	-5.8	-5.2	-9.2	7	5.4	4.6	3.6	2.6	1.6
1.4	0.6	0	-0.6	-1	-1.6	-2	-2.2	-2.6	-2.8	-3	-3.2	-3.2	-3.4	-3.6	-3.8	-4	-4.8	-10.4	5.8	5	4	3	2.2	1.2
1	0.2	-0.6	-1.4	-2.2	-2.8	-3.4	-4	-4.6	-5	-5.4	-5.8	-6	-6.2	-6.2	-5.6	-4.4	2.8	7.2	5.6	4.8	4	3	1.8	1
1.6	0.8	0.2	-0.4	-1	-1.4	-2	-2.4	-2.6	-3	-3.2	-3.4	-3.6	-3.8	-4	-4.4	-4.6	-5	-6.4	6.8	5.2	4.2	3.4	2.4	1.4
2	1.4	0.8	0.2	-0.4	-1	-1.6	-2.2	-2.6	-3	-3.4	-3.6	-3.8	-4	-4	-4.2	-4.4	-4.6	-5.2	-7.6	-10.2	4.4	3.6	2.8	2
1	0.4	0	-0.2	-0.6	-0.8	-1.2	-1.4	-1.6	-1.8	-1.8	-2	-2	-2.2	-2.8	-3.2	-3.8	-4.2	-5.8	4.2	4.2	3.4	2.4	1.6	0.8
1.6	0.8	0	-0.6	-1	-1.6	-2	-2.4	-2.8	-3.2	-3.4	-3.6	-3.6	-3.8	-4	-4.4	-4.6	-5	-8	6.4	5.2	4.4	3.4	2.4	1.4
3	2.2	1.4	0.6	-0.2	-1	-1.6	-2.4	-3	-3.6	-4.2	-4.8	-5.2	-5.6	-5.8	-6	-6	-5.8	-5.2	-5.2	-7.2	5.8	4.8	4	3
0.6	0.2	-0.2	-0.4	-0.8	-1.2	-1.4	-1.6	-1.8	-2	-2	-2	-2.2	-2.4	-2.8	-3.4	-4.4	-5.6	-6.8	4.6	4.2	3	2	1	0.6
2.2	1.4	0.8	0	-0.6	-1.4	-2	-2.6	-3.2	-3.6	-4	-4.4	-4.8	-5	-5	-5	-5	-5	-6	-10.2	6.6	5	4.2	3.2	2.2
2.4	1.6	0.8	0	-0.6	-1.4	-2	-2.6	-3.2	-3.8	-4.2	-4.6	-5	-5.2	-5.4	-5.6	-5.8	-6.2	-6.4	-8.4	11.4	5.2	4.2	3.2	2.4
2.8	2	1.2	0.4	-0.4	-1	-1.8	-2.4	-3.2	-3.6	-4.2	-4.6	-5	-5.4	-5.6	-5.6	-5.8	-6.2	-6.2	-7.4	-11.4	5.4	4.6	3.6	2.8
2.6	1.8	1.2	0.4	-0.4	-1.2	-1.8	-2.6	-3.2	-3.6	-4.2	-4.6	-5	-5.2	-5.4	-5.6	-5.4	-5	-4.8	-8.4	-9.8	5.2	4.4	3.6	2.6
1.8	1.2	0.6	0	-0.6	-1	-1.6	-2	-2.4	-2.8	-3	-3.4	-3.6	-3.6	-3.6	-3.8	-4	-4.2	-5	-8.6	2.6	4.4	3.4	2.6	1.8
2.2	1.4	0.8	0	-0.6	-1.4	-2	-2.6	-3.2	-3.6	-4	-4.4	-4.8	-5	-5	-5.2	-5.4	-5.6	-6	-8.6	-11.6	5	4	3.2	2.2
1.8	1.2	0.4	-0.2	-0.8	-1.6	-2.2	-2.6	-3.2	-3.6	-3.8	-4.2	-4.4	-4.6	-4.6	-4.4	-4.4	-5	-7.2	11.6	5.2	4.6	3.6	2.6	1.8
2.4	1.6	1	0.2	-0.6	-1.2	-2	-2.6	-3.2	-3.8	-4.2	-4.6	-5	-5.2	-5.4	-5.4	-5.2	-4.6	-2.8	3.2	5.8	5	4.4	3.4	2.4
1.4	0.6	0	-0.8	-1.4	-2.2	-2.8	-3.4	-3.8	-4.2	-4.6	-5	-5.2	-5.2	-5.2	-4.8	-4	-1.4	6.6	6.2	5	4.2	3.4	2.2	1.4
1.8	1	0.2	-0.6	-1.4	-2.2	-2.8	-3.4	-4	-4.6	-5	-5.4	-5.8	-6	-6	-6	-5.4	-3.8	2.4	7	5.4	4.6	3.8	2.6	1.8
1.2	0.6	0.2	-0.4	-0.8	-1.2	-1.4	-1.8	-2	-2.2	-2.4	-2.6	-2.6	-2.8	-3.2	-3.6	-4	-4.6	-6	3.8	4.4	3.6	2.8	1.8	1
2.4	1.8	1.2	0.4	-0.2	-0.8	-1.6	-2.2	-2.6	-3.2	-3.6	-4	-4.4	-4.6	-4.8	-4.8	-4.6	-4.2	-4.4	-8.2	-10.8	4.6	4.2	3.4	2.4
2	1.4	0.8	0.2	-0.4	-1	-1.6	-2.2	-2.6	-3.2	-3.4	-3.8	-4	-4.2	-4.2	-4.2	-4.4	-4.8	-5.6	-7	11.4	4.4	3.6	2.8	2
2.6	1.8	1	0.4	-0.4	-1.2	-1.8	-2.4	-3	-3.6	-4	-4.4	-4.8	-5.2	-5.2	-5.4	-5.4	-5.8	-6	-7.4	11.8	5.4	4.4	3.6	2.6
2.6	1.6	1	0.2	-0.6	-1.4	-2	-2.6	-3.2	-3.8	-4.2	-4.6	-5	-5.2	-5.4	-5.4	-5.2	-4.6	-3.6	-6	6.6	5.2	4.6	3.6	2.6
1.8	1.2	0.6	0	-0.6	-1	-1.6	-2	-2.4	-2.8	-3.2	-3.4	-3.6	-3.6	-3.6	-3.8	-4	-4.4	-5.2	-8.4	-10	4.4	3.6	2.6	1.8
1.6	0.8	0.2	-0.4	-1	-1.6	-2.2	-2.6	-3	-3.4	-3.6	-3.8	-4	-4.2	-4.4	-4.6	-5	-5.2	-7	7	5.4	4.4	3.4	2.4	1.6
1.6	1	0.4	0	-0.6	-1	-1.6	-2	-2.4	-2.6	-2.8	-3	-3.2	-3.2	-3.2	-3.2	-3.4	-3.8	-5	-10.6	4.8	4.2	3.4	2.4	1.6
1.2	0.4	0	-0.6	-1	-1.6	-2	-2.2	-2.6	-2.8	-3	-3	-3.2	-3.6	-4	-4.6	-5	-5.4	-10.6	5.8	4.8	4	3	2	1.2
2.4	1.8	1	0.2	-0.4	-1.2	-1.8	-2.6	-3	-3.6	-4	-4.4	-4.8	-5	-5.2	-5.2	-5.4	-5.4	-5.6	-7.8	-10.2	5.2	4.2	3.4	2.4
2.4	1.6	0.8	-0.2	-1	-1.8	-2.6	-3.4	-4.2	-4.8	-5.4	-6	-6.4	-6.8	-7.2	-7.2	-7.2	-6.8	-5.8	-8.8	6.8	5.4	4.6	3.4	2.4
1.4	0.8	0.2	-0.2	-0.8	-1.2	-1.8	-2.2	-2.4	-2.8	-3	-3.2	-3.2	-3.4	-3.4	-3.6	-4	-4.6	-5.8	11.8	5	4	3.2	2.2	1.4
2.6	1.8	1	0.2	-0.4	-1.2	-2	-2.6	-3.2	-3.8	-4.2	-4.6	-5	-5.4	-5.6	-5.6	-5.4	-5.4	-5.4	-7.2	-9.8	5.4	4.4	3.6	2.6
1.8	1	0.4	-0.2	-0.6	-1.2	-1.8	-2.2	-2.6	-3	-3.2	-3.6	-3.6	-3.8	-4	-4.4	-4.8	-5.2	-5.6	-9.8	5	4.2	3.4	2.4	1.6
1.4	0.8	0.2	-0.4	-0.8	-1.4	-1.8	-2.2	-2.6	-3	-3.2	-3.4	-3.4	-3.4	-3.6	-3.8	-4	-4.6	-6.6	11.6	5	4	3.2	2.2	1.4
1.4	0.8	0	-0.8	-1.4	-2.2	-2.8	-3.4	-3.8	-4.2	-4.6	-5	-5.2	-5.2	-5.2	-5	-4	-2.8	6.2	6.4	5.2	4.4	3.4	2.2	1.4
2.8	2	1.2	0.4	-0.4	-1.2	-2	-2.6	-3.2	-3.8	-4.4	-4.8	-5.2	-5.6	-5.8	-6	-6	-5.6	-5	-5.6	5	5.6	4.8	3.8	2.8
2.8	1.8	1	0.2	-0.6	-1.4	-2.2	-3	-3.6	-4.2	-4.8	-5.4	-5.8	-6.2	-6.4	-6.6	-7	-7.6	-8.2	-9.2	-10.4	5.6	4.8	3.6	2.8
1.2	0.8	0.4	-0.2	-0.6	-1	-1.4	-1.6	-2	-2.2	-2.4	-2.6	-2.6	-2.6	-2.8	-3	-3.4	-3.8	-4.8	-9.6	4.4	3.6	2.8	2	1.2
2.2	1.4	0.6	-0.2	-0.8	-1.6	-2.4	-3	-3.6	-4.2	-4.6	-5	-5.4	-5.8	-5.8	-5.8	-5.6	-4.8	-4	-10.8	6.2	5	4.2	3.2	2.2
2.6	2	1.2	0.4	-0.4	-1	-1.8	-2.4	-3	-3.6	-4	-4.4	-4.8	-5	-5.2	-5.4	-5.4	-5.8	-6.6	-7.6	-11.4	11.6	4.4	3.4	2.6
3.6	2.6	1.6	0.8	-0.2	-1	-1.8	-2.8	-3.6	-4.2	-5	-5.6	-6.2	-6.8	-7.2	-7.6	-7.8	-7.8	-8	-8.4	-11.4	9.2	5.6	4.6	3.6
2	1.4	0.8	0.2	-0.4	-1	-1.6	-2.2	-2.6	-3	-3.2	-3.6	-3.8	-4	-4	-4	-4.2	-4.6	-5.6	-6.8	11.2	4.2	3.6	2.6	2
1.4	0.8	0.2	-0.4	-0.8	-1.4	-1.8	-2.2	-2.6	-2.8	-3	-3.2	-3.4	-3.4	-3.4	-3.6	-3.8	-4.4	-6.2	-12	5	4	3.2	2.2	1.4
1.8	1.4	0.8	0.2	-0.4	-1	-1.6	-2	-2.4	-2.8	-3.2	-3.4	-3.6	-3.8	-3.8	-3.8	-3.8	-4.2	-5.2	-7.2	11.8	4.2	3.4	2.6	1.8
1.2	0.4	0	-0.6	-1.2	-1.6	-2.2	-2.6	-2.8	-3.2	-3.4	-3.6	-3.6	-3.8	-4	-4.4	-5	-5.6	-9.4	5.6	4.8	3.8	2.8	1.8	1
2.4	1.4	0.8	0	-0.8	-1.4	-2.2	-2.8	-3.4	-3.8	-4.4	-4.8	-5	-5.2	-5.4	-5.4	-5	-4.2	-2.2	6	6.2	5	4.2	3.2	2.2
2	1.2	0.4	-0.4	-1	-1.8	-2.4	-3	-3.6	-4.2	-4.6	-5	-5.4	-5.6	-5.6	-5.6	-5.2	-4	-0.2	6.2	6	4.8	4	3	2
1.4	0.6	0	-0.4	-1	-1.4	-1.8	-2.2	-2.6	-2.8	-3	-3.2	-3.4	-3.8	-4.4	-5	-5.6	-5.8	-7	5.8	5	4.2	3.2	2.2	1.4
1.6	0.8	0.2	-0.4	-1	-1.6	-2	-2.6	-3	-3.2	-3.6	-3.8	-3.8	-4	-4.2	-4.6	-4.8	-5.2	-7	7.2	5.4	4.4	3.4	2.4	1.6
2.2	1.6	1	0.2	-0.4	-1.2	-1.8	-2.4	-2.8	-3.4	-3.8	-4	-4.4	-4.6	-4.8	-5	-5.2	-5.6	-5.8	-7.2	-10.4	4.8	4	3.2	2.2
1.6	0.8	0.2	-0.4	-1	-1.4	-2	-2.4	-2.8	-3	-3.2	-3.4	-3.6	-3.8	-4	-4.4	-4.8	-5.2	-6.8	8.2	5.2	4.4	3.4	2.4	1.4
1.4	0.6	0	-0.6	-1.2	-1.6	-2	-2.4	-2.8	-3	-3.4	-3.4	-3.6	-3.6	-3.8	-4.2	-4.4	-5.2	-10	6	5	4.2	3.2	2.2	1.2
2.6	1.8	0.8	0	-0.8	-1.6	-2.4	-3.2	-3.8	-4.4	-5	-5.6	-6	-6.4	-6.6	-6.8	-6.6	-6.2	-5.2	-7.8	6.8	5.4	4.6	3.6	2.6
2	1.2	0.4	-0.2	-0.8	-1.4	-2	-2.6	-3	-3.4	-3.8	-4.2	-4.4	-4.4	-4.6	-4.8	-5.2	-5.2	-6	-11	5.8	4.8	3.8	3	2
2.4	1.6	0.8	0.2	-0.6	-1.2	-1.8	-2.4	-3	-3.4	-3.8	-4.2	-4.6	-4.8	-4.8	-4.8	-4.6	-3.8	-2.4	0.4	5.8	5	4.2	3.4	2.4
2.6	1.6	0.8	0	-0.8	-1.6	-2.4	-3	-3.8	-4.4	-4.8	-5.4	-5.8	-6.2	-6.4	-6.4	-6.4	-5.8	-4.8	-9	6.6	5.4	4.6	3.6	2.6
2.6	1.8	1	0.2	-0.6	-1.4	-2	-2.8	-3.4	-4	-4.4	-5	-5.4	-5.6	-5.8	-6	-6.2	-6.4	-6.6	-8.4	11.6	5.6	4.6	3.6	2.6
2.8	2	1	0.2	-0.6	-1.6	-2.4	-3.2	-4	-4.8	-5.4	-6	-6.6	-7	-7.4	-7.6	-7.8	-7.6	-7	-7	6.8	5.8	5	4	2.8
0.8	0.2	-0.2	-0.4	-0.8	-1	-1.4	-1.6	-1.6	-1.8	-2	-2	-2	-2	-2.4	-2.8	-3.4	-4.6	-11.8	5	4.4	3.4	2.4	1.4	0.6
1.6	0.8	0	-0.6	-1.2	-1.6	-2.2	-2.6	-3	-3.4	-3.6	-3.8	-4	-4.2	-4.4	-4.8	-5.2	-5.6	-7.4	6.6	5.4	4.4	3.4	2.4	1.4
1	0.4	0.2	-0.2	-0.6	-1	-1.2	-1.4	-1.6	-1.8	-2	-2	-2.2	-2.4	-2.8	-3.4	-4	-4.4	-5.4	-0.2	4.2	3.4	2.4	1.6	0.8
2.8	2	1.2	0.4	-0.4	-1.2	-2	-2.6	-3.4	-4	-4.4	-4.8	-5.2	-5.6	-5.8	-6	-6	-5.6	-5	-7.8	7.2	5.6	4.8	3.8	2.8
2.8	2	1.2	0.4	-0.4	-1.2	-2	-2.6	-3.2	-3.8	-4.4	-4.8	-5.2	-5.6	-5.8	-6	-6.2	-6.6	-7	-7.6	11.4	5.8	4.8	3.8	2.8
2	1.2	0.6	-0.2	-0.8	-1.6	-2.2	-2.8	-3.2	-3.8	-4.2	-4.6	-4.8	-5	-5	-5	-5	-5	-6.6	11.6	6	5	4	3	2
0.6	0.2	0	-0.4	-0.6	-0.8	-1	-1.2	-1.2	-1.4	-1.4	-1.6	-2	-2.4	-3.2	-3.8	-4.4	-4.6	-12	4.8	4	3	2.2	1.2	0.6
1.8	1.4	0.8	0.2	-0.4	-1	-1.4	-2	-2.4	-2.8	-3.2	-3.4	-3.6	-3.8	-3.8	-3.6	-3.4	-3.8	-5	-6.6	11.2	4.2	3.6	2.6	1.8
2	1.2	0.4	-0.2	-0.8	-1.4	-2	-2.6	-3	-3.4	-3.8	-4	-4.2	-4.4	-4.4	-4.6	-4.8	-5	-6.2	-11.8	5.8	4.8	3.8	2.8	2
2	1.4	0.6	-0.2	-0.8	-1.6	-2.2	-2.8	-3.4	-4	-4.4	-4.8	-5	-5.2	-5.4	-5.4	-5	-3.8	-0.8	6	6.2	4.8	4.2	3.2	2
2	1	0.4	-0.4	-1.2	-1.8	-2.4	-3	-3.6	-4	-4.4	-4.8	-5	-5.2	-5.4	-5.2	-4.6	-3.6	-3.6	6.6	5.6	4.8	3.8	2.8	1.8
0.6	0.2	-0.2	-0.4	-0.8	-1	-1.2	-1.4	-1.4	-1.6	-1.6	-1.8	-2	-2.4	-3	-3.4	-4	-4.6	6.2	4.8	4	3.2	2.2	1.2	0.6
1	0.4	-0.2	-0.8	-1.4	-1.8	-2.2	-2.6	-3	-3.2	-3.6	-3.6	-3.8	-3.8	-4	-4.4	-4.8	-6	11.6	5.6	4.8	3.8	2.8	1.8	1
2.6	1.6	0.8	0	-0.8	-1.6	-2.4	-3	-3.8	-4.4	-4.8	-5.4	-5.8	-6	-6.2	-6.4	-6.2	-5.6	-4.4	-8.8	6.6	5.4	4.6	3.6	2.4
2.6	1.8	1.2	0.4	-0.4	-1.2	-2	-2.6	-3.2	-3.8	-4.2	-4.8	-5.2	-5.4	-5.6	-5.8	-6	-6.2	-6.4	-7.8	-12	5.6	4.6	3.6	2.8
3	2	1.2	0.4	-0.4	-1.2	-2	-2.8	-3.4	-4.2	-4.6	-5.2	-5.6	-6	-6.4	-6.4	-6.6	-6.6	-6.8	-8.4	11.4	6	5	4	3
2.2	1.4	0.4	-0.4	-1.2	-2	-2.8	-3.6	-4.2	-4.8	-5.4	-5.8	-6.4	-6.6	-7	-7	-6.8	-6.2	-4.6	6.4	6.2	5.2	4.2	3.2	2.2
2	1.2	0.6	-0.2	-0.8	-1.4	-2	-2.4	-3	-3.4	-3.8	-4	-4.2	-4.4	-4.4	-4.6	-4.6	-4.8	-5.8	-10.2	5.4	4.6	3.6	2.8	1.8
1.6	0.8	0	-0.4	-1	-1.4	-2	-2.4	-2.6	-3	-3.2	-3.4	-3.6	-3.6	-3.8	-4.2	-4.6	-5	-7.4	6.2	5.2	4.2	3.2	2.4	1.4
2.2	1.4	0.8	0	-0.8	-1.4	-2.2	-2.8	-3.4	-3.8	-4.2	-4.6	-5	-5.2	-5.2	-5.2	-5	-4.2	-5.4	-7.8	6	4.8	4	2.8	2.2
2.2	1.4	0.6	-0.2	-1	-1.8	-2.6	-3.2	-3.8	-4.4	-5	-5.4	-5.8	-6	-6.2	-6.4	-6.4	-6.4	-7.4	-11.4	6.8	5.2	4.2	3.2	2.2
1.2	0.6	0.2	-0.2	-0.8	-1.2	-1.4	-1.8	-2	-2.2	-2.4	-2.6	-2.6	-2.8	-3.2	-3.8	-4.4	-5	-5.8	3.4	4.4	3.6	2.8	1.8	1
1.6	0.8	0.2	-0.4	-0.8	-1.4	-2	-2.4	-2.8	-3	-3.4	-3.6	-3.6	-3.8	-3.8	-4	-4.2	-4.8	-6.4	-12	5	4.2	3.4	2.4	1.4
2.4	1.4	0.8	0	-0.6	-1.2	-2	-2.6	-3	-3.6	-4	-4.2	-4.6	-4.8	-4.8	-4.8	-4.4	-3.6	-2.2	4.6	6.4	5	4.4	3.4	2.2
2.2	1.4	0.6	0	-0.8	-1.4	-2.2	-2.8	-3.4	-3.8	-4.2	-4.6	-5	-5.2	-5.2	-5.2	-4.8	-4	-2.6	4.4	5.8	4.6	4	3	2
1.2	0.8	0.2	-0.4	-0.8	-1.4	-1.8	-2.2	-2.4	-2.8	-3	-3.2	-3.2	-3.2	-3.4	-3.6	-4	-4.8	-6	-12	4.4	3.6	2.8	1.8	1.2
2.6	1.6	0.8	0.2	-0.6	-1.4	-2	-2.6	-3.2	-3.8	-4.2	-4.6	-5	-5.2	-5.4	-5.4	-5.2	-4.4	-2.6	5.6	6.4	5.2	4.4	3.6	2.4
1	0.4	0	-0.6	-1	-1.4	-1.6	-2	-2.2	-2.4	-2.6	-2.6	-3	-3.4	-4	-4.8	-5.6	-6	-7.4	5.2	4.6	3.6	2.6	1.6	0.8
1.4	0.6	0	-0.6	-1	-1.4	-1.8	-2.2	-2.4	-2.8	-2.8	-3	-3	-3.2	-3.4	-3.6	-3.8	-4.8	-10.6	5.8	5	4	3	2	1.2
1.6	0.8	0	-0.8	-1.6	-2.4	-3	-3.8	-4.4	-4.8	-5.2	-5.6	-6	-6.2	-6.4	-6.2	-5.6	-3.8	4.8	6.4	5.4	4.6	3.6	2.6	1.6
1.6	1	0.6	0	-0.6	-1	-1.6	-2	-2.4	-2.6	-3	-3.2	-3.4	-3.4	-3.6	-4	-4.4	-4.8	-5.2	-8.6	4.6	4.2	3.2	2.4	1.6
1	0.8	0.4	0	-0.4	-0.8	-1.2	-1.4	-1.8	-2	-2	-2.2	-2.2	-2.2	-2	-1.8	-2.2	-3.2	-6	-12	2.8	3.4	2.6	1.6	1
0.8	0.4	0.2	-0.2	-0.6	-0.8	-1	-1.2	-1.4	-1.6	-1.8	-1.8	-1.8	-1.8	-2	-2.4	-3	-4	-5.4	-11.4	3.8	3	2	1.2	0.6
2.2	1.6	0.8	0.2	-0.4	-1	-1.6	-2.2	-2.8	-3.2	-3.6	-3.8	-4.2	-4.2	-4.4	-4.6	-5	-5.2	-5.6	-7	-10.2	4.6	3.8	3	2.2
3	2	1.2	0.4	-0.4	-1.2	-1.8	-2.6	-3.2	-3.8	-4.4	-5	-5.4	-5.8	-6	-6.2	-6.2	-6.2	-6.4	-7.8	-11.6	6	4.8	4	3
2.2	1.4	0.6	-0.2	-0.8	-1.6	-2.4	-3	-3.6	-4.2	-4.6	-5	-5.4	-5.6	-5.8	-6	-6	-6.2	-7	-11	11.2	5	4	3	2.2
1.4	0.6	-0.4	-1.2	-2.2	-3	-3.8	-4.6	-5.2	-5.8	-6.4	-7	-7.4	-7.8	-8	-8	-7.6	-6.2	8.2	6.8	5.4	4.4	3.6	2.4	1.4
2.2	1.4	0.8	0	-0.6	-1.2	-1.8	-2.4	-3	-3.4	-3.8	-4.2	-4.4	-4.6	-4.8	-4.8	-5.2	-5.2	-5.8	-8.4	-11	4.8	4	3	2.2
2	1.2	0.4	-0.4	-1	-1.8	-2.4	-3.2	-3.6	-4.2	-4.6	-5	-5.4	-5.6	-5.6	-5.6	-5.2	-4	-0.2	5.8	5.8	4.8	4	3	2
3.2	2.4	1.6	0.8	0	-0.8	-1.6	-2.4	-3.2	-3.8	-4.4	-5	-5.4	-5.8	-6.2	-6.4	-6.4	-6.4	-6.8	-7.4	-11.4	-11.2	5	4.2	3.2
0.6	0.2	0	-0.4	-0.6	-0.8	-1	-1.2	-1.4	-1.6	-1.6	-1.6	-2	-2.6	-3.2	-4	-4.6	-4.6	-12	4.8	4	3	2.2	1.2	0.6
1.4	0.6	0	-0.6	-1	-1.6	-2	-2.4	-2.8	-3.2	-3.4	-3.6	-3.8	-4.2	-4.8	-5.4	-6.2	-6.6	-7	5.6	4.8	4	3	2	1.2
2.6	1.6	0.8	-0.2	-1	-1.8	-2.6	-3.4	-4.2	-4.8	-5.4	-6	-6.4	-6.8	-7.2	-7.4	-7.4	-7	-5.8	-6.8	6.8	5.4	4.6	3.6	2.6
1.4	0.6	0	-0.8	-1.4	-2	-2.6	-3	-3.4	-3.8	-4.2	-4.4	-4.6	-4.8	-5	-5.4	-5.6	-6.4	-8.4	6.2	5.2	4.4	3.2	2.2	1.2
2.8	1.8	1	0.2	-0.6	-1.4	-2.2	-3	-3.8	-4.4	-5	-5.4	-6	-6.4	-6.6	-6.8	-6.8	-7	-7	-9.6	-11.8	5.6	4.8	3.6	2.8
2.6	1.8	1	0.2	-0.6	-1.2	-2	-2.6	-3.4	-4	-4.4	-4.8	-5.2	-5.6	-5.8	-6	-5.8	-5.4	-5.4	-10.2	-12	5.4	4.6	3.6	2.6
2	1.2	0.4	-0.4	-1	-1.8	-2.4	-3	-3.4	-4	-4.4	-4.8	-5	-5.2	-5.2	-5	-4.6	-3.2	2	6.2	5.8	4.6	4	3	1.8
1.6	0.8	0.2	-0.4	-1	-1.4	-2	-2.4	-2.8	-3	-3.2	-3.4	-3.6	-3.8	-4	-4.4	-4.6	-5	-7.2	6.2	5.2	4.2	3.4	2.4	1.4
2	1.4	0.6	-0.2	-1	-1.8	-2.4	-3	-3.6	-4.2	-4.6	-5	-5.4	-5.6	-5.8	-5.8	-5.4	-4.4	-3.2	6.4	6	5	4.2	3	2
2	1.2	0.4	-0.2	-0.8	-1.6	-2	-2.6	-3	-3.6	-3.8	-4.2	-4.4	-4.4	-4.6	-4.8	-5	-5	-6.2	-11.6	5.8	4.8	3.8	2.8	2
1.4	1	0.4	0	-0.6	-1	-1.6	-2	-2.2	-2.6	-2.8	-3	-3.2	-3.2	-3.2	-3.2	-3.6	-4	-5.2	-8.8	2.8	3.6	2.8	2	1.4
2.2	1.4	0.8	0.2	-0.6	-1.2	-1.8	-2.2	-2.8	-3.2	-3.6	-3.8	-4.2	-4.2	-4.4	-4.2	-4.2	-4.4	-5.4	-9.4	-11.8	4.8	4	3	2.2
1.2	0.4	0	-0.6	-1	-1.4	-1.8	-2	-2.2	-2.4	-2.6	-2.8	-3	-3.2	-3.8	-4.2	-4.6	-5	-11	5.6	4.8	3.8	2.8	2	1
0.8	0.2	-0.2	-0.8	-1.2	-1.6	-2	-2.2	-2.6	-2.8	-3	-3	-3.2	-3.4	-4	-4.4	-5.2	-5.8	-12	5.4	4.6	3.6	2.6	1.6	0.8
0.6	0.2	0	-0.4	-0.6	-1	-1.2	-1.4	-1.6	-1.6	-1.8	-1.8	-2.2	-2.6	-3.2	-3.8	-4.4	-4.6	-12	4.8	4	3.2	2.2	1.4	0.6
1	0.6	0.2	-0.4	-0.8	-1.2	-1.6	-2	-2.2	-2.4	-2.6	-2.8	-2.8	-2.8	-3	-3.2	-3.6	-4.8	-6	-12	4.4	3.6	2.6	1.6	1
2.2	1.4	0.8	0.2	-0.6	-1.2	-1.8	-2.4	-2.8	-3.4	-3.8	-4	-4.4	-4.6	-4.6	-4.6	-4.6	-4.6	-5.4	-9.2	-11.8	5	4	3.2	2.2
2.4	1.6	0.8	0	-0.6	-1.4	-2	-2.8	-3.2	-3.8	-4.2	-4.6	-5	-5.2	-5.4	-5.4	-5.2	-5.2	-6	-10.2	-11.6	4.8	4.2	3.2	2.4
1.4	0.6	-0.2	-0.8	-1.4	-2	-2.4	-3	-3.2	-3.6	-3.8	-4	-4.2	-4.6	-5	-5.4	-6	-6.6	-8.2	6	5.2	4.2	3.2	2.2	1.2
3.2	2.4	1.4	0.6	-0.4	-1.2	-2	-2.8	-3.6	-4.2	-5	-5.6	-6	-6.6	-6.8	-7.2	-7.4	-7.2	-6.8	-5.2	2.8	6.4	5.2	4.4	3.2
1	0.2	-0.2	-0.8	-1.2	-1.6	-2	-2.4	-2.6	-2.8	-3	-3	-3.2	-3.6	-4	-4.6	-5.2	-6	-12	5.4	4.8	3.8	2.6	1.6	0.8
0.6	0.2	0	-0.4	-0.6	-0.8	-1	-1.2	-1.2	-1.4	-1.4	-1.6	-2	-2.4	-3.2	-3.8	-4.4	-4.6	-12	4.8	4	3	2.2	1.2	0.6
2	1.2	0.4	-0.6	-1.4	-2.2	-3	-3.8	-4.6	-5.2	-5.8	-6.4	-6.8	-7.2	-7.4	-7.6	-7.4	-6.8	-4.4	7	6.2	5	4.2	3.2	2
2.2	1.4	0.8	0	-0.8	-1.4	-2.2	-2.8	-3.2	-3.8	-4.2	-4.6	-5	-5.2	-5.2	-5.2	-5	-5	-6.2	-11.6	8.4	4.8	4	3	2.2
1	0.4	0.2	-0.2	-0.6	-1	-1.2	-1.4	-1.6	-1.8	-2	-2	-2	-2.4	-2.8	-3.4	-4	-4.6	-5.6	1.4	4.2	3.4	2.6	1.6	0.8
1.6	0.8	0.2	-0.4	-1	-1.4	-1.8	-2.4	-2.6	-3	-3.2	-3.4	-3.6	-3.8	-4	-4.2	-4.6	-4.8	-6.2	5.4	5.2	4.2	3.4	2.4	1.4
2.6	1.8	1.2	0.4	-0.4	-1.2	-1.8	-2.6	-3.2	-3.8	-4.2	-4.6	-5	-5.4	-5.6	-5.6	-5.6	-5.6	-5.4	-7.2	-9.6	5.4	4.6	3.6	2.6
1.4	0.6	0	-0.4	-1	-1.4	-1.8	-2.2	-2.4	-2.6	-2.8	-3	-3	-3.2	-3.2	-3.6	-3.8	-4.4	-9.2	5.8	5	4	3	2	1.2
1.8	1	0.2	-0.4	-1.2	-2	-2.6	-3.2	-3.8	-4.2	-4.8	-5	-5.4	-5.6	-5.6	-5.6	-5	-4.6	-9	7.4	5.6	4.8	3.8	2.6	1.8
2.8	2	1.2	0.4	-0.4	-1.2	-2	-2.6	-3.2	-3.8	-4.4	-4.8	-5.2	-5.6	-5.8	-6	-6	-5.6	-5	-6.4	5.2	5.8	4.8	3.8	2.8
3	2	1.2	0.4	-0.6	-1.4	-2	-2.8	-3.6	-4.2	-4.8	-5.2	-5.6	-6	-6.4	-6.4	-6.4	-6.2	-5	-3.4	6.8	5.8	5	4	3
1.6	1	0.4	0	-0.6	-1	-1.6	-2	-2.4	-2.6	-3	-3.2	-3.2	-3.4	-3.4	-3.4	-3.6	-3.8	-5.2	-10.2	4.8	4.2	3.4	2.4	1.6
2.2	1.4	0.6	0	-0.8	-1.6	-2.2	-2.8	-3.4	-3.8	-4.4	-4.6	-5	-5.2	-5.4	-5.4	-5.2	-5.2	-6.2	-11.4	6.4	5	4.2	3.2	2.2
2.6	1.8	1	0	-0.8	-1.6	-2.4	-3.2	-4	-4.6	-5.2	-5.8	-6.2	-6.6	-6.8	-7	-7.2	-7.4	-7.8	-9.6	10.8	5.6	4.8	3.6	2.6
2.8	2	1.2	0.4	-0.4	-1	-1.8	-2.6	-3.2	-3.8	-4.2	-4.8	-5.2	-5.6	-5.8	-5.8	-6	-6.6	-6.8	-7.4	-11.6	5.6	4.8	3.8	2.8
1.8	1	0.4	-0.4	-1.2	-1.8	-2.6	-3.2	-3.6	-4.2	-4.6	-4.8	-5.2	-5.4	-5.4	-5.2	-4.8	-3.2	2	5.6	5.6	4.4	3.6	2.8	1.8
1	0.4	-0.2	-0.6	-1	-1.6	-1.8	-2.2	-2.4	-2.8	-2.8	-3	-3.2	-3.6	-4.2	-4.8	-5.6	-6.2	-8.4	5.4	4.8	3.8	2.8	1.8	0.8
2.6	1.8	1	0.4	-0.4	-1.2	-1.8	-2.4	-3	-3.6	-4	-4.4	-4.8	-5.2	-5.2	-5.4	-5.6	-6	-6.2	-7.4	11.4	5.4	4.4	3.6	2.6
2.2	1.2	0.6	-0.2	-0.8	-1.6	-2.2	-2.8	-3.2	-3.8	-4.2	-4.4	-4.8	-5	-5	-4.8	-4.4	-3.4	-0.2	6.2	6	4.8	4	3.2	2
1.2	0.4	-0.4	-1.2	-2	-2.8	-3.4	-4	-4.6	-5	-5.4	-5.8	-6	-6.2	-6.2	-5.8	-4.8	-0.4	6.8	6	5	4.2	3	2	1.2
0.8	0.4	0	-0.2	-0.6	-0.8	-1.2	-1.4	-1.6	-1.6	-1.8	-1.8	-1.8	-2	-2.6	-3	-3.6	-4.2	-7.8	4.8	4.2	3.2	2.4	1.4	0.8
0.4	0.2	0	-0.2	-0.4	-0.6	-0.6	-0.8	-0.8	-1	-1	-1	-1.2	-1.6	-2.4	-3.2	-4.2	-5.2	-5.2	3.8	3.4	2.6	1.6	0.8	0.4
2.2	1.4	0.8	0.2	-0.4	-1	-1.6	-2.2	-2.6	-3.2	-3.4	-3.8	-4	-4.2	-4.4	-4.4	-4.8	-5	-5.4	-7.2	-10	4.6	3.8	3	2.2
1.4	0.6	0	-0.6	-1	-1.4	-1.8	-2.2	-2.4	-2.8	-3	-3	-3.2	-3.6	-4.2	-4.8	-5.2	-5.4	-8.6	5.8	5	4	3	2	1.2
2.2	1.4	0.8	0	-0.6	-1.4	-2	-2.6	-3.2	-3.6	-4	-4.4	-4.8	-5	-5.2	-5	-4.8	-4.4	-4.4	-7.8	6	5	4.2	3.2	2.2
2	1.2	0.4	-0.2	-0.8	-1.4	-2	-2.6	-3	-3.4	-3.8	-4	-4.4	-4.4	-4.6	-4.8	-5	-5	-6	-10.8	5.8	4.8	3.8	2.8	2
2.4	1.6	0.8	0.2	-0.6	-1.2	-2	-2.4	-3	-3.6	-4	-4.2	-4.6	-4.8	-5	-4.8	-4.6	-3.8	-2.4	3.4	6.4	5	4.4	3.4	2.4
3.8	2.8	2	1	0.2	-0.8	-1.6	-2.6	-3.4	-4.2	-5	-5.6	-6.2	-6.8	-7.4	-7.8	-8	-8.2	-8.2	-9	-9.4	10.8	6	5	3.8
1.8	1.4	0.8	0.4	-0.2	-0.8	-1.4	-1.8	-2.2	-2.6	-3	-3.2	-3.4	-3.6	-3.6	-3.4	-3.2	-3.4	-4.6	-7.6	-12	3.8	3.4	2.6	1.8
0.6	0.2	-0.2	-0.4	-0.8	-1	-1.2	-1.4	-1.6	-1.6	-1.8	-1.8	-2.2	-2.6	-3.2	-4	-4.6	-4.8	-12	4.8	4.2	3.2	2.2	1.4	0.6
2.8	2	1.2	0.4	-0.4	-1	-1.8	-2.6	-3.2	-3.8	-4.2	-4.8	-5	-5.4	-5.6	-5.8	-6	-6.4	-6.6	-7.4	-12	5.6	4.6	3.8	2.8
3.2	2.4	1.6	0.6	-0.2	-1	-1.8	-2.4	-3.2	-3.8	-4.4	-5	-5.4	-5.8	-6.2	-6.4	-6.4	-6.4	-6.8	-7.6	-12	11.6	5	4.2	3.2
2.2	1.4	0.6	-0.2	-1	-1.6	-2.4	-3	-3.6	-4.2	-4.8	-5.2	-5.6	-5.8	-6	-6	-5.8	-5	-4.6	-11.2	6.4	5.2	4.4	3.2	2.2
1	0.4	-0.2	-0.6	-1.2	-1.6	-2	-2.4	-2.8	-3	-3.2	-3.4	-3.4	-3.4	-3.8	-4	-4.4	-5.4	11.8	5.4	4.8	3.8	2.8	1.8	1
1.2	0.6	0	-0.6	-1.2	-1.6	-2	-2.4	-2.8	-3	-3.2	-3.4	-3.4	-3.6	-3.8	-4.2	-4.6	-5.2	-8.8	5.8	4.8	3.8	2.8	2	1
2.4	1.6	0.8	0	-0.8	-1.6	-2.4	-3	-3.6	-4.2	-4.8	-5.2	-5.6	-5.8	-6	-6.2	-6	-5.6	-5.4	-8.6	6.4	5.2	4.4	3.4	2.4
1.4	0.6	0	-0.4	-1	-1.4	-1.8	-2.2	-2.4	-2.6	-2.8	-3	-3.2	-3.6	-4.2	-4.6	-5.2	-5.4	-7.2	5.8	5	4	3	2.2	1.2
1.4	0.8	0.2	-0.4	-1	-1.6	-2.2	-2.6	-3	-3.4	-3.6	-3.8	-4	-4.2	-4.4	-4.8	-5.2	-5.8	-7	11.2	5	4.2	3.2	2.2	1.4
1.8	1	0.4	-0.2	-0.8	-1.4	-2	-2.4	-2.8	-3.2	-3.6	-3.8	-4	-4	-4.2	-4.2	-4.4	-4.6	-5.8	-11.4	5.4	4.6	3.6	2.6	1.8
1.6	0.8	0	-0.6	-1	-1.6	-2.2	-2.6	-3	-3.2	-3.6	-3.8	-3.8	-4	-4.2	-4.6	-4.8	-5.4	-7.8	6.4	5.2	4.4	3.4	2.4	1.4
1.6	0.8	0.4	-0.2	-0.8	-1.4	-1.8	-2.2	-2.6	-2.8	-3.2	-3.4	-3.4	-3.6	-3.6	-3.8	-4	-4.4	-5.8	-11.2	5	4	3.2	2.2	1.4
2.2	1.4	0.6	-0.2	-1	-1.6	-2.4	-3	-3.6	-4.2	-4.6	-5	-5.4	-5.6	-5.8	-5.8	-5.4	-4.4	-1.6	6.4	6	4.6	4.2	3.2	2
1.8	1	0.2	-0.4	-1	-1.4	-2	-2.4	-2.8	-3.2	-3.6	-3.8	-3.8	-4	-4	-4.2	-4.2	-4.6	-6.4	11	5.4	4.6	3.6	2.6	1.6
0.8	0.2	0	-0.4	-0.6	-0.8	-1	-1.2	-1.4	-1.6	-1.6	-1.6	-1.6	-1.8	-2.2	-2.8	-3.2	-3.8	-10	4.8	4	3.2	2.2	1.4	0.6
1.4	0.6	-0.2	-0.8	-1.6	-2.2	-2.8	-3.4	-4	-4.4	-4.8	-5	-5.2	-5.4	-5.4	-5	-4.8	-6	11.2	6.2	5.4	4.4	3.2	2.2	1.4
1.4	0.6	0	-0.4	-1	-1.4	-2	-2.4	-2.6	-3	-3.2	-3.2	-3.6	-4	-4.4	-5	-5.6	-5.8	-7.2	6	5	4.2	3.2	2.2	1.4
1.8	1	0.2	-0.4	-1.2	-2	-2.6	-3.2	-3.6	-4.2	-4.6	-4.8	-5.2	-5.4	-5.4	-5.2	-4.6	-3	3.2	5.8	5.4	4.4	3.6	2.6	1.6
1.8	1	0.4	-0.2	-1	-1.6	-2.2	-2.8	-3.2	-3.8	-4	-4.4	-4.6	-4.8	-4.8	-4.8	-5	-5.2	-7	11.6	5.6	4.8	3.8	2.8	1.8
2.6	2	1.2	0.6	-0.2	-0.8	-1.6	-2.2	-2.8	-3.2	-3.6	-4	-4.4	-4.6	-4.8	-4.8	-4.8	-4.2	-3.2	-4.2	2.2	5.4	4.4	3.6	2.6
2.2	1.4	0.6	-0.2	-1	-1.6	-2.4	-3	-3.6	-4.2	-4.6	-5	-5.4	-5.6	-5.8	-5.8	-5.4	-4.6	-3	5.8	6	5	4.2	3	2.2
0.8	0.2	0	-0.4	-0.6	-0.8	-1	-1.2	-1.4	-1.4	-1.6	-1.6	-1.6	-1.8	-2.2	-2.8	-3.2	-4	-12	4.8	4	3.2	2.2	1.4	0.6
1.4	0.6	0	-0.6	-1	-1.4	-1.8	-2.2	-2.4	-2.6	-2.8	-3	-3	-3	-3.2	-3.4	-3.8	-4.6	-10.4	5.8	5	4	3	2	1.2
1.2	0.8	0.4	0	-0.4	-0.8	-1.2	-1.6	-1.8	-2	-2.2	-2.4	-2.6	-2.6	-2.4	-2.2	-2.4	-3.2	-4.8	-7	-11.8	3.6	2.8	1.8	1.2
1.8	1	0.4	-0.4	-1	-1.6	-2.2	-2.6	-3	-3.4	-3.8	-4	-4.2	-4.4	-4.4	-4.6	-4.8	-5	-6.4	11.6	5.6	4.6	3.6	2.8	1.8
2.8	2	1.2	0.4	-0.4	-1.2	-1.8	-2.6	-3.2	-3.8	-4.2	-4.6	-5	-5.4	-5.6	-5.6	-5.6	-5.6	-5.6	-7.2	-9.6	5.6	4.6	3.8	2.8
2	1.2	0.4	-0.2	-1	-1.6	-2.2	-2.8	-3.2	-3.6	-4	-4.2	-4.6	-4.6	-4.8	-5	-5	-5.2	-6.4	-11.6	5.8	4.8	3.8	2.8	2
3	2	1.2	0.4	-0.4	-1.2	-2	-2.8	-3.6	-4.2	-4.8	-5.4	-5.8	-6.2	-6.6	-6.8	-6.8	-6.6	-5.8	-4.4	6.8	6	5	4.2	3
2.2	1.6	0.8	0.2	-0.6	-1.2	-1.8	-2.4	-2.8	-3.4	-3.8	-4	-4.4	-4.6	-4.6	-4.8	-5.2	-5.4	-5.6	-7.4	-10.6	4.8	4	3	2.2
1.6	0.8	0	-0.6	-1.2	-1.8	-2.2	-2.8	-3.2	-3.4	-3.8	-4	-4.2	-4.4	-4.6	-4.8	-5	-5.6	-7.8	7	5.4	4.4	3.4	2.4	1.6
1.8	0.8	0.2	-0.4	-1	-1.4	-2	-2.4	-2.8	-3.2	-3.4	-3.6	-3.8	-3.8	-3.8	-4	-4	-4.4	-6.6	8	5.4	4.4	3.6	2.6	1.6
2.8	2	1.2	0.4	-0.4	-1.2	-1.8	-2.6	-3.2	-3.8	-4.4	-4.8	-5.4	-5.6	-6	-6	-6	-6.2	-6.4	-8	11.4	6	5	4	3
1.2	0.8	0.4	0	-0.4	-0.8	-1.2	-1.4	-1.8	-2	-2.2	-2.4	-2.4	-2.4	-2.2	-2.2	-2.4	-3.2	-4.4	-6.4	-11.8	3.4	2.6	1.8	1.2
1.6	0.8	0.2	-0.4	-1	-1.4	-1.8	-2.2	-2.6	-3	-3.2	-3.4	-3.4	-3.6	-3.8	-4.2	-4.4	-4.8	-6.8	5.8	5.2	4.2	3.2	2.4	1.4
0.6	0.2	0	-0.4	-0.6	-0.8	-1	-1.2	-1.4	-1.6	-1.6	-1.6	-1.6	-1.6	-1.8	-2.4	-3.2	-4.4	-6.6	4.4	4	3	1.8	1	0.6
2	1.2	0.6	0	-0.6	-1.2	-1.8	-2.4	-2.8	-3.2	-3.6	-3.8	-4	-4.2	-4.2	-4.4	-4.6	-4.6	-5.8	-9.6	4.4	4.6	3.8	2.8	2
1.8	1	0.2	-0.4	-1	-1.4	-2	-2.4	-2.8	-3.2	-3.4	-3.8	-3.8	-4	-4	-4	-4.2	-4.6	-6.6	9.6	5.4	4.6	3.6	2.6	1.6
3.2	2.2	1.4	0.6	-0.2	-1	-1.8	-2.6	-3.4	-4	-4.6	-5.2	-5.6	-6	-6.4	-6.6	-6.6	-6.8	-7	-7.6	-11.8	6	5	4.2	3.2
1	0.4	0	-0.4	-0.8	-1.2	-1.4	-1.8	-2	-2.2	-2.4	-2.4	-2.4	-2.6	-3	-3.6	-4.2	-4.6	-7.4	5	4.4	3.6	2.6	1.6	1
2.6	1.8	1.2	0.4	-0.4	-1.2	-1.8	-2.4	-3.2	-3.6	-4.2	-4.6	-5	-5.2	-5.4	-5.6	-5.4	-5.4	-5.4	-7.4	-10.2	5.4	4.6	3.6	2.6
2.6	1.8	1	0.2	-0.4	-1.2	-1.8	-2.4	-3	-3.6	-4	-4.4	-4.8	-5	-5.2	-5.2	-5.4	-5.8	-6	-7.4	11.4	5.4	4.4	3.4	2.6
0.8	0.2	-0.2	-0.6	-1	-1.4	-1.8	-2	-2.2	-2.4	-2.6	-2.6	-3	-3.2	-3.8	-4.4	-5	-5.4	11.6	5.2	4.4	3.4	2.6	1.6	0.8
3.6	2.8	1.8	1	0	-0.8	-1.6	-2.4	-3.2	-4	-4.8	-5.4	-6	-6.4	-6.8	-7.2	-7.4	-7.4	-7.4	-8.2	-9	10.6	5.8	4.8	3.6
1.6	0.8	0.2	-0.4	-1	-1.4	-1.8	-2.2	-2.6	-3	-3.2	-3.4	-3.4	-3.6	-3.8	-4.2	-4.4	-4.8	-6.6	5.8	5.2	4.2	3.2	2.4	1.4
2.8	2	1.2	0.4	-0.4	-1.2	-1.8	-2.6	-3.2	-3.8	-4.2	-4.6	-5	-5.4	-5.6	-5.8	-6	-6.4	-6.6	-7.4	-12	5.6	4.6	3.8	2.8
2.4	1.6	0.8	0.2	-0.6	-1.4	-2	-2.6	-3.2	-3.8	-4.2	-4.6	-5	-5.2	-5.4	-5.6	-5.8	-6.2	-6.4	-8.2	-11.4	5	4.2	3.2	2.4
0.8	0.4	0	-0.4	-0.8	-1	-1.4	-1.6	-1.8	-2	-2	-2	-2.2	-2.4	-2.6	-3	-3.6	-4.2	-9.8	5	4.2	3.4	2.4	1.6	0.8
2.2	1.4	0.6	0	-0.8	-1.4	-2.2	-2.8	-3.4	-3.8	-4.2	-4.6	-5	-5.2	-5.2	-5.2	-5	-4	-2	6.2	6.2	5	4.2	3.2	2.2
1.8	1.2	0.4	-0.2	-1	-1.6	-2.2	-2.6	-3.2	-3.6	-4	-4.2	-4.6	-4.6	-4.8	-5.2	-5.6	-5.8	-6.6	-11	5.6	4.6	3.8	2.8	1.8
2.8	2.2	1.4	0.6	-0.2	-0.8	-1.6	-2.2	-3	-3.6	-4	-4.4	-4.8	-5.2	-5.4	-5.6	-5.6	-5.4	-5.4	-7	-8.8	4.4	4.4	3.8	2.8
2	1.2	0.4	-0.2	-1	-1.8	-2.4	-3	-3.6	-4.2	-4.6	-5	-5.4	-5.6	-5.6	-5.6	-5.4	-5.2	-5.6	-12	6	5	4	3	2
1.4	0.8	0.4	-0.2	-0.6	-1	-1.4	-1.8	-2	-2.2	-2.4	-2.6	-2.6	-2.8	-2.8	-3.2	-3.6	-4	-5	-10.4	4.6	3.8	3	2	1.2
1.6	0.8	0.2	-0.4	-1	-1.4	-1.8	-2.2	-2.6	-3	-3.2	-3.4	-3.6	-3.6	-4	-4.2	-4.6	-4.8	-6	8	5.2	4.2	3.4	2.4	1.6
2.2	1.6	0.8	0	-0.8	-1.4	-2.2	-2.8	-3.4	-3.8	-4.4	-4.8	-5	-5.4	-5.6	-5.6	-5.4	-5.2	-6.2	-11.6	10.6	5	4.2	3.2	2.2
3.4	2.4	1.6	0.6	-0.2	-1	-2	-2.8	-3.6	-4.2	-5	-5.6	-6.2	-6.6	-7	-7.4	-7.6	-7.6	-7.6	-8	11.6	7.4	5.6	4.4	3.4
2.6	1.8	1	0.4	-0.4	-1.2	-1.8	-2.4	-3	-3.6	-4	-4.4	-4.8	-5	-5.2	-5.4	-5.4	-5.8	-6	-7.6	11.6	5.4	4.4	3.6	2.6
1.4	0.6	0	-0.4	-1	-1.4	-1.8	-2.2	-2.4	-2.6	-2.8	-3	-3.2	-3.6	-4	-4.6	-5.2	-5.2	-7.8	5.8	4.8	4	3	2	1.2
2	1.2	0.4	-0.2	-0.8	-1.4	-2	-2.6	-3	-3.4	-3.8	-4	-4.2	-4.4	-4.4	-4.6	-4.8	-5	-6.2	-12	5.6	4.8	3.8	2.8	1.8
0.8	0.4	0	-0.2	-0.6	-1	-1.2	-1.4	-1.6	-1.8	-1.8	-1.8	-1.8	-2.2	-2.6	-3.2	-3.6	-4.2	-7	4.8	4.2	3.2	2.4	1.4	0.8
1.8	1	0.2	-0.6	-1.2	-2	-2.6	-3.4	-4	-4.4	-4.8	-5.2	-5.6	-5.8	-6	-5.8	-5.4	-4	-0.4	7	5.6	4.8	4	2.8	1.8
1.6	0.8	0.2	-0.4	-1	-1.4	-1.8	-2.2	-2.6	-2.8	-3	-3.2	-3.4	-3.4	-3.6	-4	-4.2	-4.6	-7	6	5	4.2	3.2	2.2	1.4
3.2	2.4	1.4	0.6	-0.2	-1	-2	-2.8	-3.4	-4.2	-4.8	-5.4	-6	-6.4	-6.8	-7	-7.2	-7	-7	-7.6	-11.6	6.6	5.4	4.4	3.4
2.8	2	1.2	0.4	-0.4	-1.2	-2	-2.8	-3.4	-4	-4.6	-5	-5.4	-5.8	-6	-6.2	-6.2	-5.8	-5.2	-7.2	7	5.8	5	4	2.8
1.2	0.6	0.2	-0.4	-0.8	-1.2	-1.6	-2	-2.2	-2.6	-2.8	-2.8	-3	-3	-3	-3.2	-3.6	-4.2	-6.8	2.2	4.6	3.8	2.8	2	1.2
2.2	1.4	0.6	-0.2	-0.8	-1.6	-2.2	-2.8	-3.4	-4	-4.4	-4.8	-5	-5.4	-5.4	-5.4	-5	-4	-1.2	6	6	4.6	4.2	3.2	2
1.8	1	0.4	-0.2	-0.8	-1.4	-2	-2.4	-3	-3.2	-3.6	-3.8	-4	-4.2	-4.2	-4.4	-4.6	-4.8	-6	-12	5.6	4.6	3.6	2.8	1.8
2	1.2	0.4	-0.2	-1	-1.8	-2.4	-3	-3.6	-4	-4.4	-4.8	-5.2	-5.4	-5.4	-5.4	-5	-3.8	-0.8	6	5.8	4.8	4	3	2
1.2	0.6	0.2	-0.4	-0.8	-1	-1.4	-1.8	-2	-2.2	-2.4	-2.4	-2.4	-2.4	-2.6	-2.8	-3.4	-4.2	-6.2	-1	4.6	3.8	2.8	1.8	1
1.6	1	0.2	-0.6	-1.4	-2	-2.8	-3.4	-3.8	-4.4	-4.8	-5.2	-5.4	-5.6	-5.6	-5.4	-4.8	-3.2	4.2	6.2	5.4	4.6	3.6	2.6	1.6
1.2	0.6	-0.2	-1	-1.8	-2.4	-3.2	-3.8	-4.2	-4.8	-5.2	-5.4	-5.6	-5.8	-5.8	-5.4	-4.4	-1.8	6.6	6.2	5	4	3.2	2.2	1.2
1.8	1.2	0.4	-0.2	-0.8	-1.4	-2	-2.4	-3	-3.2	-3.6	-4	-4.2	-4.2	-4.2	-4.2	-4.4	-4.6	-6.2	-11.8	5.6	4.6	3.8	2.8	1.8
1.4	0.6	0	-0.6	-1.2	-1.6	-2.2	-2.6	-3	-3.2	-3.4	-3.6	-3.8	-4.2	-4.6	-5.2	-5.8	-6	-8.6	6	5.2	4.2	3.2	2.2	1.2
2.4	1.6	1	0.2	-0.6	-1.4	-2.2	-2.8	-3.4	-4	-4.4	-5	-5.2	-5.6	-5.8	-5.8	-5.8	-5.8	-6.2	-10.2	-11.2	5	4.2	3.4	2.4
2.4	1.6	0.8	0	-0.6	-1.4	-2	-2.6	-3.2	-3.8	-4.2	-4.6	-5	-5.2	-5.4	-5.6	-5.8	-6	-6.4	-8.6	-11.8	5	4.2	3.2	2.4
2.6	1.8	1	0.2	-0.6	-1.2	-2	-2.6	-3.2	-3.8	-4.2	-4.8	-5	-5.4	-5.6	-5.6	-5.8	-6	-6.2	-8.4	-12	5.4	4.4	3.6	2.6
2.8	2	1.2	0.4	-0.4	-1	-1.8	-2.6	-3.2	-3.8	-4.4	-4.8	-5.2	-5.6	-5.8	-6	-6	-6.4	-6.8	-7.4	-11.8	5.6	4.6	3.8	2.8
2.2	1.4	0.8	0.2	-0.6	-1.2	-1.8	-2.4	-2.8	-3.4	-3.8	-4	-4.2	-4.4	-4.6	-4.6	-4.6	-4.6	-5.4	-9.4	-11.8	4.8	4	3	2.2
1.6	0.8	0	-0.8	-1.4	-2.2	-2.8	-3.6	-4.2	-4.6	-5	-5.4	-5.8	-6	-6	-5.8	-5.2	-3.6	-11	7	5.2	4.6	3.6	2.4	1.6
1.6	1	0.4	-0.2	-0.8	-1.4	-1.8	-2.4	-2.8	-3	-3.4	-3.6	-3.8	-3.8	-4	-4.2	-4.4	-4.8	-5.8	-10.8	5	4.2	3.2	2.4	1.6
2.6	1.8	1	0.2	-0.6	-1.4	-2	-2.8	-3.4	-4	-4.6	-5	-5.4	-5.8	-6	-6.2	-6	-5.6	-4.6	-6.2	6.6	5.6	4.6	3.8	2.6
1.6	0.8	0	-0.8	-1.4	-2	-2.6	-3.2	-3.8	-4.2	-4.6	-4.8	-5	-5.2	-5.2	-5.4	-5.4	-6.2	-9.4	7	5.4	4.6	3.4	2.4	1.4
2.2	1.4	0.8	0	-0.6	-1.4	-2	-2.6	-3	-3.6	-4	-4.2	-4.6	-4.8	-4.8	-5	-5.2	-5.4	-6	-8.6	-11.6	4.8	4	3	2.2
1.6	0.8	0.2	-0.4	-1	-1.4	-2	-2.4	-2.8	-3.2	-3.4	-3.6	-3.8	-3.8	-3.8	-3.8	-4	-4.4	-6.4	7	5.4	4.4	3.4	2.6	1.6
2.4	1.6	1	0.2	-0.4	-1.2	-1.8	-2.4	-3	-3.4	-4	-4.2	-4.6	-4.8	-5	-5	-4.8	-4.6	-4.8	-8.2	-1.4	5.2	4.4	3.4	2.4
2.4	1.8	1.2	0.4	-0.2	-1	-1.6	-2.2	-2.8	-3.4	-3.8	-4.2	-4.6	-4.8	-5	-5	-4.8	-4.4	-4.2	-6.2	-10.2	4.8	4.2	3.4	2.4
1.6	0.8	0	-0.4	-1	-1.4	-2	-2.4	-2.6	-3	-3.2	-3.4	-3.4	-3.6	-3.8	-4.2	-4.6	-5	-7.4	6	5.2	4.4	3.4	2.4	1.4
1.2	0.8	0.2	-0.4	-0.8	-1.4	-1.8	-2.2	-2.4	-2.8	-3	-3.2	-3.2	-3.2	-3.2	-3.2	-3.4	-4.4	-7	-12	4.4	3.6	2.8	1.8	1.2
2	1.4	0.6	0	-0.8	-1.4	-2	-2.6	-3.2	-3.6	-4	-4.2	-4.6	-4.6	-4.8	-5	-5.4	-5.8	-6.6	-8.2	11.6	4.4	3.6	2.8	2
2.2	1.4	0.6	-0.2	-0.8	-1.4	-2.2	-2.8	-3.2	-3.8	-4.2	-4.6	-4.8	-5	-5	-5	-5	-4.8	-5.6	-9.6	5.8	4.8	4	3	2
3	2	1.2	0.4	-0.4	-1.2	-2	-2.8	-3.4	-4	-4.6	-5.2	-5.6	-6	-6.2	-6.4	-6.4	-6	-5	-2.8	6.4	5.8	4.8	4	3
1.4	0.6	0	-0.4	-1	-1.4	-1.8	-2.2	-2.6	-2.8	-3	-3.2	-3.2	-3.4	-3.6	-3.8	-4	-4.6	-7.4	6	5	4	3.2	2.2	1.4
1.4	0.6	0	-0.4	-1	-1.4	-1.8	-2.2	-2.4	-2.8	-3	-3	-3.2	-3.2	-3.4	-3.6	-4	-4.6	-8.6	6	5	4	3.2	2.2	1.2
1.4	0.6	0	-0.4	-1	-1.4	-1.8	-2.2	-2.4	-2.6	-2.8	-3	-3.2	-3.6	-4.2	-4.8	-5.2	-5.4	-7.2	5.8	5	4	3	2.2	1.2
1.8	1	0.2	-0.8	-1.6	-2.4	-3.2	-4	-4.6	-5.2	-5.8	-6.2	-6.6	-7	-7.2	-7.2	-7	-6	-3	6.8	5.8	4.8	4	2.8	1.8
2.2	1.4	0.6	-0.2	-1	-1.6	-2.4	-3	-3.6	-4.2	-4.6	-5	-5.4	-5.6	-5.8	-5.8	-5.6	-5.4	-6.6	-10.2	6	5	4	3	2.2
1	0.4	0	-0.4	-0.8	-1.2	-1.4	-1.8	-2	-2.2	-2.2	-2.4	-2.4	-2.6	-3	-3.4	-4	-4.8	-7.6	5.2	4.6	3.6	2.6	1.6	0.8
2.2	1.4	0.6	0	-0.8	-1.4	-2.2	-2.6	-3.2	-3.8	-4.2	-4.4	-4.8	-5	-5	-5	-4.8	-4.8	-5.6	-9.8	6	4.8	4	3	2.2
1.8	1	0.2	-0.6	-1.4	-2.2	-2.8	-3.6	-4.2	-4.6	-5.2	-5.6	-5.8	-6	-6.2	-6	-5.6	-4	3.6	7	5.4	4.8	3.8	2.6	1.8
1	0.4	0	-0.6	-1	-1.2	-1.6	-2	-2.2	-2.4	-2.4	-2.6	-2.6	-2.8	-3	-3.4	-4	-4.8	-11.2	5.2	4.6	3.6	2.6	1.6	0.8
2.8	1.8	1.2	0.4	-0.4	-1.2	-1.8	-2.6	-3.2	-3.8	-4.2	-4.6	-5	-5.4	-5.6	-5.6	-5.6	-5.2	-4.4	-5	5.6	5.6	4.6	3.8	2.8
1.2	0.4	0	-0.6	-1	-1.4	-1.8	-2	-2.4	-2.6	-2.8	-2.8	-3	-3.4	-3.8	-4.4	-5	-5.2	-10.6	5.6	4.8	4	3	2	1
1.4	0.8	0.2	-0.4	-0.8	-1.4	-1.8	-2.4	-2.6	-3	-3.2	-3.4	-3.6	-3.6	-3.8	-4	-4.2	-4.8	-6.4	11.8	5	4.2	3.2	2.2	1.4
1.8	1	0.2	-0.4	-1	-1.6	-2.2	-2.6	-3.2	-3.6	-3.8	-4.2	-4.2	-4.4	-4.4	-4.6	-4.6	-5	-6.8	11	5.6	4.6	3.6	2.6	1.8
2.2	1.4	0.8	0	-0.6	-1.4	-2	-2.6	-3.2	-3.6	-4	-4.4	-4.8	-5	-5	-5.2	-5.4	-5.8	-6.2	-8.8	11.6	5	4.2	3.2	2.2
2.2	1.4	0.6	-0.2	-1	-1.8	-2.6	-3.2	-3.8	-4.4	-4.8	-5.4	-5.6	-6	-6.2	-6.2	-5.8	-5.4	-6	-10	6	5	4	3	2.2
1.6	0.8	0	-0.6	-1.4	-2	-2.6	-3.2	-3.6	-4	-4.4	-4.8	-4.8	-5	-5.2	-5.6	-5.8	-6.2	-8.4	6.4	5.4	4.4	3.4	2.4	1.4
1.4	0.6	0	-0.4	-1	-1.4	-1.8	-2.2	-2.4	-2.8	-3	-3	-3.2	-3.2	-3.4	-3.8	-4	-4.4	-7.8	6	5	4	3.2	2.2	1.2
1.8	1	0.4	-0.2	-0.8	-1.4	-2	-2.6	-3	-3.4	-3.6	-4	-4.2	-4.2	-4.4	-4.6	-5	-5.2	-6.2	-11	5.2	4.4	3.4	2.6	1.8
1.6	1	0.4	-0.2	-0.8	-1.4	-1.8	-2.4	-2.8	-3.2	-3.4	-3.6	-3.8	-3.8	-3.8	-3.6	-3.6	-4.4	-8.2	-12	4.8	4.2	3.2	2.2	1.6
0.6	0.2	0	-0.4	-0.6	-0.8	-1	-1.2	-1.2	-1.4	-1.4	-1.4	-1.8	-2.4	-3	-3.8	-4.2	-4.6	-12	4.8	4	3	2	1.2	0.4
2	1.2	0.8	0.2	-0.4	-1	-1.6	-2	-2.6	-3	-3.2	-3.6	-3.8	-3.8	-3.8	-4	-4.2	-4.4	-5	-7.4	-6.2	4.4	3.6	2.8	2
2	1.2	0.4	-0.4	-1.2	-2	-2.8	-3.4	-4.2	-4.8	-5.2	-5.6	-6	-6.4	-6.6	-6.6	-6.2	-5.2	-2	6.2	6	5	4.2	3	2
1.6	1	0.2	-0.6	-1.2	-2	-2.6	-3.2	-3.8	-4.2	-4.6	-5	-5.2	-5.4	-5.4	-5.2	-5.4	-5.8	-10.2	11	5.4	4.6	3.6	2.4	1.6
1.8	0.8	0.2	-0.6	-1.4	-2	-2.6	-3.2	-3.8	-4.2	-4.6	-4.8	-5.2	-5.4	-5.4	-5.6	-5.6	-6.2	-8.2	11	5.4	4.6	3.6	2.6	1.6
2.4	1.8	1.2	0.6	-0.2	-0.8	-1.6	-2.2	-2.8	-3.2	-3.6	-4	-4.4	-4.6	-4.8	-4.8	-4.8	-4.4	-4.6	-7.6	-10.4	4	4.2	3.4	2.4
1.4	0.6	0	-0.6	-1	-1.6	-2	-2.4	-2.8	-3	-3.2	-3.4	-3.6	-3.6	-3.8	-4	-4.2	-4.8	-8.4	6.2	5	4.2	3.2	2.2	1.4
1.6	0.8	0	-0.6	-1	-1.6	-2	-2.6	-2.8	-3.2	-3.4	-3.6	-3.8	-3.8	-4	-4.4	-4.6	-5.2	-7.8	6.4	5.2	4.4	3.4	2.4	1.4
2.6	1.8	1.2	0.4	-0.4	-1.2	-1.8	-2.4	-3	-3.6	-4.2	-4.6	-4.8	-5.2	-5.4	-5.6	-5.6	-6	-6.2	-7.4	11.6	5.4	4.4	3.6	2.6
1.6	0.8	0.2	-0.4	-1	-1.6	-2.2	-2.6	-3	-3.4	-3.8	-4	-4.2	-4.4	-4.6	-5	-5.4	-6	-7	11.2	5.2	4.2	3.4	2.4	1.4
2.2	1.6	0.8	0.2	-0.6	-1.2	-1.8	-2.4	-3	-3.6	-4	-4.2	-4.6	-4.8	-4.8	-5	-5.2	-5.6	-6.4	-7.4	11.2	4.6	4	3	2.2
2.2	1.4	0.6	-0.2	-1	-1.8	-2.4	-3.2	-3.8	-4.4	-4.8	-5.4	-5.6	-6	-6.2	-6.2	-6	-5.8	-6.4	-10	6.6	5.2	4.4	3.2	2.2
2.8	1.8	1	0.2	-0.8	-1.6	-2.4	-3.2	-3.8	-4.6	-5.2	-5.6	-6.2	-6.6	-6.8	-7	-7.2	-6.8	-5.8	-6	6.4	5.6	4.8	3.8	2.8
1.6	1	0.2	-0.4	-1.2	-1.8	-2.4	-3	-3.4	-3.8	-4.2	-4.6	-4.8	-4.8	-5	-5	-5	-5.6	-7.6	11.6	5.2	4.6	3.6	2.4	1.6
1.6	0.8	0.2	-0.4	-1	-1.4	-2	-2.4	-2.6	-3	-3.2	-3.4	-3.6	-3.8	-4	-4.4	-4.8	-5	-6.4	10.8	5.2	4.4	3.4	2.4	1.6
2.4	1.6	1	0.2	-0.6	-1.2	-1.8	-2.4	-3	-3.4	-3.8	-4.2	-4.6	-4.8	-5	-4.8	-4.6	-4.4	-4.4	-7.4	5	5	4.2	3.2	2.4
3.8	2.8	2	1	0.2	-0.8	-1.6	-2.6	-3.4	-4.2	-5	-5.6	-6.2	-6.8	-7.4	-7.8	-8	-8.2	-8.2	-8.8	-9.2	11	6	5	3.8
-0.2	-1.2	-2.2	-3.2	-4.2	-5.4	-6.4	-7.2	-7.6	-7.6	-7.4	-7.2	-7	-7	-7	-6.6	-5.6	-1.2	6.6	5.2	3.8	2.6	1.6	0.6	-0.4
0	-1	-2	-3	-3.8	-4.6	-5.6	-6.4	-7	-7.6	-8.2	-8.8	-9.4	-9.8	-10	-9.8	-9.4	8.8	6.4	5.2	4	3	2	1	0
0.4	-0.4	-1.4	-2.2	-2.8	-3.6	-4.2	-4.8	-5.4	-5.8	-6.2	-6.6	-6.8	-6.8	-6.6	-5.8	-2.6	7.2	6.2	5.2	4.2	3.2	2.2	1.2	0.2
0.8	-0.2	-1.2	-2.2	-3.2	-4.2	-5.2	-6	-7	-7.8	-8.6	-9.2	-9.8	-10.4	-11	-11.4	-11.4	-11.2	7.8	5.8	4.8	3.8	2.6	1.6	0.6
1.4	0.6	0	-0.6	-1.2	-1.6	-2	-2.4	-2.8	-3	-3.2	-3.4	-3.6	-4	-4.4	-4.8	-5.4	-5.6	-9.2	6	5	4	3.2	2.2	1.2
2.4	1.6	1	0.2	-0.6	-1.2	-1.8	-2.6	-3	-3.6	-4	-4.4	-4.8	-5	-5.2	-5.4	-5.6	-6	-6.2	-7.6	-11.2	5	4.2	3.2	2.4
2.2	1.4	0.8	0.2	-0.6	-1.2	-1.8	-2.2	-2.8	-3.2	-3.6	-4	-4.2	-4.4	-4.4	-4.4	-4.4	-4.4	-5.4	-9.4	11.8	4.8	4	3	2.2
2.2	1.2	0.4	-0.6	-1.4	-2.2	-3	-3.6	-4.4	-5	-5.6	-6	-6.4	-6.8	-7	-7	-6.8	-6	-3	7	6.2	5	4.2	3.2	2
2.4	1.8	1	0.2	-0.6	-1.4	-2	-2.8	-3.4	-3.8	-4.4	-4.8	-5.2	-5.4	-5.6	-5.8	-6	-6.6	-7	-7.8	11.2	5	4.2	3.4	2.4
1.8	1.2	0.4	-0.2	-1	-1.6	-2.2	-2.8	-3.2	-3.6	-4	-4.4	-4.6	-4.8	-4.8	-5	-5.2	-5.2	-7	11.6	5.6	4.6	3.8	2.8	1.8
2.2	1.6	0.8	0.2	-0.6	-1.2	-1.8	-2.4	-3	-3.4	-3.8	-4.2	-4.6	-4.8	-5	-5	-5.4	-5.8	-6	-7.6	-11	4.8	4	3.2	2.2
3.2	2.4	1.4	0.6	-0.4	-1.2	-2	-2.8	-3.6	-4.4	-5	-5.6	-6.2	-6.8	-7.2	-7.4	-7.6	-7.6	-7.2	-7	-8.8	6.6	5.4	4.4	3.2
1.6	0.8	0	-0.6	-1.2	-1.8	-2.4	-3	-3.4	-3.8	-4.2	-4.4	-4.6	-5	-5.2	-5.6	-6	-6.4	-7.6	10.6	5.2	4.4	3.4	2.4	1.4
1.8	1	0.2	-0.4	-1	-1.4	-2	-2.4	-2.8	-3.2	-3.4	-3.8	-3.8	-4	-4	-4.2	-4.2	-4.6	-6.4	11	5.4	4.6	3.6	2.6	1.6
2.6	1.8	1	0.2	-0.6	-1.4	-2.2	-3	-3.6	-4.2	-4.8	-5.4	-5.8	-6.2	-6.4	-6.6	-6.8	-7.2	-7.8	-8.4	11	5.4	4.6	3.6	2.6
-0.4	-1.4	-2.4	-3.4	-4.4	-5.2	-6	-6.2	-4.8	-1	-0.4	-0.6	-1.2	-1.8	-2.6	-3.2	-3.4	-4	6.6	4.8	3.8	2.6	1.6	0.6	-0.4
-0.2	-1.2	-2.2	-3.2	-4.2	-5.2	-6.2	-7.4	-8.4	-9.2	-9.4	-8.6	-7	-6.2	-6.2	-6.4	-6.2	-6.6	7.2	4.8	3.8	2.6	1.6	0.6	-0.2
-0.4	-1.4	-2.4	-3.4	-4.4	-5.2	-6	-6.2	-5.6	-4.2	-3.4	-3.2	-3.4	-4	-4.6	-5	-5	-6.4	6.6	5	3.8	2.6	1.6	0.6	-0.4
-0.2	-1.2	-2.2	-3.2	-4.2	-5.2	-6.2	-7.2	-7.8	-7.6	-6	-4.2	-3.4	-3.4	-3.8	-4.2	-4.4	-4.4	7	5	3.8	2.8	1.8	0.8	-0.2
0	-1	-2	-3	-4	-5	-5.8	-6.6	-6.6	-5	-2.4	-1.4	-1.8	-2.4	-3.2	-3.8	-4.2	-4.2	8.6	5.4	4.2	3	2	1	0
-0.4	-1.4	-2.4	-3.4	-4.4	-5.4	-6.2	-6.8	-6.6	-5.4	-4.4	-4	-4	-4.4	-5	-5.6	-5.6	-6.4	6.8	4.8	3.8	2.6	1.6	0.6	-0.4
-0.2	-1.2	-2.2	-3.2	-4.4	-5.4	-6.4	-7.2	-7.8	-7.2	-5.4	-3.8	-3.4	-3.6	-4	-4.6	-5	-5	7.2	4.8	3.8	2.6	1.6	0.6	-0.4
-0.2	-1.2	-2.2	-3.2	-4.2	-5.2	-6	-6.4	-6	-4.4	-3	-2.6	-2.8	-3	-3.6	-4	-4.2	-4.4	7	5	3.8	2.8	1.8	0.8	-0.2
0	-1	-2	-3	-4	-5	-6	-6.8	-7.2	-6.6	-4.8	-3.4	-3	-3.4	-3.8	-4.2	-4.4	-4.2	7.6	5.4	4.2	3	2	1	0
-0.2	-1.2	-2.2	-3.2	-4.2	-5.2	-6.2	-7.2	-8.2	-9	-9.2	-8	-6	-5	-5	-5.2	-5	-5.6	7.2	4.8	3.8	2.8	1.8	0.8	-0.2
0	-1	-2	-3	-4.2	-5.2	-6.2	-7	-7.6	-7.4	-6.4	-5.2	-4.8	-4.8	-5.2	-5.8	-6	-6.2	8.4	5.2	4	2.8	1.8	0.8	-0.2
-0.4	-1.4	-2.4	-3.4	-4.4	-5.4	-6.4	-7	-7.2	-6.4	-5	-4.6	-4.6	-5	-5.6	-6	-6	-6	6.8	4.8	3.6	2.6	1.6	0.6	-0.4
-0.4	-1.4	-2.4	-3.4	-4.4	-5.4	-6.4	-7.2	-7.2	-5.6	-2.4	-1.6	-2	-2.6	-3.4	-3.8	-4	-4.2	6.6	4.8	3.6	2.6	1.6	0.6	-0.4
-0.4	-1.4	-2.4	-3.4	-4.4	-5.4	-6.4	-7	-7.4	-6.8	-5.4	-4.4	-4.2	-4.2	-4.4	-4.8	-4.8	-7	6.6	4.8	3.6	2.6	1.6	0.6	-0.4
0	-1.2	-2.2	-3.2	-4.2	-5.2	-6	-6.8	-7.2	-6.6	-4.6	-3.2	-3	-3.4	-3.8	-4.2	-4.4	-4.2	7.2	5.2	4	2.8	1.8	0.8	-0.2
0	-1	-2	-3	-4	-5	-5.8	-6.6	-7	-6.6	-5.4	-4.4	-4.2	-4.2	-4.6	-5	-5.2	-5.4	7.8	5.4	4.2	3	2	1	0
-0.4	-1.4	-2.4	-3.2	-4.2	-4.8	-5	-4	-2.2	-1.6	-1.6	-1.8	-2.4	-3	-3.6	-4	-4	-8.2	6.4	5	3.8	2.6	1.6	0.6	-0.4
0.2	-0.8	-1.8	-2.8	-3.8	-4.6	-5.4	-5.6	-5	-2.8	-1.2	-1.2	-1.6	-2	-2.6	-3.4	-3.8	-4	11.2	5.8	4.4	3.2	2.2	1.2	0.2
-0.4	-1.4	-2.4	-3.4	-4.4	-5.4	-6.4	-7.4	-8.2	-8.6	-8.4	-7.6	-6.8	-6.6	-6.4	-6.6	-6.4	-8.4	6.6	4.8	3.6	2.6	1.6	0.6	-0.4
0.2	-0.8	-1.8	-2.8	-3.8	-4.8	-5.6	-6.4	-6.4	-5.4	-3.2	-1.8	-1.8	-2.2	-2.8	-3.4	-3.6	-3.6	9	5.6	4.4	3.2	2.2	1.2	0.2
0	-1	-2	-3	-4	-5	-6	-6.8	-6.8	-5.6	-3	-1.8	-2	-2.4	-3.2	-4	-4.6	-5	9.4	5.2	4	3	2	0.8	-0.2
-0.4	-1.4	-2.4	-3.4	-4.4	-5.2	-5.8	-5.8	-4	-1.4	-0.6	-1.2	-2	-2.8	-3.6	-4.2	-4.6	-4.8	7.2	5	3.8	2.6	1.6	0.6	-0.4
-0.4	-1.4	-2.4	-3.2	-4.2	-4.8	-4.8	-3.6	-1	-0.4	-0.4	-0.8	-1.4	-2	-2.6	-3.2	-3.4	-5.4	6.6	5	3.8	2.8	1.6	0.6	-0.4
-0.4	-1.4	-2.4	-3.4	-4.4	-5.4	-6.4	-7.2	-7.4	-6.6	-4.8	-3.8	-3.6	-3.8	-4.2	-4.8	-4.8	-6	6.6	4.8	3.6	2.6	1.6	0.6	-0.4
0.2	-0.8	-1.8	-2.8	-3.6	-4.4	-5.2	-5.8	-6.4	-6.8	-7.2	-7.6	-7.8	-8.2	-8.2	-8	-7.6	-7.2	7	5.4	4.2	3.2	2.2	1.2	0.2
0.4	-0.6	-1.6	-2.6	-3.6	-4.6	-5.4	-6.2	-7	-7.4	-7.8	-8.2	-8.6	-8.8	-9.2	-9.4	-9.4	-9.8	7.8	5.6	4.4	3.4	2.4	1.4	0.2
0.2	-0.8	-1.8	-2.8	-3.8	-4.8	-5.6	-6.6	-7.4	-8	-8.4	-8.6	-8.8	-9	-9.2	-9.4	-9.4	-9.6	8.6	5.6	4.4	3.2	2.2	1.2	0.2
-0.4	-1.4	-2.2	-3	-3.8	-4.4	-5	-5.6	-6	-6.4	-6.8	-7.2	-7.4	-7.6	-7.6	-7.2	-6.2	7.8	6.2	4.8	3.8	2.6	1.6	0.6	-0.4
-0.4	-1.4	-2.4	-3.4	-4.4	-5.4	-6.4	-7.4	-8.4	-9.4	-10.2	-10.8	-11.2	-11	-10.6	-9.2	-6.4	3	6.2	4.8	3.6	2.6	1.6	0.6	-0.4
0.6	-0.4	-1.4	-2.2	-3	-3.6	-3.8	-4	-3.8	-4	-4.2	-4.6	-5.2	-6	-6.6	-7	-7.2	-7.4	9.2	6	4.8	3.8	2.6	1.6	0.6
0	-1	-2	-3	-4	-5	-5.8	-6.6	-7.2	-7.6	-8	-8	-8.2	-8.4	-8.6	-8.8	-8.8	-10.2	7.2	5.2	4	3	2	1	0
0.4	-0.6	-1.6	-2.4	-3.4	-4.2	-5	-5.2	-5	-4.2	-3.4	-3.4	-3.8	-4.2	-4.8	-5.2	-5.6	-5.4	8.4	5.8	4.6	3.6	2.6	1.4	0.4
-0.4	-1.4	-2.4	-3.4	-4.4	-5.4	-6.4	-7.4	-8.4	-9.2	-10	-10.6	-10.4	-9.6	-8	-5.4	-1.4	4	6	4.8	3.6	2.6	1.6	0.6	-0.4
0.2	-0.8	-1.8	-2.8	-3.8	-4.8	-5.8	-6.8	-7.8	-8.8	-9.6	-10	-10	-9.8	-10	-10.6	-10.8	-10.2	-11.6	5.4	4.2	3.2	2.2	1.2	0.2
0	-1	-2	-3	-4	-5	-6	-6.8	-7.6	-8.4	-8.8	-9	-9	-9	-8.8	-8.6	-8.2	-7.8	6.6	5.2	4	3	2	1	0
0.2	-0.8	-1.8	-2.8	-3.8	-4.8	-5.6	-6	-5.8	-4.4	-2.8	-2.2	-2.6	-3.2	-3.8	-4.4	-4.6	-4.4	8.8	5.6	4.4	3.2	2.2	1.2	0.2
-0.4	-1.4	-2.4	-3.4	-4.4	-5.4	-6.4	-7.4	-8.4	-9.4	-10.4	-11.2	-11.6	-10.6	-6	-0.8	0.6	3.8	6.2	4.8	3.6	2.6	1.6	0.6	-0.4
0.6	-0.4	-1.4	-2.4	-3.4	-4.4	-5.4	-6.4	-7.4	-8.2	-9	-9.6	-10	-10.4	-10.8	-11	-11	-10.6	10.6	6	4.6	3.6	2.6	1.6	0.4
0.4	-0.6	-1.6	-2.6	-3.6	-4.6	-5.6	-6.6	-7.6	-8.6	-9.6	-10.4	-10.8	-10.2	-8	-4.4	-1.6	0.2	8	5.8	4.4	3.4	2.4	1.4	0.4
0.6	-0.4	-1.4	-2.4	-3.4	-4.2	-5.2	-5.8	-6.6	-7.2	-7.6	-8	-8.4	-8.8	-9	-9.2	-9.2	-9.6	9.4	6	4.8	3.6	2.6	1.6	0.6
0	-1	-2	-3	-4	-4.8	-5.8	-6.6	-7.4	-8	-8.6	-9.2	-9.6	-10	-10.4	-10.6	-10.4	-11.4	7	5.2	4.2	3	2	1	0
0.8	-0.2	-1.2	-2.2	-3.2	-4.4	-5.4	-6.4	-7.4	-8.4	-9.2	-10	-10.4	-10.4	-9.6	-8.6	-7.4	-6.2	-6	6.2	4.8	3.8	2.6	1.6	0.6
0.2	-0.8	-1.8	-2.8	-3.8	-4.8	-5.8	-7	-8	-9	-10	-11	-12	11.2	11.2	11.8	-10.6	-9.2	8.4	5.2	4	3	2	1	0
0.2	-0.8	-1.8	-2.8	-3.8	-4.6	-5.4	-6	-6.8	-7.4	-7.8	-8.4	-8.6	-9	-9.4	-9.8	-10	-10.4	8.8	5.8	4.4	3.4	2.2	1.2	0.2
-0.4	-1.4	-2.4	-3.4	-4.4	-5.4	-6.4	-7.2	-8	-8.6	-9	-9.2	-9.2	-9.2	-9.2	-9.2	-9	-11.6	6.2	4.8	3.6	2.6	1.6	0.6	-0.4
0	-1	-2	-3	-4	-5	-6	-7	-8.2	-9.2	-10.2	-11	-11.2	-10.4	-9.4	-8.8	-8.6	-9.2	8	5	3.8	2.8	1.8	0.8	-0.2
0.6	-0.4	-1.4	-2.4	-3.4	-4.4	-5.4	-6.6	-7.6	-8.6	-9.6	-10.6	-11.4	-11.8	-10	-6	-2.2	0.4	7.6	5.8	4.4	3.4	2.4	1.4	0.4
-0.2	-1	-2	-3	-3.8	-4.6	-5.4	-6.2	-6.8	-7.4	-8	-8.4	-9	-9.2	-9.6	-9.6	-9.8	10.8	6.2	5	4	2.8	1.8	0.8	-0.2
0	-1	-2	-3	-4	-5	-6	-7	-8	-9.2	-10.2	-11.2	11.6	11.6	-10.2	-6.6	-2.6	0.6	7.2	5	3.8	2.8	1.8	0.8	-0.2
-0.4	-1.4	-2.4	-3.4	-4.4	-5.4	-6.4	-7.2	-8.2	-9	-9.8	-10.4	-11	-11.4	-11.8	12	-11.4	-12	6	4.8	3.6	2.6	1.6	0.6	-0.4
-0.4	-1.4	-2.2	-3.2	-4.2	-5	-5.8	-6.4	-7.2	-7.8	-8.2	-8.8	-9.4	-9.8	-10.4	-10.6	-10.6	11	6	4.8	3.8	2.6	1.6	0.6	-0.4
-0.2	-1.2	-2.2	-3.2	-4.2	-4.8	-5.4	-5.4	-4.6	-3.8	-3.8	-4	-4.6	-5.2	-5.6	-6	-6	-11.8	6.2	4.8	3.8	2.8	1.6	0.6	-0.4
-0.2	-1.2	-2.2	-3.2	-4	-4.6	-4.8	-4.4	-3.4	-3	-3.2	-3.8	-4.4	-5.2	-5.8	-6.2	-6.2	-11.8	6.4	5	3.8	2.8	1.8	0.8	-0.2
0.2	-0.8	-1.8	-2.8	-3.8	-4.8	-5.8	-6.6	-7.6	-8.4	-9	-9.6	-10	-10.4	-10.6	-10.6	-10.4	-10	7.4	5.6	4.4	3.2	2.2	1.2	0.2
-0.4	-1.4	-2.4	-3.4	-4.4	-5.4	-6.4	-7.4	-8.4	-9.4	-10.4	-11	-11.4	-10.6	-9	-6.6	-3	4.4	6.2	4.8	3.6	2.6	1.6	0.6	-0.4
0	-1	-1.8	-2.8	-3.6	-4.4	-4.8	-4.8	-4.2	-3.6	-3.6	-4	-4.6	-5.2	-5.6	-6.2	-6.2	-7.4	6.8	5.4	4.2	3.2	2	1	0
-0.4	-1.4	-2.4	-3.4	-4.4	-5.2	-6	-6.4	-6.4	-6.2	-6	-6	-6	-6	-6	-5.8	-5.8	-7.4	7.2	5	3.8	2.8	1.6	0.6	-0.4
-0.2	-1.2	-2.2	-3.2	-4.2	-5	-5.4	-5.2	-3.2	-1	-0.4	-0.6	-1.2	-1.8	-2.4	-3	-3.2	-3.6	7	5	3.8	2.8	1.8	0.6	-0.4
-0.4	-1.4	-2.4	-3.2	-4.2	-5.2	-6	-6.8	-7.8	-8.4	-9.2	-9.8	-10.2	-10.6	-11	-10.8	-10.2	7.2	5.8	4.6	3.6	2.6	1.6	0.6	-0.4
0.6	-0.4	-1.4	-2.4	-3.2	-4	-4.4	-4.6	-4.8	-5	-5	-5.4	-5.6	-6.2	-6.8	-7.2	-7.4	-7.6	9.2	6	4.8	3.6	2.6	1.6	0.6
0.6	-0.4	-1.4	-2.4	-3.4	-4.4	-5.2	-6	-6.6	-7.2	-7.4	-7.8	-8	-8.2	-8.4	-8.8	-8.6	-8.8	9.2	6	4.6	3.6	2.6	1.4	0.4
0	-1	-2	-3	-4	-5	-5.8	-6.8	-7.4	-7.8	-8	-8	-8	-7.8	-7.6	-7.4	-6.8	-6.4	6.6	5.2	4	3	2	1	0
0.4	-0.6	-1.6	-2.6	-3.6	-4.6	-5.6	-6.6	-7.6	-8.6	-9.2	-9.8	-9.6	-8.6	-6.8	-5.6	-4.4	-2.8	8.6	5.8	4.4	3.4	2.4	1.4	0.4
-0.2	-1.2	-2.2	-3.2	-4	-4.8	-5.4	-6	-6.6	-7.2	-7.6	-8.2	-8.6	-9.2	-9.6	-9.8	-9.8	9.2	6	4.8	3.8	2.8	1.6	0.6	-0.4
-0.4	-1.4	-2.4	-3.2	-4.2	-5	-5.8	-6.4	-7	-7.6	-8	-8.6	-9	-9.4	-9.8	-10.2	-10	10.6	6.2	4.8	3.8	2.6	1.6	0.6	-0.4
1	0	-1	-2	-3	-4	-5	-5.8	-6.4	-7	-7.4	-7.6	-8	-8.4	-8.6	-9	-9	-8.8	-11	6.4	5	4	3	1.8	0.8
-0.2	-1.2	-2.2	-3.2	-4	-4.6	-5	-5	-4.6	-4.6	-4.8	-5.2	-5.8	-6.2	-6.8	-7.2	-7.2	-12	6.2	5	3.8	2.8	1.8	0.8	-0.2
-0.4	-1.2	-2	-2.6	-2.8	-2.6	-2.6	-2.8	-3	-3.6	-4.2	-4.8	-5.4	-6	-6.6	-6.6	-6.6	7.2	5.8	4.6	3.6	2.6	1.6	0.6	-0.4
0.6	-0.4	-1.4	-2.4	-3.4	-4.4	-5.4	-6.2	-6.8	-6.6	-5.6	-4.2	-3.8	-4	-4.2	-4.6	-4.8	-4.8	-10.6	6.2	4.8	3.6	2.6	1.6	0.6
0.4	-0.6	-1.6	-2.6	-3.6	-4.6	-5.6	-6.4	-7.2	-7.6	-7.8	-7.8	-8	-8.2	-8.4	-8.4	-8.2	-8.4	8.6	5.8	4.4	3.4	2.4	1.4	0.4
-0.2	-1.2	-2.2	-3.2	-4.2	-5.2	-6.2	-7.2	-8.2	-9.2	-10	-10.8	-11.4	-12	11.6	11.8	-11.4	-6	6	4.8	3.8	2.6	1.6	0.6	-0.4
-0.2	-1.2	-2	-2.6	-3	-2.6	-1.8	-1.4	-1.6	-2.2	-3	-3.6	-4.4	-5	-5.6	-5.8	-5.6	7.4	6	4.8	3.8	2.8	1.6	0.6	-0.2
0.8	-0.2	-1.2	-2.2	-3.2	-4.2	-5	-5.8	-6.4	-6.6	-6	-5.4	-4.8	-4.8	-4.8	-5	-5	-5	-9.8	6.4	5	3.8	2.8	1.8	0.8
0.2	-0.8	-1.8	-2.8	-3.6	-4.6	-5.4	-6	-6	-5.2	-4.2	-3.6	-3.8	-4	-4.4	-4.6	-4.4	-4.4	7.4	5.6	4.4	3.4	2.2	1.2	0.2
0.6	-0.4	-1.4	-2.4	-3.4	-4.6	-5.4	-6.4	-7.4	-8.2	-9	-9.6	-10.2	-10.6	-10.8	-11	-10.6	-10.2	-11.4	6	4.6	3.6	2.4	1.4	0.4
-0.4	-1.2	-2.2	-2.8	-3.2	-2.8	-2	-1.6	-1.8	-2.4	-3.2	-4	-4.6	-5.4	-6	-6	-5.8	7.4	5.8	4.8	3.6	2.6	1.6	0.6	-0.4
0.2	-0.8	-1.8	-2.8	-3.8	-4.8	-5.8	-6.8	-7.8	-8.8	-9.8	-10.4	-10.4	-9.4	-7.8	-5.8	-3.6	-0.2	7.4	5.4	4.2	3.2	2.2	1.2	0.2
0.4	-0.6	-1.6	-2.6	-3.6	-4.6	-5.6	-6.6	-7.6	-8.6	-9.6	-10.6	-11.4	-11.8	-11.4	-9.8	-7.8	-5.2	8.6	5.6	4.4	3.4	2.4	1.4	0.4
0.6	-0.4	-1.4	-2.4	-3.4	-4.4	-5.2	-5.6	-5.6	-4.6	-3.6	-3.2	-3.4	-4	-4.6	-5.2	-5.4	-5.4	-9.8	6.2	4.8	3.6	2.6	1.6	0.6
0.8	-0.2	-1.2	-2.2	-3.2	-4.2	-5.2	-6.2	-7.2	-8.2	-9	-9.6	-9.8	-9.4	-8.8	-8	-7	-6	-7.4	6.2	4.8	3.8	2.8	1.8	0.8
0.2	-0.8	-1.8	-2.8	-3.8	-4.8	-5.6	-6.2	-6.4	-5.8	-4.8	-4.2	-4.6	-5	-5.4	-5.8	-5.6	-5.6	8.6	5.6	4.4	3.2	2.2	1.2	0.2
-0.4	-1.4	-2.4	-3.4	-4.2	-5	-5.6	-5.4	-4.8	-4	-3.8	-4	-4.4	-5	-5.6	-5.8	-5.8	-10.4	6.4	4.8	3.8	2.6	1.6	0.6	-0.4
0.2	-0.8	-1.8	-2.8	-3.8	-4.8	-5.8	-6.6	-7.4	-8.2	-8.8	-9.4	-10	-10.6	-11	-11.2	-11	-11.4	6.6	5.2	4.2	3.2	2	1	0
-0.4	-1.4	-2.4	-3.4	-4.4	-5.4	-6.4	-7.4	-8.4	-9.4	-10.2	-11	-11.8	11.6	11	11	-12	-10	6	4.8	3.6	2.6	1.6	0.6	-0.4
0.2	-0.8	-1.8	-2.8	-3.8	-4.8	-5.8	-6.8	-8	-9	-9.8	-10.4	-10.2	-9.4	-8.2	-6.8	-5.6	-4	9.2	5.4	4.2	3	2	1.2	0.2
0.2	-0.8	-1.8	-2.8	-3.8	-4.6	-5.6	-6.2	-6.6	-6.6	-6	-5.6	-5.6	-5.6	-6	-6.2	-6	-6.2	7.8	5.6	4.4	3.2	2.2	1.2	0.2
0.6	-0.4	-1.4	-2.2	-3.2	-4	-4.4	-4.6	-4.6	-4.4	-4.4	-4.8	-5.2	-5.8	-6.4	-7	-7.2	-7.2	10.4	6.2	5	3.8	2.8	1.6	0.6
0	-1	-2	-3	-4	-5	-6	-7	-8	-9	-10	-10.8	-11	-10.6	-9.4	-7.8	-5.6	-2.8	7.4	5.2	4	3	2	1	0
0.6	-0.4	-1.4	-2.4	-3.4	-4.4	-5.4	-6.4	-7	-7.4	-6.8	-5.2	-3.8	-3.6	-3.6	-3.8	-3.6	-3.4	11.6	6	4.8	3.6	2.6	1.6	0.6
0	-1	-2	-3	-4	-5	-6	-6.8	-7.6	-8	-8	-7.8	-7.6	-7.4	-7.6	-7.4	-7.2	-8.6	7	5.2	4	3	2	0.8	-0.2
0.2	-0.8	-1.8	-2.8	-3.8	-4.6	-5.4	-5.8	-5.6	-4.4	-3.2	-2.8	-3	-3.4	-4	-4.4	-4.4	-4.6	8.2	5.6	4.4	3.2	2.2	1.2	0.2
0.2	-0.8	-1.8	-2.8	-3.8	-4.6	-5.6	-6.2	-6.2	-5.2	-3.4	-2.4	-2.8	-3.2	-3.8	-4.2	-4.6	-4.4	9.2	5.6	4.4	3.4	2.2	1.2	0.2
0.2	-0.8	-1.8	-2.8	-3.8	-4.8	-6	-7	-8	-9	-9.8	-10.6	-10.8	-9.8	-7.6	-5.8	-4.8	-4	8	5.2	4.2	3	2	1	0
0.2	-0.8	-1.8	-2.8	-3.8	-4.8	-5.6	-6.2	-6.4	-6	-4.6	-4	-3.8	-4.2	-4.6	-5	-5	-5	8.4	5.6	4.4	3.2	2.2	1.2	0.2
0	-1	-2	-3	-4	-5	-6	-7	-7.8	-8.6	-9	-9.2	-9	-8.8	-8.8	-8.4	-7.6	-7.6	6.8	5.2	4	3	2	1	0
-0.2	-1.2	-2.2	-3.2	-4.2	-5.2	-6.2	-7.2	-8.2	-8.4	-7.4	-5	-4	-4	-4	-4.2	-4.4	-4.2	6.8	4.8	3.8	2.6	1.6	0.6	-0.4
-0.2	-1.2	-2.2	-3.2	-4.2	-5	-5.8	-6.6	-7	-7.4	-7.6	-7.8	-8.2	-8.6	-9	-9	-9	-12	6.4	5	3.8	2.8	1.8	0.8	-0.4
0.6	-0.4	-1.4	-2.4	-3.4	-4.4	-5.2	-6	-6.8	-7.4	-8	-8.4	-8.8	-9.2	-9.4	-9.6	-9.4	-9.6	8.4	6	4.8	3.6	2.6	1.6	0.4
-0.4	-1.4	-2.4	-3.2	-4.2	-5	-5.8	-6.4	-7	-7.4	-7.8	-8.2	-8.8	-9.2	-9.6	-9.8	-9.8	10.6	6	4.8	3.6	2.6	1.6	0.6	-0.4
0.8	-0.2	-1.2	-2.2	-3	-3.8	-4.2	-4.2	-4	-3.4	-3.6	-4	-4.6	-5.2	-5.8	-6.4	-6.8	-6.8	10.6	6.2	5	3.8	2.8	1.8	0.8
0.4	-0.6	-1.6	-2.6	-3.6	-4.6	-5.4	-6	-6	-4.6	-2.2	-1.4	-1.6	-2	-2.8	-3.2	-3.6	-3.6	9.4	5.8	4.6	3.4	2.4	1.4	0.2
0.6	-0.4	-1.4	-2.4	-3.4	-4.4	-5.4	-6.4	-7.4	-8.4	-9.4	-10.2	-10.8	-11	-10.8	-10.2	-9.4	-9.2	-9.2	6.2	4.8	3.6	2.6	1.6	0.6
-0.4	-1.4	-2.4	-3.4	-4.4	-5.4	-6.4	-7.4	-8.4	-9.2	-10.2	-11	-11.6	-11.8	-10.8	-8.6	-2	4.8	6	4.8	3.6	2.6	1.6	0.6	-0.4
-0.2	-1.2	-2.2	-3.2	-3.8	-4.4	-4.6	-4.4	-4.2	-4.4	-4.8	-5.4	-6	-6.6	-7.4	-7.8	-7.8	10	6.2	4.8	3.8	2.8	1.6	0.6	-0.4
0.6	-0.4	-1.4	-2.4	-3.4	-4.4	-5.4	-6.4	-7.4	-8.2	-8.8	-9.4	-9.8	-10	-10.2	-10.2	-10	-9.6	11.2	6	4.6	3.6	2.6	1.4	0.4
0.4	-0.8	-1.8	-2.8	-3.8	-4.8	-5.8	-6.8	-7.8	-8.6	-9.6	-10.4	-10.8	-10.8	-9.4	-6.4	-2.8	0.2	7.2	5.6	4.4	3.2	2.2	1.2	0.2
-0.4	-1.2	-2.2	-3.2	-4.2	-5.2	-6.2	-7.2	-8.2	-9.2	-10.4	-11.6	11.4	-11.2	-5	-0.6	0.4	2.8	6.4	4.4	3.4	2.6	1.6	0.6	-0.4
-0.2	-1.2	-2.2	-3.2	-4.2	-5.2	-6.2	-7.2	-8.2	-9.2	-10.2	-11	-11.2	-10.4	-8.4	-5.6	-2	3.6	6.4	4.8	3.8	2.6	1.6	0.6	-0.4
-0.4	-1.4	-2.4	-3.2	-4	-4.6	-4.6	-3.8	-2.4	-2	-2.6	-3.2	-3.8	-4.6	-5.2	-5.4	-5.4	10	6.2	4.8	3.8	2.6	1.6	0.6	-0.4
0.4	-0.6	-1.6	-2.6	-3.4	-4.4	-5.4	-6	-6.6	-6.8	-6.6	-6.4	-6.4	-6.6	-6.8	-7.2	-7	-7.2	9.4	6	4.6	3.6	2.4	1.4	0.4
0.2	-0.8	-1.8	-2.8	-3.8	-4.8	-5.8	-6.8	-7.8	-8.8	-9.8	-11	11.8	10.6	9.8	9.6	10.2	-11.8	-9.8	5.2	3.8	3	2	1.2	0.2
0.2	-0.8	-1.8	-2.8	-3.8	-5	-6	-7	-8	-9	-9.8	-10.4	-11	-11.2	-11.2	-11	-10.2	-9.2	8.4	5.4	4.2	3	2	1	0
-0.4	-1.4	-2.4	-3.4	-4.4	-5.2	-6.2	-7.2	-8.2	-9.2	-10.2	-11.4	11.2	10.2	9.8	9.8	11.4	-11.2	8.4	4.4	3.4	2.6	1.6	0.6	-0.4
0.4	-0.6	-1.6	-2.6	-3.6	-4.4	-5.4	-6.2	-6.8	-7.6	-8	-8.6	-8.8	-9.2	-9.6	-9.8	-10	-10.2	9.4	6	4.6	3.6	2.4	1.4	0.4
0.6	-0.4	-1.4	-2.4	-3.4	-4.4	-5.2	-6	-6.6	-6.8	-7	-7	-7	-7	-7	-7	-6.6	-6.6	9.4	6	4.8	3.6	2.6	1.6	0.4
-0.2	-1.2	-2.2	-3.2	-4.2	-5.2	-6.2	-7.2	-8	-9	-9.8	-10.6	-11.2	-11.6	-11.4	-10.4	-7	4.8	6.2	5	3.8	2.8	1.8	0.8	-0.2
0.6	-0.4	-1.4	-2.4	-3.4	-4.2	-5	-5.4	-5	-3.8	-2.6	-2.6	-3	-3.6	-4.2	-4.6	-5	-5	10	6	4.8	3.6	2.6	1.6	0.6
-0.4	-1.2	-2	-2.8	-3.4	-4	-4.4	-5	-5.4	-5.8	-6.2	-6.4	-6.8	-6.8	-7.2	-7	-7	7.6	6	4.8	3.8	2.6	1.6	0.6	-0.4
-0.4	-1.4	-2.4	-3.4	-4.2	-5.2	-6.2	-7	-8	-8.6	-9.2	-9.6	-9.6	-9.2	-8.4	-6.8	-2.4	6.2	5.8	4.8	3.6	2.6	1.6	0.6	-0.4
0.4	-0.6	-1.6	-2.6	-3.6	-4.6	-5.8	-6.8	-7.8	-8.8	-9.8	-10.6	-10.6	-9	-5.8	-3.8	-3.4	-3.6	-11.4	5.6	4.2	3.2	2.2	1.2	0.2
0	-1	-2	-3	-4	-5	-6	-6.6	-7	-6.2	-3.8	-2.2	-2	-2.4	-3	-3.4	-3.8	-3.8	8.6	5.4	4.2	3	2	1	0
0	-1	-2	-3	-4	-5	-5.8	-6.6	-7.4	-7.6	-7.6	-7.4	-7.2	-7	-7	-7	-6.8	-7.2	7	5.2	4.2	3	2	1	0
-0.2	-1.2	-2.2	-3.2	-4.2	-5	-5.8	-6.2	-6.8	-7.2	-7.4	-7.8	-8	-8	-8.2	-7.8	-7.4	-10	6.4	5	3.8	2.8	1.8	0.6	-0.4
-0.4	-1.4	-2.4	-3.4	-4.2	-5.2	-5.8	-5.8	-4.8	-3	-2.2	-2.4	-2.8	-3.4	-4	-4.2	-4	-9.2	6.4	5	3.8	2.6	1.6	0.6	-0.4
0.2	-0.8	-1.8	-2.8	-3.6	-4.6	-5.4	-6.2	-6.8	-7.4	-7.8	-8.4	-8.8	-9.4	-9.8	-10	-9.8	-9.6	6.6	5.2	4.2	3.2	2	1	0
0.2	-0.8	-1.8	-2.8	-3.8	-4.8	-5.8	-6.8	-7.8	-8.8	-9.8	-10.4	-11	-11.2	-11	-10.6	-10	-9	-6.6	5.6	4.2	3.2	2.2	1.2	0.2
0	-1	-2	-3	-4	-5.2	-6.2	-7.2	-8.2	-9	-10	-10.8	-11.4	-11.8	-11.8	-11.4	-10.6	-9.4	6.6	5	4	2.8	1.8	0.8	-0.2
-0.4	-1.2	-2	-2.8	-3	-2.6	-2	-2.2	-2.8	-3.4	-4.2	-5.2	-6	-6.6	-7.2	-7.4	-7.8	7.6	5.8	4.8	3.6	2.6	1.6	0.6	-0.4
0.4	-0.6	-1.6	-2.6	-3.6	-4.6	-5.6	-6.6	-7.4	-8.2	-8.6	-8.8	-8.8	-8.6	-8.4	-8.2	-7.6	-7.8	9	5.8	4.4	3.4	2.4	1.4	0.4
-0.4	-1.4	-2.4	-3.2	-4	-4.8	-5.4	-5.8	-6	-6.2	-6.4	-6.8	-7.2	-7.6	-8	-8	-7.8	7.2	5.8	4.6	3.6	2.6	1.6	0.6	-0.4
0	-1	-2	-3	-4	-5	-6	-6.8	-7.4	-7.2	-5.4	-3.4	-3	-3.2	-3.6	-3.8	-4	-3.8	7.8	5.2	4	3	2	1	0
-0.2	-1.2	-2.2	-3	-4	-4.6	-5	-4.8	-4	-3.2	-3.2	-3.6	-4	-4.6	-5.2	-5.4	-5.4	-9.4	6.6	5	4	2.8	1.8	0.8	-0.2
-0.4	-1.4	-2.2	-3.2	-4.2	-5.2	-6	-6.8	-7.4	-7.6	-7.8	-7.8	-7.6	-7.4	-7.2	-6.8	-5.6	7.4	6	4.8	3.6	2.6	1.6	0.6	-0.4
-0.4	-1.2	-2.2	-3	-3.6	-4.2	-4.8	-5.4	-6	-6.6	-7.2	-8	-8.6	-9.2	-9.8	-10	-10.4	7.6	6	4.8	3.6	2.6	1.6	0.6	-0.4
0	-1	-2	-3	-4	-5	-5.8	-6.8	-7.6	-8	-8	-7.6	-7.4	-7	-6.8	-6.6	-6.4	-6.6	7	5.2	4.2	3	2	1	0
-0.4	-1.4	-2.4	-3.2	-4.2	-5	-5.8	-6.4	-6.8	-6.8	-7	-7	-7.2	-7.4	-7.4	-7.2	-6.4	7.6	6	4.8	3.6	2.6	1.6	0.6	-0.4
0.4	-0.6	-1.6	-2.6	-3.6	-4.6	-5.6	-6.6	-7.4	-8	-8.2	-7.6	-6.4	-5.8	-5.8	-5.6	-5.2	-4.8	10.8	5.8	4.6	3.4	2.4	1.4	0.4
0	-1	-2	-3	-4	-4.8	-5.6	-5.6	-4.6	-2.2	-1	-1.2	-1.8	-2.4	-3	-3.6	-3.8	-3.6	7.4	5.2	4	3	2	1	0
0	-1	-2	-3	-4	-5	-6	-7	-8	-9	-10	-10.8	-11.6	-11.6	-11.2	-10.2	-8.8	-6.6	7.2	5.2	4	3	2	1	0
0.4	-0.6	-1.6	-2.6	-3.6	-4.6	-5.6	-6.6	-7.6	-8.6	-9.6	-10.6	-11.2	-11.8	11.8	11.6	-12	-11.2	11	5.8	4.4	3.4	2.4	1.4	0.4
0.2	-0.8	-1.8	-2.8	-3.8	-4.8	-6	-7	-8	-9	-10	-10.8	-11.4	-11.6	-11.6	-11.2	-10.4	-9.6	8	5.2	4	3	2	1	0
-0.2	-1.2	-2.2	-3.2	-4.2	-5.2	-6.2	-7.2	-8.2	-9.2	-10.2	-11.2	-11.8	-10.4	-6.2	-2.2	-1	-0.6	7	4.8	3.8	2.8	1.8	0.8	-0.2
1	0	-1	-2	-2.8	-3.8	-4.6	-5.2	-6	-6.4	-7	-7.4	-7.8	-8.2	-8.6	-8.6	-8.6	-8.8	-11.6	6.6	5.2	4.2	3	2	1
-0.2	-1.2	-2.2	-3.2	-4.2	-5.2	-6.2	-7.2	-8.2	-9.2	-10.2	-11.2	11.8	-11.6	-8.6	-4.6	-1.4	0.6	6.4	5	3.8	2.8	1.8	0.8	-0.2
-0.4	-1.4	-2.4	-3.4	-4.4	-5.2	-6.2	-7	-7.6	-8.2	-8.8	-9.2	-9.6	-10	-10.2	-10	-9.6	-12	6	4.8	3.6	2.6	1.6	0.6	-0.4
0.2	-0.8	-1.6	-2.6	-3.4	-4.2	-4.8	-5	-5	-4.8	-5	-5.2	-5.6	-6.2	-6.6	-7	-7.2	-7.4	7	5.6	4.4	3.4	2.2	1.2	0.2
0	-1	-2	-3	-4	-5	-6	-7	-8	-8.8	-9.4	-10	-10.6	-11	-11.4	-11.6	-11.6	-11.6	7.4	5.2	4	3	1.8	0.8	-0.2
-0.2	-1.2	-2.2	-3.2	-4	-5	-5.8	-6.2	-5.8	-4.6	-3.4	-3.4	-3.8	-4.4	-4.8	-5.4	-5.4	-5.6	7	5.2	4	3	1.8	0.8	-0.2
0.2	-0.8	-1.8	-2.8	-3.6	-4.6	-5.2	-5.6	-5.8	-5.6	-5.4	-5.2	-5.4	-5.6	-6	-6.2	-6.4	-7	8.2	5.6	4.4	3.4	2.2	1.2	0.2
-0.2	-1.2	-2.2	-3.2	-4.2	-5.2	-6.2	-7.2	-8.2	-9.2	-10.2	-11.4	11.6	10.8	10.8	-11.8	-9.8	-9	6.8	4.8	3.8	2.8	1.8	0.8	-0.2
-0.4	-1.2	-2.2	-3.2	-4.2	-5	-5.8	-6.6	-7.4	-8	-8.6	-9	-9.6	-10	-10.6	-10.6	-10.6	10.2	6	4.8	3.8	2.6	1.6	0.6	-0.4
0.2	-0.8	-1.8	-2.8	-3.8	-4.8	-5.6	-6.6	-7.2	-7.8	-8.2	-8.4	-8.6	-8.6	-8.8	-9	-9.2	-9.4	10.4	5.8	4.4	3.4	2.2	1.2	0.2
0.6	-0.4	-1.4	-2.4	-3.4	-4.4	-5.4	-6.2	-7	-7.4	-7.4	-7.2	-7.2	-7.2	-7.2	-7.4	-7.2	-7.2	11.4	6	4.8	3.6	2.6	1.6	0.6
0.2	-0.8	-1.8	-2.8	-3.8	-4.8	-5.8	-6.8	-7.8	-8.8	-9.6	-10.2	-9.8	-8.6	-7.2	-5.4	-3.8	-2.2	7.6	5.4	4.2	3.2	2.2	1.2	0.2
-0.4	-1.4	-2.4	-3.4	-4.4	-5.4	-6.2	-7	-6.6	-4.4	-1.4	-1	-1.6	-2.4	-3	-3.6	-3.6	-4	6.6	4.8	3.6	2.6	1.6	0.6	-0.4
-0.4	-1.4	-2.4	-3.4	-4.4	-5.4	-6.4	-7.4	-8.4	-9.4	-10.4	-11.4	11.6	-11.4	-6.2	-1.2	0	2	6.8	4.6	3.4	2.6	1.6	0.6	-0.4
0.4	-0.6	-1.6	-2.6	-3.6	-4.6	-5.4	-6.2	-6.8	-7	-7	-7.2	-7.6	-7.8	-8	-8.2	-8	-8.6	7.6	5.6	4.4	3.4	2.4	1.4	0.4
0.6	-0.4	-1.4	-2.4	-3.4	-4.4	-5.4	-6.2	-6.8	-6.6	-5.4	-3.8	-3.2	-3.4	-3.8	-4.2	-4.2	-4.2	11.6	6	4.6	3.6	2.6	1.6	0.4
-0.2	-1.2	-2.2	-3.2	-4	-4.8	-5.2	-5.4	-5.2	-5	-5	-5.2	-5.6	-6.2	-6.6	-6.8	-6.6	-11.6	6.4	5	3.8	2.8	1.6	0.6	-0.4
0.2	-0.8	-1.8	-2.8	-3.8	-4.8	-5.8	-6.8	-7.8	-9	-10	-11.2	-11.8	-11.2	-9.4	-7.2	-5	-2.8	9.2	5.2	4	3	2	1	0
0.2	-0.8	-1.8	-2.8	-3.8	-4.6	-5.6	-6.4	-7	-7.8	-8.4	-8.8	-9.4	-9.8	-10.2	-10.8	-11	-11.4	8.8	5.6	4.4	3.4	2.2	1.2	0.2
-0.4	-1.4	-2.4	-3.4	-4.4	-5.4	-6.4	-7.4	-8.4	-9.4	-10.2	-11.2	-12	11.4	12	-9.4	-0.6	3.8	6	4.6	3.6	2.6	1.6	0.6	-0.4
0.4	-0.8	-1.6	-2.6	-3.6	-4.6	-5.2	-5.6	-5.6	-4.8	-4	-4.2	-4.4	-5	-5.4	-5.8	-6	-6.2	8.4	5.6	4.4	3.4	2.4	1.2	0.2
0.4	-0.6	-1.6	-2.6	-3.6	-4.6	-5.8	-6.8	-7.8	-8.6	-9.6	-10.2	-10.2	-9.2	-7.2	-5.6	-4.6	-3.6	10.2	5.6	4.4	3.2	2.2	1.2	0.2
0.4	-0.6	-1.6	-2.6	-3.6	-4.6	-5.6	-6.6	-7.6	-8.4	-9.2	-9.6	-9.6	-9.8	-9.8	-10	-10	-9.4	10	5.8	4.4	3.4	2.4	1.4	0.4
0.4	-0.6	-1.6	-2.6	-3.4	-4.2	-5	-5.2	-5	-4.2	-3.6	-3.8	-4.2	-4.8	-5.4	-5.8	-6	-6.2	9	5.8	4.6	3.6	2.4	1.4	0.4
-0.4	-1.4	-2.4	-3.4	-4.4	-5.4	-6.4	-7.4	-8.4	-9.4	-10.4	-11.2	-11.8	-12	-12	-11.4	-10.2	-7.8	6.4	4.8	3.6	2.6	1.6	0.6	-0.4
0	-1	-2	-3	-4	-5	-6	-7	-8	-9	-9.6	-10	-9.6	-8.8	-7.8	-6.6	-5.2	-2.4	7	5.2	4	3	2	1	0
-0.4	-1.4	-2.4	-3.2	-4.2	-5.2	-6	-7	-7.8	-8.6	-9.2	-9.8	-10.4	-11	-11.4	-11.2	-11.2	7.4	5.8	4.6	3.6	2.6	1.6	0.6	-0.4
0.4	-0.6	-1.6	-2.6	-3.8	-4.8	-5.8	-6.8	-7.8	-8.8	-9.6	-10.2	-10.6	-10.6	-10.4	-10.4	-10.2	-9.6	9.6	5.6	4.4	3.2	2.2	1.2	0.2
-0.4	-1.2	-2.2	-3	-3.6	-4.2	-4.8	-5.4	-5.8	-6.4	-6.8	-7	-7.4	-7.4	-7.6	-7.4	-6.8	7.2	5.8	4.8	3.6	2.6	1.6	0.6	-0.4
0.2	-0.8	-1.8	-2.8	-3.8	-4.6	-5.4	-6	-5.8	-4.8	-3.4	-2.6	-2.8	-3.2	-3.6	-4	-4	-4	7.8	5.6	4.4	3.2	2.2	1.2	0.2
-0.4	-1.4	-2.4	-3.4	-4.4	-5.2	-6	-6.4	-5.8	-4	-2.8	-3	-3.6	-4.2	-4.8	-5.2	-5.4	-9.8	6.4	4.8	3.6	2.6	1.6	0.6	-0.4
0.4	-0.6	-1.6	-2.6	-3.4	-4.2	-5	-5.2	-5.2	-5	-5.2	-5.6	-6	-6.6	-7.2	-7.8	-8	-8.2	10	5.8	4.6	3.6	2.4	1.4	0.4
-0.4	-1.4	-2.4	-3.2	-4	-4.6	-4.8	-4.2	-3	-2.8	-3.2	-3.8	-4.4	-5.2	-5.8	-6.2	-6.2	10.2	6.2	4.8	3.8	2.6	1.6	0.6	-0.4
0	-1	-2	-3	-4	-5	-6	-7	-8	-8.8	-9.4	-9.8	-9.6	-9.4	-9.2	-9.2	-8.4	-9.2	7.4	5.2	4	3	2	1	0
-0.4	-1.4	-2.4	-3.4	-4.4	-5.4	-6.2	-7	-7.4	-7.4	-7.2	-7	-6.8	-6.6	-6.4	-6	-5.2	-6.4	6.4	4.8	3.8	2.6	1.6	0.6	-0.4
0	-1	-2	-3	-4	-4.8	-5.6	-6	-5.6	-4.4	-3.2	-3.2	-3.6	-4.2	-4.6	-5	-5.2	-6.2	6.8	5.2	4	3	2	1	0
-0.4	-1.4	-2.2	-3	-3.6	-3.6	-2.8	-2	-1.8	-2.4	-3.2	-4	-4.8	-5.6	-6.2	-6.4	-6.4	7.8	6	4.8	3.6	2.6	1.6	0.6	-0.4
-0.2	-1.2	-2.2	-3.2	-4.2	-5.2	-6.2	-7.2	-8.2	-9.2	-10.2	-11.2	11.6	11.2	-10.8	-5.4	-0.8	2.4	7	4.8	3.8	2.8	1.8	0.8	-0.2
-0.2	-1.4	-2.4	-3.4	-4.2	-5.2	-6	-6.6	-7.2	-7.6	-7.8	-8	-8.2	-8.4	-8.4	-8.2	-7.2	6.4	6.4	5	3.8	2.8	1.6	0.6	-0.4
0.2	-0.8	-1.8	-2.8	-3.8	-4.8	-5.6	-6.4	-7.2	-7.8	-8.2	-8.6	-8.8	-9	-9.4	-9.6	-10	-10.2	11.4	5.8	4.4	3.2	2.2	1.2	0.2
-0.2	-1.2	-2.2	-3.2	-4.2	-5.2	-6.2	-7.2	-8.2	-9	-10	-11	11	10.4	-10.4	-6.6	-3.4	-1.2	2.2	5	3.2	2.6	1.8	0.8	-0.2
-0.4	-1.4	-2.4	-3.2	-4	-4.8	-5.4	-6	-6.4	-6.8	-7.2	-7.6	-7.8	-8	-8.4	-8.2	-8.2	9	6	4.8	3.8	2.6	1.6	0.6	-0.4
-0.4	-1.2	-2.2	-2.8	-3	-2.8	-2	-1.6	-2	-2.6	-3.2	-4	-4.8	-5.6	-6.2	-6.4	-6.2	7.4	6	4.8	3.6	2.6	1.6	0.6	-0.4
0.6	-0.4	-1.4	-2.4	-3.4	-4.4	-5.4	-6.4	-7.2	-8.2	-9	-9.4	-9.8	-9.8	-9.6	-9.6	-9.2	-8.4	-10.8	6	4.8	3.6	2.6	1.6	0.6
0.8	-0.4	-1.4	-2.4	-3.4	-4.2	-5.2	-6	-6.4	-6.4	-5.6	-4.6	-4.4	-4.6	-5	-5.2	-5.2	-5.2	-11.6	6.2	4.8	3.8	2.8	1.6	0.6
-0.4	-1.4	-2.4	-3.4	-4.2	-5.2	-5.8	-6.2	-6.2	-6	-5.8	-6	-6.2	-6.4	-6.8	-6.8	-6.8	11	6	4.8	3.6	2.6	1.6	0.6	-0.4
0.6	-0.4	-1.4	-2.4	-3.4	-4.2	-5	-5.6	-6	-6.6	-6.8	-7.2	-7.6	-7.8	-8	-8.2	-8.2	-8.8	9.8	6.2	4.8	3.8	2.6	1.6	0.6
0	-1	-2	-3	-4	-5	-6	-6.8	-7.4	-7	-5.4	-3.4	-3	-3.2	-3.6	-4	-4.2	-4	8.2	5.2	4	3	2	1	0
0	-1	-2	-3	-4	-5	-5.8	-6.8	-7.6	-8.4	-9	-9.4	-9.8	-10	-10	-9.6	-8.6	2.8	6.2	5	4	2.8	1.8	0.8	-0.2
-0.4	-1.4	-2.4	-3.4	-4.4	-5.2	-6.2	-7.2	-8	-8.6	-9.2	-9.6	-10	-10	-10	-9.4	-8.2	7.4	5.8	4.8	3.6	2.6	1.6	0.6	-0.4
-0.4	-1.4	-2.4	-3.4	-4.2	-5	-5.2	-4.8	-3	-2	-2.2	-2.8	-3.6	-4.4	-5	-5.4	-5.6	-11.8	6.2	4.8	3.8	2.6	1.6	0.6	-0.4
-0.4	-1.4	-2.4	-3.4	-4.4	-5.4	-6.4	-7.4	-8	-8.2	-7.4	-6.2	-5.6	-5.6	-6	-6.2	-6	-7	6.8	4.8	3.6	2.6	1.6	0.6	-0.4
0	-1	-2	-3	-4	-5	-6	-7	-7.6	-7.8	-7.6	-7.2	-7	-7.4	-7.8	-8.2	-8.2	-8	8	5.2	4	3	2	1	-0.2
0	-1	-2	-3	-4	-5	-5.8	-6.6	-6.6	-5.4	-3.2	-2.2	-2.4	-2.8	-3.4	-4	-4.2	-4	8	5.4	4.2	3	2	1	0
0	-1	-2	-3	-4	-5	-6	-6.8	-7.2	-7	-5.8	-5	-4.8	-4.8	-5.2	-5.6	-5.6	-5.8	8	5.2	4.2	3	2	1	0
-0.4	-1.4	-2.4	-3.4	-4.4	-5.4	-6.4	-7.4	-7.8	-7.2	-5	-3.2	-2.8	-3	-3.6	-4.2	-4.4	-4.6	6.8	4.8	3.6	2.6	1.6	0.6	-0.4
-0.4	-1.4	-2.4	-3.4	-4.4	-5.4	-6.4	-7	-7.2	-5.6	-2.8	-1.8	-2.2	-2.8	-3.6	-4.2	-4.6	-4.4	7	4.8	3.8	2.6	1.6	0.6	-0.4
-0.4	-1.4	-2.4	-3.2	-4.2	-5	-5	-4	-1.6	-0.4	-0.6	-0.6	-0.8	-1.4	-2.2	-2.8	-3.4	-3.6	7.2	5.2	4	2.8	1.6	0.6	-0.4
-0.2	-1.2	-2.2	-3.4	-4.4	-5.4	-6.4	-7.2	-8	-8.2	-7.6	-6.4	-5.8	-5.6	-6	-6.4	-6.2	-6.6	7	4.8	3.8	2.6	1.6	0.6	-0.4
-0.2	-1.2	-2.2	-3.2	-4.2	-5.2	-6.2	-7	-7.4	-7.2	-6.2	-5.2	-4.8	-4.8	-5.2	-5.4	-5.6	-6	7	5	3.8	2.8	1.8	0.8	-0.2
-0.4	-1.4	-2.4	-3.4	-4.4	-5.2	-6	-6.4	-6	-5	-4.4	-4.2	-4.4	-4.8	-5.4	-6	-6.2	-6.6	6.8	5	3.8	2.6	1.6	0.6	-0.4
-0.4	-1.4	-2.4	-3.4	-4.2	-4.8	-4.8	-3.6	-1.4	-0.8	-0.8	-1.2	-1.8	-2.6	-3.2	-4	-4.2	-4	6.8	5	3.8	2.8	1.6	0.6	-0.4
-0.4	-1.4	-2.4	-3.4	-4.4	-5.2	-6	-6.4	-6.2	-5	-4.2	-4	-4	-4.4	-5	-5.6	-5.6	-6.6	6.8	5	3.8	2.6	1.6	0.6	-0.4
-0.2	-1.2	-2.2	-3.2	-4.2	-5.2	-6	-6.2	-5.8	-4.8	-4	-3.8	-4	-4.4	-5	-5.4	-5.6	-6.4	7	5	3.8	2.8	1.8	0.6	-0.4
0.4	-0.6	-1.6	-2.6	-3.6	-4.4	-5	-5.2	-4.4	-3.2	-2.4	-2.4	-2.6	-3.2	-3.8	-4.2	-4.4	-4.6	9.6	5.8	4.6	3.4	2.4	1.4	0.4
0.4	-0.6	-1.6	-2.6	-3.6	-4.4	-5	-5.2	-4.4	-3	-2	-2	-2.6	-3.2	-3.8	-4.4	-4.8	-4.6	9.6	6	4.6	3.6	2.4	1.4	0.4
0	-1	-2	-3	-4	-5	-6	-6.6	-6.8	-5.8	-4	-2.8	-2.6	-2.8	-3.2	-3.6	-4	-4.6	8	5.2	4	3	2	0.8	-0.2
0	-1	-2	-3	-4	-5	-6	-6.8	-7.4	-7.2	-6.2	-4.8	-4.4	-4.4	-4.8	-5	-4.8	-5.2	7.8	5.2	4.2	3	2	1	0
0	-1	-2	-3	-4	-5	-6	-7	-7.8	-8	-7.8	-6.6	-5.8	-5.4	-5.4	-5.4	-5.4	-6	8	5.2	4	3	2	1	0
-0.4	-1.4	-2.4	-3.4	-4.4	-5.4	-6.4	-7.2	-7.4	-6	-2.2	-1.2	-1.6	-2.2	-3	-3.4	-3.8	-3.8	6.6	4.8	3.6	2.6	1.6	0.6	-0.4
0	-1	-2	-3	-4	-5	-6	-7	-7.2	-6.4	-3.4	-1.6	-1.6	-2	-2.8	-3.4	-4	-4.2	10.6	5.2	4	3	2	0.8	-0.2
-0.4	-1.4	-2.4	-3.4	-4.4	-5.2	-6	-6.6	-6.4	-5.8	-5.2	-5	-5	-5.4	-6	-6.8	-6.8	-7.2	7	5	3.8	2.6	1.6	0.6	-0.4
-0.4	-1.4	-2.4	-3.4	-4.4	-5.4	-6.4	-7.4	-8	-7.8	-6.4	-5.2	-4.8	-4.8	-5.2	-5.8	-6	-6	7	4.8	3.6	2.6	1.6	0.6	-0.4
-0.2	-1.2	-2.2	-3.2	-4.2	-5.2	-6.2	-7	-7.8	-7.8	-6.8	-5	-4.4	-4.4	-4.6	-4.8	-4.6	-4.8	7	5	3.8	2.8	1.8	0.8	-0.2
-0.4	-1.4	-2.4	-3.4	-4.4	-5.4	-6.2	-6.8	-6.4	-4.6	-2.6	-1.8	-2.2	-2.6	-3.4	-4.2	-4.4	-5	7.4	5	3.8	2.6	1.6	0.6	-0.4
0	-1	-2	-3	-4	-5	-6	-6.6	-6.4	-5.4	-4	-3.6	-3.8	-4.4	-5	-5.6	-5.8	-6	9	5.2	4	3	2	1	0
-0.2	-1.2	-2.2	-3.2	-4.2	-5.4	-6.4	-7.4	-8.2	-8.6	-8.2	-6.8	-5.8	-5.6	-5.8	-6.2	-6	-6.2	7.2	4.8	3.6	2.6	1.6	0.6	-0.4
0.4	-0.6	-1.6	-2.6	-3.6	-4.6	-5.4	-6.2	-6.4	-5.8	-4.4	-3.4	-3	-3.2	-3.8	-4.2	-4.4	-4.4	9.4	5.8	4.6	3.4	2.4	1.4	0.4
0.4	-0.8	-1.8	-2.8	-3.6	-4.6	-5.4	-6	-6	-5	-3.6	-2.8	-3	-3.4	-4	-4.4	-4.8	-4.6	9.2	5.8	4.4	3.4	2.4	1.2	0.2
0	-1	-2	-3	-3.8	-4.8	-5.6	-6	-5.6	-4.2	-2.8	-2.6	-3	-3.6	-4.2	-4.8	-5	-5	8.6	5.4	4.2	3.2	2	1	0
0	-1	-2	-3	-4.2	-5.2	-6.2	-7	-7.8	-8.2	-8	-6.8	-6	-5.8	-5.8	-6	-5.8	-6	7.4	5	4	2.8	1.8	0.8	-0.2
0	-1	-2	-3	-4	-5	-6	-6.6	-7	-6.6	-5.6	-5	-5	-5.2	-5.8	-6.2	-6.2	-6.2	8	5.2	4	3	2	1	0
-0.4	-1.4	-2.4	-3.4	-4.4	-5.4	-6.4	-7.2	-7.8	-7.6	-6.2	-5	-4.6	-4.8	-5.4	-5.8	-6	-6	7	4.8	3.6	2.6	1.6	0.6	-0.4
0.4	-0.6	-1.6	-2.6	-3.4	-4.4	-5.2	-5.8	-5.6	-4.4	-2.4	-1.8	-2	-2.6	-3.2	-3.8	-4	-4	9.8	6	4.6	3.6	2.6	1.4	0.4
-0.4	-1.4	-2.4	-3.4	-4.4	-5.4	-6.4	-7.4	-8.4	-9	-8.4	-6.4	-4.8	-4.4	-4.4	-4.8	-4.8	-5.2	6.6	4.6	3.6	2.6	1.6	0.6	-0.4
0	-1	-2	-3	-4	-5	-5.6	-5.8	-5.4	-4.2	-3.4	-3.2	-3.4	-4	-4.6	-5	-5.4	-5.6	7.8	5.2	4	3	2	0.8	-0.2
0.6	-0.4	-1.4	-2.4	-3.4	-4.4	-5.4	-6.2	-6.8	-6.6	-5	-3.2	-2.2	-2.2	-2.6	-3	-3.2	-3.4	-10.2	6.2	4.8	3.6	2.6	1.6	0.6
0	-1	-2	-3	-4	-5	-6	-7	-7.8	-7.8	-7	-5.2	-4.6	-4.8	-5	-5.4	-5.4	-5.2	8.4	5.2	4	3	2	1	0
-0.2	-1.2	-2.4	-3.4	-4.4	-5.2	-6.2	-6.8	-6.6	-5.2	-4	-3.4	-3.6	-4	-4.6	-5.4	-5.8	-6.2	7.4	5	3.8	2.8	1.6	0.6	-0.4
-0.4	-1.4	-2.4	-3.4	-4.4	-5.4	-6.4	-7.4	-8.2	-9	-8.8	-8	-6.6	-6.2	-6.2	-6	-5.4	-7	6.4	4.8	3.6	2.6	1.6	0.6	-0.4
-0.4	-1.4	-2.4	-3.4	-4.4	-5.4	-6.4	-7.4	-8.2	-8.2	-6.4	-4	-3.4	-3.8	-4.4	-4.8	-5	-5	7	4.8	3.6	2.6	1.6	0.6	-0.4
0.2	-0.8	-1.8	-2.8	-3.8	-4.8	-5.8	-6.8	-7.4	-7.8	-7.4	-6.4	-5.6	-5.6	-5.8	-6	-5.6	-5.6	8.4	5.6	4.2	3.2	2.2	1.2	0.2
0.4	-0.8	-1.8	-2.8	-3.6	-4.6	-5.4	-5.8	-5.4	-3.6	-1.6	-1.2	-1.6	-2	-2.6	-3.2	-3.4	-3.4	9	5.8	4.4	3.4	2.4	1.2	0.2
0.8	-0.4	-1.4	-2.4	-3.2	-4.2	-5.2	-5.8	-6	-5	-3.2	-1.8	-1.6	-2	-2.6	-3	-3.2	-3.2	-11.6	6.4	5	3.8	2.8	1.8	0.6
0	-1	-2	-3	-4	-5	-6	-7	-7.8	-8	-7.6	-6.4	-5.8	-5.8	-6	-6.4	-6.4	-6.2	8.4	5.2	4	3	2	1	0
-0.4	-1.4	-2.4	-3.4	-4.4	-5.4	-6.4	-7.4	-8.2	-8.4	-7.2	-4.8	-3.8	-3.8	-4	-4.2	-4.2	-6	6.4	4.8	3.6	2.6	1.6	0.6	-0.4
-0.4	-1.4	-2.4	-3.4	-4.4	-5.4	-6.4	-7.4	-8	-8.2	-7.4	-6.4	-6	-6	-6.2	-6.4	-6	-7.6	6.4	4.8	3.6	2.6	1.6	0.6	-0.4
-0.4	-1.4	-2.4	-3.4	-4.4	-5.4	-6.4	-7.4	-8.2	-8.4	-7.6	-6	-5.2	-5	-5.4	-5.6	-5.4	-6.4	6.6	4.8	3.6	2.6	1.6	0.6	-0.4
-0.4	-1.4	-2.4	-3.4	-4.4	-5.2	-6	-6.4	-5.8	-4.4	-3.6	-3.4	-3.8	-4.4	-5.2	-5.6	-5.8	-6	6.6	4.8	3.8	2.6	1.6	0.6	-0.4
0	-1	-2	-3	-4	-5	-5.8	-6.4	-6.2	-5.2	-4	-3.4	-3.6	-4	-4.6	-5.2	-5.6	-5.8	8.4	5.2	4	3	2	0.8	-0.2
0.2	-0.8	-1.8	-2.8	-3.8	-4.8	-5.8	-6.6	-7.2	-7	-5.8	-4	-3.2	-3.2	-3.4	-3.8	-3.8	-3.8	8.6	5.6	4.4	3.2	2.2	1.2	0.2
0.4	-0.6	-1.6	-2.6	-3.6	-4.6	-5.6	-6.4	-6.8	-6.6	-5.4	-4.2	-3.8	-4	-4.2	-4.6	-4.6	-4.6	9	5.8	4.4	3.4	2.4	1.4	0.2
-0.4	-1.4	-2.4	-3.4	-4.4	-5.4	-6.2	-6.8	-6.6	-5.6	-4.2	-4	-4.2	-4.6	-5	-5.4	-5.4	-7.2	6.6	4.8	3.8	2.6	1.6	0.6	-0.4
0.6	-0.4	-1.4	-2.4	-3.4	-4.4	-5.2	-5.8	-5.8	-4.6	-2.8	-1.6	-1.8	-2.4	-3	-3.4	-3.8	-3.6	10.6	6.2	4.8	3.6	2.6	1.6	0.6
0.2	-0.8	-1.8	-2.8	-3.8	-4.8	-5.8	-6.4	-6.8	-6.4	-5.6	-5	-4.8	-4.8	-5.2	-5.6	-5.8	-6.2	8.6	5.6	4.2	3.2	2.2	1	0
0.2	-1	-2	-3	-4	-5	-5.8	-6.8	-7.4	-7.2	-6.4	-5.2	-4.8	-4.8	-5.2	-5.4	-5.4	-5.6	8.2	5.4	4.2	3.2	2	1	0
0	-1	-2	-3	-4	-5.2	-6.2	-7	-7.8	-8.4	-8	-7.2	-6.6	-6.6	-6.8	-7.4	-7.4	-7.2	9.2	5.2	4	3	1.8	0.8	-0.2
-0.4	-1.4	-2.4	-3.4	-4.4	-5.4	-6.2	-6.8	-6.4	-5.2	-4	-3.6	-3.4	-3.6	-4	-4.6	-5	-5.4	7.2	5	3.8	2.6	1.6	0.6	-0.4
-0.2	-1.2	-2.2	-3.2	-4.2	-5.2	-6.2	-7	-7.6	-6.8	-3.6	-1.2	-1.4	-2	-2.6	-3.2	-3.6	-3.6	7.6	5	3.8	2.8	1.8	0.8	-0.2
0	-1	-2	-3	-4	-5	-6	-6.8	-7.2	-7	-6	-5.2	-4.8	-4.8	-5.2	-5.6	-5.6	-5.8	7.8	5.2	4	3	2	1	0
-0.2	-1.2	-2.2	-3.2	-4.2	-5.2	-6.2	-7	-7.2	-6.8	-5.8	-5	-4.6	-4.6	-5	-5.2	-5.4	-7	7	5	3.8	2.8	1.8	0.6	-0.4
0	-1	-2	-3	-4	-5	-6	-6.8	-7.6	-7.6	-7	-6	-5.2	-5	-5	-5.2	-5	-6	7.8	5.2	4	3	2	1	0
-0.4	-1.4	-2.4	-3.4	-4.4	-5.2	-5.8	-5.6	-4	-2.8	-2.4	-2.4	-2.6	-2.8	-3.4	-3.8	-4	-5	6.8	5	3.8	2.6	1.6	0.6	-0.4
-0.4	-1.4	-2.4	-3.4	-4.4	-5.4	-6.4	-7.4	-8.2	-8.4	-7.6	-5.6	-4.8	-4.8	-5	-5.2	-5	-5.6	6.4	4.8	3.6	2.6	1.6	0.6	-0.4
0	-1	-2	-3	-4	-5	-5.8	-6.4	-6.4	-5.4	-4.2	-3.4	-3.4	-3.8	-4.2	-4.6	-5	-5.2	8.2	5.4	4.2	3	2	1	0
0	-1	-2	-3	-4	-5	-6	-7	-7.6	-7.4	-6	-4.4	-3.6	-3.6	-4	-4.6	-4.8	-5	8.4	5.2	4	3	2	1	0
-0.4	-1.4	-2.4	-3.4	-4.4	-5.4	-6.4	-7.4	-8.2	-8.4	-8	-6.8	-6	-5.6	-5.6	-5.6	-5.4	-7.8	6.6	4.8	3.6	2.6	1.6	0.6	-0.4
-0.4	-1.4	-2.4	-3.4	-4.4	-5.4	-6.4	-7.4	-8.4	-9.2	-9	-7.2	-5.4	-4.8	-4.8	-5.2	-5	-5.2	6.6	4.6	3.6	2.6	1.6	0.6	-0.4
-0.2	-1.2	-2.2	-3.2	-4.2	-5.2	-6.2	-7.2	-7.8	-7.4	-5.4	-2.8	-2.4	-2.6	-3	-3.4	-3.4	-4	6.6	4.8	3.8	2.8	1.6	0.6	-0.4
0.2	-0.8	-1.8	-2.8	-3.8	-4.8	-5.8	-6.6	-7.4	-7.6	-7.2	-6.2	-5.4	-5.4	-5.6	-5.8	-5.4	-5.4	8.4	5.6	4.4	3.2	2.2	1.2	0.2
0.2	-0.8	-1.8	-2.8	-3.6	-4.6	-5.4	-5.8	-5.4	-3.8	-2.2	-1.8	-2.2	-2.8	-3.6	-4	-4.4	-4.2	9	5.8	4.4	3.4	2.2	1.2	0.2
0.2	-0.8	-1.8	-2.8	-3.8	-4.8	-5.6	-6.4	-6.6	-5.6	-3.2	-2	-2	-2.6	-3.4	-3.8	-4.2	-4.2	9.2	5.6	4.4	3.2	2.2	1.2	0.2
-0.4	-1.4	-2.4	-3.4	-4.4	-5.4	-6.2	-6.6	-5.8	-3	-1.2	-1.2	-1.4	-1.8	-2.6	-3.2	-3.8	-4	7.4	5	3.8	2.6	1.6	0.6	-0.4
0.4	-0.6	-1.6	-2.6	-3.6	-4.4	-5.2	-5.4	-4.8	-3.4	-2.2	-2	-2.4	-2.8	-3.4	-4	-4.2	-4.4	9.6	5.8	4.6	3.4	2.4	1.4	0.4
-0.2	-1.2	-2.2	-3.2	-4.2	-5.2	-6	-6.4	-6	-5	-4.2	-3.8	-3.8	-4	-4.4	-4.8	-5	-6	7.2	5	3.8	2.8	1.8	0.8	-0.2
-0.4	-1.4	-2.4	-3.4	-4.4	-5.2	-6	-6.4	-6.4	-5.8	-5.2	-5	-5	-5.2	-5.6	-6.2	-6.4	-7.6	6.8	5	3.8	2.6	1.6	0.6	-0.4
0	-1	-2	-3	-4	-5	-6	-6.8	-7	-6.4	-4.2	-2.6	-2.6	-2.8	-3.2	-3.6	-3.6	-3.8	7.2	5.2	4	3	2	0.8	-0.2
0	-1	-2	-3	-4	-5	-6	-6.8	-7.6	-7.6	-6.8	-5.2	-4.2	-4	-4	-4.4	-4.4	-4.8	8.2	5.4	4.2	3	2	1	0
-0.4	-1.4	-2.4	-3.4	-4.4	-5.2	-5.6	-5.4	-4.4	-3.6	-3.2	-3.2	-3.4	-4	-4.6	-5.6	-6.2	-6.6	7.4	5	3.8	2.6	1.6	0.6	-0.4
0	-1	-2	-3	-4	-5	-5.8	-6.4	-6.6	-5.4	-3.4	-2.6	-2.6	-3.2	-3.8	-4.6	-5	-5	10.2	5.4	4.2	3.2	2	1	0
-0.2	-1.2	-2.2	-3.2	-4.4	-5.4	-6.4	-7.4	-8.4	-9	-9.2	-8.2	-6.8	-6.4	-6.2	-6	-5.4	-6.4	6.6	4.8	3.6	2.6	1.6	0.6	-0.4
0	-1	-2	-3	-4	-5	-6	-7	-7.6	-8	-7.6	-6.6	-6	-5.8	-5.6	-5.8	-5.6	-6.6	7.8	5.2	4	3	2	1	0
0.2	-0.8	-1.8	-2.8	-3.8	-4.6	-5.6	-6.4	-6.6	-6.2	-4.6	-3.4	-3.2	-3.4	-3.8	-4	-4.2	-4	8.4	5.6	4.4	3.4	2.2	1.2	0.2
-0.4	-1.4	-2.4	-3.4	-4.4	-5.4	-6.4	-7	-7	-5.6	-3.4	-2.8	-3	-3.6	-4.2	-4.8	-5.2	-5.2	7	4.8	3.6	2.6	1.6	0.6	-0.4
-0.4	-1.4	-2.4	-3.4	-4.4	-5.4	-6.4	-7.4	-8.4	-8.6	-7.2	-3	-1.8	-2.2	-2.8	-3.2	-3.6	-3.4	6.6	4.6	3.6	2.6	1.6	0.6	-0.4
-0.2	-1.2	-2.2	-3.4	-4.4	-5.4	-6.4	-7.2	-8	-8.4	-8	-6.6	-5.8	-5.4	-5.6	-5.6	-5.2	-6.8	6.6	4.8	3.6	2.6	1.6	0.6	-0.4
-0.4	-1.4	-2.4	-3.4	-4.2	-5.2	-5.6	-5.4	-4.2	-3.2	-2.8	-2.8	-3	-3.4	-4.2	-5	-5.4	-5.8	7.2	5	3.8	2.8	1.6	0.6	-0.4
-0.4	-1.4	-2.4	-3.4	-4.4	-5.2	-5.6	-5.2	-4	-3	-2.8	-2.8	-3	-3.2	-3.8	-4.4	-4.4	-5.4	6.8	5	3.8	2.6	1.6	0.6	-0.4
0.2	-0.8	-1.8	-2.8	-3.8	-4.8	-5.6	-6	-5.6	-4.2	-2.4	-1.8	-2.2	-2.8	-3.4	-3.8	-4	-4	8	5.6	4.4	3.2	2.2	1.2	0.2
-0.4	-1.4	-2.4	-3.4	-4.4	-5.2	-5.8	-5.8	-4	-1.2	-0.6	-1	-1.6	-2.4	-3	-3.6	-3.8	-4	6.6	5	3.8	2.6	1.6	0.6	-0.4
0	-1	-2	-3	-4	-4.8	-5.4	-5.6	-5	-4	-3.2	-3.2	-3.4	-3.8	-4.4	-4.8	-4.8	-5.2	7.6	5.4	4.2	3	2	1	0
-0.2	-1.4	-2.4	-3.4	-4.4	-5.4	-6.2	-7	-7.2	-6.6	-5.4	-4.6	-4.4	-4.4	-4.8	-5.2	-5.2	-6.8	6.6	4.8	3.8	2.6	1.6	0.6	-0.4
-0.4	-1.4	-2.4	-3.4	-4.4	-5.4	-6.4	-7.4	-8.2	-8.4	-7.6	-6.4	-5.6	-5.4	-5.6	-5.6	-5.2	-7.4	6.4	4.8	3.6	2.6	1.6	0.6	-0.4
-0.2	-1.2	-2.2	-3.2	-4.2	-5.2	-6	-6.4	-6.2	-5	-4.2	-3.8	-3.8	-4.2	-4.8	-5.2	-5.2	-6	6.8	5	3.8	2.8	1.8	0.8	-0.2
-0.4	-1.4	-2.4	-3.4	-4.2	-5.2	-5.8	-5.8	-4.8	-2.8	-1.8	-1.8	-2.2	-2.8	-3.4	-3.8	-4	-4.6	6.8	5	3.8	2.8	1.6	0.6	-0.4
-0.4	-1.4	-2.4	-3.4	-4.4	-5.4	-6.2	-7	-7.2	-6.6	-5.4	-5	-4.8	-5	-5.4	-5.8	-5.8	-7.4	6.6	4.8	3.6	2.6	1.6	0.6	-0.4
0.2	-0.8	-1.8	-2.8	-3.8	-4.8	-5.6	-6.4	-6.6	-6	-4.2	-2.8	-2.6	-2.8	-3.2	-3.8	-4	-3.8	9.2	5.6	4.4	3.4	2.2	1.2	0.2
0.4	-0.6	-1.6	-2.6	-3.6	-4.6	-5.6	-6.4	-7.2	-7.2	-6	-3.6	-2.6	-2.6	-3	-3.4	-3.6	-3.6	-11	6	4.6	3.4	2.4	1.4	0.4
0.2	-0.8	-1.8	-2.8	-3.8	-4.8	-5.6	-6	-5.6	-4	-2.8	-2.6	-3.2	-3.8	-4.4	-4.8	-5.2	-5	8.8	5.6	4.4	3.2	2.2	1.2	0.2
-0.4	-1.4	-2.4	-3.4	-4.4	-5.2	-6	-6.4	-5.4	-2.8	-1.2	-1.4	-2	-2.8	-3.6	-4.2	-4.6	-4.6	7.2	5	3.8	2.6	1.6	0.6	-0.4
-0.2	-1.2	-2.2	-3.2	-4.4	-5.4	-6.4	-7.2	-8.2	-8.6	-8.6	-7.8	-7	-7	-7.2	-7.4	-6.8	-8.2	6.8	4.8	3.8	2.6	1.6	0.6	-0.4
-0.2	-1.2	-2.2	-3.2	-4.2	-5.2	-6.2	-7	-7.6	-7.4	-6.2	-5	-4.6	-4.6	-5	-5.4	-5.4	-5.8	7.2	5	3.8	2.8	1.8	0.8	-0.2
-0.4	-1.4	-2.4	-3.4	-4.2	-5	-5.4	-4.4	-1.8	-0.8	-0.8	-1	-1.6	-2.4	-3.2	-3.8	-4.2	-4.2	7	5	3.8	2.6	1.6	0.6	-0.4
-0.2	-1.2	-2.2	-3.2	-4.2	-5.4	-6.4	-7.2	-8	-8.4	-8.2	-7.2	-6.4	-6.2	-6.2	-6.2	-6	-7.8	7	4.8	3.8	2.6	1.6	0.6	-0.4
-0.4	-1.4	-2.4	-3.4	-4.4	-5.4	-6.4	-7.4	-8.4	-9.2	-9	-7.6	-5.8	-5.2	-5.4	-5.6	-5.4	-6.4	6.8	4.6	3.6	2.6	1.6	0.6	-0.4
0.2	-0.8	-2	-3	-4	-4.8	-5.8	-6.4	-6.6	-6.2	-5	-4.4	-4.4	-4.8	-5.2	-5.8	-5.8	-5.8	8.6	5.4	4.2	3.2	2	1	0
-0.4	-1.4	-2.4	-3.4	-4.4	-5.4	-6.2	-6.6	-5.8	-3.8	-2.6	-2.4	-2.8	-3.6	-4.2	-4.8	-4.8	-4.8	6.8	4.8	3.8	2.6	1.6	0.6	-0.4
-0.2	-1.2	-2.2	-3.2	-4.2	-5.2	-6.4	-7.2	-8	-8.2	-7.6	-6.4	-5.8	-5.8	-6.2	-6.4	-6.4	-6.6	7.2	4.8	3.8	2.8	1.6	0.6	-0.4
0	-1	-2	-3	-4	-4.8	-5.8	-6.4	-6.6	-5.4	-3.4	-2.4	-2.6	-3	-3.6	-4	-4.2	-4.2	8	5.4	4.2	3.2	2	1	0
-0.4	-1.4	-2.4	-3.4	-4.4	-5.4	-6.4	-7.4	-8	-8	-6.6	-4.6	-3.8	-4	-4.2	-4.4	-4.4	-5.2	6.6	4.8	3.6	2.6	1.6	0.6	-0.4
-0.2	-1.2	-2.2	-3.2	-4.2	-5.2	-5.8	-6.2	-5.8	-4.4	-3.4	-3	-3.2	-3.6	-4.2	-4.4	-4.6	-5.4	6.8	5	3.8	2.8	1.8	0.8	-0.2
-0.4	-1.4	-2.4	-3.4	-4.4	-5.2	-6	-6.2	-4.8	-1.6	-0.6	-0.8	-1.4	-2.2	-2.8	-3.2	-3.4	-6.4	6.4	4.8	3.8	2.6	1.6	0.6	-0.4
-0.4	-1.4	-2.4	-3.4	-4.4	-5.4	-6.4	-7.2	-7.6	-7.2	-5.8	-4.6	-4.2	-4.4	-4.6	-5	-5	-6.8	6.4	4.8	3.6	2.6	1.6	0.6	-0.4
-0.2	-1.2	-2.2	-3.2	-4.2	-5	-5.8	-6	-5.6	-4.4	-3.6	-3.4	-3.6	-4	-4.6	-5.2	-5.4	-5.6	7.4	5.2	4	3	1.8	0.8	-0.2
-0.4	-1.4	-2.4	-3.4	-4.4	-5.4	-6.4	-7.4	-8.4	-9	-8.8	-7.2	-5.4	-4.8	-5	-5	-4.6	-6.4	6.4	4.6	3.6	2.6	1.6	0.6	-0.4
-0.4	-1.4	-2.4	-3.4	-4.4	-5.4	-6.2	-6.8	-6.6	-5.2	-3.6	-3.2	-3.4	-4	-4.4	-4.8	-4.8	-7.2	6.4	4.8	3.6	2.6	1.6	0.6	-0.4
-0.4	-1.4	-2.4	-3.4	-4.4	-5.4	-6.4	-7.2	-7.8	-7.6	-6.8	-6	-5.6	-5.6	-6	-6.4	-6.4	-7	6.8	4.8	3.6	2.6	1.6	0.6	-0.4
-0.4	-1.4	-2.4	-3.4	-4.4	-5.4	-6.4	-7.4	-8.4	-9	-8.6	-6.2	-4	-3.4	-3.6	-4	-4	-4.6	6.6	4.6	3.6	2.6	1.6	0.6	-0.4
-0.2	-1.2	-2.2	-3.4	-4.4	-5.4	-6.4	-7.4	-8.2	-8.6	-8.4	-7.8	-7.4	-7.4	-7.6	-7.8	-7.6	-8.2	6.8	4.8	3.6	2.6	1.6	0.6	-0.4
0	-1.2	-2.2	-3.2	-4.2	-5	-6	-6.8	-7	-6.8	-6	-5.4	-5.2	-5.2	-5.6	-5.8	-6	-7	7.6	5.2	4	3	1.8	0.8	-0.2
-0.2	-1.4	-2.4	-3.4	-4.4	-5.4	-6.4	-7.4	-8.4	-9	-9	-8.4	-7.6	-7.2	-7.4	-7.6	-7.2	-8.2	6.8	4.8	3.6	2.6	1.6	0.6	-0.4
-0.4	-1.4	-2.4	-3.4	-4.4	-5.4	-6.4	-7.4	-8.2	-8.4	-7.8	-6.4	-5.6	-5.4	-5.6	-5.6	-5.2	-7.4	6.4	4.8	3.6	2.6	1.6	0.6	-0.4
-0.4	-1.4	-2.4	-3.4	-4.4	-5.4	-6.2	-7	-7.4	-7.2	-6.4	-6	-6	-6.4	-7	-7.6	-7.4	-7.4	7	4.8	3.8	2.6	1.6	0.6	-0.4
-0.4	-1.4	-2.4	-3.4	-4.4	-5.4	-6.4	-7.2	-7.6	-6.6	-3.2	-1.6	-1.8	-2.6	-3.2	-3.8	-4	-3.8	6.6	4.8	3.6	2.6	1.6	0.6	-0.4
-0.2	-1.2	-2.2	-3.2	-4.2	-5.2	-6.2	-7.2	-7.8	-7.6	-6.2	-4.6	-3.8	-4	-4.4	-4.8	-5.2	-5.2	7.4	5	3.8	2.8	1.8	0.8	-0.2
0	-1	-2	-3.2	-4.2	-5.2	-6	-7	-7.4	-7	-5.6	-4.2	-3.6	-3.8	-4.2	-4.8	-5	-5	8	5.2	4	2.8	1.8	0.8	-0.2
-0.4	-1.4	-2.4	-3.4	-4.4	-5.4	-6.4	-7.4	-8.4	-9	-8.6	-6.6	-4.8	-4.2	-4.2	-4.4	-4.6	-4.8	6.6	4.6	3.6	2.6	1.6	0.6	-0.4
0	-1	-2.2	-3.2	-4.2	-5.2	-6.2	-7.2	-8	-8.6	-8.4	-7.4	-6.6	-6.2	-6.2	-6.4	-6	-6.4	7.4	5	3.8	2.8	1.8	0.8	-0.2
-0.2	-1.2	-2.2	-3.2	-4.2	-5	-5.8	-6	-5	-2.6	-1.4	-1.4	-1.8	-2.2	-3	-3.6	-4.2	-4.4	8.2	5.2	4	2.8	1.8	0.8	-0.2
-0.4	-1.4	-2.4	-3.4	-4.4	-5.4	-6.2	-6.8	-6.8	-5.4	-3.8	-3.2	-3.2	-3.6	-4.4	-5	-5.4	-5.6	7.2	4.8	3.8	2.6	1.6	0.6	-0.4
-0.2	-1.2	-2.2	-3.2	-4.2	-5.2	-6.2	-7.2	-7.8	-8.2	-7.8	-7.2	-6.8	-7	-7.2	-7.4	-7.2	-8	7	4.8	3.8	2.8	1.6	0.6	-0.4
-0.2	-1.2	-2.2	-3.2	-4.2	-5.2	-6.2	-7.2	-8	-8.2	-7	-5.2	-4.4	-4.6	-4.8	-5	-4.8	-4.8	6.8	4.8	3.8	2.8	1.6	0.6	-0.4
-0.4	-1.4	-2.4	-3.4	-4.4	-5.4	-6.2	-6.6	-6.4	-4.8	-3	-2.4	-2.6	-3	-3.6	-4	-4.2	-5.6	6.6	4.8	3.8	2.6	1.6	0.6	-0.4
-0.4	-1.4	-2.4	-3.4	-4.4	-5.2	-6	-5.8	-4	-2.4	-2	-2.2	-2.2	-2.4	-3	-3.8	-4.2	-4	7.2	5	3.8	2.6	1.6	0.6	-0.4
0.2	-0.8	-1.8	-2.8	-3.8	-4.8	-5.8	-6.4	-6.6	-5.6	-3.8	-3	-3	-3.4	-4	-4.4	-4.8	-4.6	8.6	5.4	4.2	3.2	2.2	1	0
0	-1	-2	-3	-4	-5	-6	-6.8	-7.6	-7.8	-7.2	-6	-5.2	-5	-5	-5	-5	-5.8	7.6	5.2	4	3	2	1	0
-0.2	-1.2	-2.2	-3.2	-4.2	-5.2	-6	-6.8	-7.2	-6.8	-6	-5.8	-5.8	-6.2	-6.6	-7.2	-7.2	-7.2	7.8	5.2	4	2.8	1.8	0.8	-0.2
-0.2	-1.2	-2.2	-3.2	-4.2	-5	-6	-6.6	-6.4	-4.8	-3	-2.4	-2.6	-3	-3.4	-4	-4.4	-4.4	7.8	5.2	4	3	1.8	0.8	-0.2
-0.4	-1.4	-2.4	-3.4	-4.4	-5.4	-6.4	-7.4	-8.4	-8.8	-7.8	-4.4	-2.8	-2.8	-3.2	-3.6	-3.8	-3.8	6.4	4.6	3.6	2.6	1.6	0.6	-0.4
-0.4	-1.4	-2.4	-3.4	-4.4	-5.4	-6	-6.4	-5.4	-3	-2	-1.8	-2	-2.4	-3	-3.6	-3.6	-5	6.6	4.8	3.8	2.6	1.6	0.6	-0.4
0.6	-0.4	-1.6	-2.6	-3.4	-4.4	-5.2	-5.8	-6	-4.8	-2.6	-1.4	-1.6	-2.2	-2.8	-3.4	-3.6	-3.4	10.8	6	4.6	3.6	2.6	1.4	0.4
0.4	-0.6	-1.6	-2.6	-3.6	-4.4	-5.2	-5.6	-5.2	-4	-2.8	-2.4	-2.6	-3	-3.6	-4.2	-4.4	-4.4	9.4	6	4.6	3.6	2.4	1.4	0.4
-0.4	-1.4	-2.4	-3.4	-4.4	-5.4	-6.4	-7.2	-7.6	-6.8	-4.4	-3	-2.8	-3	-3.6	-4	-4	-5.2	6.6	4.8	3.6	2.6	1.6	0.6	-0.4
-0.2	-1.2	-2.2	-3.2	-4.2	-5.4	-6.4	-7.4	-8.2	-9	-8.8	-7.8	-6.4	-5.8	-5.8	-5.6	-5	-6	6.6	4.8	3.6	2.6	1.6	0.6	-0.4
0	-1	-2	-3	-4	-4.8	-5.6	-5.8	-5.2	-3.8	-2.8	-2.8	-3.2	-3.8	-4.2	-4.6	-4.6	-5.4	7	5.2	4	3	2	1	0
-0.2	-1.2	-2.2	-3.2	-4.2	-5.2	-6.2	-7.2	-8	-8.4	-7.8	-6.2	-5	-4.6	-4.6	-5	-5	-5.8	7.4	5	3.8	2.8	1.8	0.8	-0.2
0	-1	-2	-3	-4	-5.2	-6.2	-7	-7.8	-8	-6.4	-4	-2.8	-3	-3.4	-4	-4.2	-4.4	9.6	5.2	4	2.8	1.8	0.8	-0.2
-0.2	-1.2	-2.2	-3.2	-4.2	-5.2	-6	-6.8	-7	-6.2	-5	-4.6	-4.6	-5	-5.4	-5.8	-5.8	-6	7.4	5.2	4	2.8	1.8	0.8	-0.2
0	-1	-2	-3	-4	-5	-5.8	-6.6	-7	-6.8	-5.8	-5	-5	-5.2	-5.6	-6	-5.8	-6	8	5.4	4.2	3	2	1	0
0	-1	-2	-3	-4	-5	-6	-6.8	-7.4	-7.4	-6.6	-5.2	-4.6	-4.6	-4.8	-5	-4.8	-5	7.8	5.4	4.2	3	2	1	0
0	-1	-2	-3.2	-4.2	-5.2	-6.2	-7	-7.6	-7.4	-5.4	-3	-2.2	-2.6	-3	-3.6	-4	-4.4	9.8	5.2	4	2.8	1.8	0.8	-0.2
0.4	-0.6	-1.6	-2.6	-3.4	-4.4	-5.2	-5.6	-5	-3.6	-2	-1.6	-1.8	-2.4	-3	-3.6	-3.8	-3.8	9.4	6	4.6	3.6	2.6	1.4	0.4
-0.2	-1.2	-2.2	-3.2	-4.2	-5.2	-5.8	-6.2	-6	-5.2	-4.6	-4.4	-4.4	-4.6	-5	-5.6	-5.6	-7.2	7	5	3.8	2.8	1.8	0.6	-0.4
-0.4	-1.4	-2.4	-3.4	-4.4	-5.4	-6.4	-7	-7.2	-6.2	-4.4	-3.2	-3	-3.4	-3.8	-4.2	-4.2	-5.8	6.6	4.8	3.6	2.6	1.6	0.6	-0.4
-0.2	-1.2	-2.4	-3.4	-4.4	-5.4	-6.4	-7.2	-8	-8	-7	-5.6	-5	-5.2	-5.6	-5.8	-5.4	-5.8	6.8	4.8	3.6	2.6	1.6	0.6	-0.4
0	-1.2	-2.2	-3.2	-4.2	-5	-6	-6.6	-6.8	-6.4	-5.4	-5	-4.8	-5.2	-5.6	-6	-6	-6.6	7.4	5.2	4	3	1.8	0.8	-0.2
-0.4	-1.4	-2.4	-3.4	-4.4	-5.4	-6.2	-6.6	-6.2	-5	-4	-3.8	-3.8	-4.4	-5	-5.6	-5.6	-6	6.8	5	3.8	2.6	1.6	0.6	-0.4
-0.4	-1.4	-2.4	-3.4	-4.4	-5.4	-6.2	-7	-7.4	-7.4	-6.8	-6.4	-6.4	-6.6	-7.2	-7.6	-7.6	-7.8	6.8	4.8	3.6	2.6	1.6	0.6	-0.4
-0.2	-1.2	-2.2	-3.2	-4.2	-5.2	-6.2	-7.2	-7.8	-8.2	-7.8	-7	-6.6	-6.6	-7	-7.2	-7	-7.4	7.4	5	3.8	2.8	1.8	0.8	-0.2
0	-1	-2	-3	-4	-4.8	-5.6	-6	-5.8	-5	-4.2	-3.8	-3.8	-4.2	-4.8	-5.4	-5.6	-5.8	8.2	5.4	4.2	3	2	1	0
-0.4	-1.4	-2.4	-3.4	-4.4	-5.4	-6.4	-7.4	-8.2	-8.4	-8	-7	-6.4	-6.4	-6.8	-7.2	-7.2	-7.2	7	4.8	3.6	2.6	1.6	0.6	-0.4
-0.4	-1.4	-2.4	-3.4	-4.4	-5.4	-6.2	-6.6	-6.4	-5	-4	-3.4	-3.6	-4	-4.6	-5.4	-5.6	-5.8	7	5	3.8	2.6	1.6	0.6	-0.4
-0.4	-1.4	-2.4	-3.4	-4.4	-5.4	-6.4	-7.4	-8.2	-8.2	-7.2	-5.6	-5	-5.4	-5.8	-6.4	-6.2	-6.4	7	4.8	3.6	2.6	1.6	0.6	-0.4
-0.2	-1.2	-2.2	-3.2	-4.2	-5.2	-6.2	-7.2	-8	-8.4	-7.6	-5.2	-4	-3.8	-4	-4	-4	-4	6.8	5	3.8	2.8	1.8	0.8	-0.2
0	-1.2	-2.2	-3.2	-4.2	-5.2	-6	-6.8	-7.2	-6.2	-3.6	-2	-1.8	-2.2	-2.8	-3.4	-3.6	-3.8	8	5.2	4	2.8	1.8	0.8	-0.2
-0.4	-1.4	-2.4	-3.4	-4.4	-5.4	-6.4	-7.2	-7.6	-7.2	-5.8	-4.8	-4.4	-4.6	-5	-5.4	-5.2	-7.2	6.6	4.8	3.6	2.6	1.6	0.6	-0.4
-0.2	-1.2	-2.2	-3.2	-4.2	-5.2	-6.2	-7.2	-8	-8.2	-8	-7.4	-7.2	-7.2	-7.6	-7.8	-7.6	-7.6	7.2	5	3.8	2.8	1.8	0.8	-0.2
0	-1	-2	-2.8	-3.8	-4.8	-5.4	-5.6	-5	-3.4	-2.6	-2.4	-2.6	-3	-3.6	-4	-4.2	-4.4	8	5.4	4.2	3.2	2.2	1	0
-0.2	-1.2	-2.2	-3.2	-4.2	-5.2	-6.4	-7.2	-8	-7.6	-5	-2.4	-1.8	-2.2	-2.8	-3.4	-3.8	-4	7.6	4.8	3.8	2.6	1.6	0.6	-0.4
-0.4	-1.4	-2.4	-3.4	-4.4	-5.4	-6.2	-7	-7.2	-6.6	-5	-4.2	-4	-4.2	-4.6	-5	-5	-6.2	6.8	4.8	3.8	2.6	1.6	0.6	-0.4
0.4	-0.6	-1.6	-2.8	-3.8	-4.8	-5.6	-6.6	-7.2	-7.2	-6	-4	-3.2	-3.2	-3.4	-3.8	-4	-4	9.2	5.8	4.4	3.4	2.2	1.2	0.2
-0.4	-1.4	-2.4	-3.4	-4.4	-5.4	-6.2	-7	-6.8	-5.2	-3.8	-3.2	-3.2	-3.4	-4	-4.4	-4.4	-5.4	6.6	4.8	3.6	2.6	1.6	0.6	-0.4
-0.4	-1.4	-2.4	-3.4	-4.4	-5.4	-6.2	-7	-7.2	-6.6	-5.2	-4.2	-4	-4.2	-4.6	-4.8	-4.8	-6.6	6.6	4.8	3.8	2.6	1.6	0.6	-0.4
0	-1	-2	-3	-4	-5	-6	-6.8	-7.4	-7	-5.6	-4.2	-3.6	-3.6	-4.2	-4.6	-4.8	-5	8.6	5.4	4.2	3	2	1	0
0.8	-0.4	-1.4	-2.4	-3.4	-4.2	-5.2	-5.8	-6.2	-5.6	-4	-2.8	-2.6	-2.8	-3.2	-3.6	-3.8	-3.8	-11.2	6.4	5	3.8	2.8	1.6	0.6
0	-1	-2	-3	-4	-5	-6	-6.6	-7	-6.4	-5	-4	-3.8	-4	-4.4	-5	-5	-5.2	7.6	5.2	4	3	2	1	-0.2
0.2	-0.8	-1.6	-2.6	-3.6	-4.6	-5.6	-6.6	-7.6	-8.6	-9.8	-10.8	12	10.8	11.4	-7.2	-1	0.8	6	5.6	4	3.2	2.2	1.2	0.2
0.6	-0.4	-1.4	-2.4	-3.4	-4.4	-5.2	-6	-6.8	-7.2	-7.4	-7.4	-7.4	-7.4	-7.6	-7.8	-7.8	-8	11.6	6.2	4.8	3.8	2.6	1.6	0.6
-0.2	-1.2	-2.2	-3.2	-4.2	-5	-5.8	-6.6	-7	-7.2	-7.4	-7.6	-8	-8.2	-8.6	-9	-8.8	-11.2	6.6	5	3.8	2.8	1.8	0.8	-0.2
0.6	-0.4	-1.4	-2.4	-3.4	-4.4	-5.4	-6.4	-7.2	-8.2	-9	-9.8	-10.4	-11	-11.4	-11.8	-11.8	-11.4	11.8	6	4.8	3.6	2.6	1.6	0.6
0.2	-1	-2	-3	-3.8	-4.8	-5.6	-6.2	-6.8	-6.8	-7	-7	-6.8	-6.8	-6.8	-6.6	-6	-5.8	7	5.4	4.2	3.2	2	1	0
0.4	-0.6	-1.6	-2.6	-3.6	-4.6	-5.4	-6	-6.4	-6.6	-6.4	-6.2	-6.2	-6.4	-6.6	-6.8	-6.6	-6.8	7.4	5.6	4.4	3.4	2.4	1.2	0.2
-0.4	-1.4	-2.4	-3.4	-4.4	-5.4	-6.4	-7.4	-8.4	-8.8	-8.4	-7.4	-7	-7.2	-7.4	-8.2	-8.2	-8.2	7	4.8	3.6	2.6	1.6	0.6	-0.4
-0.4	-1.4	-2.4	-3.4	-4.4	-5.4	-6.2	-6.8	-6	-1.8	-0.2	-0.4	-0.8	-1.6	-2.4	-3.2	-3.6	-3.6	7	4.8	3.6	2.6	1.6	0.6	-0.4
-0.2	-1.2	-2.2	-3.2	-4.2	-5.2	-6.2	-7	-7.4	-7	-5.6	-4.4	-4	-4.2	-4.6	-4.8	-4.8	-6	6.6	4.8	3.8	2.8	1.6	0.6	-0.4
0.2	-0.8	-1.8	-3	-4	-5	-5.8	-6.6	-7	-6.4	-4.4	-2.8	-2.4	-2.8	-3.2	-3.8	-4	-4	8.8	5.4	4.2	3.2	2	1	0
0.4	-0.6	-1.6	-2.6	-3.6	-4.6	-5.4	-6	-5.8	-4.6	-2.8	-2.2	-2.4	-3	-3.6	-4.2	-4.4	-4.2	9.4	5.8	4.6	3.4	2.4	1.4	0.4
-0.4	-1.4	-2.4	-3.4	-4.4	-5.4	-6.4	-7.4	-8.4	-9	-8.8	-7.4	-6	-5.8	-6	-6.2	-5.8	-6.8	6.6	4.6	3.6	2.6	1.6	0.6	-0.4
