# Supplementary material for: Systems approach reveals photosensitivity and PER2 level as determinants of clock‐modulator efficacy
Source: Mol Syst Biol. 2019 Jul 8;15(7):e8838. doi: 10.15252/msb.20198838 (PMC6613017; doi:10.15252/msb.20198838)
Supplement: Supplementary file 8 — Code EV1 [file MSB-15-e8838-s008.zip › MSB-19-8838_CodeEV1/data/exp_prc3cyclelightpulse.xls]

## Sheet: Sheet1
17.2887	-10.4993
16.9368	-9.03248
16.9397	-7.85816
17.0011	-6.97724
17.0615	-6.53669
16.9469	-4.92236
15.0468	-6.46946
17.77	-7.56205
18.4219	-7.56005
18.896	-7.5586
18.4786	-8.5874
18.4793	-8.29382
18.1867	-6.82683
19.0167	-6.6775
18.8394	-6.45786
18.8996	-6.0907
10.9042	-4.2069
10.5492	-3.9878
10.9059	-3.54634
10.1951	-3.40172
9.01011	-3.33195
11.9149	-2.8827
11.0857	-2.73845
10.9091	-2.22523
10.4349	-2.30007
9.90245	-1.93473
9.96515	-0.540043
7.76964	-1.72107
18.9955	8.73528
17.7427	5.3553
18.276	5.35693
18.6332	6.01858
19.403	5.80075
19.5216	5.80111
20.2338	6.24365
18.8637	3.37708
19.9302	3.30695
20.3465	3.89537
20.11	4.11483
19.9924	4.48145
22.0043	3.31329
22.0054	3.75366
22.0661	4.341
21.9488	4.8544
23.2495	3.61067
23.4872	3.90498
0.375047	3.46733
0.610636	2.88089
0.668446	2.29391
0.725169	1.26656
1.67532	2.07681
2.08977	1.93129
2.15048	2.51863
2.73946	1.05254
2.08633	0.536781
6.47191	0.696981
6.47064	0.183216
6.46865	-0.62413
6.46684	-1.35808
6.58499	-1.50451
6.58662	-0.843952
6.70732	0.0371506
6.64969	0.697525
6.59061	0.770739
