# Supplementary material for: Systems approach reveals photosensitivity and PER2 level as determinants of clock‐modulator efficacy
Source: Mol Syst Biol. 2019 Jul 8;15(7):e8838. doi: 10.15252/msb.20198838 (PMC6613017; doi:10.15252/msb.20198838)
Supplement: Supplementary file 8 — Code EV1 [file MSB-15-e8838-s008.zip › MSB-19-8838_CodeEV1/data/prc12hr2ndfinefiltering.xls]

## Sheet: Sheet1
-0.2	-0.8	-1.4	-1.8	-2.2	-2.6	-3	-3.4	-3.6	-3.8	-4.2	-4.6	-5.2	-5.8	-6.8	-8.2	-8.4	-8.8	2.8	2.8	3.8	3.2	2.2	1	0
0	-1	-1.6	-2.2	-2.8	-3.2	-3.8	-4.2	-4.4	-4.6	-4.8	-5	-5	-4.8	-4.8	-5.2	-6	-7.2	-3.2	3.8	4	3.4	2.6	1.4	0.2
0	-0.4	-0.6	-0.8	-1	-1.4	-1.8	-2.4	-2.8	-3.4	-4	-4.8	-5.6	-6.6	-7.8	-8.4	-8.6	-8.8	2.2	3.6	3.2	2.2	1.4	0.4	-0.2
0	-0.6	-0.8	-1.2	-1.4	-1.6	-1.8	-2	-2.2	-2.4	-2.6	-2.6	-3	-3.6	-4.6	-6.2	-7.8	1	3.6	4.2	3.6	2.8	1.6	0.6	-0.2
0	-0.8	-1.2	-1.4	-1.6	-2	-2.4	-3	-3.6	-4.2	-5	-5.8	-6.8	-8.2	-10.2	-11.8	-12	8	4.8	4.6	3.6	2.6	1.6	0.6	-0.2
-0.2	-0.8	-1.4	-1.8	-2	-2.4	-2.6	-2.8	-3.2	-3.6	-3.8	-4.2	-4.6	-5.2	-6.4	-8.8	-12	1.8	3.6	4	3.6	2.8	1.8	0.8	-0.2
-0.2	-0.8	-1.4	-1.8	-2.2	-2.6	-3	-3.2	-3.4	-3.6	-3.8	-4	-4.2	-4.4	-4.6	-5.2	-5.4	-4.8	0.8	3	3.6	3	2	1	0
-0.2	-0.6	-0.8	-1	-1	-1.2	-1.6	-2	-2.6	-3.2	-3.8	-4.6	-5.8	-7.4	-8.6	-9.2	-10	-12	2.6	4	3.4	2.4	1.4	0.6	-0.2
0	-0.8	-1.2	-1.6	-1.8	-2	-2.4	-2.6	-3	-3.4	-4	-4.4	-5.2	-6.6	-9.2	-11.8	8.6	5.8	5.4	4.8	3.8	2.8	1.8	0.6	-0.2
-0.2	-0.8	-1.4	-1.6	-1.8	-2	-2.4	-2.8	-3.2	-3.6	-3.8	-4.2	-4.8	-6.2	-9.6	10.2	5.8	4.4	4.8	4.6	3.8	2.8	1.8	0.6	-0.2
0	-0.6	-1.2	-1.6	-2	-2.4	-2.6	-2.8	-3.2	-3.4	-3.6	-3.8	-4.2	-4.6	-5.2	-5.8	-6	-5.4	0.4	2.8	3.4	3	2	1	0
0	-0.8	-1.2	-1.4	-1.8	-2	-2.2	-2.8	-3.2	-3.8	-4.2	-5	-5.8	-7	-9.4	-11.6	9.8	6	4.8	4.6	3.8	2.8	1.8	0.8	-0.2
-0.2	-0.6	-1	-1.4	-1.6	-2	-2.2	-2.4	-2.8	-3	-3.6	-4	-4.4	-5	-5.8	-6	-5.8	-4.2	-0.6	2	2.8	2.4	1.6	0.6	-0.2
0	-0.8	-1.2	-1.6	-1.8	-2	-2.4	-2.8	-3.2	-3.8	-4.4	-4.8	-5.6	-6.6	-8.4	-10.4	-12	4.6	4	4.2	3.6	2.6	1.6	0.6	-0.2
0	-0.8	-1.4	-2.2	-2.6	-3.2	-3.6	-4	-4.4	-4.6	-4.8	-5.2	-5.2	-5.4	-5.6	-6	-6.6	-7.2	-7.8	2.6	4	3.4	2.4	1.2	0.2
-0.2	-0.8	-1.2	-1.6	-2	-2.4	-2.6	-2.8	-3	-3.2	-3.4	-3.6	-3.8	-4	-4.4	-5	-5.6	-7.8	3.4	4.4	3.6	2.6	1.6	0.6	-0.2
0	-0.8	-1.4	-2	-2.4	-2.8	-3.4	-3.6	-3.8	-4	-4.2	-4.4	-4.4	-4.6	-5.2	-6.2	-7.2	-8.6	0.8	3.8	4	3.4	2.4	1.2	0
0	-0.8	-1.2	-1.6	-2	-2.2	-2.4	-2.6	-3	-3.4	-3.8	-4	-4.4	-5	-6.6	-9.4	-4.6	2.4	3.8	4.2	3.6	2.8	1.8	0.8	-0.2
-0.2	-0.8	-1.4	-1.8	-2	-2.2	-2.4	-2.8	-3	-3.4	-3.8	-4.2	-5	-6.4	-10.2	9.8	6.4	5.2	5.2	4.8	4	2.8	1.8	0.8	-0.2
0	-0.8	-1.2	-1.4	-1.6	-1.8	-2	-2.4	-2.6	-3	-3.2	-3.4	-4	-5	-8.4	4	3.6	4.4	4.8	4.4	3.6	2.6	1.6	0.6	-0.2
-0.2	-0.8	-1.2	-1.6	-2	-2.4	-2.8	-3	-3.4	-3.8	-4	-4.4	-4.8	-5.2	-5.8	-6.4	-6.6	-6.4	-3.6	1.8	3.4	2.8	2	0.8	0
0	-0.6	-1	-1.4	-1.8	-2.2	-2.4	-2.6	-3	-3.6	-4.2	-4.8	-5.6	-6.4	-7.4	-8	-7.6	-7.6	-7	0.8	3.2	2.8	1.8	0.8	0
0	-0.6	-1	-1.4	-1.6	-2	-2.2	-2.4	-2.8	-3.2	-3.6	-4.2	-4.6	-5.2	-6	-6	-5.8	-4.8	-1.4	1.8	2.8	2.6	1.6	0.8	0
-0.2	-0.8	-1.2	-1.4	-1.6	-1.8	-2.2	-2.4	-2.8	-3.2	-3.6	-4	-4.6	-6.2	-10.8	5.2	3	3.6	4.4	4.2	3.4	2.4	1.6	0.6	-0.2
-0.2	-0.6	-0.8	-1	-1.2	-1.4	-1.8	-2.2	-2.8	-3.2	-3.6	-4	-4.6	-5.2	-6.2	-6.8	-7	-5.6	2	3.4	3	2.2	1.2	0.4	-0.2
-0.2	-0.8	-1.2	-1.6	-2	-2.4	-2.6	-2.8	-3.2	-3.4	-3.8	-4	-4.4	-5	-5.8	-6.6	-7	-7.8	-1.8	2.8	3.6	3	1.8	0.8	-0.2
-0.2	-0.8	-1.2	-1.4	-1.6	-2	-2.6	-3.2	-3.8	-4.6	-5.4	-6.4	-7.4	-9	-11	-12	-12	9.4	4.6	4.6	3.6	2.6	1.6	0.6	-0.2
0	-0.8	-1.6	-2.2	-2.6	-3.2	-3.6	-3.8	-4.2	-4.4	-4.4	-4.6	-4.6	-4.4	-4.4	-4	-3.6	-1.8	3.6	4.4	4	3	2	1	0
-0.2	-0.4	-0.8	-1.2	-1.6	-1.8	-2.2	-2.2	-2.6	-2.8	-3.4	-4	-5	-6.2	-6.8	-7	-6.8	-6.4	-5.6	-3.2	1.4	2.4	1.6	0.6	0
-0.2	-0.8	-1.2	-1.4	-1.8	-2	-2.6	-3.2	-3.8	-4.4	-5.2	-6	-6.8	-8.4	-10.2	-11.8	-12	8.8	4.6	4.6	3.6	2.6	1.6	0.6	-0.2
-0.2	-0.8	-1.4	-1.6	-1.8	-2	-2.4	-2.8	-3.4	-4	-4.6	-5.4	-6.4	-8.2	-10.8	-12	9.8	7.2	5.4	5	4	2.8	1.8	0.6	-0.2
-0.2	-0.6	-0.8	-1	-1.2	-1.6	-1.8	-2.2	-2.6	-2.8	-3	-3.4	-4	-5	-6.6	-8	-9.2	-12	4.6	4.6	3.8	2.6	1.4	0.4	-0.2
-0.2	-0.8	-1.2	-1.4	-1.8	-2	-2.2	-2.6	-3	-3.4	-3.8	-4.2	-4.8	-6	-8.6	-12	4.6	3.4	4.4	4.4	3.6	2.6	1.6	0.6	-0.2
0	-0.8	-1.2	-1.6	-2.2	-2.6	-3	-3.4	-3.6	-3.8	-4	-4.2	-4.4	-4.4	-4.4	-4.4	-3.6	-1.6	1	3.8	4.6	3.8	2.8	2	1
0	-0.8	-1.2	-1.6	-1.8	-2.2	-2.6	-3	-3.4	-3.8	-4.2	-4.6	-5.2	-6	-7.4	-9.2	-10.2	10	4.4	4.6	3.8	2.8	1.8	0.8	-0.2
0	-0.6	-1	-1.4	-1.8	-2.2	-2.4	-2.6	-2.8	-3	-3	-3.2	-3.4	-3.6	-4.2	-5.2	-6.2	-9.6	4.6	4.8	3.8	2.6	1.6	0.6	-0.2
0	-0.8	-1.2	-1.4	-1.8	-2	-2.2	-2.6	-2.8	-3.2	-3.6	-3.8	-4	-4.8	-6.8	-7.8	0.2	2.6	4	4	3.4	2.6	1.6	0.6	-0.2
0	-0.8	-1.4	-2.2	-2.8	-3.2	-3.6	-4	-4.4	-4.6	-4.6	-4.8	-4.8	-4.8	-4.6	-4	-3.6	-2.4	2	4	3.8	3.2	2.2	1	0
0	-0.8	-1.4	-2	-2.4	-2.8	-3	-3.4	-3.4	-3.6	-3.8	-3.8	-3.6	-3.6	-3.6	-4	-4.6	-4	5	5.2	4.2	3.2	2	0.8	-0.2
-0.2	-0.6	-1	-1.2	-1.4	-1.6	-1.8	-2.2	-2.6	-3.2	-3.8	-4.6	-5.2	-6.2	-7	-6.8	-6.8	-6.2	-3	2	2.8	2.2	1.4	0.6	-0.2
0	-0.8	-1.2	-1.4	-1.6	-1.8	-2.2	-2.8	-3.2	-3.6	-4	-4.4	-5.2	-6.6	-9.2	-11.8	9	4.2	4.8	4.4	3.6	2.6	1.6	0.6	-0.2
-0.2	-0.8	-1.2	-1.4	-1.8	-2.2	-2.4	-2.6	-2.8	-3	-3.2	-3.4	-3.6	-4.2	-5.2	-5.8	-6	-2.4	2	3.2	3.4	3	2	0.8	0
-0.2	-0.8	-1.2	-1.6	-1.8	-2.2	-2.6	-3.2	-3.6	-4	-4.6	-5	-5.6	-6.2	-7.2	-8.4	-9.2	-11.4	2.6	3.8	3.2	2.4	1.6	0.6	-0.2
-0.2	-0.4	-0.6	-0.8	-1	-1	-1.4	-1.8	-2.4	-3	-3.6	-4.6	-6	-8.4	-9.8	-10.8	-12	0.4	3.2	3.8	3.2	2.2	1.2	0.4	-0.2
-0.2	-0.6	-1	-1.4	-1.8	-2	-2.4	-2.8	-3.2	-3.6	-4.2	-4.6	-5.2	-5.6	-6.2	-6.6	-6.4	-5.8	-4.4	1.2	2.8	2.4	1.6	0.8	0
-0.2	-0.8	-1.2	-1.4	-1.8	-1.8	-2.2	-2.6	-3	-3.6	-4	-4.6	-5.6	-8.2	-12	8.4	6	5.4	5.2	4.6	3.6	2.6	1.6	0.6	-0.4
-0.2	-0.8	-1.6	-2.2	-2.8	-3.4	-3.8	-4.2	-4.6	-4.8	-5	-5	-5.2	-5.2	-5	-4.6	-4	-2.8	2.4	4.2	3.8	3	2.2	1.2	0
-0.2	-0.8	-1.4	-1.8	-2.4	-2.8	-3.2	-3.4	-3.6	-3.8	-4	-4	-4	-4.2	-4.4	-5.2	-6.2	-6.8	1.6	3.8	3.8	3.2	2.2	1	0
-0.2	-0.6	-1.2	-1.8	-2.4	-2.8	-3.2	-3.6	-4	-4.2	-4.2	-4.4	-4.4	-4.4	-4.8	-5.4	-6.2	-7	-7.8	2	3.6	3.4	2.6	1.2	0
0	-0.8	-1.2	-1.6	-2	-2.4	-2.8	-3	-3.2	-3.6	-3.8	-4.2	-4.6	-5.4	-6.4	-7.4	-7.8	-9	-0.2	3	3.6	3.2	2.2	1	0
0	-0.6	-1	-1.4	-1.8	-2.2	-2.4	-2.8	-3.2	-3.6	-4	-4.6	-5.2	-6	-6.8	-7.4	-7.2	-6.8	-5.2	1.2	3	2.8	1.8	0.8	0
0	-0.8	-1.6	-2.2	-2.6	-3	-3.4	-3.6	-3.8	-4	-4	-4.2	-4	-3.8	-3.6	-3.2	-2.6	0.6	4.6	4.8	4.2	3.2	2	1	0
0	-0.6	-0.8	-1	-1.2	-1.4	-1.8	-2	-2.4	-2.6	-3	-3.4	-4	-5	-6.6	-8	-9.6	-12	4.4	4.8	3.8	2.8	1.6	0.6	-0.2
-0.2	-0.8	-1.2	-1.4	-1.8	-2	-2.2	-2.4	-2.8	-3	-3.2	-3.6	-3.8	-4.6	-5.6	-6.6	-7.6	-5.8	1.4	3.4	3.6	2.8	1.8	0.8	-0.2
-0.2	-0.6	-0.8	-1	-1.2	-1.4	-1.6	-2	-2.4	-2.8	-3.4	-3.8	-4.4	-5.4	-6	-6	-5.6	-3.8	0	2.6	2.8	2.2	1.4	0.6	-0.2
-0.2	-0.8	-1.2	-1.8	-2.2	-2.6	-2.8	-3	-3.2	-3.4	-3.6	-3.6	-3.8	-3.8	-4.2	-4.8	-5.4	-4	2	3.6	3.8	3.2	2	1	0
-0.2	-0.8	-1.2	-1.4	-1.6	-2	-2.6	-3.2	-3.8	-4.4	-5.4	-6.2	-7.4	-9	-11	-12	-12	8.6	4.8	4.6	3.6	2.6	1.6	0.6	-0.2
-0.2	-0.6	-0.8	-1	-1.2	-1.4	-1.8	-2.4	-3	-3.6	-4.4	-5	-6	-6.8	-7.6	-7.6	-7.4	-6.8	-1.6	2.4	2.8	2	1.2	0.4	-0.2
0	-0.8	-1.2	-1.4	-1.8	-2	-2.2	-2.6	-3.2	-3.6	-4.2	-4.6	-5.2	-6	-7.8	-9.8	-12	1.8	3.6	4	3.4	2.6	1.6	0.6	-0.2
0	-0.6	-1	-1.4	-1.8	-2.2	-2.4	-2.6	-3	-3.2	-3.6	-4	-4.6	-5.2	-6.2	-6.8	-7.2	-7.8	-2.2	2.6	3.6	3	2	0.8	0
-0.2	-0.8	-1.2	-1.4	-1.6	-2	-2.4	-3	-3.6	-4.2	-5	-5.6	-6.6	-7.8	-9.2	-10.8	-11.4	6.4	3.8	4	3.4	2.4	1.4	0.6	-0.2
-0.2	-0.6	-1	-1.2	-1.6	-1.8	-2.2	-2.6	-3	-3.4	-3.6	-4	-4.2	-4.6	-5.2	-5.6	-5.8	-6	-2.8	2.8	3.2	2.6	1.6	0.6	-0.2
0	-0.8	-1.2	-1.6	-2	-2.2	-2.4	-2.6	-3	-3.4	-3.8	-4	-4.4	-5.2	-7.4	-11	2.4	3.2	4.2	4.4	3.6	2.8	1.8	0.8	-0.2
-0.2	-0.6	-0.8	-1	-1.2	-1.4	-1.8	-2.2	-2.6	-3	-3.6	-4	-4.4	-5.2	-5.8	-6.2	-6.4	-6.2	-0.2	3	3	2.4	1.4	0.6	-0.2
-0.2	-0.8	-1.2	-1.4	-1.6	-1.8	-2.4	-3	-3.6	-4.2	-4.8	-5.6	-6.8	-8.4	-10.6	-12	10	5.2	4.8	4.4	3.4	2.4	1.4	0.6	-0.2
-0.2	-0.6	-1.2	-1.8	-2.2	-2.6	-3	-3.2	-3.6	-3.8	-4	-4.2	-4.4	-5	-5.8	-6.6	-7	-7.2	-7	0.8	3	3	2	0.8	0
-0.2	-0.8	-1.2	-1.8	-2.2	-2.6	-3	-3.2	-3.4	-3.8	-4	-4.2	-4.4	-4.8	-5.4	-6	-6.2	-6.2	-0.4	2.8	3.4	3	2	1	0
-0.2	-0.8	-1.4	-1.8	-2.4	-2.8	-3.2	-3.4	-3.8	-3.8	-4	-4.2	-4.2	-4.4	-4.8	-5.8	-6.4	-7.4	0.4	3.4	3.8	3.2	2.2	1.2	0
-0.2	-0.8	-1.4	-1.8	-2.2	-2.6	-3	-3.2	-3.4	-3.6	-3.8	-3.8	-3.8	-4	-4.4	-5.4	-6.2	-6	2.2	3.8	3.8	3.2	2.2	1.2	0
-0.2	-0.8	-1.2	-1.6	-1.8	-2	-2.2	-2.8	-3.2	-3.8	-4.2	-4.8	-5.6	-7.2	-9.8	-12	8.4	5	4.6	4.6	3.6	2.6	1.6	0.6	-0.2
0	-0.8	-1.4	-1.6	-2	-2.2	-2.4	-2.6	-3	-3.2	-3.4	-3.6	-3.8	-4.2	-5.4	-8.2	0.4	3.4	4.4	4.4	3.8	2.8	1.8	0.8	-0.2
0	-0.8	-1.2	-1.6	-1.8	-2	-2.4	-2.6	-2.8	-3.2	-3.2	-3.4	-3.4	-3.8	-4.6	-4.6	0.4	3	4.4	4.4	3.8	2.8	1.8	0.8	-0.2
0	-0.4	-0.6	-0.8	-1	-1.4	-1.8	-2.2	-2.8	-3.4	-3.8	-4.4	-5.4	-6.6	-8	-8.6	-9	-11.6	3	4	3.2	2.4	1.4	0.4	-0.2
-0.2	-0.8	-1.2	-1.6	-1.8	-2	-2.4	-2.8	-3.2	-3.8	-4.2	-4.8	-5.6	-6.8	-9.2	-11.6	9.2	5.4	4.8	4.6	3.8	2.8	1.6	0.6	-0.2
-0.2	-0.8	-1.2	-1.4	-1.8	-2.2	-2.4	-2.6	-2.6	-2.8	-3	-3.2	-3.6	-4.2	-5.4	-6.2	-6.6	-1.6	2.4	3.4	3.6	3	2	0.8	-0.2
-0.2	-0.6	-0.8	-1.2	-1.6	-1.8	-2	-2.2	-2.4	-2.6	-3	-3.6	-4.2	-5	-5.6	-5.8	-5.8	-5.4	-3.6	-0.8	2	2.4	1.6	0.6	-0.2
0	-0.6	-0.8	-1	-1.2	-1.2	-1.4	-1.8	-2.2	-2.6	-3.2	-4	-5.4	-7.8	-9.6	-11	7.8	2.4	2.6	4	3.6	2.6	1.6	0.6	-0.2
-0.2	-0.8	-1.2	-1.4	-1.6	-1.8	-2.2	-2.4	-2.8	-3.2	-3.6	-4	-4.8	-6.6	-11.4	7.2	4.8	4.8	5	4.4	3.6	2.6	1.6	0.6	-0.2
-0.2	-0.8	-1.2	-1.6	-1.8	-2	-2.4	-2.8	-3.2	-3.8	-4.2	-4.8	-5.4	-6.4	-8.2	-10.4	-12	3.2	3.8	4.2	3.4	2.6	1.6	0.6	-0.2
0	-0.6	-1	-1.4	-1.6	-2	-2.2	-2.4	-2.8	-3.2	-3.6	-4.2	-4.8	-5.6	-6.4	-6.6	-6.4	-6	-2.2	1.8	3	2.6	1.8	0.8	0
0	-0.4	-0.6	-0.8	-1	-1.2	-1.6	-2	-2.6	-3.2	-3.8	-4.6	-5.4	-6.6	-7.4	-7.6	-7.6	-6.8	0.8	3	3	2.2	1.2	0.4	-0.2
0	-0.8	-1.2	-1.6	-1.8	-2	-2.2	-2.6	-3	-3.4	-3.8	-4.2	-4.6	-5.8	-8.6	-12	4	3.4	4.4	4.4	3.6	2.6	1.6	0.6	-0.2
-0.2	-0.8	-1.2	-1.6	-2	-2.4	-2.8	-3	-3.4	-3.6	-4	-4.4	-4.6	-5	-5.6	-6.2	-6.4	-6.2	-2.4	2.2	3.4	3	2	0.8	0
-0.2	-0.8	-1.4	-1.8	-2.2	-2.6	-3	-3.4	-3.6	-3.8	-4.2	-4.6	-5	-5.4	-6.2	-7	-7	-7.2	-3.4	2.2	3.2	3	2	1	0
0	-0.6	-1	-1.2	-1.6	-1.8	-2	-2.2	-2.6	-3	-3.4	-3.8	-4.4	-5.2	-6.2	-6.2	-6.2	-4.8	-0.6	2.2	3	2.6	1.8	0.8	0
0	-0.6	-1.2	-1.6	-2	-2.2	-2.6	-2.8	-3	-3.4	-3.6	-4	-4.2	-4.4	-4.8	-5.2	-5	-4	-0.6	2.4	3.2	2.8	1.8	0.8	0
-0.2	-0.8	-1.2	-1.8	-2.2	-2.6	-3	-3.2	-3.4	-3.8	-4	-4.4	-4.8	-5.4	-6.2	-7.2	-7.4	-7.8	-2.2	2.6	3.4	3	2	1	0
0	-0.6	-1	-1.4	-1.6	-2	-2	-2.4	-2.6	-3	-3.6	-4.2	-4.8	-5.8	-7	-7.2	-7.6	-8.2	-1.8	2.2	3.4	2.8	1.8	0.8	-0.2
-0.2	-0.8	-1.4	-1.6	-2	-2.2	-2.4	-2.8	-3.2	-3.6	-4	-4.2	-4.6	-5.2	-6.6	-8.8	-12	1.2	3.6	4.2	3.4	2.6	1.6	0.6	-0.2
0	-0.6	-1	-1.2	-1.4	-1.8	-1.8	-2	-2.4	-2.8	-3.2	-3.6	-4.2	-5	-6.2	-6.4	-6.4	-2.8	0.8	2.8	3.2	2.6	1.6	0.8	-0.2
0	-0.8	-1	-1.4	-1.6	-1.8	-2.4	-2.8	-3.2	-3.8	-4.4	-4.8	-5.8	-7.2	-9.6	-11.8	10	4.6	4.8	4.4	3.6	2.6	1.6	0.6	-0.2
-0.2	-0.6	-1	-1.2	-1.4	-1.6	-1.8	-2.2	-2.6	-2.8	-3.2	-3.6	-4	-4.8	-5.6	-6	-6.2	-5.2	-0.2	3.2	3.4	2.6	1.6	0.6	-0.2
0	-0.6	-1	-1.2	-1.6	-1.8	-2	-2.4	-2.8	-3.2	-3.8	-4.2	-4.8	-5.4	-6.2	-6.4	-6.4	-6.4	-4.4	2.2	3.2	2.6	1.6	0.6	-0.2
-0.2	-0.6	-1.2	-1.8	-2.2	-2.6	-3	-3.4	-3.6	-3.8	-4.2	-4.4	-4.6	-5	-5.4	-6	-6.4	-6.6	-6.2	-0.6	3	3.2	2.2	0.8	0
0	-0.6	-1	-1.4	-2	-2.2	-2.6	-2.8	-3	-3.2	-3.4	-3.6	-4	-4.6	-5.6	-6.2	-6.6	-7	-6.8	1	3	3.2	2.2	1	0
0	-1	-1.6	-2.2	-2.8	-3.4	-3.8	-4.4	-4.6	-5	-5.2	-5.2	-5.2	-5.2	-5.2	-5.6	-7	-8.4	-12	4	4.4	3.6	2.6	1.4	0.2
0	-0.4	-0.8	-1.2	-1.4	-1.8	-2	-2.2	-2.4	-2.6	-2.8	-3.2	-3.8	-4.4	-4.8	-5.2	-5.2	-5	-3.4	-1	2.2	2.8	1.8	0.6	0
-0.2	-0.6	-1	-1.2	-1.4	-1.6	-1.8	-2.2	-2.4	-2.6	-2.6	-2.8	-3	-3.2	-4	-5	-6.4	-9	3.2	4.4	3.6	2.6	1.6	0.6	-0.2
-0.2	-0.8	-1.2	-1.4	-1.8	-2	-2.6	-3.2	-3.8	-4.6	-5.2	-6.2	-7.2	-8.4	-10.2	-11.6	-11.6	9.2	4	4.2	3.4	2.4	1.6	0.6	-0.2
0	-0.8	-1.2	-1.6	-1.8	-2	-2.4	-2.8	-3.2	-3.6	-4	-4.4	-4.8	-5.6	-7.2	-9.8	8.2	2.2	3.8	4.2	3.6	2.6	1.6	0.8	-0.2
0	-0.6	-1	-1.6	-1.8	-2.2	-2.6	-2.8	-3.2	-3.6	-4	-4.6	-5.2	-5.8	-6.4	-6.8	-6.6	-6.4	-4	1.4	3	2.8	1.8	0.8	0
-0.2	-0.8	-1.2	-1.6	-1.8	-2	-2.4	-2.8	-3.4	-3.8	-4.4	-5	-5.8	-7	-9	-11	-12	5.8	4.4	4.4	3.6	2.6	1.6	0.6	-0.2
0	-0.8	-1.2	-1.4	-1.8	-2	-2.2	-2.4	-2.8	-3.2	-3.6	-3.8	-4.4	-5.6	-8.8	10	5	4.4	5	4.6	3.6	2.6	1.6	0.6	-0.2
0	-0.8	-1.4	-1.8	-2	-2.4	-2.6	-3	-3.4	-3.8	-4.2	-4.6	-5	-5.8	-7	-8.8	-10.6	2	3.2	4.2	3.8	2.8	1.8	0.8	-0.2
-0.2	-0.8	-1.4	-1.8	-2.4	-2.8	-3	-3.4	-3.6	-3.8	-4.2	-4.4	-4.6	-5.2	-5.8	-7	-7.6	-8.2	-0.6	3.4	3.8	3.2	2.2	1	0
-0.2	-0.8	-1.4	-1.6	-2	-2.2	-2.4	-2.8	-3.2	-3.6	-4.2	-4.6	-5.2	-6.4	-8.2	-10.4	-12	6.6	5	4.8	3.8	2.8	1.6	0.6	-0.2
-0.2	-0.4	-0.6	-0.8	-1	-1.2	-1.6	-2.2	-2.8	-3.4	-4.2	-4.8	-5.8	-6.8	-7.6	-7.6	-7.6	-7.2	-0.4	2.8	2.8	2.2	1.2	0.4	-0.2
0	-0.8	-1.4	-1.8	-2.2	-2.6	-3	-3.4	-3.6	-4	-4.2	-4.6	-5	-5.6	-6.4	-7.8	-8.2	-8.6	4.2	3	3.8	3.4	2.2	1.2	0
0	-0.8	-1.2	-1.6	-2	-2.4	-2.6	-2.8	-3	-3	-3.2	-3.2	-3.2	-3.2	-3.8	-4.6	-5.6	-0.6	3.4	4.2	4	3.2	2	1	0
-0.2	-0.4	-0.6	-0.6	-0.8	-1.2	-1.8	-2.4	-3.2	-4	-5	-6	-7.4	-9	-10.2	-10.2	-10.4	0.4	3.4	3.8	3	2.2	1.2	0.4	-0.2
-0.2	-0.4	-0.8	-1.2	-1.4	-1.8	-2	-2.2	-2.2	-2.4	-2.4	-2.6	-3	-4.2	-5.2	-6.2	-7	-8.2	-1.6	2	3	3.2	2	0.8	0
-0.2	-0.8	-1.4	-1.8	-2	-2.4	-2.6	-2.8	-3.2	-3.6	-4	-4.4	-5	-5.6	-7	-9.2	-12	2.4	3.6	4.2	3.8	2.8	1.8	0.8	-0.2
-0.2	-0.6	-0.6	-0.8	-1	-1.2	-1.6	-2	-2.4	-2.6	-3	-3.4	-4.2	-5.4	-6.6	-7.8	-8.2	1.2	3.8	3.8	3	2.2	1.2	0.4	-0.2
-0.2	-0.6	-1	-1.2	-1.4	-1.6	-1.8	-2	-2.2	-2.2	-2.4	-2.4	-2.2	-2.4	-2.8	-3.8	-5.4	-0.8	4.2	4.6	3.8	2.6	1.6	0.6	-0.2
-0.2	-0.8	-1.4	-1.8	-2.2	-2.6	-3	-3.4	-3.6	-3.8	-4.2	-4.4	-4.8	-5.4	-6	-7	-7.2	-7.6	-2.6	2.8	3.6	3	2	1	0
-0.2	-1	-1.4	-2	-2.6	-3	-3.4	-3.8	-4	-4.2	-4.4	-4.4	-4.4	-4.6	-5	-6.4	-7.6	-9.2	2	4	4.2	3.6	2.4	1.2	0
-0.2	-0.8	-1.2	-1.6	-1.8	-2	-2.2	-2.6	-3.2	-3.6	-4	-4.6	-5.2	-6.6	-9	-11.6	8.2	4.4	4.6	4.4	3.6	2.6	1.6	0.6	-0.2
-0.2	-0.6	-0.8	-1	-1.2	-1.4	-1.8	-2.2	-2.8	-3.2	-3.8	-4.2	-5	-5.8	-6.8	-7.2	-7.4	-7.6	-0.8	3.2	3	2.2	1.4	0.4	-0.2
-0.2	-0.6	-0.8	-1	-1.2	-1.6	-2	-2.4	-3	-3.4	-3.8	-4.2	-5	-6	-7.4	-8.2	-9	-10	2.4	4	3.4	2.6	1.4	0.4	-0.2
-0.2	-0.8	-1.2	-1.4	-1.6	-1.8	-2	-2.4	-2.8	-3.4	-3.8	-4.4	-5.4	-8	10	7.2	5.2	5	5	4.6	3.6	2.6	1.6	0.6	-0.2
-0.2	-0.6	-1	-1.2	-1.6	-1.8	-2	-2.4	-2.8	-3.4	-4	-4.6	-5.2	-6	-6.8	-7	-6.8	-6.6	-4.4	1.8	3	2.4	1.6	0.6	-0.2
0	-0.2	-0.6	-0.8	-1	-1.2	-1.2	-1.2	-1.4	-1.4	-1.6	-1.8	-2.4	-3.6	-4.8	-5.6	-5.8	-2.8	-0.2	1.6	3	2.6	1.6	0.4	0
-0.2	-0.8	-1.2	-1.6	-1.8	-2.2	-2.4	-2.8	-3	-3.6	-4	-4.6	-5.2	-6	-6.8	-7	-6.8	-6.4	-3.8	1.2	2.8	2.6	1.8	0.8	-0.2
-0.2	-0.8	-1.4	-2	-2.4	-2.8	-3.2	-3.6	-3.8	-4	-4.2	-4.4	-4.4	-4.6	-5	-6	-6.6	-7.2	-0.4	3.4	3.6	3.2	2.2	1	0
0	-0.8	-1.4	-1.8	-2.4	-2.8	-3.2	-3.4	-3.6	-3.8	-4	-4	-4	-4	-3.6	-2.8	-1.2	2.8	4.4	4.4	3.8	3.2	2.6	1.2	0
-0.2	-0.6	-1.2	-1.6	-1.8	-2.2	-2.4	-2.8	-3	-3.4	-3.6	-4	-4.4	-4.8	-5.2	-5.6	-5.6	-4.6	-1	2.2	3.2	2.8	1.8	0.8	0
-0.2	-0.6	-1.2	-1.8	-2.4	-2.8	-3.2	-3.6	-3.8	-4	-4.2	-4.2	-4.2	-4.4	-5	-5.6	-6.2	-6.6	-6.6	1.8	3.4	3.2	2.4	1.2	0
-0.2	-0.4	-0.6	-0.8	-1	-1.2	-1.8	-2.4	-3	-3.6	-4.4	-5.2	-6.4	-7.8	-9.2	-9.6	-9.8	-4.8	3.2	3.6	3	2.2	1.2	0.4	-0.2
-0.2	-0.6	-1	-1.2	-1.6	-1.8	-2.2	-2.6	-3	-3.4	-3.6	-4	-4.2	-4.6	-5.4	-6.4	-7	-6.8	-1	3.4	3.2	2.4	1.4	0.6	-0.2
-0.2	-0.8	-1.2	-1.6	-1.8	-2	-2.4	-2.8	-3.2	-3.8	-4.2	-4.8	-5.4	-6.6	-8.8	-11.2	9.2	4.6	4.4	4.4	3.6	2.6	1.6	0.6	-0.2
0	-0.8	-1.4	-1.8	-2	-2.4	-2.6	-2.8	-3.2	-3.6	-4	-4.2	-4.6	-5.2	-6.2	-8	-10.6	1	3.4	4.2	3.6	2.8	1.8	0.8	-0.2
-0.2	-0.8	-1.2	-1.6	-1.8	-2.2	-2.4	-2.6	-2.8	-3	-3.2	-3.6	-3.8	-4.4	-5.6	-6.4	-7	-4.2	1.8	3.2	3.6	3	2	0.8	0
0	-0.6	-1	-1.2	-1.4	-1.8	-2.2	-2.8	-3.4	-4	-4.6	-5.4	-6.4	-8	-10.6	-12	9	4.6	4.8	4.4	3.4	2.4	1.4	0.6	-0.2
-0.2	-0.6	-0.8	-1	-1.2	-1.4	-1.8	-2	-2.2	-2.4	-2.4	-2.4	-2.4	-2.6	-3.2	-4.6	-6.8	-3	4	4.4	3.6	2.6	1.6	0.6	-0.2
-0.2	-0.4	-0.6	-0.8	-1	-1.4	-1.8	-2.2	-2.8	-3.2	-3.8	-4.4	-5.4	-6.8	-8	-8.6	-9	-3.2	3.2	3.6	3	2.2	1.2	0.4	-0.2
0	-0.6	-1.2	-1.6	-1.8	-2.2	-2.6	-2.6	-2.8	-3.2	-3.4	-3.6	-3.8	-4.4	-5.4	-6.2	-6.8	-5.6	1.6	3.2	3.6	3	2	1	0
-0.2	-0.8	-1.2	-1.6	-1.8	-2.2	-2.6	-3	-3.2	-3.6	-3.8	-4.2	-4.6	-5.4	-7.6	-10.4	-12	5.6	5	4.8	3.8	2.8	1.6	0.6	-0.4
-0.2	-0.6	-0.8	-1	-1.2	-1.6	-1.8	-2	-2.2	-2.4	-2.6	-2.6	-2.6	-2.8	-3.4	-4.8	-7.2	-4.8	4	4.4	3.6	2.6	1.6	0.6	-0.2
0	-0.4	-0.6	-0.6	-0.8	-1.2	-1.8	-2.4	-3	-3.8	-4.6	-5.6	-6.8	-8.4	-9.6	-10	-10.2	-1.2	3.4	3.6	3	2.2	1.2	0.4	-0.2
-0.2	-0.6	-0.8	-1	-1	-1.2	-1.6	-2.2	-2.8	-3.6	-4.4	-5.2	-6.2	-7.4	-8.4	-8.4	-8.4	-8.6	-0.4	3	3	2.2	1.2	0.4	-0.2
0	-0.8	-1.2	-1.4	-1.8	-2	-2.2	-2.8	-3.2	-3.6	-4	-4.6	-5	-5.8	-7.4	-9.4	-12	1.2	3.4	4	3.4	2.6	1.6	0.6	-0.2
0	-0.6	-1	-1.4	-1.6	-1.8	-2	-2.4	-2.8	-3.2	-3.6	-4	-4.8	-6.6	-12	4.8	3.6	4	4.6	4.2	3.4	2.6	1.6	0.6	-0.2
-0.2	-0.6	-1	-1.2	-1.6	-1.8	-2	-2.2	-2.4	-2.8	-3.2	-3.6	-4.2	-5.2	-6.2	-6.4	-6.6	-3.4	0.4	2.6	3.2	2.6	1.6	0.6	-0.2
0	-0.8	-1.4	-1.8	-2.2	-2.8	-3	-3.4	-3.6	-4	-4.4	-4.8	-5.2	-6	-7	-8.2	-8.4	-8.4	-12	2.2	3.6	3.2	2.2	1	0
-0.2	-0.6	-0.8	-1	-1.4	-1.6	-2	-2.4	-2.6	-3	-3.2	-3.6	-4	-4.6	-5.8	-7	-8	-9.8	2.8	4.2	3.6	2.6	1.6	0.6	-0.2
-0.2	-0.8	-1.2	-1.8	-2.2	-2.6	-3	-3.2	-3.4	-3.8	-4	-4.4	-4.8	-5.6	-6.6	-7.6	-7.8	-8.4	-2.4	2.6	3.6	3.2	2.2	1	0
0	-0.4	-0.6	-0.8	-1	-1	-1.4	-2	-2.6	-3.2	-3.8	-4.6	-6	-7.6	-8.8	-9.2	-10	-11.2	2.2	3.6	3.2	2.2	1.4	0.4	-0.2
-0.2	-0.2	-0.4	-0.4	-0.4	-0.6	-1	-1.6	-2.2	-2.8	-3.6	-4.4	-5.6	-6.2	-6.6	-7	-7.6	-7.4	-4.8	2.6	2.8	2	1	0.2	-0.2
-0.2	-0.6	-1	-1.4	-1.8	-2.2	-2.4	-2.6	-3	-3.4	-3.8	-4.4	-5	-5.6	-6.4	-6.8	-6.6	-6	-3	1.4	3	2.6	1.8	0.8	0
-0.2	-0.8	-1.2	-1.4	-1.6	-2	-2.4	-3	-3.6	-4.2	-5	-5.8	-6.8	-8.4	-10.4	-11.8	-12	6.8	4.8	4.4	3.6	2.6	1.6	0.6	-0.2
0	-0.8	-1.4	-1.8	-2	-2.4	-2.6	-3	-3.2	-3.6	-4.2	-4.6	-5	-5.6	-6.6	-8.4	-10.2	0.8	3	4	3.6	2.8	1.8	0.8	-0.2
-0.2	-0.8	-1.6	-2.2	-2.8	-3.4	-4	-4.4	-4.8	-5	-5.4	-5.4	-5.6	-5.4	-5.4	-5.6	-6.6	-8	-9.8	4	4.4	3.8	3	1.8	0.2
-0.2	-0.6	-0.6	-0.8	-1	-1.4	-1.8	-2.4	-2.8	-3.4	-4	-4.8	-6	-7.6	-9.2	-9.8	-10.4	0.6	3.6	4	3.2	2.2	1.2	0.4	-0.2
0	-0.8	-1.2	-1.8	-2.2	-2.6	-3	-3.2	-3.6	-3.8	-4.2	-4.6	-5	-5.6	-6.4	-7.6	-7.6	-7.8	-6.8	2.2	3.6	3.2	2.2	1	0
-0.2	-0.6	-1.2	-1.8	-2.4	-2.8	-3.2	-3.6	-3.8	-4	-4.2	-4.2	-4.2	-4.2	-4.8	-5.6	-6.6	-7.2	-8.6	2.2	3.6	3.4	2.6	1.2	0
0	-0.8	-1.2	-1.4	-1.6	-2	-2.4	-3	-3.6	-4.2	-5	-5.6	-6.4	-7.6	-9.2	-10.8	-11.4	6	4	4.2	3.4	2.4	1.6	0.6	-0.2
0	-0.8	-1.2	-1.6	-2	-2.2	-2.4	-2.6	-3	-3.4	-3.8	-4	-4.4	-5	-6.2	-8.6	-5.8	2	3.6	4	3.6	2.6	1.8	0.8	-0.2
0	-0.8	-1.2	-1.6	-1.8	-2	-2.4	-2.6	-3	-3.4	-3.8	-4.2	-4.8	-5.8	-7.8	-10.4	9.2	4.6	4.8	4.6	3.8	2.8	1.8	0.6	-0.2
-0.2	-0.8	-1.4	-1.6	-2	-2.2	-2.4	-2.6	-3	-3.4	-3.8	-4	-4.4	-5.4	-7.8	-12	3.2	3.4	4.2	4.4	3.6	2.8	1.8	0.6	-0.2
-0.2	-0.4	-0.6	-0.8	-0.8	-1	-1.4	-1.8	-2.2	-2.8	-3.2	-3.8	-5	-6.8	-7.8	-7.8	-5.4	-0.4	2.8	3.4	3	2.2	1.2	0.4	-0.2
-0.2	-0.8	-1.2	-1.4	-1.8	-2	-2.6	-3	-3.6	-4.2	-5	-5.6	-6.6	-7.8	-9.4	-10.8	-11.2	9	4.2	4.4	3.6	2.6	1.6	0.6	-0.2
-0.2	-0.4	-0.6	-0.8	-0.8	-1	-1.4	-1.8	-2.2	-2.8	-3.4	-4.2	-5.8	-8.8	-11	-12	0	1.2	3.6	3.8	3.2	2.2	1.2	0.4	-0.2
0	-0.8	-1.2	-1.4	-1.6	-1.8	-2	-2.4	-2.8	-3.2	-3.6	-4	-5	-7.4	8.8	5.4	4.2	4.6	4.8	4.4	3.6	2.6	1.6	0.6	-0.2
-0.2	-0.8	-1.4	-1.6	-2	-2.2	-2.6	-2.8	-3	-3.4	-3.6	-4	-4.2	-4.6	-5.6	-7.8	-6.6	2	3.8	4.2	3.6	2.8	1.8	0.8	-0.2
0	-0.8	-1.4	-1.8	-2	-2.4	-2.6	-3	-3.2	-3.6	-3.8	-4	-4.2	-4.6	-5.4	-7	-7.2	1	3.2	4	3.6	2.8	1.8	0.8	-0.2
0	-0.6	-1	-1.4	-1.8	-2.2	-2.4	-2.8	-3	-3.4	-4	-4.4	-5	-5.4	-6.2	-6.6	-6.4	-6	-2.8	1.6	3	2.8	1.8	0.8	0
-0.2	-0.8	-1.4	-1.6	-2	-2.2	-2.6	-2.8	-3.2	-3.6	-4	-4.2	-4.6	-5.6	-7.6	-10.6	6.8	3.6	4.4	4.6	3.8	2.8	1.8	0.6	-0.2
-0.2	-0.8	-1.4	-1.6	-2	-2.2	-2.4	-2.6	-3	-3.2	-3.6	-3.8	-4.2	-5.2	-8.4	6.6	2.6	3.8	4.4	4.2	3.6	2.6	1.6	0.6	-0.2
0	-0.8	-1.4	-1.8	-2.4	-2.8	-3.2	-3.4	-3.8	-4	-4	-4.2	-4.4	-4.6	-5.2	-6.6	-7.6	-9.4	1.4	4	4	3.4	2.4	1.2	0
0	-0.8	-1.2	-1.4	-1.8	-2	-2.2	-2.6	-3.2	-3.6	-4	-4.6	-5.2	-6.2	-8.4	-10.8	8	3.2	4	4.2	3.6	2.6	1.6	0.6	-0.2
-0.2	-0.2	-0.4	-0.6	-0.8	-0.8	-1	-1	-1.2	-1.2	-1.2	-1.4	-1.8	-2.6	-4	-6	-9.2	8.6	2.6	4	3.4	2.2	1.2	0.2	-0.2
0	-0.6	-1	-1.4	-1.8	-2	-2.2	-2.4	-2.8	-3	-3.4	-3.8	-4.2	-4.6	-5.4	-5.8	-6	-4.4	0	2.6	3.4	2.8	1.8	0.8	-0.2
0	-0.8	-1.2	-1.6	-1.8	-2.2	-2.4	-2.6	-2.8	-3.2	-3.6	-3.8	-4.2	-5.2	-8	9	2.8	3.8	4.4	4.4	3.8	2.8	1.8	0.8	-0.2
-0.2	-0.8	-1.4	-2	-2.6	-3	-3.4	-3.8	-4	-4.2	-4.4	-4.6	-4.8	-5	-5.4	-6.2	-7	-7.4	-4.8	3.2	3.8	3.2	2.2	1.2	0
-0.2	-0.6	-0.8	-1	-1.2	-1.4	-1.6	-2	-2.4	-2.8	-3.2	-3.8	-4.6	-5.6	-6.8	-7.6	-8.4	-10.2	2	3.6	3.2	2.2	1.4	0.4	-0.2
-0.2	-0.8	-1.2	-1.8	-2.2	-2.6	-2.8	-3.2	-3.4	-3.6	-4	-4.4	-4.8	-5.6	-6.6	-7.8	-8	-9	-0.8	2.8	3.6	3.2	2.2	1	0
-0.2	-0.6	-0.8	-1	-1.2	-1.4	-1.8	-2	-2.4	-2.6	-2.8	-3	-3.2	-3.6	-4.4	-5.6	-6.8	-5.6	3.2	4	3.4	2.4	1.4	0.4	-0.2
0	-0.8	-1.4	-2	-2.6	-3.2	-3.6	-4	-4.4	-4.6	-4.8	-5	-5	-4.8	-4.6	-5.6	-6.4	-8	-11.2	3.6	4.4	3.8	3	1.8	0.2
0	-0.8	-1.2	-1.4	-1.8	-2	-2.2	-2.6	-3	-3.6	-4	-4.4	-5	-6	-8	-10.6	6.8	2.4	4	4.2	3.4	2.6	1.6	0.6	-0.2
-0.2	-0.8	-1.4	-1.8	-2.2	-2.8	-3	-3.4	-3.6	-4	-4.2	-4.6	-5.2	-5.8	-6.6	-7.8	-7.8	-8	-7.6	2.2	3.4	3.2	2.2	1	0
-0.2	-0.8	-1.2	-1.6	-2	-2.4	-2.8	-3	-3.4	-3.6	-4	-4.4	-4.8	-5	-5.6	-6	-6	-5.8	-2.6	2	3.2	2.8	1.8	0.8	0
-0.2	-0.6	-0.8	-0.8	-1	-1.2	-1.4	-1.8	-2.2	-2.4	-2.8	-3	-3.6	-4.4	-5.2	-5.8	-6	-2.2	2.8	3.6	3.2	2.2	1.4	0.4	-0.2
-0.2	-0.8	-1.2	-1.4	-1.8	-2.2	-2.4	-2.6	-3	-3.4	-3.6	-3.8	-4	-4.4	-4.8	-5.2	-5.4	-5	-2.4	2.6	3.4	2.8	1.8	0.8	-0.2
-0.2	-0.6	-0.8	-1	-1.4	-1.4	-1.6	-2	-2.4	-3	-3.6	-4.2	-4.8	-5.8	-6.4	-6.4	-6.4	-5.4	-1.4	2.4	3	2.4	1.4	0.6	-0.2
-0.2	-0.8	-1.2	-1.6	-1.8	-2	-2.4	-2.8	-3.2	-3.6	-4.2	-4.6	-5.2	-6	-7.6	-9.6	-12	1.2	3.4	4	3.4	2.6	1.6	0.6	-0.2
0	-1	-1.6	-2.2	-2.8	-3.2	-3.8	-4.2	-4.4	-4.8	-4.8	-5	-5	-4.8	-5	-5.4	-7	-8.6	5.8	4.4	4.4	3.6	2.8	1.4	0.2
0	-0.8	-1.2	-1.6	-2.2	-2.4	-2.8	-3	-3.4	-3.6	-4	-4.2	-4.8	-5.4	-6.4	-7.4	-7.6	-8.2	-1.6	2.8	3.6	3.2	2.2	1	0
-0.2	-0.8	-1.2	-1.4	-1.6	-2	-2.4	-3	-3.6	-4.2	-5	-5.6	-6.6	-7.8	-9.6	-11.2	-12	5.8	4.2	4.2	3.4	2.4	1.4	0.6	-0.2
0	-0.8	-1.4	-1.8	-2	-2.4	-2.6	-2.8	-3.2	-3.6	-4	-4.4	-4.8	-5.6	-7	-9.2	-12	2.6	3.6	4.2	3.8	2.8	1.8	0.8	-0.2
-0.2	-0.6	-0.8	-0.8	-1	-1.2	-1.6	-2	-2.6	-3.2	-3.8	-4.6	-5.6	-7	-8	-8.4	-8.8	-8	1.8	3.4	3	2.2	1.2	0.4	-0.2
-0.2	-0.8	-1.2	-1.4	-1.8	-2	-2.2	-2.6	-3	-3.6	-4	-4.6	-5.2	-6.4	-9	-12	5.6	3	4.2	4.2	3.4	2.6	1.6	0.6	-0.2
0	-1	-1.6	-2.2	-2.6	-3.2	-3.6	-4	-4.4	-4.6	-4.6	-4.8	-4.6	-4.6	-4.6	-5	-6	-7.6	0.2	4	4	3.4	2.6	1.4	0.2
-0.2	-0.6	-0.8	-1.2	-1.4	-1.6	-1.8	-2	-2.2	-2.6	-2.8	-3.4	-3.8	-4.8	-6.2	-7.6	-8.4	-1.4	2.2	3.6	3.4	2.4	1.4	0.6	-0.2
0	-0.8	-1.4	-1.6	-2	-2.2	-2.4	-2.8	-3.2	-3.4	-3.8	-4.2	-4.6	-5.2	-7	-9.6	6.4	2.4	3.8	4.2	3.6	2.8	1.8	0.8	-0.2
0	-0.6	-0.8	-1	-1.2	-1.4	-1.4	-1.8	-2.2	-2.6	-3	-3.8	-4.8	-6.8	-8.8	-10.2	9.4	3.4	3	4.2	3.8	2.8	1.6	0.6	-0.2
-0.2	-0.8	-1.2	-1.4	-1.8	-2	-2.2	-2.4	-2.8	-3	-3.2	-3.4	-3.6	-4	-4.8	-5.4	-5.4	-1.6	1.6	3.2	3.6	3	1.8	0.8	-0.2
0	-0.8	-1.2	-1.4	-1.8	-2	-2.4	-3	-3.4	-3.8	-4.4	-4.8	-5.4	-6.4	-8.2	-10.2	-11.4	6.8	4.6	4.6	3.6	2.6	1.6	0.6	-0.2
-0.2	-0.8	-1.2	-1.6	-2	-2.4	-2.8	-3	-3.4	-3.6	-4	-4.2	-4.6	-4.8	-5.2	-5.6	-5.6	-5	-1.4	2.2	3.2	2.8	1.8	0.8	0
-0.2	-0.8	-1.4	-1.8	-2.2	-2.6	-3	-3.2	-3.4	-3.6	-4	-4.2	-4.4	-4.8	-5.2	-6	-6.4	-6.4	0	2.8	3.4	3	2	1	0
-0.2	-0.8	-1.4	-1.8	-2.2	-2.8	-3.2	-3.4	-3.6	-4	-4.4	-4.8	-5.2	-5.8	-6.6	-7.6	-7.8	-7.8	-7.6	2.2	3.4	3.2	2.2	1	0
-0.2	-0.8	-1.2	-1.6	-2	-2.2	-2.6	-2.8	-3	-3.2	-3.2	-3.6	-3.8	-4.2	-5.2	-5.8	-6.4	-3.8	1.8	3.2	3.6	3	2	0.8	0
-0.2	-0.8	-1.4	-1.6	-2	-2.2	-2.4	-2.6	-2.8	-3.2	-3.6	-3.8	-4.2	-5	-8.2	4.4	2.2	3.6	4.2	4.2	3.6	2.6	1.6	0.6	-0.2
0	-0.8	-1.2	-1.4	-1.8	-2	-2.2	-2.6	-3.2	-3.8	-4.4	-5	-6	-7.8	-10.6	-12	8.8	6	5.2	4.8	3.8	2.8	1.8	0.6	-0.2
-0.2	-0.8	-1.2	-1.4	-1.6	-1.8	-2.2	-2.6	-3	-3.4	-3.8	-4.2	-5	-6.2	-9.4	9.4	3.2	3.2	4.2	4.2	3.4	2.4	1.6	0.6	-0.2
-0.2	-0.8	-1.2	-1.4	-1.6	-1.8	-2.2	-2.6	-3	-3.4	-3.8	-4.2	-5	-6.8	-11.6	7.4	4.2	4	4.6	4.4	3.4	2.6	1.6	0.6	-0.2
0	-0.8	-1.2	-1.4	-1.6	-2	-2.4	-3	-3.6	-4.2	-5	-5.6	-6.6	-7.8	-9.4	-10.8	-11.6	6.4	4	4.2	3.4	2.4	1.6	0.6	-0.2
-0.2	-0.6	-0.8	-1	-1.2	-1.4	-1.6	-2	-2.4	-2.8	-3.4	-4	-4.8	-6.6	-8.2	-9.4	-11	6.8	3.2	4.2	3.6	2.6	1.6	0.6	-0.2
-0.2	-0.6	-0.8	-1	-1.2	-1.4	-1.6	-1.8	-2.2	-2.4	-2.6	-2.8	-3	-3.6	-4.4	-5.4	-6.4	-1.6	3.4	4.2	3.6	2.6	1.6	0.6	-0.2
-0.2	-0.8	-1	-1.4	-1.6	-1.8	-2.4	-3	-3.6	-4.2	-5	-5.8	-7	-8.8	-11.2	-12	9.8	5.8	5	4.4	3.6	2.6	1.6	0.6	-0.2
-0.2	-0.8	-1.4	-1.8	-2	-2.4	-2.6	-2.8	-3	-3.4	-3.6	-3.8	-4	-4.6	-5.8	-8.4	-2.8	2.6	4	4.2	3.6	2.8	1.8	0.8	-0.2
-0.2	-0.8	-1.2	-1.6	-2	-2.4	-2.6	-2.8	-3.2	-3.4	-3.8	-4.2	-4.4	-4.8	-5.4	-5.8	-6	-5.6	-1.2	2.4	3.4	3	2	0.8	0
0	-0.6	-1	-1.4	-1.8	-2	-2.4	-2.6	-2.8	-3	-3	-3.2	-3.6	-4	-4.8	-6	-8	6.4	4.2	4.8	4	3	1.8	0.8	-0.2
0	-0.8	-1.2	-1.4	-1.6	-1.8	-2	-2.4	-2.8	-3.4	-3.8	-4.2	-4.8	-6.2	-10.2	7.4	3.4	3.6	4.4	4.2	3.4	2.6	1.6	0.6	-0.2
-0.2	-0.4	-0.6	-0.6	-0.8	-1.2	-1.8	-2.4	-3	-3.8	-4.6	-5.6	-7	-8.8	-10.2	-10.4	-11.2	1.2	3.8	3.8	3	2.2	1.2	0.4	-0.2
-0.2	-0.6	-1	-1.4	-1.8	-2	-2.2	-2.4	-2.8	-3.2	-3.6	-4	-4.6	-5	-5.6	-5.8	-5.4	-4	-0.8	1.8	2.8	2.4	1.6	0.6	-0.2
0	-0.6	-1	-1.4	-1.8	-2.2	-2.4	-2.6	-2.8	-3	-3	-3	-3	-3.2	-4	-6.2	-8	0.2	4	4.8	4.4	3.2	2	0.8	0
-0.2	-0.8	-1.2	-1.6	-1.8	-2	-2.2	-2.6	-3	-3.4	-3.6	-4	-4.4	-5.4	-8.4	8.6	2.4	3.2	4.4	4.2	3.6	2.6	1.6	0.6	-0.2
-0.2	-0.8	-1.2	-1.6	-1.8	-2	-2.4	-2.8	-3.2	-3.6	-3.8	-4.2	-4.8	-5.8	-8.4	-12	5.4	3.6	4.4	4.4	3.6	2.6	1.6	0.6	-0.2
0	-0.8	-1.2	-1.8	-2.2	-2.6	-2.8	-3.2	-3.4	-3.8	-4	-4.4	-4.8	-5.4	-6.4	-7.2	-7.4	-7.8	-3	2.6	3.6	3.2	2.2	1	0
-0.2	-0.6	-1	-1.4	-1.8	-2	-2.4	-2.6	-2.8	-3	-3.2	-3.4	-3.8	-4.2	-4.6	-5	-5.2	-5	-3.2	0.2	2.8	3	1.8	0.8	0
-0.2	-0.8	-1.2	-1.6	-1.8	-2	-2.4	-2.8	-3.4	-3.8	-4.4	-5	-5.6	-6.6	-8.4	-10.2	-12	4.6	3.8	4.2	3.6	2.6	1.6	0.6	-0.2
-0.2	-0.8	-1.6	-2.2	-2.8	-3.4	-4	-4.4	-4.8	-5.2	-5.4	-5.4	-5.6	-5.6	-5.4	-5.6	-6.6	-7.8	-9.6	3	4.2	3.6	2.8	1.6	0.2
-0.2	-0.8	-1.2	-1.4	-1.8	-2	-2.4	-3	-3.4	-4	-4.4	-4.8	-5.6	-6.8	-8.8	-11	-12	4.8	4.4	4.4	3.6	2.6	1.6	0.6	-0.2
-0.2	-0.8	-1.2	-1.6	-2	-2.4	-2.6	-3	-3.2	-3.6	-4	-4.6	-5	-5.4	-6.2	-6.6	-6.6	-6.4	-4	1.6	3.2	2.8	1.8	0.8	0
-0.2	-0.8	-1.2	-1.6	-2	-2.2	-2.4	-2.6	-2.8	-3	-3.2	-3.6	-4	-4.6	-6	-7	-7.8	-6	2	3.4	3.6	3	2	0.8	0
0	-0.6	-1	-1.4	-2	-2.4	-2.6	-2.8	-3.2	-3.4	-3.6	-3.8	-4	-4.4	-4.8	-5.2	-5.4	-5.2	-3.4	0.6	3	3	2	0.8	0
0	-0.6	-1	-1.6	-1.8	-2.2	-2.4	-2.6	-2.8	-3	-3.2	-3.4	-3.8	-4.2	-5.2	-6.6	-8	-4.6	2.8	4.2	4	3	2	0.8	0
-0.2	-0.8	-1.2	-1.6	-2	-2.4	-2.6	-2.8	-3.2	-3.6	-4	-4.6	-5	-5.6	-6.4	-7.2	-7	-7	-4.4	1.6	3.2	2.8	1.8	0.8	0
-0.2	-0.8	-1.4	-1.6	-2	-2.2	-2.4	-2.6	-3	-3.4	-3.6	-4	-4.4	-5.4	-7.8	-12	2.8	3.4	4.2	4.2	3.6	2.8	1.8	0.6	-0.2
-0.2	-0.6	-1.2	-1.6	-2.2	-2.6	-3	-3.2	-3.4	-3.8	-4	-4	-4.2	-4.4	-4.6	-5	-5.2	-5	-3	1	3	3.2	2	0.8	0
0	-0.8	-1.4	-1.8	-2	-2.2	-2.4	-2.4	-2.4	-2.4	-2.6	-2.8	-3	-3.4	-3.6	-3.6	-3	1.6	4.4	4.2	3.6	2.8	2	1	0.2
0	-1	-2	-2.8	-3.4	-3.8	-4.2	-4.2	-4.2	-3.8	-3.4	-3	-2.8	-3	-3.4	-3.8	-4	-3.6	0.6	5.4	4.8	3.8	2.6	1.4	0.2
-0.2	-1	-2	-2.8	-3.6	-4.2	-4.6	-4.8	-4.8	-4.6	-4.2	-3.8	-3.4	-2.8	-2.4	-1.8	-1.2	0	2.2	4	4	3.4	2.4	1.2	0.2
-0.2	-1.2	-2.2	-3	-3.8	-4.4	-5	-5.4	-5.6	-5.6	-5.4	-5	-4.6	-3.8	-3	-2	-1	0	1.8	3.6	3.8	3.4	2.4	1.2	0
0	-0.8	-1.6	-2	-2.4	-2.6	-2.8	-3	-3.2	-3.4	-3.4	-3.6	-3.6	-3.6	-3.4	-3.4	-2.8	-2	4.4	5.6	4.8	3.6	2.4	1.4	0.4
0	-1.2	-2.2	-3	-3.8	-4.2	-4.6	-4.8	-4.8	-4.6	-4	-3.4	-2.6	-2	-1.8	-1.8	-1.8	-1.6	1	5	5	4	2.8	1.4	0.2
0	-1.2	-2.2	-3	-3.8	-4.4	-5	-5.2	-5.4	-5.2	-5	-4.4	-3.6	-2.6	-1.4	-0.2	0.6	1	2	3	3.4	3.2	2.4	1.4	0.2
0	-1.2	-2.2	-3.2	-4	-4.8	-5.2	-5.6	-5.6	-5.4	-5	-4.4	-3.4	-2.4	-1.4	-0.6	-0.2	0.4	1.4	2.6	3.4	3.4	2.4	1.4	0
0	-1	-2	-2.8	-3.6	-4.2	-4.8	-5	-5.2	-5.2	-4.8	-4.4	-4	-3.2	-2.2	-1.2	-0.4	0.6	2	3.4	3.6	3.2	2.4	1.2	0.2
-0.2	-1	-1.6	-2	-2.4	-2.6	-2.4	-2.4	-2	-1.8	-1.6	-1.8	-2.2	-2.6	-3.2	-3.8	-4	-4.4	4.8	5.2	4.4	3.4	2.2	1.2	0.4
0	-1.2	-2	-3	-3.6	-4.2	-4.4	-4.6	-4.4	-4	-3.4	-3	-2.4	-2.2	-1.8	-1.4	-0.8	0.4	2	4	4.2	3.6	2.6	1.4	0.2
0	-0.8	-1.4	-1.8	-2.2	-2.4	-2.4	-2.4	-2.4	-2.4	-2.6	-2.8	-3.2	-3.6	-3.8	-4	-3.8	0	4.4	4.4	3.8	3	2	1.2	0.2
-0.2	-1.4	-2.4	-3.4	-4.2	-5	-5.6	-5.8	-5.8	-5.6	-5	-4.2	-3	-1.6	-0.4	0	0.2	0.6	1.4	3.4	4.4	3.8	2.8	1.4	0
0	-1.4	-2.4	-3.6	-4.4	-5.2	-5.8	-6	-6.2	-6	-5.4	-4.8	-4.2	-3.8	-3.8	-3.6	-3.2	-1.6	0.6	2.8	3.6	3.4	2.6	1.4	0.2
0	-1.4	-2.6	-3.6	-4.4	-5.2	-5.8	-6	-6	-5.6	-5	-4.2	-3.8	-3.6	-3.6	-3.4	-2.4	-1	0.8	2.6	3.6	3.6	2.6	1.4	0
0	-1.2	-2.2	-3	-3.8	-4.2	-4.6	-4.8	-4.8	-4.6	-4	-3.2	-2.4	-1.4	-0.8	-0.4	-0.2	0	2	4.4	4.6	3.8	2.6	1.4	0.2
0	-1	-2	-2.8	-3.4	-4	-4.4	-4.8	-4.8	-4.8	-4.6	-4.2	-3.8	-3	-2.2	-1.4	-0.8	0.4	2	3.4	3.6	3.2	2.2	1.2	0
0	-1	-2	-2.8	-3.6	-4.2	-4.6	-4.8	-5	-5	-4.8	-4.6	-4.2	-4	-3.8	-3.4	-2.8	-1.4	1.6	4	4.2	3.4	2.4	1.4	0.2
-0.2	-1.2	-2.2	-3	-3.8	-4.4	-4.8	-5.2	-5.2	-5	-4.6	-3.8	-2.8	-1.6	-0.6	0	0	0.4	1.8	3.6	4.2	3.6	2.6	1.4	0
0	-1.2	-2.2	-3.2	-4	-4.6	-5.2	-5.6	-5.6	-5.2	-4.8	-4	-3	-2	-1	-0.6	-0.2	0.4	1.2	2.2	3	3	2.4	1.2	0
-0.2	-1	-1.8	-2.4	-2.8	-3.2	-3.4	-3.6	-3.8	-4	-4.2	-4.2	-4.4	-4.4	-4.4	-4.2	-3.4	-1.4	2.8	4.8	4.4	3.6	2.4	1.2	0.2
0	-1.2	-2.2	-3.2	-4	-4.6	-5.2	-5.6	-5.8	-5.8	-5.6	-5.2	-4.6	-3.6	-2.6	-1.6	-0.6	0.2	1.8	4	4.4	3.8	2.6	1.4	0.2
-0.2	-1.2	-2.2	-3.2	-4	-4.6	-5.2	-5.6	-5.6	-5.4	-5	-4.2	-3	-1.6	-0.6	-0.2	0	0.4	1	2.2	3.4	3.2	2.4	1.2	0
-0.2	-1.2	-2.4	-3.2	-4	-4.6	-5.2	-5.4	-5.4	-5	-4.6	-3.8	-3	-2.2	-1.6	-1.2	-0.6	0.4	1.8	3.6	4.2	3.8	2.6	1.4	0.2
-0.2	-1	-1.6	-2.2	-2.6	-2.8	-3.2	-3.4	-3.6	-3.8	-3.8	-4	-4	-4	-4	-4.2	-3.8	-2.8	3.8	5.2	4.4	3.4	2.2	1.2	0.2
-0.2	-1.2	-2	-2.8	-3.6	-4	-4.4	-4.6	-4.6	-4.2	-4	-3.6	-3.4	-3.2	-3.2	-3.2	-3	-2.4	1.2	5	4.6	3.6	2.4	1.4	0.2
-0.2	-1	-1.6	-2	-2.4	-2.6	-2.6	-2.6	-2.4	-2.4	-2.6	-3	-3.4	-3.8	-4	-4.4	-4.4	-2.2	4.2	4.6	4	3	2	1	0.2
0	-1.2	-2.2	-3.2	-4	-4.6	-5.2	-5.6	-5.8	-5.6	-5.4	-4.8	-3.8	-2.8	-1.4	-0.4	0.2	0.6	1.4	2.6	3.4	3.2	2.4	1.2	0
0	-1.4	-2.8	-4	-5	-6	-6.6	-7	-7	-6.6	-5.6	-4.4	-3.2	-2	-1.2	-1	-0.6	-0.2	0.4	1.4	2.8	3.4	2.6	1.4	0
-0.2	-1.4	-2.4	-3.4	-4.4	-5.2	-5.8	-6.2	-6.4	-6.4	-6	-5.4	-4.4	-3.2	-1.8	-0.6	0.2	0.6	1.4	2.4	3.2	3.2	2.4	1.4	0
