# Supplementary material for: Systems approach reveals photosensitivity and PER2 level as determinants of clock‐modulator efficacy
Source: Mol Syst Biol. 2019 Jul 8;15(7):e8838. doi: 10.15252/msb.20198838 (PMC6613017; doi:10.15252/msb.20198838)
Supplement: Supplementary file 8 — Code EV1 [file MSB-15-e8838-s008.zip › MSB-19-8838_CodeEV1/data/totalprc12hr.xls]

## Sheet: Sheet1
-0.2	-1.8	-3	-3.8	-5.2	-8.2	2.8	3.2	0
0	-2.2	-3.8	-4.6	-5	-5.2	-3.2	3.4	0.2
0	-0.8	-1.8	-3.4	-5.6	-8.4	2.2	2.2	-0.2
0	-1.2	-1.8	-2.4	-3	-6.2	3.6	2.8	-0.2
0	-1.4	-2.4	-4.2	-6.8	-11.8	4.8	2.6	-0.2
0	-1.6	-2.8	-3.4	-3.4	-3.8	2.4	3	0
0	-2	-3.4	-4.4	-4.8	-3.6	0.8	3	0.2
-0.2	-1.6	-2.8	-3.2	-3.4	-3.2	2.2	2.8	-0.2
-0.2	-2	-3.4	-4	-4	-3.6	2.4	3	0
-0.2	-1.8	-3	-3.6	-3.6	-2.2	1.8	3	0
-0.2	-1.4	-2.4	-2.8	-2.6	-0.8	2.2	2.6	0
-0.2	-1.8	-2.6	-3.6	-4.6	-8.8	3.6	2.8	-0.2
-0.2	-1.8	-3	-3.6	-4.2	-5.2	0.8	3	0
0	-1.6	-2.8	-3.4	-3	-1.8	3	3	0
-0.2	-1	-1.6	-3.2	-5.8	-9.2	2.6	2.4	-0.2
0	-1.6	-2.4	-3.4	-5.2	-11.8	5.4	2.8	-0.2
-0.2	-1.6	-2.4	-3.6	-4.8	10.2	4.8	2.8	-0.2
0	-1.6	-2.6	-3.4	-4.2	-5.8	0.4	3	0
0	-1.4	-2.2	-3.8	-5.8	-11.6	4.8	2.8	-0.2
-0.2	-1.4	-2.2	-3	-4.4	-6	-0.6	2.4	-0.2
-0.2	-1.4	-2.2	-2.8	-3.6	-4	-1	2.6	0
0	-0.8	-1.4	-2	-2.2	-2.4	-2.4	2.2	0
-0.2	-1.8	-2.8	-3.2	-3	-1.2	2.6	2.4	-0.2
0	-1.6	-2.4	-3.8	-5.6	-10.4	4	2.6	-0.2
-0.2	-1.8	-2.8	-3.6	-4	-4.2	2.2	2.6	-0.2
0	-2	-3.2	-3.8	-4	-2.8	3.6	2.8	0
-0.2	-1.6	-2	-2.4	-2.6	-1.4	2.2	3.2	0.2
0	-2.8	-3	-2.4	-2.6	-2	1	3.4	0.6
0	-1.8	-3	-3.6	-3.6	-1.8	2.8	2.6	0
0	-2.2	-3.6	-4.6	-5.2	-6	-7.8	3.4	0.2
-0.2	-1.8	-3	-3.6	-3.8	-3.2	3.2	2.2	0
0	-1.6	-2.6	-3.2	-3.2	-3.4	1.4	2.6	-0.2
-0.2	-1.6	-2.6	-3.2	-3.8	-5	3.4	2.6	-0.2
-0.2	-1.6	-2.4	-3	-3.2	-3.8	2.2	2.6	-0.2
0	-2.2	-2.8	-2.4	-2.4	-1.6	2.6	3.4	0.6
-0.2	-1.6	-2.6	-3.2	-3.4	-1.6	4	3	0
-0.2	-2	-3.2	-3.8	-4	-2.8	3.6	3	-0.2
-0.2	-1.8	-2.6	-2.8	-2	0.2	3.8	2.6	-0.2
0	-1.6	-2.6	-3.2	-3.6	-4.8	2.4	2.8	0
0	-2.2	-3.6	-4.4	-4.6	-4	2	2.8	0
0	-2.2	-1.8	-1.8	-2	-1.2	1	3.4	0.4
0	-2	-3.4	-4	-4.4	-6.2	0.8	3.4	0
-0.2	-2.4	-3.4	-4	-4.4	-4.4	2.4	3.2	0.2
-0.2	-1.6	-2.6	-3	-3	-1.2	3	2.8	0
-0.2	-2.4	-2.6	-2	-2.2	-1.4	1.8	3.4	0.6
0	-1.6	-2.4	-3.4	-4.4	-9.4	3.8	2.8	-0.2
0	-2.2	-3.6	-4.4	-4.6	-4	2.2	3	0
-0.2	-1.6	-2.4	-3	-3	-1.6	3.4	2.4	0
-0.2	-1.8	-2.4	-3.4	-5	9.8	5.2	2.8	-0.2
0	-1.4	-2.2	-2.6	-2.2	-0.4	3.2	3	0
-0.2	-2	-3.6	-4.4	-4.4	-4.4	1	3.2	0
-0.2	-2	-3	-3.6	-3.6	-2	3.6	2.6	-0.2
0	-1.4	-2	-3	-4	4	4.8	2.6	-0.2
-0.2	-1.8	-3	-3.6	-3.6	-2.2	2.8	2.6	0
-0.2	-1.8	-2.8	-3.2	-3.2	-1.8	3.2	2.6	0
-0.2	-1.6	-2.8	-3.8	-4.8	-6.4	-3.6	2.8	0
0	-1.4	-2.4	-3.6	-5.6	-8	-7	2.8	0
0	-2.2	-3.6	-4.4	-4.8	-4.2	2.8	3	0
-0.2	-2.6	-3.6	-3.8	-4.2	-4	2	3	0
-0.2	-1.8	-3	-3.6	-3.6	-2.4	3.2	2.6	0
0	-1.4	-2.2	-3.2	-4.6	-6	-1.4	2.6	0
-0.2	-1.6	-2.6	-3.4	-3.6	-3.2	1.2	2.6	0
-0.2	-1.6	-2.6	-3	-2.8	-1	3.6	2.8	-0.2
-0.2	-1.8	-3	-3.6	-3.8	-2.2	3.8	2.8	0
-0.2	-1.4	-2.2	-3.2	-4.6	5.2	4.4	2.4	-0.2
-0.2	-1.8	-2.8	-3.2	-2.8	-0.4	2.6	2.4	-0.2
-0.2	-1	-1.8	-3.2	-4.6	-6.8	2	2.2	-0.2
-0.2	-1.6	-2.6	-3.4	-4.4	-6.6	-1.8	3	-0.2
-0.2	-1.8	-2.8	-3.4	-3.8	-2.4	3	2.4	0
-0.2	-2	-3.2	-3.6	-3.4	-1.6	2.6	2.6	-0.2
-0.2	-1.4	-2.6	-4.6	-7.4	-12	4.6	2.6	-0.2
-0.2	-1.8	-2.8	-3.4	-3.4	-3	2.6	2.6	-0.2
-0.2	-1.8	-2.6	-3	-2.8	-2	4.4	2.8	-0.2
-0.2	-2	-3.2	-4	-4.2	-4	3.4	2.4	0
-0.2	-2	-3.2	-3.8	-4	-3.2	2.6	2.6	0
0	-2.2	-3.6	-4.4	-4.6	-4	3.6	3	0
-0.2	-1.2	-2.2	-2.8	-5	-7	-5.6	2.4	0
-0.2	-1.4	-2.6	-4.4	-6.8	-11.8	4.6	2.6	-0.2
-0.2	-1.6	-2.4	-4	-6.4	-12	5.4	2.8	-0.2
0	-1.4	-2.2	-2.8	-3	-1.6	3.2	2.8	0.2
-0.2	-1	-1.8	-2.8	-4	-8	4.6	2.6	-0.2
-0.2	-1.8	-3	-3.6	-3.8	-2.4	3.4	2.8	0
-0.2	-1.4	-2.2	-3.4	-4.8	-12	4.4	2.6	-0.2
0	-1.6	-3	-3.8	-4.4	-4.4	1	3.8	1
0	-2	-3.2	-3.8	-3.6	-1.8	3.6	3	-0.2
0	-1.8	-3	-3.6	-3.8	-2.4	3.6	2.8	0
0	-2.8	-4.4	-4.2	-4.2	-3.8	1.4	3.2	0.2
-0.2	-2.2	-3	-3.6	-4	-3.4	2.2	2.6	0
0	-1.6	-2.4	-3	-2.8	-1	3	2.8	0
0	-2.6	-2.8	-3.4	-3.8	-3	2.4	2.4	-0.2
-0.2	-2.2	-3.6	-4.4	-4.6	-3.8	3	3.2	0
-0.2	-2.2	-3.6	-4.2	-4.4	-3.6	3.4	3	-0.2
-0.2	-2.2	-3.4	-4	-3.8	-1.6	3.4	2.8	0
-0.2	-1.8	-3	-3.6	-3.6	-2.6	2	2.6	0
0	-1.6	-2.6	-3.8	-5.2	-9.2	4.4	2.8	-0.2
-0.2	-1.4	-2.4	-2.8	-2.6	-1	2	2.4	0
0	-1.4	-2.4	-3	-3.4	-5.2	4.6	2.6	-0.2
-0.2	-1.8	-2.6	-3	-3	-2.6	4.2	2.6	-0.2
0	-1.4	-2.2	-3.2	-4	-7.8	4	2.6	-0.2
0	-2.2	-3.6	-4.6	-4.8	-4	2	3.2	0
0	-2	-3	-3.6	-3.6	-4	5	3.2	-0.2
0	-1.4	-2.2	-2.6	-2.6	-0.8	2.6	2.4	0
-0.2	-1.6	-2.4	-2.8	-2.4	-0.6	2.8	2.4	-0.2
-0.2	-0.4	-1.2	-1.6	-1.6	-3.4	1	2	-0.2
0	-2	-3.2	-3.8	-4.2	-3.4	2.6	2.8	0
0	-2.4	-3	-3.4	-3.8	-3.8	0.2	3.2	0.2
-0.2	-1.6	-2.6	-2.8	-2.2	1	3.4	2.8	-0.4
-0.2	-2.2	-3.6	-4.4	-4.4	-3	1.8	2.6	0
-0.2	-1.2	-1.8	-3.2	-5.2	-6.8	-3	2.2	-0.2
0	-1.4	-2.2	-3.6	-5.2	-11.8	4.8	2.6	-0.2
0	-1.4	-2.2	-3	-3.6	-4.2	-0.2	2.6	-0.2
0	-1.4	-2.6	-3	-2.8	-1.2	2	2.6	0
0	-1.8	-3	-3.6	-4	-2.6	2.6	2.2	0
0	-1.4	-2.2	-2.6	-2	-0.6	2.6	2.6	0
-0.2	-2	-3.2	-3.8	-3.8	-3.2	4	3	0
-0.2	-1.8	-3	-3.4	-3.2	-1	3.6	2.8	-0.2
0	-1.4	-1.6	-2.2	-2.2	-1	2	2.8	0.2
-0.2	-1.6	-2.8	-3.6	-3.6	-3.8	-1	2.6	0
0	-1.4	-2.4	-3	-3.4	-2.4	2	3.2	0.6
-0.2	-1.6	-2.4	-2.6	-2.2	0.2	3.2	2.4	-0.2
0	-1.8	-3	-3.4	-3.4	-2.2	3	2.6	0
-0.2	-1.4	-2.2	-2.6	-2.4	-0.6	2.6	2.2	-0.2
-0.2	-1.4	-2.4	-3	-3.6	-5.8	2	3	0
0	-1.6	-2.8	-3.2	-3.2	-1.6	3.2	3.2	0
0	-1.6	-2.4	-3	-3.4	-2.6	1.2	3	0.4
0	-2.2	-2.4	-2.4	-2.8	-2.2	0.4	3.8	0.8
-0.2	-1.8	-3	-3.6	-3.8	-4	-1	3	0
-0.2	-1.6	-2.6	-4	-5.6	-8.4	2.6	2.4	-0.2
-0.2	-1.4	-2.2	-3	-3.2	-3.6	1	2.4	-0.2
0	-1.8	-3	-3.6	-4	-2.6	3	2.6	0
-0.2	-1.8	-2.8	-3.2	-2.8	-0.6	3.4	2.8	0
0	-2	-3.4	-4.2	-4.4	-3.6	3.4	3.2	0
0	-1.8	-2.8	-3.4	-3.4	-3.8	4	2.8	0
-0.2	-1.4	-2	-3	-4.2	-5	0	2.4	-0.2
0	-1.8	-2.8	-3.4	-3.4	-2.6	2	2.8	0
0	-1.8	-3	-3.8	-3.8	-3.2	0.4	3	0
-0.2	-1.8	-3.2	-4.2	-4.8	-5	-3.4	2.6	0
0	-1.8	-3	-3.4	-3.4	-2.4	2	2.4	0
0	-1.6	-2.2	-2.6	-2.6	-1.6	3.6	3.4	0.6
-0.2	-2	-3	-3.8	-4.4	-3	2.8	2.2	0
-0.2	-1.8	-3.4	-4.2	-4.4	-4	-0.4	3	0
-0.2	-1.6	-2.6	-3	-3	-1.2	3	2.6	0
-0.2	-1.8	-3	-3.8	-4.2	-4.6	0.8	2.8	0
-0.2	-3.2	-4.4	-3.4	-2.8	-2.4	0.8	3.4	0.2
-0.2	-1.8	-2.8	-3.4	-3.4	-2	3.4	2.6	0
0	-1.8	-2.8	-3.2	-3	-1.6	2.4	2.4	0
-0.2	-1.4	-2.2	-2.8	-2.8	-0.8	3.4	2.4	-0.2
-0.2	-0.8	-1.4	-3	-6	-10.8	3.2	2.2	-0.2
-0.2	-1.6	-2.6	-3	-2.8	-1	2.6	2.6	-0.2
-0.2	-1.4	-2.4	-3.6	-5.2	-6.6	-4.4	2.4	0
0	-1.6	-2.6	-3.2	-3.4	-4	2.2	2.6	0
-0.2	-1.4	-2.2	-3.6	-5.6	8.4	5.2	2.6	-0.4
0	-1.8	-3	-3.6	-4	-3	3.2	2.8	0.2
-0.2	-1.6	-2.6	-2.8	-2.4	0.6	3.4	2.8	-0.2
-0.2	-2.2	-3.8	-4.8	-5.2	-4.6	2.4	3	0
-0.2	-1.8	-3.2	-3.8	-4	-5.2	1.6	3.2	0
-0.2	-1.6	-2.4	-2.8	-2.6	-1	2.8	2.6	0
-0.2	-1.8	-2.8	-3.4	-3.4	-3.8	2.8	2.4	-0.2
-0.2	-1.6	-2.6	-3	-3	-1.2	3	2.4	-0.2
-0.2	-1	-1.6	-2.4	-3.4	-4.2	-4	2.4	0
-0.2	-1.4	-2.2	-2.6	-2.8	-1.4	2	2.6	0
0	-1.8	-2.8	-3.4	-3.4	-3.2	3.4	2.8	0
-0.2	-1.8	-3.2	-4.2	-4.4	-5.4	-7.8	3.4	0
0	-1.6	-2.6	-3	-2.8	-1.2	2.4	2.6	0
0	-0.8	-1.4	-2	-4	-4.6	-1.8	2.2	0
-0.2	-1.2	-2	-2.4	-2.4	-0.8	2.4	2.6	0.2
0	-2	-3.2	-4	-4.2	-4.2	2.8	2.4	0
0	-1.6	-2.8	-3.6	-4.6	-7.4	-0.2	3.2	0
0	-1.4	-2.4	-3.6	-5.2	-7.4	-5.2	2.8	0
0	-2	-3	-3.6	-4	-3.4	2.6	2.8	0
-0.2	-1.4	-2.2	-2.6	-2	-0.6	2	2.4	0
-0.2	-2.2	-3.6	-4.4	-4.6	-4	2.8	2.8	0
0	-1.8	-3	-3.6	-3.8	-2.6	2.8	2.4	0
0	-2.2	-3.4	-4	-4	-3.2	4.6	3.2	0
-0.2	-1.6	-2.8	-3.4	-3.4	-4.8	-1.6	3	0
0	-1	-1.8	-2.6	-4	-8	4.4	2.8	-0.2
0	-1.6	-2.4	-2.8	-2.6	-1.8	2.8	2.8	0
-0.2	-1.4	-2.2	-3	-3.8	-6.6	1.4	2.8	-0.2
-0.2	-1.8	-2.8	-3.2	-3	-1	3.8	2.8	-0.2
0	-1.6	-2.6	-3.2	-3.2	-2.4	2	2.6	0
0	-1.6	-2.4	-3	-2.8	-2.6	4	2.6	-0.2
-0.2	-1.4	-2.6	-3	-3.2	-3.4	0.2	3	0
0	-1.6	-3	-3.8	-3.8	-2.8	1.8	2.8	0
-0.2	-1.2	-2	-3	-4	-4.6	-0.6	2.2	-0.2
-0.2	-1.8	-2.2	-2.8	-3	-2	2.6	3.4	0.2
0	-3	-4	-3.8	-4.2	-4.2	1	3.2	0
0	-1.6	-2.6	-3.4	-3.8	-4.4	0.6	3	0
0	-2	-3.2	-3.8	-4.2	-3.6	3.6	2.6	0
-0.2	-1.8	-2.8	-3.4	-3	-0.8	3	2.6	-0.2
-0.2	-2.4	-3.4	-3.4	-3.8	-3.2	1.8	3.2	0.2
0	-2.6	-4	-3.8	-4	-3.4	2	2.8	0
0	-1.8	-3	-3.8	-4.2	-4.6	1.4	2.8	-0.2
-0.2	-0.4	-0.6	-1.6	-5	-5.4	-3.4	2	-0.2
0	-2	-3.2	-3.6	-3.6	-2.6	3.4	2.8	0.2
-0.2	-2	-2.6	-3	-3.2	-2.2	2	2.8	0.2
-0.2	-1.6	-2.4	-3.2	-3.2	-2.8	0.8	2.4	-0.2
-0.2	-1	-1.6	-2.8	-4.4	-6	0	2.2	-0.2
-0.2	-1.8	-2.8	-3.4	-3.4	-2.8	2.4	2.8	0
-0.2	-1.6	-2.8	-3.4	-3.4	-2	2.6	3.2	0
-0.2	-1.8	-2.8	-3.4	-3.8	-4.8	2	3.2	0
0	-1.4	-2.4	-2.8	-2.4	-0.6	2.8	2.8	0
-0.2	-1.6	-2.6	-3.4	-3.8	-4.2	0.8	2.8	-0.2
-0.2	-1.4	-2.6	-4.4	-7.4	-12	4.8	2.6	-0.2
-0.2	-1	-1.8	-3.6	-6	-7.6	-1.6	2	-0.2
-0.2	-1.6	-2.6	-3	-2.8	-2.2	1.6	3.2	0
0	-1.4	-2.2	-3.6	-5.2	-9.8	3.6	2.6	-0.2
0	-1.8	-2.8	-3.4	-3.2	-1.6	3.2	2.8	0
0	-1.4	-2.4	-3.2	-4.6	-6.8	-2.2	3	0
-0.2	-1.4	-2.4	-4.2	-6.6	-10.8	3.8	2.4	-0.2
-0.2	-1.8	-3	-3.4	-3.2	-1.4	3	2.6	0
-0.2	-1.2	-2.2	-3.4	-4.2	-5.6	-2.8	2.6	-0.2
0	-1.6	-2.4	-3.4	-4.4	-11	4.2	2.8	-0.2
-0.2	-1.2	-2	-2.8	-3.4	-4.6	0.4	2.4	-0.2
0	-1.6	-2.6	-3.2	-3	-1.2	2.4	2.8	0
-0.2	-1.6	-2.4	-3.2	-3.8	-4.4	0.4	2.8	0
-0.2	-1	-1.8	-3	-4.4	-6.2	-0.2	2.4	-0.2
-0.2	-1.4	-2.4	-4.2	-6.8	-12	4.8	2.4	-0.2
-0.2	-1.8	-3	-3.8	-4.4	-6.6	-7	3	0
-0.2	-1.4	-2.4	-2.8	-2.6	-0.6	2.8	2.8	0
-0.2	-1.6	-2.8	-3.4	-3.4	-3.2	0.8	3	0
-0.2	-1.8	-3	-3.8	-4.4	-6	-0.4	3	0
-0.2	-1.8	-3.2	-3.8	-4.2	-5.8	0.4	3.2	0
-0.2	-1.2	-2	-2.4	-2.6	-4.6	2.6	2.8	-0.2
0	-1.6	-3	-3.8	-3.8	-4.8	-2.4	3	0
-0.2	-1.8	-3	-3.6	-3.8	-5.4	2.2	3.2	0
-0.2	-1.6	-2.2	-3.8	-5.6	-12	4.6	2.6	-0.2
0	-1.6	-2.4	-3.2	-3.8	-8.2	4.4	2.8	-0.2
0	-1.4	-2.4	-2.8	-2.8	-3.2	0.8	3.2	0
0	-1.4	-2.4	-2.8	-2.6	-0.8	2.8	2.6	0
0	-1.6	-2.4	-3.2	-3.4	-4.6	4.4	2.8	-0.2
0	-0.8	-1.8	-3.4	-5.4	-8.6	3	2.4	-0.2
0	-1.4	-2.4	-2.8	-3.6	-5	-1.2	2.6	0
-0.2	-1.6	-2.6	-3	-2.8	-1	2.4	2.6	0
-0.2	-1.6	-2.4	-3.8	-5.6	-11.6	4.8	2.8	-0.2
-0.2	-1.4	-2.2	-2.8	-3	-3.8	1.6	2.6	-0.2
-0.2	-1.6	-2.6	-3.2	-3.2	-1.4	3.2	2.6	0
-0.2	-1.4	-2.4	-2.8	-3.6	-6.2	2.4	3	-0.2
0	-1.6	-3	-3.6	-3.4	-1.8	2.2	2.8	0
-0.2	-1.4	-2.2	-2.6	-2.2	-1	2	2.8	0
-0.2	-1.4	-2.4	-2.8	-2.8	-2.8	1	3.2	0
-0.2	-1.2	-2	-2.6	-4.2	-5.8	-3.6	2.4	-0.2
0	-1	-1.4	-2.6	-5.4	-11	2.6	2.6	-0.2
-0.2	-1.4	-2.2	-2.8	-3.2	-3.8	-1	3	0
-0.2	-1.6	-2.8	-3.4	-3.4	-2.4	4	3.2	0
-0.2	-1.4	-2.2	-3.2	-4.8	7.2	5	2.6	-0.2
0	-1.4	-2.4	-2.6	-2.4	-0.6	3.4	3	0
-0.2	-1.6	-2.4	-3.8	-5.4	-10.4	3.8	2.6	-0.2
0	-1.4	-2.2	-3.2	-4.8	-6.6	-2.2	2.6	0
0	-0.8	-1.6	-3.2	-5.4	-7.6	0.8	2.2	-0.2
0	-1.6	-2.2	-3.4	-4.6	-12	4.4	2.6	-0.2
0	-1.6	-3	-3.8	-3.8	-3	1.4	2.8	0
0	-0.6	-1.2	-1.6	-1.8	-4	0.6	2.4	0
0	-1.6	-2.6	-3.2	-3.4	-4.2	2.2	3	0
-0.2	-1.6	-2.8	-3.6	-4.6	-6.2	-2.4	3	0
-0.2	-1.8	-3	-3.8	-5	-7	-3.4	3	0
0	-1.6	-2.8	-3.4	-3.2	-2.6	1.4	3	0
0	-1.2	-2	-3	-4.4	-6.2	-0.6	2.6	0
0	-1.6	-2.6	-3.4	-4.2	-5.2	-0.6	2.8	0
-0.2	-1.2	-2.2	-2.6	-2.4	-3.2	0.8	3	0
-0.2	-1.4	-2.6	-3	-2.8	-1	2.2	2.6	0
-0.2	-1.4	-2.2	-2.6	-2.2	-0.2	2.6	2.6	0
0	-1.6	-2.6	-3.2	-3.2	-1.4	3.8	3.2	0
-0.2	-1	-1.8	-3	-4.2	-5.6	0.6	2.2	-0.2
0	-1.4	-2.4	-3	-3	-4	0.6	3	0
-0.2	-1.2	-2.2	-2.8	-3.8	-5	-2.8	2.6	-0.2
-0.2	-1.8	-3	-3.8	-4.8	-7.2	-2.2	3	0
0	-1.8	-3	-3.4	-3.2	-1.2	3.6	3	0
0	-1.4	-2	-3	-4.8	-7.2	-1.8	2.8	-0.2
-0.2	-1.6	-2.4	-3.6	-4.6	-8.8	3.6	2.6	-0.2
0	-1.2	-1.8	-2.8	-4.2	-6.4	0.8	2.6	-0.2
0	-1.4	-2.4	-3.8	-5.8	-11.8	4.8	2.6	-0.2
-0.2	-1.6	-2.8	-3.4	-4.2	-5	0.8	2.8	0
0	-1.8	-3	-3.6	-3.6	-2	1.8	3	0
-0.2	-1.2	-1.8	-2.8	-4	-6	-0.2	2.6	-0.2
-0.2	-1.8	-3	-3.6	-3.6	-3.6	2.2	2.8	0
0	-1.2	-2	-3.2	-4.8	-6.4	-4.4	2.6	-0.2
-0.2	-1.2	-1.8	-2.6	-3.2	-4.4	1.4	2.6	-0.2
-0.2	-1.4	-2.4	-2.8	-2.4	-0.6	3.8	3	-0.2
-0.2	-1.8	-3.2	-3.8	-3.8	-2.8	2.6	2.8	0
-0.2	-1.8	-3	-3.8	-4.6	-6	-6.2	3.2	0
0	-1	-1.6	-2.8	-4.4	-5.6	-0.2	2.2	-0.2
-0.2	-1.6	-2.8	-3.4	-3.4	-2	3	3	0
0	-1.4	-2.6	-3.2	-4	-6.2	-6.8	3.2	0
0	-2.2	-3.8	-5	-5.2	-5.6	-12	3.6	0.2
0	-1.2	-2	-2.6	-3.8	-5.2	-3.4	2.8	0
0	-1.2	-1.8	-2.6	-3.2	-3.8	1.2	2.6	-0.2
0	-1	-1.8	-2.4	-3.4	-4.4	-1.6	2.6	0
-0.2	-1.2	-1.8	-2.6	-3	-5	3.2	2.6	-0.2
-0.2	-1.8	-2.8	-3.2	-2.8	-0.4	2.8	2.6	-0.2
0	-1.8	-2.8	-3.2	-2.6	0	2.8	2.6	-0.2
-0.2	-1.4	-2.6	-4.6	-7.2	-11.6	4	2.4	-0.2
0	-1.6	-2.4	-3.6	-4.8	-9.8	3.8	2.6	-0.2
0	-1.6	-2.6	-3.6	-5.2	-6.8	-4	2.8	0
-0.2	-1.6	-2.4	-3.8	-5.8	-11	4.4	2.6	-0.2
0	-1.4	-2.2	-3.2	-4.4	10	5	2.6	-0.2
-0.2	-2	-3.2	-4	-3.8	-2	2.8	2.8	0
0	-1.8	-2.6	-3.8	-5	-8.8	3.2	2.8	-0.2
-0.2	-1.6	-2.8	-3.2	-2.8	-0.6	3	2.6	0
0	-2	-3.2	-3.8	-3.6	-1.8	3	2.8	0
-0.2	-1.8	-3	-3.8	-4.6	-7	-0.6	3.2	0
0	-2	-3.4	-4.2	-4.4	-3.2	1.4	3	0
0	-0.8	-1.4	-2.2	-3.6	-1	4.2	2.6	-0.2
-0.2	-1.6	-2.4	-3.6	-5.2	-10.4	5	2.8	-0.2
-0.2	-0.8	-1.6	-3.4	-5.8	-7.6	-0.4	2.2	-0.2
-0.2	-2	-3.2	-4	-3.8	-3.6	3.4	3.2	0
0	-1.8	-3	-4	-5	-7.8	4.2	3.4	0
0	-1.6	-2.6	-3	-3.2	-4.6	3.4	3.2	0
-0.2	-0.6	-1.8	-4	-7.4	-10.2	3.4	2.2	-0.2
-0.2	-1.2	-2	-2.4	-3	-6.2	-1.6	3.2	0
-0.2	-1.8	-2.6	-3.6	-5	-9.2	3.6	2.8	-0.2
-0.2	-1.6	-2.6	-3.2	-3	-0.8	3.2	2.8	0
-0.2	-1.6	-2.6	-3	-2.4	-0.2	3.2	2.8	-0.2
-0.2	-0.8	-1.6	-2.6	-4.2	-7.8	3.8	2.2	-0.2
-0.2	-1.2	-1.8	-2.2	-2.2	-3.8	4.2	2.6	-0.2
-0.2	-2	-3.2	-3.8	-3.8	-2.2	3.2	2.8	0
-0.2	-1.8	-3	-3.8	-4.8	-7	-2.6	3	0
-0.2	-2	-3.4	-4.2	-4.4	-6.4	2	3.6	0
-0.2	-1.8	-3	-3.6	-3.4	-1.8	2	2.8	0
-0.2	-1.4	-2.4	-3	-3.8	-5	1	2.6	-0.2
-0.2	-1.6	-2.2	-3.6	-5.2	-11.6	4.6	2.6	-0.2
-0.2	-1.4	-2.4	-2.8	-2.4	-1.2	2	3	0
-0.2	-1.6	-2.8	-3.2	-3.2	-2.4	1	3	0
-0.2	-1	-1.8	-3.2	-5	-7.2	-0.8	2.2	-0.2
-0.2	-1.2	-2	-2.8	-3.2	-3.6	1	2.6	-0.2
-0.2	-1.8	-2.8	-3.2	-2.8	0	3.6	3	0
0	-1.4	-2.4	-3	-2.6	-1	2.4	2.8	0
0	-0.8	-1.4	-2.2	-2.2	-2.6	-2.4	2.4	0
-0.2	-2	-3	-3.6	-3.2	-0.2	3.2	2.4	0
-0.2	-1	-2	-3.4	-5	-8.2	2.4	2.6	-0.2
-0.2	-1.4	-2	-3.4	-5.4	7.2	5	2.6	-0.2
-0.2	-1.4	-2.4	-2.8	-2.6	-0.8	2	2.6	0
-0.2	-1.2	-2	-3.4	-5.2	-7	-4.4	2.4	-0.2
0	-0.8	-1.2	-1.4	-2.4	-5.6	-0.2	2.6	0
-0.2	-0.6	-1	-1.8	-2.2	-3	-2.8	2.2	-0.2
-0.2	-1.6	-2.4	-3.6	-5.2	-7	-3.8	2.6	-0.2
-0.2	-2	-3.2	-4	-4.4	-6	-0.4	3.2	0
-0.2	-1.6	-2.6	-3.2	-3.4	-3.6	-0.2	2.8	0
0	-1.8	-3.2	-3.8	-4	-2.8	4.4	3.2	0
-0.2	-1.6	-2.4	-3.4	-4.4	-5.6	-1	2.8	0
0	-1.4	-2.4	-2.8	-2.4	-0.6	2	2.6	0
-0.2	-1.8	-3.2	-4	-4.2	-5.6	-6.6	3.2	0
-0.2	-0.8	-1.8	-3.6	-6.4	-9.6	3.2	2.2	-0.2
-0.2	-1.2	-2.2	-3.4	-4.2	-6.4	-1	2.4	-0.2
-0.2	-1.8	-3.2	-4	-4	-2.4	2	2.8	0
0	-1.4	-2.2	-2.8	-2.8	-3.2	1.6	2.8	-0.2
0	-1.6	-3	-3.6	-3.8	-3.2	0.2	3.2	0
-0.2	-1.6	-3	-3.6	-3.6	-3.4	1.4	3.4	0
-0.2	-1.6	-2.6	-3	-2.4	0.2	2.8	2.4	-0.2
-0.2	-1.6	-2.4	-3.8	-5.4	-11.2	4.4	2.6	-0.2
0	-1.4	-2.6	-3	-2.8	-1	2.8	3	0
0	-1.8	-2.6	-3.6	-4.6	-8	3.4	2.8	-0.2
-0.2	-1	-1.6	-2.2	-2.8	-3	-1.6	2.2	0
-0.2	-1.6	-2.4	-3	-3.8	-6.4	1.8	3	0
0	-1.2	-2.2	-4	-6.4	-12	4.8	2.4	-0.2
-0.2	-1	-1.8	-2.4	-2.4	-4.6	4	2.6	-0.2
-0.2	-0.8	-1.8	-3.2	-5.4	-8.6	3.2	2.2	-0.2
-0.2	-0.8	-1.4	-2	-2	-2.6	-3.6	2.4	-0.2
0	-1.6	-2.6	-3.2	-3.8	-6.2	1.6	3	0
0	-1.4	-2.6	-3	-3	-2.6	1.2	3	0
-0.2	-1.6	-2.6	-3.6	-4.6	-10.4	5	2.8	-0.4
-0.2	-2	-3.4	-4.4	-4.6	-3.4	1.2	2.8	0
-0.2	-1	-1.8	-2.4	-2.6	-4.8	4	2.6	-0.2
0	-0.6	-1.8	-3.8	-6.8	-10	3.4	2.2	-0.2
-0.2	-1.8	-3.2	-4	-4	-2.6	3	3	0
-0.2	-1.4	-2.6	-3	-3	-3	1.4	3	0
-0.2	-1	-1.6	-3.6	-6.2	-8.4	-0.4	2.2	-0.2
0	-1.4	-2.2	-3.6	-5	-9.4	3.4	2.6	-0.2
-0.2	-1.8	-3	-3.6	-3.8	-4	1.8	3	0
0	-1.4	-2	-3.2	-4.8	4.8	4.6	2.6	-0.2
-0.2	-1.6	-2.6	-3	-2.6	-1.4	3.2	3.2	0
-0.2	-2	-3.2	-3.8	-3.8	-3.2	2.8	3	0
0	-2.2	-3.4	-4.2	-4	-2.2	3.4	2.8	0
-0.2	-1.2	-2	-2.8	-4.2	-6.4	0.4	2.6	-0.2
-0.2	-1.6	-2.6	-3.2	-3.2	-3.2	2.6	3	0
-0.2	-1.8	-3.2	-4	-4	-4.4	-2.4	3.4	0
0	-1.8	-3	-4	-5.2	-8.2	-12	3.2	0
-0.2	-1.4	-2.4	-3	-2.6	-0.8	2.4	2.2	0
-0.2	-1	-2	-3	-4	-7	2.8	2.6	-0.2
-0.2	-1.8	-3	-3.8	-4.8	-7.6	-2.4	3.2	0
0	-1.6	-2.6	-3	-2.4	0.4	2.8	2.4	-0.2
-0.2	-1.4	-2.4	-2.8	-2.4	-0.6	2.6	3	-0.2
0	-0.8	-1.4	-3.2	-6	-9.2	2.2	2.2	-0.2
-0.2	-0.4	-1	-2.8	-5.6	-7	-4.8	2	-0.2
-0.2	-1.4	-2.4	-3.4	-5	-6.8	-3	2.6	0
-0.2	-1.4	-2.4	-4.2	-6.8	-11.8	4.8	2.6	-0.2
-0.2	-1.6	-2.8	-3.2	-3	-1.8	2.8	2.8	-0.2
0	-1.8	-2.6	-3.6	-5	-8.4	3	2.8	-0.2
0	-1.6	-2.8	-3.2	-2.8	-0.2	3.6	3	0
-0.2	-2.2	-4	-5	-5.6	-5.6	-9.8	3.8	0.2
0	-1	-2	-2.2	-3.2	-5	-1.2	2.6	0
-0.2	-0.8	-1.8	-3.4	-6	-9.8	3.6	2.2	-0.2
0	-1.8	-3	-3.8	-5	-7.6	-6.8	3.2	0
-0.2	-1.8	-3.2	-4	-4.2	-5.6	-8.6	3.4	0
-0.2	-1.8	-3	-3.6	-3.6	-2.8	3.4	3.4	0
-0.2	-1.2	-1.8	-2.2	-2.2	-3.2	3.6	2.6	-0.2
-0.2	-1.2	-1.8	-2.6	-2.8	-3.4	2	2.4	-0.2
0	-1.8	-3	-3.6	-3.4	-2.2	2.8	3	0
0	-1.4	-2.4	-4.2	-6.4	-10.8	4	2.4	-0.2
-0.2	-1.4	-2.2	-3	-3.6	-4.2	-0.4	2.6	-0.2
0	-1.6	-2.4	-3.4	-4.4	-8.6	3.6	2.6	-0.2
0	-1.6	-2.4	-3.4	-4.8	-10.4	4.8	2.8	-0.2
-0.2	-1.2	-2	-2.8	-3.4	-4	0.4	2.4	-0.2
-0.2	-1.4	-2.6	-3	-2.6	-0.8	1.8	2.2	0
-0.2	-1.6	-2.4	-3.4	-4.4	-12	4.2	2.8	-0.2
-0.2	-0.8	-1.4	-2.8	-5	-7.8	2.8	2.2	-0.2
-0.2	-1.4	-2.2	-2.6	-2.2	-1.2	4	3	-0.2
-0.2	-1.4	-2.6	-4.2	-6.6	-10.8	4.2	2.6	-0.2
-0.2	-1.4	-2.4	-2.6	-2.2	-0.4	2.2	2.4	-0.2
0	-1.4	-2.4	-3	-3.4	-4.6	2	3.2	0
-0.2	-1.4	-2.6	-3.2	-3	-1.6	2.2	2.6	0
0	-1.4	-2.6	-3	-2.8	-1.2	2.4	3	0
-0.2	-0.8	-1.4	-2.8	-5.8	-12	3.6	2.2	-0.2
0	-1.4	-2	-3.2	-5	5.4	4.8	2.6	-0.2
0	-0.8	-1.4	-1.8	-3.2	-4.4	-2	2.6	0
-0.2	-1.6	-2.6	-3.4	-4.2	-7.8	3.8	2.8	-0.2
-0.2	-1.8	-3	-3.8	-4	-4.6	1.4	3	0
0	-1.8	-2.6	-3.6	-4.2	-7	3.2	2.8	-0.2
-0.2	-2.2	-3.6	-4.4	-4.4	-2.8	3	2.8	0
0	-1.4	-2.4	-3.4	-5	-6.6	-2.8	2.8	0
-0.2	-1.6	-2.6	-3.6	-4.6	-10.6	4.4	2.8	-0.2
-0.2	-1.6	-2.4	-3.2	-4.2	6.6	4.4	2.6	-0.2
0	-1.8	-3.2	-4	-4.4	-6.6	1.4	3.4	0
0	-0.8	-1.4	-1.8	-3.8	-5.2	-3.2	2.4	0
0	-1.4	-2.2	-3.6	-5.2	-10.8	4	2.6	-0.2
-0.2	-0.6	-1	-1.2	-1.8	-6	2.6	2.2	-0.2
0	-1.4	-2.2	-3	-4.2	-5.8	0	2.8	-0.2
0	-1.6	-2.4	-3.2	-4.2	9	4.4	2.8	-0.2
-0.2	-2	-3.4	-4.2	-4.8	-6.2	-4.8	3.2	0
-0.2	-1	-1.6	-2.8	-4.6	-7.6	2	2.2	-0.2
0	-1.8	-3	-3.6	-3.8	-4.6	1.8	3	0
-0.2	-1.8	-2.8	-3.6	-4.8	-7.8	-0.8	3.2	0
-0.2	-1	-1.8	-2.6	-3.2	-5.6	3.2	2.4	-0.2
0	-2	-3.6	-4.6	-5	-5.6	-11.2	3.8	0.2
0	-1.4	-2.2	-3.6	-5	-10.6	4	2.6	-0.2
-0.2	-1.8	-3	-4	-5.2	-7.8	-7.6	3.2	0
-0.2	-1.6	-2.8	-3.6	-4.8	-6	-2.6	2.8	0
-0.2	-0.8	-1.4	-2.4	-3.6	-5.8	2.8	2.2	-0.2
0	-1.6	-2.8	-3.2	-2.8	-0.4	3.2	2.8	0
-0.2	-1.4	-2.4	-3.4	-4	-5.2	-2.4	2.8	-0.2
-0.2	-1.6	-2.8	-3.6	-3.6	-3.8	-0.2	2.8	0
-0.2	-1.6	-2.6	-3	-2.8	-1	2.8	2.8	-0.2
-0.2	-1	-1.6	-3	-4.8	-6.4	-1.4	2.4	-0.2
-0.2	-1.6	-2.4	-3.6	-5.2	-9.6	3.4	2.6	-0.2
-0.2	-1.4	-2.6	-3	-2.8	-2.4	1.4	3.2	0
0	-2.2	-3.8	-4.8	-5	-5.4	5.8	3.6	0.2
0	-1.6	-2.8	-3.6	-4.8	-7.4	-1.6	3.2	0
-0.2	-1.4	-2.4	-4.2	-6.6	-11.2	4.2	2.4	-0.2
0	-1.8	-2.6	-3.6	-4.8	-9.2	3.6	2.8	-0.2
-0.2	-0.8	-1.6	-3.2	-5.6	-8.4	1.8	2.2	-0.2
0	-1.4	-2.4	-3	-2.6	-0.8	2.6	3	0
-0.2	-1.4	-2.2	-3.6	-5.2	-12	4.2	2.6	-0.2
0	-2.2	-3.6	-4.6	-4.6	-5	0.2	3.4	0.2
0	-2	-3.2	-4	-3.8	-3.4	3	3.2	0
-0.2	-1.2	-1.8	-2.6	-3.8	-7.6	2.2	2.4	-0.2
0	-1.4	-2.6	-3	-2.8	-0.8	2.6	2.6	0
0	-1.6	-2.4	-3.4	-4.6	-9.6	3.8	2.8	-0.2
0	-1.8	-2.8	-3.2	-2.8	-0.4	3	2.6	0
0	-1	-1.4	-2.6	-4.8	-10.2	3	2.8	-0.2
-0.2	-1.4	-2.4	-2.8	-2.4	-0.6	2.2	2.6	0
-0.2	-1.4	-2.4	-2.8	-2.6	-0.6	3.2	2.6	0
-0.2	-1.4	-2.2	-3	-3.6	-5.4	1.6	3	-0.2
0	-1.4	-2.4	-3.8	-5.4	-10.2	4.6	2.6	-0.2
0	-1.6	-2.8	-3.4	-3.4	-4.2	0	3	0
-0.2	-1.6	-2.8	-3.6	-4.6	-5.6	-1.4	2.8	0
-0.2	-1.8	-3	-3.6	-4.4	-6	0	3	0
-0.2	-1.8	-3.2	-4	-5.2	-7.6	-7.6	3.2	0
-0.2	-1.6	-2.6	-3.2	-3.8	-5.8	1.8	3	0
0	-1.6	-2.6	-3.2	-3	-1.4	3.8	3.2	0
0	-1.2	-2	-3	-3.6	-4.2	-0.2	2.4	-0.2
0	-1.8	-3.2	-3.8	-3.6	-2	3	3	0
0	-1.4	-2.2	-2.8	-2.6	-2.4	2.6	3	-0.2
-0.2	-1.6	-2.6	-3.4	-4.2	-5.2	-0.4	2.6	-0.2
-0.2	-1.6	-2.4	-3.2	-4.2	4.4	4.2	2.6	-0.2
-0.2	-1.8	-2.8	-3.2	-3.4	-3.8	2.6	3	0
0	-1.4	-2.4	-3	-2.8	-2.2	1.4	2.6	0
0	-1.4	-2.2	-3.8	-6	-12	5.2	2.8	-0.2
0	-1	-1.6	-2	-1.8	-2.2	-0.2	2.4	0
-0.2	-1.4	-2.2	-3	-3.6	-4.2	-3.2	2.6	0
-0.2	-1.6	-2.6	-3	-3	-2.4	2.4	2.8	0
-0.2	-2	-3.4	-4.2	-4	-2.2	3	2.8	0
-0.2	-1.4	-2.2	-3.4	-5	9.4	4.2	2.4	-0.2
-0.2	-1.4	-2.2	-3.4	-5	7.4	4.6	2.6	-0.2
0	-1.4	-2.4	-4.2	-6.6	-10.8	4	2.4	-0.2
-0.2	-1.8	-3	-3.4	-3.4	-1.8	2.2	2.8	0
0	-1.6	-2.8	-3.4	-3.2	-3	2	3	0
-0.2	-1	-1.6	-2.8	-4.8	-9.4	3.2	2.6	-0.2
-0.2	-1.6	-2.6	-3	-3	-2.4	2.6	2.8	-0.2
0	-1.6	-2.6	-3	-2.8	-1	3	3	0
-0.2	-1	-1.6	-2.4	-3	-5.4	3.4	2.6	-0.2
-0.2	-1.8	-3	-3.8	-3.6	-2.4	2.8	2.8	0
-0.2	-1.4	-2.4	-4.2	-7	-12	5	2.6	-0.2
-0.2	-1.2	-2	-2.8	-3.6	-5	0.4	2.6	-0.2
-0.2	-1.8	-2.6	-3.4	-4	-8.4	4	2.8	-0.2
-0.2	-1.6	-2.6	-3.4	-4.4	-5.8	-1.2	3	0
0	-1.6	-2.6	-3.2	-2.8	-1.6	2	3	0
0	-1.4	-2.4	-3	-3.6	-6	4.2	3	-0.2
0	-1.4	-2	-3.4	-4.8	7.4	4.4	2.6	-0.2
-0.2	-1.4	-2.2	-3	-3.6	-4.2	-0.4	2.6	-0.2
-0.2	-1.2	-2	-2.2	-2.2	-4	1.8	3	0
-0.2	-0.6	-1.8	-3.8	-7	-10.4	3.8	2.2	-0.2
-0.2	-1.4	-2.2	-3.2	-4.6	-5.8	-0.8	2.4	-0.2
0	-1.6	-2.6	-3.2	-2.8	-1	2	2.6	0
0	-1.4	-2.4	-3	-3	-6.2	4	3.2	0
-0.2	-1.6	-2.4	-3	-3	-2.6	1.4	2.8	-0.2
-0.2	-1.4	-2.6	-3.2	-3	-4	0.2	3	0
-0.2	-1.6	-2.2	-3.4	-4.4	8.6	4.4	2.6	-0.2
-0.2	-1.6	-2.4	-3.6	-4.8	-12	4.4	2.6	-0.2
0	-1.8	-2.8	-3.8	-4.8	-7.2	-3	3.2	0
0	-1.2	-2.2	-3	-3.4	-4.2	-0.6	2.6	-0.2
-0.2	-1.4	-2.4	-3	-3.8	-5	-3.2	3	0
-0.2	-1.6	-2.8	-3.2	-3	-1.8	1.8	3.2	0
-0.2	-2	-3.4	-4.2	-4.4	-3.2	2.2	3	0
-0.2	-1.2	-2	-2.6	-2.4	-2.2	-0.4	3	0
-0.2	-1.6	-2.4	-3.8	-5.6	-10.2	3.8	2.6	-0.2
0	-1.6	-2.6	-3.2	-3	-2.8	2.8	2.8	0
-0.2	-2.2	-4	-5.2	-5.6	-5.6	-9.6	3.6	0.2
0	-2.6	-2.8	-2.2	-2.4	-1.6	1	2.8	0.2
0	-1.8	-2.8	-3.4	-3.6	-2.4	3.2	2.8	0.2
-0.2	-1.6	-2.4	-2.6	-2.4	-0.4	2.6	2.4	-0.2
-0.2	-2.2	-3.6	-4.4	-4.6	-4	2.8	3.2	0
-0.2	-1.4	-2.4	-4	-5.6	-11	4.4	2.6	-0.2
-0.2	-1.6	-2.6	-3.6	-5	-6.6	-4	2.8	0
-0.2	-1.6	-2.4	-3	-4	-7	2	3	0
-0.2	-2.2	-3.4	-3.8	-3.6	-1	3.2	2.6	-0.2
0	-1.4	-2.6	-3.4	-4	-5.2	-3.4	3	0
0	-1.6	-2.4	-3	-3.8	-6.6	2.8	3	0
-0.2	-1.6	-2.6	-3.6	-5	-7.2	-4.4	2.8	0
-0.2	-2	-3.4	-4.4	-4.6	-3.6	0.4	3	0
0	-1.4	-2.2	-3	-3.2	-3.8	-0.4	2.8	-0.2
-0.2	-1.6	-2.4	-3.4	-4.4	-12	4.2	2.8	-0.2
-0.2	-1.6	-3	-3.8	-4.2	-5	-3	3.2	0
0	-2	-2.2	-0.2	-0.6	-2.2	3.2	3.6	0.2
-0.2	-2.8	-4	-3	-1.4	-2.6	1.4	3.8	0.2
0	-2	-2.2	-1	-1.4	-2.8	3.4	3.6	0.2
-0.2	-2.4	-3.2	-1.8	-1.2	-2	2.8	3.6	0.2
0	-2.2	-2.6	-1	-1	-2.6	3.8	3.6	0.4
-0.2	-2.2	-2.6	-1.2	-1.6	-3	3.2	3.6	0.2
0	-2.4	-3.2	-1.6	-1.2	-2.6	2.2	3.8	0.2
0	-2.2	-2.4	-1	-1	-2	3.4	3.6	0.2
0	-2.2	-2.8	-1.6	-1	-2	3.4	3.4	0.2
-0.2	-2.8	-4	-3	-1.2	-2.2	1.8	3.8	0.2
-0.2	-2.4	-3.2	-2	-1.6	-3	2.6	3.8	0.2
-0.2	-2.4	-2.8	-1.4	-1.8	-3.4	3	3.6	0.2
0	-2.2	-3	-1	-1	-2.6	2.8	3.8	0.2
-0.2	-2.4	-2.8	-1.6	-1.4	-2.2	2.8	3.6	0.2
0	-2.2	-2.8	-1.4	-1	-2.2	3.2	3.4	0.2
0	-2.2	-2.8	-1.8	-1.6	-2.4	3.4	3.4	0.2
-0.2	-1.8	-1.4	-0.6	-1.2	-2.4	3.6	3.2	0.2
0	-2	-2.2	-0.8	-0.6	-1.8	5	3.6	0.4
-0.2	-2.6	-3.6	-2.6	-1.8	-2.6	2.4	3.6	0.2
0	-2.2	-2.6	-1.2	-0.8	-1.6	3.8	3.4	0.4
0	-2.4	-2.8	-1.2	-1	-3	3.4	4	0.4
0	-2	-2	-0.2	-1.2	-3.4	3.8	3.8	0.4
-0.2	-1.8	-1.4	-0.2	-0.8	-2.2	3.8	3.4	0.2
-0.2	-2.4	-3	-1.4	-1.4	-2.6	2.8	3.6	0.2
-0.2	-1.8	-2.6	-3	-3	-1.8	3	2.8	0.2
0	-2.2	-3	-3	-3.6	-3.8	3	3	0.2
0	-2.2	-3.2	-3.2	-3.4	-3.8	3.2	3.4	0.2
-0.2	-1.4	-2	-2.6	-2.6	-1.4	3.2	2.6	0
-0.2	-2.6	-4.2	-4.4	-3.2	-1.6	1.6	2.8	0
0	-1.8	-2.4	-2.4	-3	-3.6	4.4	2.8	0.2
-0.2	-2.2	-3	-2.8	-3.2	-3	3.4	3.2	0.2
0	-1.8	-2.4	-1.6	-2	-2.2	3.8	2.8	0.2
-0.2	-2.6	-4	-4.2	-2.4	-0.8	1.4	2.6	0
0	-2.8	-4.2	-3.8	-2.8	-3.8	0.6	3.8	0.2
0	-2.2	-3.4	-3.2	-3	-2.4	2.8	3	0.2
0	-2	-2.4	-1.2	-1.4	-2.8	4	3.4	0.4
-0.2	-2.8	-4.6	-4.8	-3	-0.2	1.4	2.8	0
0	-2.4	-3.8	-4.2	-4	-4	2.2	3.2	0.2
0	-2.8	-4.4	-4.6	-3	0	2	3	0.2
0	-2	-3	-3.4	-3.6	-3	3.4	3.2	0.2
-0.2	-2.2	-3.2	-3.4	-4	-4.2	3.2	2.8	0
-0.2	-2.8	-4.6	-4.6	-3.4	-1.8	2.2	3.4	0.2
-0.2	-3	-5	-5.6	-4.6	-2	1.8	3.4	0
0	-2	-2.8	-3.4	-3.6	-3.4	4.4	3.6	0.4
-0.2	-2.4	-3.4	-3	-3	-3	3	3.2	0
0	-3	-4.6	-4.6	-2.6	-1.8	1	4	0.2
0	-3	-5	-5.2	-3.6	-0.2	2	3.2	0.2
-0.2	-1.8	-2.8	-3.2	-3.4	-2.8	3.6	2.6	0
0	-3.2	-5.2	-5.4	-3.4	-0.6	1.4	3.4	0
0	-2.2	-3.6	-4	-4	-3.4	3	2.8	0
-0.2	-1.8	-2.6	-3.2	-4	-3.8	3.6	2.6	0
0	-1.8	-2	-1	-2.2	-2.4	3.2	2.8	0
-0.2	-1.6	-1.6	-1	-2.4	-2.8	3.6	2.8	0
-0.2	-2.4	-3.6	-4	-4.2	-3.8	2.6	3.2	0.2
-0.2	-2.8	-4.4	-4.6	-2.8	-1	1.8	3	0
-0.2	-1.8	-2	-1.2	-2.2	-2.2	3.4	2.6	0
0	-2	-2.2	-1.8	-2	-1.4	2.8	3.8	0.4
-0.2	-2	-1.8	-0.2	-0.6	-2.2	3.8	3.6	0.4
-0.2	-2	-3.2	-3.8	-4	-2.6	2.6	2.2	0
0	-1.8	-2.2	-2.4	-2.6	-3.4	4.4	3	0.2
0	-2.2	-3	-3	-3.6	-4	3.4	3.2	0.2
0	-2.2	-3	-2.8	-2.6	-1.8	2.8	3	0.2
-0.2	-2.6	-4	-4	-2.4	-0.6	2	2.8	0
0	-1.6	-2.4	-3	-3.4	-3.4	3.6	2.6	0
0	-1.6	-2.4	-3	-3.4	-3.4	3.8	3	0.2
0	-2.2	-3.4	-3.4	-3.4	-3.4	2.6	2.8	0.2
0	-1.6	-1.8	-1.6	-2.8	-2.8	3.6	2.8	0
-0.2	-1	-1	-1.6	-2.6	-2	3.4	2.2	0
-0.2	-2.4	-3	-2	-1.8	-3.2	3.2	3.6	0.2
-0.2	-2.2	-3.2	-3	-3	-3.2	2.8	3	0.2
-0.2	-2.4	-4	-4.6	-4.2	-2.8	2.2	2.6	0
-0.2	-1.2	-0.6	-1.2	-2.2	-2	3.6	2.4	0
0	-2.2	-2.8	-2.2	-2.2	-2.8	3.4	3.4	0.4
0	-2	-2.4	-1.6	-1.8	-2.6	3.6	3.2	0.2
-0.2	-2.4	-3.8	-4	-4.2	-3.6	2.2	2.8	0.2
-0.2	-1.2	-0.6	-1.2	-2.4	-2	3.4	2.4	0
0	-2.8	-4.2	-4.2	-2.4	-0.8	1.8	3	0.2
0	-2.8	-4.8	-5.2	-4	-1.2	2	3.2	0.2
-0.2	-2	-2.4	-1.8	-2.2	-3.8	4.8	3.4	0.4
-0.2	-2.6	-4	-4.2	-3	-1.4	2	2.8	0.2
-0.2	-2.2	-2.6	-1.6	-2.2	-3.6	3.6	3.4	0.2
-0.2	-1.8	-1.8	-1.2	-2	-2.8	3.8	3.2	0.2
0	-2	-3.2	-3.8	-4	-3.8	2.8	2.6	0
0	-2.6	-4.2	-4.6	-4.2	-3.4	2.2	3	0
0	-3	-4.4	-4	-2.4	-1.4	2	3.6	0.2
-0.2	-2.2	-2.8	-2.2	-2.2	-2.6	3.4	3	0.2
0	-1.8	-2.4	-2.4	-3.2	-4	4.4	3	0.2
-0.2	-2.8	-4.4	-4.6	-2.8	-1.2	1.8	3.2	0.2
-0.2	-2.4	-3.2	-2.4	-1.4	-2	3	3.4	0.2
0	-2.4	-3.2	-2.6	-2.4	-2.8	3	3.2	0.2
-0.2	-2	-2.2	-1.2	-1.6	-2.8	4	3.4	0.2
-0.2	-2.2	-2.8	-1.6	-1.4	-2.2	3.8	3.2	0.2
0	-2.8	-4.4	-4.4	-2.6	-0.6	2	3.2	0.2
0	-2.2	-2.8	-1.8	-1.6	-2.2	3.6	3.2	0.2
0	-2.4	-3.6	-3.4	-2.6	-2.4	2.8	3	0
-0.2	-2.6	-3.4	-2.4	-1.2	-2.6	2.6	3.6	0.2
-0.2	-2	-2.6	-2.6	-3.4	-3.8	3.6	2.8	0
0	-2.2	-3.2	-3.6	-3.8	-3	3.2	3	0.2
0	-1.8	-2.4	-2.8	-3.6	-3.6	3.6	2.8	0
-0.2	-2	-2.6	-2.4	-3.2	-3.6	4.2	2.8	0.2
0	-2	-2.4	-1	-0.8	-2	4.4	3.6	0.4
0	-2.6	-4.4	-4.8	-3.8	-1.6	1.8	3	0.2
-0.2	-2.6	-4.2	-4.8	-4	-0.8	1.6	2.6	0
-0.2	-1.6	-1.6	-1.8	-3	-3.2	3.6	2.6	0
-0.2	-2.4	-3.8	-4	-3.6	-3.6	2.4	3	0.2
-0.2	-2.6	-4.2	-4.6	-3.4	-0.2	1.6	2.6	0
-0.2	-3.4	-5.6	-5.6	-3	0	1.4	3.8	0
0	-2.8	-4.4	-4.4	-2.8	-0.6	1.8	3	0
-0.2	-1.6	-1.4	-0.8	-2	-2.4	3.6	2.8	0
-0.2	-2.2	-3	-2.6	-2.6	-3	3.4	3	0.2
0	-3.6	-5.8	-6	-4.2	-3.6	0.6	3.4	0.2
0	-2.8	-4.2	-4	-3.8	-3.2	1.8	3.2	0.2
0	-3.6	-5.8	-5.6	-3.8	-3.4	0.8	3.6	0
-0.2	-2.2	-3.2	-3.6	-3.8	-3.6	3.6	3.4	0.2
0	-2.2	-2.8	-2.6	-2.6	-1.4	3.2	3.2	0.2
0	-2.4	-3.8	-4.4	-4	-1.2	1.8	2.4	0
-0.2	-2	-2.4	-1.6	-2	-2.8	4.4	3	0.2
0	-1.2	-1.8	-2.2	-2.2	-1.8	3.6	2.6	0.2
-0.2	-2.2	-3.4	-3.6	-2.6	-1	1.8	2.4	0
0	-3	-4.6	-4.6	-2.4	-0.4	2	3.8	0.2
-0.2	-2.4	-2.8	-1.4	-0.8	-2	3.4	3.6	0.2
-0.2	-2.2	-3	-2.6	-2.6	-2.6	3	3	0.2
0	-1.8	-2.4	-2.6	-2.8	-1.8	3.2	3	0.2
-0.2	-2	-2	-0.8	-1.4	-2.2	3.4	3.2	0.2
0	-1.8	-2.8	-3.2	-3.6	-3.2	2.8	2.4	0
0	-2.8	-4.4	-4	-3.6	-3.2	1.4	3.4	0.2
0	-2.6	-4.2	-4.6	-4	-2.4	2.4	3	0
-0.2	-1	-0.6	-1.8	-3	-2.6	3.6	2.4	0
0	-2.4	-3.4	-3.2	-3	-2.6	2.8	3.4	0.2
-0.2	-1.6	-2	-2.4	-3	-2.4	3	2.4	0
0	-2.4	-3	-1.6	-1	-2.4	3	3.6	0.2
-0.2	-1.8	-1.8	-1	-2.2	-2.6	3.6	2.8	0.2
0	-2	-2.8	-2.4	-2.4	-1.4	2.6	2.6	0
0	-1.4	-2	-3	-4	-3.4	3.8	2.4	0
-0.2	-2.2	-3.2	-2.8	-2.2	-2.2	2.8	3	0
-0.2	-1.8	-2.4	-2.4	-2.6	-2	2.8	2.4	0
0	-2.4	-3.4	-3	-1.6	-2	2.8	3.2	0.2
0	-2	-2.2	-0.4	-0.6	-2	4.2	3.4	0.2
0	-2.8	-4.4	-4.8	-3.8	-1.4	2	3.2	0
0	-2.8	-4.6	-5	-4.2	-3.4	1.6	3.4	0.2
-0.2	-3	-4.6	-4.4	-3.8	-3.4	1.4	3.2	0
-0.2	-3	-4.8	-5	-2.8	0	1.8	3.6	0
0	-2	-3	-3.4	-3.4	-2.2	3	3	0.2
0	-3.2	-5.2	-5.2	-3	-0.6	1.2	3	0
-0.2	-2	-2.8	-3.4	-3.6	-2.6	2.8	2.8	0
0	-1.8	-2.4	-1.8	-2.6	-2.6	3.2	2.6	0.2
-0.2	-2.4	-3.4	-4	-4.4	-4.2	2.8	3.6	0.2
-0.2	-2	-2.4	-1.2	-2	-3.2	3.8	3.4	0.2
-0.2	-2	-2.4	-2	-2.2	-2.8	4	3.2	0.2
0	-3.2	-5.2	-5.8	-4.6	-1.6	1.8	3.8	0.2
-0.2	-1.8	-2.8	-3.4	-3.8	-3.4	3.6	2.6	0
-0.2	-2.4	-3.2	-3.2	-3.4	-3.6	3.2	3.8	0.4
0	-2.2	-3.2	-2.8	-2.6	-3	3	3.2	0.2
0	-2.6	-4.2	-4	-2.2	-0.8	2	3	0.2
-0.2	-2.2	-2.8	-0.8	-1	-2.4	3	3.6	0.2
-0.2	-3.2	-5.2	-5.4	-3	-0.2	1	3.2	0
0	-2	-3	-2.6	-3	-3	3	2.8	0.2
0	-2.2	-3	-2	-1.2	-2	3.6	3.2	0.2
0	-1.6	-1.8	-1.6	-2.2	-2.8	3.8	3	0.2
-0.2	-3.2	-5.2	-5	-3	-1.2	1.8	3.8	0.2
-0.2	-2.2	-3.2	-3.8	-4	-4.2	3.8	3.4	0.2
-0.2	-2.6	-4.4	-5	-4.4	-0.8	1.4	2.6	-0.2
-0.2	-2	-2.4	-1.6	-2.4	-3.2	4	3	0.2
0	-2.6	-4.2	-4.2	-2.6	-0.6	2.2	3.2	0.2
0	-2.6	-3.8	-3.6	-3.2	-3.8	1.8	3.6	0.2
-0.2	-1.8	-2.4	-1.8	-2.6	-3.2	4.2	3	0.2
0	-2.8	-4.4	-4.2	-3.6	-2.8	1.6	3.2	0
-0.2	-2.8	-4.2	-3.6	-2.4	-1.4	2	3.2	0.2
0	-2	-3	-3.8	-4.2	-3	3	2.4	0
-0.2	-2.8	-4.4	-4.2	-3.4	-3.2	1.2	3.6	0.2
0	-1.2	-2	-2.4	-2.6	-1.8	3.2	2.4	0
0	-2	-2.4	-1.2	-1.2	-2	3.8	3.2	0.2
0	-2	-2.4	-0.8	-1.8	-2.8	3.4	3.2	0.2
-0.2	-2	-2.6	-2.4	-3.4	-4.4	4.2	3	0.2
0	-1.6	-1.4	-1	-2.4	-2.6	3.6	2.8	0.2
-0.2	-2.6	-4	-3.6	-2.8	-3	2.4	3.4	0.2
-0.2	-2.2	-2.8	-2.2	-2.2	-1.4	2.6	3.2	0.2
-0.2	-2	-2.4	-1.2	-1.8	-2.4	3.4	3	0.2
-0.2	-1.4	-0.8	-1.2	-2.6	-2.4	3.6	2.6	0
0	-3.2	-5.2	-5.6	-3.8	-0.4	1.4	3.2	0
-0.2	-2	-2.6	-2.8	-3	-2	2.6	3	0.2
-0.2	-2.2	-3	-3.4	-3.6	-3.6	3.6	3.8	0.4
0	-4	-6.6	-6.6	-3.2	-1	0.4	3.4	0
0	-1.6	-2.2	-2.6	-2.8	-2.2	3.4	2.8	0
-0.2	-1.2	-0.6	-1.2	-2.6	-2.2	3.4	2.4	0
0	-2.4	-3.8	-4	-3.2	-2.2	2	2.6	0.2
0	-2.2	-3	-2.4	-1.8	-2.2	3.6	3	0.2
-0.2	-1.8	-2.4	-1.8	-2.6	-2.4	3.2	2.6	0
-0.2	-2	-2.8	-3.2	-3.2	-3	4.4	3.4	0.4
0	-2.4	-3	-1.8	-1.2	-2.6	3	3.6	0.2
0	-2	-3.2	-3.6	-3.2	-2	2.2	2.4	0
0	-2	-3.2	-3.4	-3.2	-2	2.6	2.6	0
-0.2	-1.8	-1.6	-0.6	-2	-2.8	3.6	3	0
-0.2	-2.4	-3.4	-2.2	-1.6	-3	2.4	3.6	0.2
-0.2	-2.4	-3.2	-2.4	-2.6	-4.2	2.6	3.6	0.2
0	-2.2	-2.6	-1.2	-1	-2.4	3.6	3.4	0.2
-0.2	-2.2	-3	-1.8	-1.8	-2.8	3.2	3.4	0.2
-0.2	-2.4	-3.2	-1.4	-1	-2.4	2.4	3.8	0.2
-0.2	-2.4	-3	-1	-1.2	-3	2.6	3.8	0.2
-0.2	-1.8	-1.4	-0.2	-0.4	-2.2	3.8	3.8	0.4
0	-2.4	-3.4	-2.2	-1.6	-3	2.2	3.8	0.2
-0.2	-2.4	-3	-1.8	-1.6	-2.6	3	3.6	0.2
0	-2	-2.2	-1.2	-1.8	-3.2	3.6	3.6	0.4
-0.2	-1.8	-1.4	-0.2	-1	-3	3.8	3.4	0.2
0	-2	-2.2	-1.2	-1.6	-3	3.4	3.6	0.2
0	-2	-2.2	-1.2	-1.6	-2.8	3.6	3.6	0.2
0	-1.8	-2	-1	-1.2	-2.2	4.8	3.2	0.4
-0.2	-2	-2.4	-1.2	-1.2	-2.2	4.6	3	0.2
-0.2	-2.2	-2.6	-1.4	-1	-2.2	3	3.8	0.4
-0.2	-2.4	-3	-2	-1.6	-2.8	3	3.6	0.2
-0.2	-2.4	-3.4	-2.4	-1.8	-2.4	2.6	3.6	0.2
0	-2.4	-3	-1	-0.8	-2.4	2.8	3.6	0.2
0	-2.4	-3	-1.2	-0.8	-2.4	2.6	4	0.4
0	-2.2	-2.4	-1.4	-2	-3.4	3.6	3.6	0.2
-0.2	-2.4	-3.2	-1.8	-1.6	-3	2.2	3.8	0.2
-0.2	-2.4	-3.2	-2	-1.4	-2.6	2.8	3.4	0.2
-0.2	-2.2	-2.4	-1	-1	-3	3.2	3.8	0.4
-0.2	-2.2	-2.6	-1.4	-2	-3.8	3.8	3.8	0.4
-0.2	-2.6	-3.6	-2.4	-1.6	-2.8	1.8	3.8	0.2
-0.2	-2.2	-2.8	-1.8	-1.2	-1.8	3.8	3.2	0.2
-0.2	-2	-2.6	-1.4	-1.4	-2.4	4	3.2	0.2
0	-2	-2.4	-1	-1.2	-2.6	4.4	3.4	0.4
0	-2.4	-3.4	-2.4	-1.6	-2.6	2.8	3.6	0.2
0	-2.2	-2.8	-1.8	-2	-3.4	3.4	3.6	0.2
0	-2.4	-3.2	-1.8	-1.6	-3	2.2	3.8	0.2
0	-2	-2.4	-1.4	-1	-1.8	4.2	3.2	0.4
-0.2	-2.6	-3.8	-2.4	-1.2	-2.4	2	3.8	0.2
-0.2	-2	-2.2	-1.2	-1.6	-2.8	4.2	3.6	0.2
0	-2.4	-2.8	-1.6	-1	-2.2	3	3.8	0.4
0	-2.4	-3.2	-2.2	-1.4	-3	2.6	3.8	0.2
-0.2	-2.2	-2.6	-1.2	-1.4	-3.2	3	3.8	0.4
0	-2.4	-3.6	-2.8	-1.4	-2.4	2.6	3.6	0.2
-0.2	-2.6	-3.6	-1.8	-1.2	-3	1.6	3.8	0.2
0	-2.4	-3.2	-2.2	-1.8	-3	2.8	3.6	0.2
-0.2	-2	-2.2	-1	-1	-2	4.2	3.4	0.2
-0.2	-2	-2.4	-1.4	-1.2	-2.4	3.8	3.4	0.4
0	-2.4	-3.4	-2.2	-1.8	-3.2	2.2	3.8	0.4
-0.2	-2.4	-3.4	-2.2	-1.2	-2.4	2.6	3.6	0.2
0	-2.4	-3.4	-2	-1.8	-3	2.8	3.6	0.2
-0.2	-2.6	-3.4	-2.2	-1.4	-2.6	2.4	3.6	0.2
-0.2	-2.2	-2.4	-1	-1.8	-3.4	3.6	3.6	0.2
-0.2	-2.2	-2.6	-1.2	-1.4	-2.8	3.8	3.6	0.2
0	-2.2	-3	-1.8	-1	-2	3.2	3.4	0.2
-0.2	-2.4	-2.8	-1.8	-1.6	-3	3.2	3.6	0.2
-0.2	-2.2	-2.6	-1.2	-1.8	-3	3.4	3.4	0.2
0	-2	-2.6	-1.6	-0.6	-1	4	3	0.2
-0.2	-2.2	-2.6	-1.8	-2	-3.2	3.2	3.8	0.4
-0.2	-2.4	-3	-2	-1.8	-3.2	2.8	3.6	0.2
-0.2	-2.6	-3.4	-2.4	-2	-3.6	1.6	3.8	0.2
0	-2.2	-2.4	-1.2	-1.2	-2.2	2.6	3.8	0.4
0	-2.4	-3	-1.4	-0.6	-2	3	3.8	0.2
0	-2.2	-2.8	-1.8	-1.6	-2.6	3.2	3.6	0.2
-0.2	-2.4	-2.8	-1.8	-1.6	-2.4	3	3.6	0.2
0	-2.4	-3.2	-2.2	-1.6	-2.4	2.8	3.6	0.4
-0.2	-2	-2	-0.8	-0.8	-2.2	3.2	3.6	0.2
-0.2	-2.6	-3.6	-2.2	-1.4	-2.8	2.6	3.6	0.2
-0.2	-2.2	-2.6	-1.4	-1.2	-1.8	3.8	3.4	0.2
-0.2	-2.4	-3.2	-1.8	-1.2	-2.2	2.8	3.6	0.2
-0.2	-2.6	-3.4	-2.4	-1.6	-2.4	2.4	3.6	0.2
0	-2.6	-3.8	-2.6	-1.2	-2.4	2	4	0.2
-0.2	-2.4	-3.2	-1.6	-1	-2.2	2.8	3.4	0.2
0	-2.4	-3.2	-2.2	-1.8	-3	2.8	3.6	0.2
0	-2	-2.2	-1	-1.4	-2.6	4.4	3.4	0.4
0	-2.2	-2.6	-1.4	-1	-2.2	4	3.4	0.4
0	-2.2	-2.4	-0.4	-0.6	-2.2	2.8	4	0.4
-0.2	-2	-2.2	-1.2	-1	-1.6	4.8	3.2	0.4
0	-2	-2.2	-1.2	-1.4	-2.2	3.4	3.6	0.4
0	-2	-2.2	-1.6	-1.8	-2.8	3.6	3.6	0.4
-0.2	-2.2	-2.8	-1.4	-1.2	-2.2	3.2	3.4	0.2
-0.2	-2.6	-3.2	-2	-1.4	-2.4	2.2	3.8	0.4
-0.2	-2	-1.8	-1	-1.4	-3.4	3.6	3.8	0.4
-0.2	-2.2	-2.6	-1.4	-1.4	-3.2	3.8	3.6	0.4
-0.2	-2.6	-3.8	-3	-1.4	-2.4	2.4	3.6	0.2
-0.2	-2.4	-3.2	-2.4	-1.8	-2.6	2.6	3.6	0.2
-0.2	-2.2	-2.8	-1.8	-1.4	-2.4	3.4	3.2	0.2
-0.2	-2.4	-2.8	-1	-1.4	-3.4	2.8	3.8	0.2
0	-2.6	-3.6	-2.2	-0.6	-2.2	2.2	3.8	0.2
0	-2.4	-3.4	-2.2	-1.6	-2.4	2.8	3.6	0.2
-0.2	-2	-1.8	-1	-1.2	-2.8	3.8	3.8	0.4
-0.2	-2	-1.8	-0.8	-1	-2.6	3.4	3.6	0.2
-0.2	-2	-2.4	-1	-1.2	-2.2	3.8	3.2	0.2
0	-2	-2	-0.2	-0.8	-2.4	3.4	3.6	0.2
0	-1.8	-2	-1	-1.4	-2.4	4.2	3.4	0.2
-0.2	-2.2	-2.8	-1.6	-1.6	-2.6	3.2	3.4	0.2
-0.2	-2.6	-3.4	-2.2	-1.6	-2.6	2.6	3.6	0.2
-0.2	-2	-2.4	-1.2	-1.4	-2.6	3.6	3.4	0.2
0	-2	-2	-0.6	-1	-2.4	3.6	3.6	0.4
-0.2	-2.2	-2.8	-1.6	-1.8	-3	3.2	3.6	0.2
0	-2.2	-2.8	-1.6	-0.8	-1.4	3.6	3.2	0.2
0	-2.2	-3.2	-2.2	-0.6	-1.6	3.4	3.2	0.2
0	-2	-2.4	-1.2	-1.8	-3.4	4.2	3.4	0.2
-0.2	-2.2	-2.4	-0.6	-1	-3	3.4	3.8	0.2
0	-2.4	-3.6	-2.6	-2	-3	2.6	3.6	0.2
-0.2	-2.4	-3	-1.8	-1.6	-2.6	2.8	3.6	0.2
0	-2	-1.6	-0.2	-0.8	-3	3.6	3.8	0.2
-0.2	-2.6	-3.4	-2.4	-1.8	-2.6	2.4	3.6	0.2
0	-2.6	-3.8	-2.6	-1.2	-2.4	1.6	3.8	0.2
-0.2	-2.2	-2.8	-1.6	-2	-3.4	3.8	3.4	0.2
-0.2	-2.2	-2.4	-0.8	-1.4	-3	3.4	3.6	0.2
-0.2	-2.6	-3.4	-2.2	-1.8	-3	2.2	3.8	0.2
-0.2	-2.2	-2.6	-1.4	-1.2	-2.2	3.6	3.2	0.2
0	-2.4	-3.2	-1.8	-1.2	-2.4	2.8	3.6	0.2
0	-2	-2.2	-1	-1.2	-2.2	3.6	3.4	0.2
-0.2	-2	-2.4	-0.2	-0.8	-2.2	3	3.4	0.2
0	-2.2	-3	-1.6	-1.4	-2.4	2.8	3.6	0.2
-0.2	-2	-2.2	-1.2	-1.6	-2.8	4	3.4	0.2
0	-2.6	-3.8	-2.6	-1.2	-2.2	2.2	3.6	0.2
0	-2.2	-2.6	-1	-1.6	-2.8	3.4	3.4	0.2
0	-2.4	-3.2	-1.8	-1.8	-3	2.8	3.8	0.2
-0.2	-2.6	-3.8	-2.6	-1	-2.2	2	3.8	0.2
0	-2.4	-3.4	-2.4	-2.2	-3.2	2.4	3.6	0.2
-0.2	-2.2	-2.8	-1.8	-2	-2.8	3.2	3.6	0.2
0	-2.6	-3.8	-2.8	-1.8	-2.8	2.2	3.8	0.2
-0.2	-2.4	-3.4	-2.2	-1.6	-2.6	2.6	3.6	0.2
-0.2	-2.4	-3	-1.8	-2.4	-4	3	3.6	0.2
0	-2.4	-3.2	-1.2	-1	-2.6	2.6	3.8	0.2
-0.2	-2.4	-3.2	-1.8	-1.4	-2.6	2.4	3.8	0.2
-0.2	-2.4	-3	-1.6	-1.4	-2.4	3	3.6	0.2
0	-2.6	-3.8	-2.6	-1	-2.2	2.2	3.8	0.2
-0.2	-2.6	-3.6	-2.6	-1.8	-2.6	2.4	3.6	0.2
-0.2	-2	-2.2	-0.6	-0.8	-2.6	3.8	3.8	0.4
-0.2	-2.2	-2.6	-1.2	-1.2	-2.8	2.8	3.8	0.2
-0.2	-2.4	-3.4	-2.4	-2.2	-3.4	2.6	3.6	0.2
0	-2.4	-3.4	-2	-1.4	-2.6	2.6	3.6	0.2
-0.2	-2.2	-2.4	-1	-1.2	-2.4	3.2	3.6	0.2
0	-2	-2	-0.6	-0.8	-2.4	3	3.8	0.4
0	-2.2	-2.6	-1.4	-1.4	-2.4	3.8	3.4	0.2
0	-2.4	-3.2	-2.2	-1.6	-2.4	2.8	3.6	0.2
-0.2	-2.2	-2.8	-1.8	-2.4	-4	3.4	3.6	0.2
-0.2	-2.2	-2.6	-1	-1	-2	3.6	3.6	0.2
-0.2	-2.6	-3.6	-2.4	-0.8	-2.2	2.2	3.8	0.2
0	-2	-2.2	-0.6	-0.8	-2.2	3.2	3.6	0.2
0	-2	-2.6	-1.6	-0.4	-0.8	4	3	0.4
0	-2	-2.2	-1.2	-1.6	-3	4.4	3.4	0.4
-0.2	-2.4	-3	-1.4	-1	-2.2	2.8	3.6	0.2
-0.2	-2.6	-3.8	-2.8	-1.4	-2.4	2.6	3.6	0.2
-0.2	-2	-2.2	-1	-1.8	-2.8	3.8	3.2	0.2
0	-2.6	-3.4	-2.2	-1.4	-2.2	2	3.8	0.4
0	-2.6	-3.4	-2	-1	-2.6	1.4	4	0.4
0	-2.2	-2.8	-1.6	-2	-3.2	3.4	3.6	0.2
0	-2.2	-2.8	-1.8	-2	-3.4	3.2	3.6	0.2
0	-2.2	-3	-2	-1.6	-2.4	3	3.4	0.2
0	-2.4	-3.2	-1.6	-0.8	-2.6	1.6	4	0.4
-0.2	-2	-2.2	-1	-1.2	-2.4	4.4	3.4	0.4
0	-2	-2.2	-1.4	-1.6	-2.6	3.6	3.6	0.4
0	-2.2	-2.8	-1.2	-1.2	-2.2	3	3.6	0.2
-0.2	-2.4	-3.4	-2	-1.6	-3	2.6	3.6	0.2
0	-2.2	-2.6	-1.6	-2	-3	3.4	3.6	0.2
0	-2.2	-2.4	-1.2	-1.6	-3	3.4	3.6	0.2
-0.2	-2.4	-2.8	-2	-2.2	-3.6	3.2	3.6	0.2
0	-2.4	-3.2	-2.2	-2	-3.4	2.6	3.6	0.2
0	-2	-2.4	-1.4	-1.6	-2.6	4.2	3.6	0.4
-0.2	-2.6	-3.4	-2.4	-1.8	-3.4	1.8	3.8	0.2
-0.2	-2.2	-2.4	-1.2	-1.4	-3	3	3.8	0.2
0	-2.4	-3.4	-1.8	-1.6	-3.4	2	3.8	0.2
-0.2	-2.4	-3.4	-2.4	-1	-2.2	2.8	3.4	0.2
-0.2	-2.4	-3	-1.4	-0.8	-2	3	3.6	0.2
-0.2	-2.4	-3	-1.6	-1.6	-2.6	2.8	3.6	0.2
-0.2	-2.4	-3.4	-2.4	-2.2	-3.6	2.4	3.6	0.2
0	-1.8	-2	-1	-1	-1.8	4.2	3.4	0.4
0	-2.4	-3.2	-1.6	-0.6	-2	1.8	4	0.4
-0.2	-2.2	-2.8	-1.4	-1.4	-2.6	3	3.6	0.2
0	-2.2	-3	-2	-1.2	-2	3.2	3.4	0.2
-0.2	-2.2	-2.8	-1	-1	-2.4	2.8	3.6	0.2
-0.2	-2.2	-2.8	-1.6	-1.4	-2.4	3	3.4	0.2
-0.2	-2.4	-3	-1.8	-1.2	-2.2	3.2	3.6	0.2
0	-2.2	-2.4	-1.4	-1.4	-2.8	3.8	3.6	0.4
-0.2	-2.2	-2.8	-1.6	-1.4	-2.6	3.4	3.6	0.2
-0.2	-3.4	-5.8	-6.4	-4.4	-0.6	1.4	3.2	0
0	-2.2	-3.2	-3	-3	-3.2	3.4	3.4	0.2
-0.2	-2	-2.6	-2.4	-3.4	-4	3.6	3	0
0	-2.4	-4	-4.4	-4.4	-4.2	2	3	0.2
0	-2	-2.6	-2.4	-2.4	-1.4	3	3	0.2
0	-2	-2.8	-2.4	-2.4	-2.4	3.2	2.8	0.2
-0.2	-2.6	-3.6	-2.4	-2	-3.8	1.8	4	0.2
-0.2	-2.2	-2.6	-0.2	-0.6	-2.6	2.6	3.8	0.2
-0.2	-2.4	-3	-1.6	-1.4	-2.4	3	3.4	0.2
0	-2.2	-2.8	-1.6	-0.8	-1.8	3.4	3.6	0.2
0	-2	-2.4	-1.4	-1.2	-2.2	4.2	3.2	0.2
-0.2	-2.6	-3.8	-2.6	-1.4	-2.8	2	3.8	0.2
