# Supplementary material for: Systems approach reveals photosensitivity and PER2 level as determinants of clock‐modulator efficacy
Source: Mol Syst Biol. 2019 Jul 8;15(7):e8838. doi: 10.15252/msb.20198838 (PMC6613017; doi:10.15252/msb.20198838)
Supplement: Supplementary file 8 — Code EV1 [file MSB-15-e8838-s008.zip › MSB-19-8838_CodeEV1/data/totallddosingzt10.xls]

## Sheet: Sheet1
-1.06	-1.66	-1.72
-1.14	-1.84	-1.96
-1.12	-1.74	-1.96
-1.06	-1.6	-1.74
-1.1	-1.7	-1.96
-1.06	-1.7	-1.84
-1.04	-1.68	-1.94
-1.06	-1.66	-1.86
-1.08	-1.74	-1.94
-0.9	-1.34	-1.4
-1	-1.52	-1.68
-1.12	-1.76	-2
-1.06	-1.68	-1.82
-1.06	-1.62	-1.78
-1.1	-1.62	-1.76
-1.08	-1.64	-1.9
-1.06	-1.64	-1.9
-1.1	-1.78	-1.94
-1.1	-1.68	-1.92
-1.1	-1.78	-2
-1.02	-1.68	-1.82
-1.06	-1.7	-1.9
-1.04	-1.7	-2.2
-1.12	-1.74	-2
-1.08	-1.76	-2.1
-1.06	-1.74	-2.04
-0.92	-1.72	-2.02
-0.94	-1.7	-2.08
-1.08	-1.78	-2.18
-1.1	-1.8	-1.98
-0.94	-1.84	-2.34
-1.06	-1.74	-2.04
-1.1	-1.78	-2.02
-1.1	-1.78	-2.02
-1	-1.86	-2.24
-1.02	-1.76	-1.7
-1	-1.64	-2.08
-1.06	-1.72	-2.08
-1.1	-1.76	-2
-1.06	-1.86	-2.18
-0.88	-1.58	-1.86
-1.06	-1.64	-1.68
-1	-1.78	-2.1
-1.04	-1.62	-1.78
-0.94	-1.76	-2.18
-1.12	-1.76	-2.02
-1.06	-1.82	-2.1
-0.92	-1.82	-2.32
-1.08	-1.6	-1.82
-1.02	-1.52	-1.58
-1.14	-1.84	-2.02
-1.06	-1.7	-2.08
-1.1	-1.72	-2.04
-1	-1.54	-2
-1.02	-1.8	-2.18
-1.06	-1.74	-1.9
-1.08	-1.76	-1.92
-1.06	-1.8	-2.04
-0.96	-1.74	-2.08
-1	-1.78	-2.14
-1.1	-1.82	-2.06
-1.08	-1.78	-2.08
-1.06	-1.84	-1.78
-0.94	-1.28	-1.54
-1.12	-1.74	-2.04
-1.06	-1.7	-2.08
-1.12	-1.74	-1.98
-1.06	-1.66	-1.78
-0.88	-1.78	-2.26
-1.02	-1.76	-2.2
-1.1	-1.7	-1.96
-1.06	-1.78	-2.16
-1	-1.68	-2
-0.96	-1.82	-2.22
-1.02	-1.76	-2.1
-1.06	-1.78	-2.06
-1.06	-1.78	-1.92
-1.1	-1.68	-1.94
-1.1	-1.62	-1.84
-0.96	-1.86	-2.28
-1.08	-1.58	-1.72
-1.02	-1.62	-1.8
-1.1	-1.72	-2
-0.9	-1.72	-2
-1	-1.66	-2.02
-0.98	-1.5	-1.86
-1	-1.8	-2.16
-0.94	-1.82	-2.3
-1.08	-1.74	-1.62
-0.96	-1.8	-2.28
-1	-1.62	-1.86
-0.98	-1.74	-2.24
-1.06	-1.56	-1.86
-1.08	-1.78	-2.12
-1.08	-1.68	-1.94
-1	-1.7	-1.94
-1.08	-1.72	-1.94
-1.08	-1.8	-2.16
-1.1	-1.74	-2.06
-1.04	-1.68	-1.86
-1.02	-1.66	-1.94
-1.02	-1.98	-2.18
-1.06	-1.78	-2.16
-1.12	-1.8	-2
-0.98	-1.74	-2.14
-1.08	-1.82	-2.16
-0.98	-1.3	-1.52
-1.06	-1.76	-2.2
-1.1	-1.78	-2
-1.1	-1.72	-2.02
-1.06	-1.68	-1.86
-0.98	-1.62	-1.88
-0.9	-1.8	-2.34
-1.06	-1.72	-1.9
-1.04	-1.66	-1.9
-1	-1.48	-1.82
-0.92	-1.8	-2.22
-1.08	-1.84	-2.08
-0.88	-1.76	-2.14
-1.08	-1.72	-2.02
-1	-1.78	-2.16
-0.98	-1.84	-2.28
-1.06	-1.62	-1.74
-1	-1.46	-1.54
-0.96	-1.82	-2.28
-1	-1.78	-2.08
-1.06	-1.74	-1.86
-1.12	-1.8	-2.12
-1.08	-1.74	-2.02
-0.94	-1.84	-2.22
-1	-1.46	-1.56
-1.08	-1.78	-1.8
-1.08	-1.74	-1.98
-1.1	-1.84	-2.1
-1.08	-1.8	-2.1
-1.02	-1.66	-1.86
-1.08	-1.84	-2.22
-1.02	-1.78	-2.14
-0.96	-1.84	-2.24
-0.9	-1.8	-2.32
-0.96	-1.56	-1.74
-1.02	-1.56	-1.72
-1.1	-1.84	-2.04
-1	-1.78	-2.16
-1.06	-1.78	-2.02
-1.04	-1.8	-2.22
-0.92	-1.76	-2.26
-1.1	-1.68	-1.84
-1.02	-1.72	-2.14
-1.12	-1.86	-2.14
-1.1	-1.82	-2.1
-1.08	-1.66	-1.92
-0.96	-1.82	-2.24
-1.02	-1.38	-1.6
-1	-1.64	-1.98
-1.08	-1.68	-1.78
-1.06	-1.76	-2
-1.06	-1.82	-2.18
-1	-1.82	-2.2
-1.02	-1.66	-1.78
-0.88	-1.78	-2.26
-1.1	-1.78	-2.02
-1.02	-1.6	-1.58
-1.04	-1.64	-1.9
-1.04	-1.78	-2
-0.88	-1.8	-2.3
-0.94	-1.8	-2.28
-1.06	-1.62	-1.7
-1.1	-1.82	-2
-0.96	-1.84	-2.26
-1.1	-1.8	-1.8
-1.04	-1.74	-2.04
-0.96	-1.86	-2.24
-1.02	-1.68	-2
-0.98	-1.56	-1.6
-1.08	-1.56	-1.68
-1.02	-1.62	-1.76
-1.04	-1.6	-1.7
-1.06	-1.66	-1.94
-1.08	-1.76	-2.04
-1.06	-1.74	-2.08
-0.98	-1.56	-1.6
-0.92	-1.52	-1.8
-1.1	-1.84	-2.12
-0.94	-1.7	-1.98
-1	-1.78	-2.14
-1.04	-1.6	-1.76
-0.96	-1.86	-2.3
-1.04	-1.58	-1.8
-1	-1.86	-2.26
-0.92	-1.72	-2.12
-1.06	-1.78	-2.14
-1.04	-1.7	-1.82
-1	-1.82	-2.24
-0.96	-1.82	-2.24
-1.08	-1.78	-2.1
-1.1	-1.76	-1.98
-1.08	-1.76	-1.98
-0.9	-1.32	-1.3
-1.02	-1.56	-1.66
-0.94	-1.32	-1.34
-1.04	-1.64	-1.82
-1.1	-1.7	-1.96
-1.12	-1.82	-2.08
-1	-1.54	-1.6
-1.12	-1.78	-2.06
-1.04	-1.6	-1.78
-1.06	-1.68	-1.8
-1.12	-1.76	-2.06
-1.08	-1.7	-1.94
-1.06	-1.68	-1.9
-1.1	-1.7	-1.96
-1.08	-1.7	-1.9
-0.96	-1.48	-1.58
-1.08	-1.72	-1.92
-1.1	-1.72	-1.94
-1.1	-1.72	-2.02
-1.1	-1.82	-1.88
-0.9	-1.02	-1.12
-1.04	-1.68	-1.8
-1.1	-1.78	-1.94
-1.08	-1.72	-1.82
-1.06	-1.68	-1.74
-1.1	-1.86	-2.04
-1.04	-1.6	-1.66
-1.1	-1.7	-1.94
-1.1	-1.7	-1.96
-0.96	-1.46	-1.44
-0.92	-1.14	-1.3
-1.06	-1.66	-1.96
-1.1	-1.66	-1.84
-1.08	-1.86	-2.06
-0.88	-1.06	-1.16
-1.1	-1.66	-1.9
-1.08	-1.64	-1.8
-0.92	-1.3	-1.54
-1.02	-1.54	-1.62
-0.86	-1.26	-1.46
-1	-1.6	-1.72
-0.98	-1.5	-1.52
-1.06	-1.8	-1.94
-1.06	-1.54	-1.64
-0.98	-1.52	-1.56
-1.02	-1.58	-1.62
-1.12	-1.72	-2
-1.08	-1.64	-1.38
-1.12	-1.74	-2.02
-1.08	-1.78	-1.96
-1.12	-1.78	-2.02
-1.08	-1.68	-1.96
-0.96	-1.62	-1.88
-1.1	-1.74	-1.82
-1.02	-1.58	-1.7
-1.06	-1.68	-1.84
-1.12	-1.88	-2.02
-0.96	-1.54	-1.62
-1.08	-1.72	-1.9
-1.08	-1.78	-1.98
-1	-1.54	-1.54
-0.78	-1.16	-1.34
-0.98	-1.44	-1.52
-0.94	-1.32	-1.32
-1.1	-1.72	-1.96
-0.9	-1.4	-1.38
-1.02	-1.68	-1.76
-1.08	-1.74	-1.84
-1	-1.42	-1.52
-1.04	-1.62	-1.74
-1.1	-1.72	-2.02
-1.06	-1.64	-1.78
-1.1	-1.72	-2.04
-1.1	-1.84	-2.04
-0.88	-1.32	-1.4
-1.04	-1.58	-1.72
-1.1	-1.8	-2
-1.06	-1.7	-1.9
-1.06	-1.6	-1.74
-1	-1.48	-1.5
-1.1	-1.78	-2
-1.02	-1.64	-1.68
-1.1	-1.8	-2.04
-0.96	-1.46	-1.5
-1	-1.54	-1.52
-1.12	-1.74	-1.8
-0.98	-1.54	-1.58
-1.06	-1.6	-1.76
-1	-1.62	-1.7
-1.06	-1.6	-1.76
-1.06	-1.64	-1.92
-1.02	-1.52	-1.76
-1.12	-1.74	-2.02
-1.1	-1.72	-2
-1.12	-1.86	-2.08
-1.1	-1.7	-1.96
-1.1	-1.7	-1.98
-1.04	-1.58	-1.82
-1.12	-1.76	-2
-1.06	-1.7	-1.96
-1.06	-1.64	-1.84
-1.1	-1.74	-1.84
-0.92	-1.42	-1.66
-1.1	-1.58	-1.74
-1.08	-1.66	-1.9
-1.12	-1.78	-2.02
-1	-1.44	-1.5
-1.08	-1.7	-1.78
-1.02	-1.5	-1.56
-1.14	-1.76	-1.98
-0.88	-1.3	-1.22
-1.12	-1.74	-1.98
-0.82	-1.06	-1.12
-1.04	-1.56	-1.74
-1.12	-1.72	-1.96
-1.08	-1.6	-1.76
-1.06	-1.64	-1.84
-1.1	-1.8	-1.92
-1.06	-1.6	-1.64
-0.94	-1.38	-1.48
-1.08	-1.76	-1.96
-1.1	-1.7	-1.96
-1.1	-1.7	-1.54
-1	-1.6	-1.74
-1.1	-1.72	-1.92
-1.06	-1.6	-1.78
-0.98	-1.36	-1.44
-0.98	-1.56	-1.7
-1.06	-1.72	-1.9
-1.08	-1.64	-2
-1.08	-1.58	-1.74
-1.1	-1.68	-1.96
-0.94	-1.34	-1.46
-1.1	-1.82	-2.04
-0.96	-1.48	-1.46
-1.08	-1.74	-1.88
-1.1	-1.84	-2.06
-1.12	-1.78	-1.88
-1.06	-1.74	-1.88
-0.86	-1	-1.08
-1.08	-1.76	-1.96
-0.9	-1.28	-1.4
-1.1	-1.84	-1.92
-1.14	-1.78	-2
-1.08	-1.66	-1.86
-0.84	-1.18	-1.34
-1.04	-1.54	-1.7
-1.02	-1.64	-1.78
-0.92	-1.36	-1.34
-1.04	-1.54	-1.78
-1.1	-1.7	-1.96
-0.88	-1.28	-1.26
-1.12	-1.76	-2.02
-1.06	-1.8	-2.04
-1.04	-1.58	-1.66
-1.1	-1.74	-2.06
-1.08	-1.58	-1.76
-1.12	-1.74	-1.96
-1.02	-1.58	-1.68
-1.04	-1.6	-1.7
-1.04	-1.68	-1.8
-1.06	-1.64	-1.92
-1.02	-1.66	-1.96
-1.06	-1.54	-1.72
-1.14	-1.78	-2.02
-0.88	-1.22	-1.38
-1	-1.6	-1.66
-1.1	-1.72	-1.92
-1.12	-1.78	-2.08
-1.1	-1.82	-2.02
-1.12	-1.74	-2.04
-0.98	-1.46	-1.46
-1.08	-1.66	-1.82
-1.08	-1.62	-1.9
-1.06	-1.66	-1.78
-1.02	-1.52	-1.64
-1.02	-1.6	-1.62
-1.1	-1.76	-1.84
-0.94	-1.48	-1.86
-1.08	-1.56	-1.72
-1.06	-1.68	-1.76
-1.04	-1.56	-1.84
-1.04	-1.58	-1.28
-1.1	-1.7	-1.88
-1.1	-1.78	-1.94
-1.1	-1.84	-2.06
-1.12	-1.72	-2
-1.06	-1.66	-1.84
-1.14	-1.78	-2.04
-1.02	-1.42	-1.52
-1.06	-1.62	-1.68
-0.96	-1.52	-1.56
-1.12	-1.68	-1.88
-1.1	-1.8	-1.9
-1.04	-1.64	-1.64
-0.9	-1.28	-1.26
-1.08	-1.6	-1.78
-1.08	-1.64	-1.84
-1.08	-1.68	-1.88
-1.12	-1.76	-2.08
-1.04	-1.6	-1.8
-1.14	-1.78	-2.06
-1.08	-1.68	-1.94
-1.08	-1.7	-1.92
-0.84	-1.16	-1.42
-1.1	-1.7	-1.94
-1.14	-1.78	-2
-1	-1.5	-1.5
-1.12	-1.74	-2.02
-0.98	-1.52	-1.7
-1.02	-1.5	-1.58
-0.82	-1.3	-1.5
-0.92	-1.42	-1.48
-1.12	-1.7	-1.88
-1.12	-1.72	-2.02
-0.94	-1.44	-1.46
-1.12	-1.74	-2.02
-1.12	-1.84	-2.02
-1.12	-1.76	-2.04
-1.08	-1.68	-2
-1.1	-1.82	-2.02
-1.08	-1.66	-1.92
-1.1	-1.7	-1.94
-1.06	-1.58	-1.62
-0.98	-1.56	-1.6
-1.1	-1.74	-2
-1.08	-1.7	-1.74
-1.04	-1.62	-1.76
-1.1	-1.7	-1.94
-1.14	-1.86	-1.98
-1.12	-1.72	-1.92
-1.1	-1.78	-1.92
-1.04	-1.62	-1.68
-1.08	-1.64	-1.84
-0.92	-1.32	-1.32
-1.12	-1.76	-2.06
-1.1	-1.78	-1.88
-1.1	-1.8	-2
-1.12	-1.72	-1.92
-1.04	-1.6	-1.82
-1.04	-1.62	-1.78
-1.06	-1.8	-2
-1.02	-1.56	-1.76
-1.08	-1.74	-1.96
-1.14	-1.8	-2.08
-0.94	-1.44	-1.44
-1.08	-1.62	-1.66
-1.08	-1.68	-1.78
-1.12	-1.76	-2.06
-1.12	-1.74	-1.98
-1.12	-1.74	-1.94
-0.9	-1.24	-1.22
-1.1	-1.74	-2.02
-1.12	-1.72	-1.82
-1.04	-1.54	-1.64
-1.08	-1.66	-1.82
-0.84	-1.22	-1.4
-1.12	-1.74	-2
-1.06	-1.64	-1.92
-1.06	-1.52	-1.6
-0.96	-1.4	-1.5
-0.94	-1.26	-1.46
-1.02	-1.5	-1.6
-1.1	-1.7	-1.98
-1.06	-1.74	-1.84
-1.08	-1.76	-1.96
-1.08	-1.72	-1.84
-1.12	-1.84	-1.96
-1.04	-1.62	-1.72
-1.1	-1.64	-1.42
-1.1	-1.76	-1.98
-1.06	-1.64	-1.84
-1.04	-1.52	-1.68
-1.08	-1.76	-1.98
-1.1	-1.7	-1.96
-1.06	-1.66	-1.78
-1.02	-1.76	-2.06
-1.1	-1.64	-1.88
-1.06	-1.72	-1.86
-1.04	-1.72	-1.88
-1.08	-1.7	-1.88
-1.1	-1.74	-2.1
-1.12	-1.76	-2.04
-1.12	-1.72	-2.02
-1.14	-1.78	-2.08
-0.96	-1.46	-1.6
-1.06	-1.72	-1.82
-1.06	-1.54	-1.66
-1.04	-1.6	-1.78
-0.94	-1.32	-1.34
-1.08	-1.58	-1.74
-1.08	-1.74	-1.98
-1.1	-1.72	-2
-1.06	-1.58	-1.72
-1.1	-1.72	-1.98
-1.04	-1.64	-1.8
-1.02	-1.62	-1.76
-1.06	-1.6	-1.74
-1.12	-1.74	-2.04
-1.1	-1.76	-2
-1	-1.56	-1.58
-1.14	-1.78	-2
-1.1	-1.84	-2.08
-0.9	-1.28	-1.38
-1.02	-1.58	-1.6
-1.02	-1.54	-1.72
-0.94	-1.5	-1.54
-1.1	-1.7	-2
-1.08	-1.68	-1.94
-1.08	-1.74	-1.86
-1.04	-1.6	-1.8
-1.02	-1.62	-1.68
-0.96	-1.48	-1.56
-0.9	-1.42	-1.64
-1	-1.54	-1.6
-1.12	-1.74	-2
-1.08	-1.72	-1.9
-1.1	-1.72	-1.8
-0.94	-1.78	-2.3
-0.96	-1.86	-2.3
-1.04	-1.72	-2.18
-0.96	-1.4	-1.56
-1.1	-1.72	-2.02
-1.1	-1.82	-2.02
-1.04	-1.54	-1.6
-1.02	-1.46	-1.84
-1.06	-1.74	-1.84
-1.06	-1.62	-1.74
-1.12	-1.84	-2.02
-0.88	-1.36	-1.58
-1.04	-1.58	-1.76
-1.1	-1.7	-1.94
-1.02	-1.66	-1.76
-0.88	-1.6	-1.82
-0.92	-1.58	-1.74
-0.92	-1.66	-1.88
-0.9	-1.58	-1.78
-0.92	-1.62	-1.86
-0.9	-1.6	-1.8
-0.9	-1.54	-1.72
-0.9	-1.6	-1.84
-0.9	-1.62	-1.9
-0.94	-1.6	-1.78
-0.9	-1.58	-1.76
-0.92	-1.62	-1.84
-0.92	-1.6	-1.8
-0.94	-1.66	-1.88
-0.92	-1.62	-1.86
-0.94	-1.66	-1.94
-0.88	-1.66	-1.94
-0.9	-1.64	-1.94
-0.96	-1.66	-1.86
-0.94	-1.68	-1.98
-0.92	-1.58	-1.76
-0.92	-1.6	-1.78
-0.88	-1.64	-1.9
-0.92	-1.62	-1.84
-0.98	-1.84	-2.26
-0.98	-1.8	-2.18
-1	-1.78	-2.08
-0.94	-1.84	-2.28
-0.94	-1.74	-2.14
-0.98	-1.82	-2.28
-0.96	-1.76	-2.06
-0.96	-1.8	-2.26
-0.9	-1.7	-2.12
-0.92	-1.58	-1.78
-1	-1.82	-2.22
-0.96	-1.72	-2.04
-0.94	-1.72	-2.1
-1	-1.8	-2.16
-0.98	-1.82	-2.24
-1	-1.84	-2.24
-1.02	-1.86	-2.24
-1.06	-1.9	-2.24
-0.96	-1.66	-1.94
-0.92	-1.66	-1.94
-0.92	-1.68	-1.98
-0.92	-1.52	-1.68
-1.02	-1.82	-2.22
-0.96	-1.86	-2.32
-0.98	-1.7	-2.02
-1	-1.84	-2.26
-0.98	-1.86	-2.28
-0.88	-1.7	-2.1
-0.94	-1.8	-2.18
-1.02	-1.86	-2.24
-0.98	-1.8	-2.2
-0.94	-1.78	-2.22
-0.92	-1.6	-1.78
-0.92	-1.66	-1.9
-0.88	-1.78	-2.32
-0.98	-1.82	-2.24
-1.04	-1.88	-2.24
-1	-1.84	-2.24
-0.98	-1.8	-2.22
-0.94	-1.82	-2.28
-0.92	-1.76	-2.14
-0.98	-1.8	-2.28
-0.94	-1.82	-2.24
-0.86	-1.78	-2.32
-0.98	-1.76	-2.04
-0.98	-1.76	-2.14
-0.96	-1.82	-2.3
-0.9	-1.82	-2.32
-1.04	-1.86	-2.2
-1.02	-1.88	-2.26
-1	-1.82	-2.26
-0.9	-1.82	-2.32
-0.98	-1.78	-2.22
-1.02	-1.8	-2.16
-0.96	-1.78	-2.14
-0.98	-1.82	-2.3
-0.98	-1.76	-2.04
-0.96	-1.78	-2.1
-0.98	-1.82	-2.26
-0.92	-1.72	-2.06
-0.96	-1.66	-1.92
-0.98	-1.78	-2.14
-0.98	-1.84	-2.28
-0.96	-1.68	-2
-1	-1.82	-2.14
-1	-1.8	-2.1
-0.98	-1.78	-2.1
-0.9	-1.66	-2
-0.96	-1.68	-1.98
-0.94	-1.72	-2.06
-1.02	-1.84	-2.22
-0.88	-1.54	-1.74
-1	-1.86	-2.24
-1	-1.84	-2.26
-0.92	-1.78	-2.18
-0.96	-1.8	-2.26
-0.96	-1.72	-2.04
-1	-1.8	-2.2
-0.9	-1.72	-2.14
-0.9	-1.76	-2.18
-1.02	-1.84	-2.24
-0.96	-1.8	-2.28
-0.94	-1.52	-1.68
-0.94	-1.74	-2.12
-0.96	-1.84	-2.26
-0.98	-1.8	-2.18
-0.96	-1.7	-2.06
-1	-1.76	-2.12
-0.96	-1.62	-1.88
-0.98	-1.76	-2.08
-0.98	-1.8	-2.2
-0.9	-1.76	-2.24
-0.96	-1.8	-2.24
-0.88	-1.78	-2.26
-0.86	-1.72	-2.24
-0.98	-1.64	-1.86
-0.9	-1.6	-1.86
-1.02	-1.86	-2.22
-0.98	-1.86	-2.24
-0.92	-1.7	-2
-0.96	-1.82	-2.28
-1.02	-1.82	-2.16
-1	-1.8	-2.16
-0.9	-1.82	-2.32
-1.02	-1.82	-2.14
-0.88	-1.76	-2.26
-0.94	-1.66	-1.9
-0.96	-1.82	-2.22
-0.92	-1.8	-2.26
-0.88	-1.8	-2.3
-0.98	-1.78	-2.14
-0.94	-1.84	-2.32
-0.98	-1.76	-2.1
-0.92	-1.66	-1.94
-0.94	-1.66	-1.98
-0.98	-1.7	-1.98
-0.98	-1.76	-2.12
-0.92	-1.56	-1.78
-0.98	-1.8	-2.24
-1	-1.82	-2.26
-0.98	-1.86	-2.28
-0.96	-1.8	-2.24
-0.96	-1.66	-1.92
-0.96	-1.72	-2.02
-0.98	-1.8	-2.14
-0.98	-1.64	-1.84
-0.96	-1.86	-2.3
-0.94	-1.68	-1.9
-1.02	-1.84	-2.24
-0.96	-1.74	-2.1
-0.92	-1.64	-1.86
-0.92	-1.62	-1.88
-0.96	-1.74	-2.14
-0.96	-1.76	-2.14
-0.94	-1.76	-2.12
-0.96	-1.6	-1.82
-0.94	-1.68	-1.96
-0.9	-1.74	-2.18
-0.96	-1.76	-2.14
-0.98	-1.76	-2.1
-0.98	-1.72	-1.98
-0.96	-1.8	-2.24
-1	-1.8	-2.18
-1	-1.76	-2.1
-0.9	-1.8	-2.32
-1	-1.7	-1.92
-0.86	-1.76	-2.26
-0.98	-1.78	-2.16
-0.94	-1.7	-1.98
-0.94	-1.68	-2.04
-0.92	-1.78	-2.18
-1	-1.76	-2.04
-0.94	-1.7	-2
-0.94	-1.74	-2.1
-0.92	-1.82	-2.28
-0.98	-1.72	-2.04
-0.98	-1.8	-2.18
-0.92	-1.62	-1.84
-1.04	-1.8	-2.18
-0.96	-1.86	-2.28
-0.9	-1.82	-2.3
-0.98	-1.8	-2.24
-0.98	-1.8	-2.26
-0.94	-1.82	-2.24
-0.98	-1.82	-2.2
-0.94	-1.66	-1.9
-0.94	-1.82	-2.32
-0.94	-1.82	-2.3
-0.94	-1.74	-2.08
-0.94	-1.64	-1.84
-0.96	-1.68	-1.9
-0.94	-1.66	-1.92
-0.94	-1.66	-1.92
-0.9	-1.56	-1.74
-0.9	-1.56	-1.74
-0.88	-1.56	-1.76
-0.94	-1.62	-1.82
-0.94	-1.64	-1.88
-0.94	-1.66	-1.88
-0.88	-1.62	-1.84
-0.92	-1.64	-1.86
-0.94	-1.66	-1.9
-0.96	-1.76	-2.12
-0.92	-1.7	-2.12
-0.94	-1.66	-1.88
-0.96	-1.7	-1.96
-0.96	-1.68	-1.92
-0.9	-1.58	-1.78
-0.9	-1.54	-1.72
-0.92	-1.64	-1.84
-0.9	-1.56	-1.72
-0.94	-1.64	-1.9
-0.94	-1.64	-1.82
-0.94	-1.66	-1.88
-0.92	-1.56	-1.74
-0.96	-1.74	-2.08
-0.96	-1.74	-2.08
-0.9	-1.62	-1.92
-0.94	-1.66	-1.9
-0.94	-1.64	-1.9
-0.9	-1.56	-1.74
-0.94	-1.76	-2.18
-0.9	-1.52	-1.7
-0.94	-1.68	-1.94
-0.98	-1.74	-1.96
-0.92	-1.6	-1.82
-0.9	-1.54	-1.72
-0.92	-1.62	-1.84
-0.92	-1.56	-1.72
-0.98	-1.74	-2
-0.96	-1.78	-2.12
-1	-1.86	-2.22
-0.94	-1.64	-1.84
-0.9	-1.6	-1.82
-0.94	-1.64	-1.86
-0.94	-1.62	-1.82
-0.92	-1.64	-1.86
-0.9	-1.58	-1.8
-0.96	-1.74	-2.04
-1	-1.76	-2.04
-0.94	-1.68	-1.94
-0.92	-1.74	-2.22
-0.96	-1.7	-1.94
-0.96	-1.7	-1.94
-0.94	-1.62	-1.8
-0.9	-1.56	-1.74
-0.9	-1.54	-1.74
-0.94	-1.66	-1.92
-0.96	-1.68	-1.9
-0.98	-1.72	-1.96
-0.86	-1.58	-1.78
-0.9	-1.58	-1.78
-0.88	-1.6	-1.86
-0.9	-1.56	-1.78
-0.94	-1.64	-1.86
-0.88	-1.52	-1.68
-0.92	-1.64	-1.88
-0.98	-1.74	-2
-0.96	-1.76	-2.12
-0.92	-1.64	-1.94
-0.9	-1.54	-1.7
-0.92	-1.7	-2.08
-0.92	-1.64	-1.86
-0.94	-1.68	-1.9
-0.96	-1.72	-2.02
-0.96	-1.68	-1.88
-0.9	-1.56	-1.72
-0.94	-1.64	-1.88
-0.92	-1.6	-1.8
-0.96	-1.7	-1.94
-0.96	-1.76	-2.1
-0.92	-1.6	-1.78
-0.9	-1.54	-1.7
-0.92	-1.62	-1.86
-0.88	-1.56	-1.76
-0.88	-1.6	-1.8
-0.94	-1.74	-2.08
-0.92	-1.64	-1.86
-0.94	-1.72	-2.02
-0.94	-1.66	-1.9
-0.94	-1.64	-1.86
-0.92	-1.64	-1.9
-0.94	-1.66	-1.88
-0.96	-1.68	-1.92
-0.94	-1.68	-2.02
-0.92	-1.66	-2.02
-0.94	-1.72	-2.02
-0.9	-1.58	-1.76
-0.96	-1.68	-1.92
-0.9	-1.6	-1.8
-0.86	-1.56	-1.76
-0.96	-1.66	-1.86
-0.94	-1.6	-1.78
-0.94	-1.68	-1.94
-0.9	-1.6	-1.8
-0.94	-1.64	-1.82
-0.94	-1.68	-1.96
-0.92	-1.62	-1.82
-0.92	-1.66	-1.92
-0.88	-1.62	-1.86
-0.92	-1.62	-1.84
-0.94	-1.68	-1.94
-0.94	-1.64	-1.84
-0.94	-1.7	-1.96
-0.92	-1.6	-1.8
-0.88	-1.52	-1.7
-0.94	-1.64	-1.84
-0.98	-1.72	-1.96
-0.96	-1.64	-1.86
-0.94	-1.64	-1.86
-0.94	-1.62	-1.82
-0.9	-1.56	-1.74
-0.9	-1.54	-1.72
-0.92	-1.6	-1.82
-0.9	-1.54	-1.72
-0.92	-1.6	-1.82
-0.9	-1.6	-1.8
-0.9	-1.56	-1.72
-0.98	-1.7	-1.94
-0.94	-1.62	-1.82
-0.96	-1.7	-1.96
-0.86	-1.52	-1.7
-0.94	-1.68	-1.98
-0.98	-1.72	-1.96
-0.94	-1.64	-1.86
-0.88	-1.58	-1.8
-0.88	-1.54	-1.72
-0.9	-1.62	-1.84
-0.92	-1.72	-2.16
-0.98	-1.8	-2.12
-0.9	-1.6	-1.8
-0.94	-1.62	-1.86
-0.98	-1.8	-2.12
-0.94	-1.6	-1.8
-0.92	-1.58	-1.76
-0.94	-1.66	-1.92
-0.96	-1.72	-1.98
-0.96	-1.72	-2
-0.94	-1.6	-1.76
-0.98	-1.82	-2.18
-0.94	-1.68	-1.92
-0.94	-1.66	-1.88
-0.94	-1.62	-1.84
-0.96	-1.7	-1.96
-0.92	-1.62	-1.82
-0.94	-1.66	-1.88
-0.96	-1.68	-1.9
-0.94	-1.66	-1.94
-0.96	-1.62	-1.82
-0.92	-1.6	-1.78
-0.92	-1.58	-1.76
-0.9	-1.58	-1.82
-0.9	-1.58	-1.8
-0.92	-1.62	-1.84
-0.96	-1.66	-1.88
-0.94	-1.7	-2.02
-0.88	-1.5	-1.66
-0.94	-1.64	-1.88
-0.96	-1.72	-2.02
-0.88	-1.56	-1.76
-0.92	-1.66	-1.9
-0.92	-1.62	-1.86
-1	-1.84	-2.14
-0.94	-1.66	-1.92
-1	-1.78	-2.14
-1	-1.82	-2.18
-0.96	-1.78	-2.12
-1.02	-1.84	-2.24
-0.98	-1.82	-2.22
-0.98	-1.82	-2.26
-0.9	-1.52	-1.68
-0.86	-1.52	-1.68
-0.92	-1.64	-1.86
-0.9	-1.62	-1.88
-0.94	-1.74	-2.1
-0.94	-1.6	-1.8
