# Supplementary material for: Systems approach reveals photosensitivity and PER2 level as determinants of clock‐modulator efficacy
Source: Mol Syst Biol. 2019 Jul 8;15(7):e8838. doi: 10.15252/msb.20198838 (PMC6613017; doi:10.15252/msb.20198838)
Supplement: Supplementary file 8 — Code EV1 [file MSB-15-e8838-s008.zip › MSB-19-8838_CodeEV1/data/totalprc3hr.xls]

## Sheet: Sheet1
1	0.4	-0.4	-0.8	-1.2	-1.2	-1	0.6	1
1.4	0.6	-0.4	-1	-1.4	-1.6	-1.2	0.4	1.6
0.4	0	-0.2	-0.4	-0.4	-1.2	-0.8	2.4	0.4
0.6	0	-0.4	-0.6	-0.6	-0.6	-0.6	2.6	0.6
1	0	-0.4	-0.6	-0.6	-1	-1	2.8	0.8
1	0.4	-0.2	-0.8	-1	-1	-0.6	1.2	1
1	0.6	-0.2	-1	-1.4	-1.6	-1.2	0.8	1.2
1	0.2	-0.4	-1	-1.2	-1.2	-0.6	1.8	1
1.2	0.4	-0.4	-1	-1.2	-1.4	-0.8	1	1.2
1	0.4	-0.6	-1.2	-1.6	-1.6	-0.8	1.8	1.2
0.8	0	-0.8	-1.2	-1.4	-1.2	-0.2	2.4	0.8
1.2	0.2	-0.4	-0.8	-1	-0.8	-0.8	2.2	1
1	0.4	-0.4	-1	-1.2	-1.2	-0.8	1.4	1
1	0.4	-0.4	-1	-1.2	-1.2	-0.4	1.8	1
0.4	0	-0.2	-0.4	-0.4	-0.6	-1	2.4	0.4
1	0	-0.4	-0.6	-0.8	-0.8	-0.8	2.8	0.8
1	0	-0.4	-0.8	-0.8	-0.8	-1	3	0.8
1	0.4	-0.2	-0.8	-1	-1	-0.6	1.2	1
1	0.2	-0.4	-0.6	-0.8	-0.8	-1	2.6	0.8
0.6	0.2	-0.4	-0.6	-0.8	-0.8	-1	1.4	0.6
0.6	0.2	-0.4	-0.8	-1	-1	-0.8	1.2	0.8
0.4	0	-0.2	-0.6	-0.6	-0.6	-1.4	2.2	0.4
0.8	-0.6	-1.4	-1.8	-2	-1.4	0.6	3	0.8
1	0	-0.4	-0.6	-0.8	-0.8	-1	2.4	0.8
1.2	0	-0.6	-1	-1.4	-1.2	-1.2	2.6	1.2
1.2	-0.2	-1.2	-1.6	-2	-1.8	0	2.8	1
-0.2	-1.6	-2	-2.4	-2.6	-1.4	2.2	3.2	0.2
1	-1.8	-2.4	-1.8	-2	-1.8	0	3	1.6
1.2	0	-1	-1.4	-1.8	-1.6	-0.2	2.4	1.2
1.6	0.6	-0.6	-1.2	-1.8	-2	-1.4	0.6	1.6
0.2	-1.6	-2.6	-3.2	-3.6	-3	2.6	2.4	0.2
1	0	-0.8	-1.4	-1.6	-1.6	-1	2.8	1
0.8	0	-0.8	-1.2	-1.4	-1.2	-0.8	2.4	0.8
0.8	0	-0.6	-1	-1.2	-1	-0.8	2.2	0.8
1.8	-0.6	-1.8	-1.4	-1.4	-1.2	0	2.6	2.2
0.4	-1	-1.8	-2.4	-2.6	-1.4	1.2	3.2	0.4
0.8	-0.8	-1.8	-2.4	-2.8	-2.2	0.8	3.4	0.8
1.2	-0.2	-0.8	-1.2	-1.4	-1	0	3.2	1
1	0	-0.6	-1.2	-1.4	-1.2	-1	2.6	0.8
1.2	-0.4	-1.8	-2.4	-3	-2.8	-0.2	2.8	1.4
0.4	-2	-1.6	-1.6	-1.8	-1.2	0.6	3.6	0.8
1.2	0.4	-0.4	-1	-1.2	-1.4	-0.8	0.6	1.2
1	-1.2	-2.2	-2.6	-3	-2.8	0.2	3	1.2
0.8	-0.4	-1.2	-1.8	-2	-1.4	0.4	3.2	0.8
1.2	-1.4	-2	-1.4	-1.6	-1.2	0	3.2	1.6
1.2	0.2	-0.4	-0.6	-0.8	-0.6	-0.8	2.2	1
1.2	-0.2	-1.4	-2	-2.4	-2.4	-0.6	2.6	1.4
0.2	-1.2	-2.2	-2.6	-2.8	-1.6	2.8	2.6	0.2
1.2	0	-0.4	-0.8	-0.8	-0.8	-0.8	2.6	1
0.8	0	-0.8	-1.2	-1.4	-1	0.2	3	0.8
1.2	0.6	-0.4	-1	-1.4	-1.6	-1	0.6	1.4
1	-0.2	-1	-1.6	-1.8	-1.4	0	2.6	1
1	0	-0.4	-0.6	-0.6	-0.6	-0.4	2.8	0.8
0.8	-0.6	-1.6	-2.2	-2.4	-1.8	0.6	2.8	0.8
0.6	-0.8	-1.8	-2.4	-2.6	-2	1.2	3	0.6
1	0.2	-0.4	-0.8	-1.2	-1.2	-1.2	1.4	1
0.8	0.4	-0.2	-0.6	-0.8	-0.8	-1	1.2	0.8
1.2	-0.2	-1.4	-2	-2.4	-2.4	-0.4	2.6	1.4
0.6	-1.6	-2.8	-3	-3.4	-3	1	3	0.8
0.6	-1	-2	-2.6	-3	-2.2	1.6	3	0.6
0.8	0.2	-0.2	-0.6	-0.8	-0.8	-0.8	1.4	0.8
1	0.2	-0.6	-1	-1.2	-1.2	-1	1.8	1
0.4	-0.8	-1.6	-2	-2.2	-1.4	1.4	3.2	0.6
0.8	-0.2	-1	-1.6	-1.8	-1.4	0	2.6	0.8
1	0	-0.4	-0.6	-0.6	-0.6	-0.6	2.4	0.8
1.2	0.2	-0.6	-1	-1.2	-1.2	-0.4	1.8	1
0.4	0	-0.2	-0.4	-0.4	-1.2	-0.8	2.2	0.4
0.8	0.2	-0.4	-0.8	-1	-1	-1	1.8	0.8
-0.2	-1.8	-2.8	-3.4	-3.8	-2.4	3	2.4	0
1.2	-0.4	-1.4	-2	-2.4	-2	0.2	3.4	1.2
1	0	-0.4	-0.6	-0.6	-1	-1.2	2.6	0.8
1.2	-0.2	-1	-1.4	-1.6	-1.6	-0.8	3	1
1	-0.4	-1.2	-1.6	-1.8	-1.6	-0.4	3.6	1
0.4	-1.4	-2.6	-3.4	-3.8	-3.4	2	2.8	0.4
0.8	-0.6	-1.8	-2.4	-2.6	-2.4	0.4	2.8	1
1.2	-0.2	-1.2	-1.8	-2.2	-2	-0.4	2.6	1.4
0.6	0.2	-0.2	-0.6	-0.8	-0.8	-0.8	0.8	0.6
1	0	-0.4	-0.6	-0.8	-1.2	-1.2	2.6	0.8
1	0	-0.4	-0.6	-0.8	-0.8	-1.2	2.8	0.8
0.4	-1	-1.6	-2	-2.2	-1.4	1.4	3	0.6
0.6	0	-0.4	-0.6	-0.6	-1.4	-1	2.8	0.4
0.8	0	-0.8	-1.4	-1.6	-1.4	-0.2	2.2	1
1	0	-0.4	-0.6	-0.8	-0.8	-0.8	2.6	0.8
0.4	-1.2	-2.4	-3.2	-3.6	-3.6	0.4	4	1.4
1.4	-0.4	-1.4	-2	-2.2	-2	0.2	3.8	1.2
0.8	-0.2	-1	-1.6	-1.8	-1.4	0.2	2.4	1
1	-1.4	-3	-3.2	-2.8	-2.6	0.2	2.8	1.2
0.4	-1.8	-2.6	-3.2	-3.6	-3	1.4	2.8	0.4
0.8	-0.2	-1	-1.4	-1.6	-1.2	0.2	2.8	0.8
0.2	-2.4	-2.6	-3.2	-3.6	-2.8	2	2.4	0
1.2	-0.6	-1.8	-2.6	-3	-2.8	-0.2	3.6	1.2
1.2	-0.8	-1.8	-2.6	-3	-2.6	0.4	3.6	1
1.4	0.4	-0.4	-1	-1.4	-1.4	-0.8	1.4	1.4
1.2	0	-1	-1.4	-1.8	-1.8	-0.8	2.4	1.2
1.2	0	-0.4	-0.8	-1	-1.2	-1.2	3	1
0.6	0.2	-0.4	-0.8	-1	-1	-0.4	1.4	0.6
0.8	-0.2	-0.8	-1.2	-1.4	-1.6	-0.6	2.8	0.8
1	-0.2	-0.8	-1.2	-1.4	-1.2	-0.2	2.8	0.8
1	0	-0.4	-0.6	-0.8	-0.6	-0.6	2.6	0.8
1.2	0.2	-1	-1.6	-2	-2	-0.8	2	1.4
1.2	-0.2	-1.2	-1.8	-2	-1.8	-0.8	3.8	1.2
0.4	-0.8	-1.6	-2	-2.2	-1	1.6	2.6	0.4
0.6	-0.6	-1.2	-1.8	-1.8	-1.2	1	2.8	0.6
0.2	0	-0.2	-0.4	-0.4	-1.2	-0.6	2.2	0.2
0.6	-1.2	-2.4	-3	-3.6	-3.2	1.2	3.2	0.8
1.2	-1	-1.8	-2	-2.4	-2.2	-0.4	1.6	1.8
1	-0.2	-0.8	-1.2	-1.2	-1	0	3.4	0.8
1.6	0.2	-1	-1.8	-2.2	-2.2	-1	2.2	1.6
0.6	0	-0.2	-0.6	-0.6	-0.6	-1.2	1.8	0.4
1	0	-0.4	-0.6	-0.6	-1	-0.6	2.8	0.8
0.8	0.2	-0.4	-0.8	-1	-0.8	-1.2	2.4	0.8
0.8	0.4	-0.4	-1	-1.2	-1.2	-0.4	1.8	1
0.2	-1.6	-2.8	-3.4	-3.8	-2.6	2.2	2.4	0.2
0.8	0	-0.6	-1	-1.2	-1	0	2.6	0.8
1	-0.4	-1.6	-2.2	-2.4	-2.2	0	3.4	1
1	-0.4	-1.2	-1.6	-1.8	-1.4	0.2	3.4	0.8
0.2	-1.2	-1.4	-1.8	-2	-1	1.4	3	0.4
1	0	-1	-1.4	-1.8	-1.6	-1.4	2.4	1
0	-1.2	-2.2	-2.8	-3.2	-2.2	1.4	3.4	0.6
0.8	0	-0.6	-1	-1.2	-0.8	0	2.4	0.6
0.6	-1	-2	-2.6	-2.8	-2.2	1.4	3	0.8
0.2	-1	-1.8	-2.2	-2.2	-0.8	1.8	2.4	0.2
0.8	0.2	-0.2	-0.6	-0.8	-0.8	-0.6	1.6	0.8
0.8	-0.4	-1.4	-2	-2.2	-1.8	0.6	3.8	1
0.4	-1.4	-2	-2.6	-3	-2.4	0.8	2.8	0.8
1.6	-1	-1.8	-1.4	-1.8	-1.6	-0.2	2.4	2.2
1	0.2	-0.6	-1.2	-1.6	-1.6	-1	1.8	1
1	0	-0.4	-0.8	-0.8	-1.2	-1.2	2.2	0.8
0.8	0	-0.6	-1	-1.2	-1.4	-1.2	2.6	0.8
0	-1.6	-2.8	-3.4	-3.8	-2.4	2.4	2.6	0.2
1	0.2	-0.4	-0.8	-1	-1	-0.4	1.8	1
1.2	0	-1	-1.8	-2	-1.8	-0.2	2.6	1.2
1	0	-0.6	-1.2	-1.4	-1.2	-0.4	2.4	1
0.6	0.2	-0.2	-0.6	-0.8	-0.8	-0.8	1.4	0.6
1.2	0.4	-0.4	-1	-1.4	-1.4	-0.8	1.8	1.2
1.2	0.2	-0.8	-1.4	-1.8	-2	-1.2	2.2	1.4
1.2	0.2	-0.8	-1.6	-1.8	-2.2	-2.4	2.2	1.4
1	-0.4	-1.6	-2.2	-2.6	-2.4	0.2	3	1.2
1.2	-0.8	-1.2	-1.4	-1.6	-1.2	0.4	3.6	1.4
0	-1.8	-3	-3.8	-4.2	-2.8	2.6	2.2	0
0.8	0.6	-0.2	-1	-1.4	-1.4	-1	0.6	1
0.8	-0.2	-1	-1.4	-1.6	-1.2	0	2.6	0.8
1	0.4	-0.4	-1	-1.4	-1.4	-0.8	1.2	1
1.2	-1.6	-3.2	-2.6	-2	-1.8	0	2.4	1.6
0.8	-0.4	-1.2	-1.8	-2	-1.6	0.4	2.6	0.8
0.8	-0.6	-1.6	-2.2	-2.4	-2	0.8	3	0.8
-0.2	-1.4	-2.2	-2.8	-2.8	-0.8	3.4	2.4	-0.2
0.4	0	-0.2	-0.4	-0.4	-0.6	-0.6	2.4	0.2
0.6	-0.8	-1.6	-2	-2.2	-1.4	1	3.2	0.6
0.8	0.2	-0.4	-0.8	-1	-0.8	-1.6	1.6	0.8
1	0	-0.8	-1.2	-1.4	-1.4	-0.8	2.6	0.8
1	0	-0.4	-0.6	-0.6	-0.6	-0.8	2.8	0.8
0.2	-1.4	-2.4	-3	-3.4	-2.6	2	3	0.4
1	0	-0.6	-1	-1.2	-1	0	3	0.8
1.2	0.2	-1	-1.8	-2.2	-2.2	-1	1.8	1.4
1	0.4	-0.4	-1	-1.2	-1.4	-0.8	1	1.2
0.8	-0.2	-1	-1.4	-1.6	-1.2	0.2	2.6	0.8
0.8	-0.4	-1.4	-2	-2.2	-2.6	-0.2	2.8	0.8
0.2	-1	-1.8	-2.4	-2.4	-1.2	1.6	2.6	0.2
0.4	0.2	-0.2	-0.6	-0.6	-0.6	-1.2	1.8	0.4
0	-1.2	-2	-2.6	-2.6	-1.4	1.6	2.6	0.2
1	0.2	-0.6	-1	-1.2	-1.2	-0.4	2	1
1	0.6	-0.2	-1	-1.4	-1.6	-1	0	1
0.8	-0.4	-1.2	-1.6	-1.8	-1.4	0.4	2.8	0.8
0.4	0.2	-0.2	-0.4	-0.4	-0.4	-0.6	1.2	0.4
-0.2	-1.2	-1.8	-2.4	-2.4	-0.8	2.4	2.6	0.2
0.4	-1.6	-2.8	-3.4	-4	-3.8	2	2.8	0.4
1	0.4	-0.2	-0.8	-1	-1	-0.8	1.2	1
0.8	0.4	-0.2	-0.6	-1	-0.8	-1	1.2	0.8
0.4	-1.4	-2.4	-3	-3.4	-2.6	1.4	2.8	0.6
0.8	0	-0.8	-1.2	-1.4	-1.2	0	2.4	0.8
1.2	-0.4	-1.4	-2.2	-2.6	-2.4	-0.2	2.6	1.2
0.4	-1.4	-2.4	-3	-3.4	-2.4	2	2.6	0.4
1.2	-0.4	-1.4	-2	-2.4	-2.2	0	3.8	1.2
0.6	0.4	-0.2	-0.8	-1.2	-1.2	-0.8	0.2	0.8
0.6	0	-0.4	-0.6	-0.6	-0.8	-1	2.8	0.6
0.8	-0.4	-1.2	-1.8	-2	-1.6	-0.4	3.4	0.8
0.8	0.2	-0.4	-0.8	-1	-0.8	-0.8	2	0.8
0.8	-0.2	-1	-1.4	-1.6	-1.2	0.2	2.8	0.8
1	0.2	-0.6	-1	-1.4	-1.2	-0.6	2.2	1
1.2	-0.2	-0.8	-1.2	-1.4	-1.2	-0.6	3.2	1
0.8	0.4	-0.4	-0.8	-1.2	-1.2	-0.6	1.2	0.8
0.8	0.6	-0.2	-0.8	-1.2	-1.4	-0.8	1.2	1
0.6	0.2	-0.4	-0.6	-0.8	-0.6	-1.2	1.8	0.6
0.4	-1.4	-1.8	-2.2	-2.4	-1.6	1.2	3.6	0.8
1	-1.8	-3.2	-2.8	-3.2	-3.2	0.2	2.8	1.2
1	0.2	-0.4	-1	-1.2	-1.2	-1	2.2	1
0.2	-1.4	-2.6	-3.2	-3.6	-2.8	2.4	2.6	0.4
1	0.2	-0.4	-1	-1.2	-1.2	-0.4	1.8	1
1.2	-1	-2.2	-2	-2.4	-2	0	2.6	1.6
0.4	-2	-3.4	-3.4	-3.6	-3.2	1.2	3.2	0.6
1.4	0	-1	-1.6	-1.8	-2.2	-1.4	3	1.2
0.2	0	0	-0.2	-0.2	-0.2	-0.8	2	0.2
1.2	-0.6	-1.6	-2.2	-2.6	-2.2	0.2	3.6	1.4
0.6	-1.4	-2	-2.2	-2.4	-1.8	0.8	2.8	0.8
0.8	0	-0.6	-1.2	-1.4	-1.2	-1.2	2.4	0.8
0.6	0	-0.2	-0.4	-0.6	-0.4	-1	2	0.4
1	0.4	-0.4	-0.8	-1.2	-1.2	-0.6	1.2	1
0.8	0.2	-0.6	-1	-1.4	-1.4	-0.6	2	1
1	0.2	-0.4	-1	-1.2	-1.2	-0.8	1.8	1
0.8	0	-0.6	-1.2	-1.4	-1.2	0	2.8	0.8
1	0.2	-0.4	-1	-1.2	-1.2	-1	2	1
1	0	-0.4	-0.6	-0.6	-1	-1	2.6	0.8
0.4	0	-0.2	-0.4	-0.6	-0.8	-1.2	1.8	0.4
0.8	0.2	-0.6	-1.2	-1.4	-1.4	-0.6	2.6	1
1	0.2	-0.4	-0.6	-0.8	-0.8	-0.8	2.4	0.8
1.2	0.4	-0.4	-0.8	-1	-1	-0.4	1.4	1.2
0.8	0.2	-0.2	-0.6	-0.8	-0.8	-1	1.8	0.8
0.8	0	-0.4	-0.6	-0.6	-1	-1	2.4	0.8
1	0.4	-0.4	-0.8	-1.2	-1.2	-0.6	1.4	1
0.8	0	-0.4	-0.8	-0.8	-1	-1.6	2.4	0.6
1.2	0.2	-0.4	-0.6	-0.8	-0.6	-0.8	2.4	1
0.6	0	-0.4	-0.8	-0.8	-1	-1.2	2.4	0.6
0.8	0.2	-0.6	-1	-1.4	-1.4	-0.4	2.2	1
0.8	0.2	-0.4	-0.8	-1	-1	-0.8	1.8	0.8
0.6	0	-0.2	-0.4	-0.6	-0.8	-1.2	2.2	0.4
0.8	0	-0.4	-0.6	-0.6	-1	-0.8	2.6	0.6
0.8	0.4	-0.4	-1	-1.2	-1.4	-0.8	0	0.8
0.8	0	-0.8	-1.2	-1.4	-1.2	0	2.8	0.8
0.8	0.2	-0.6	-1.2	-1.6	-1.4	-0.8	2.2	1
1	0.4	-0.4	-0.8	-1.2	-1.2	-0.8	1	1
1	0.4	-0.4	-0.8	-1.2	-1.4	-0.8	0.6	1.2
0.6	0	-0.6	-0.8	-1	-0.8	-0.8	2.4	0.6
0.8	0.6	-0.2	-0.8	-1.2	-1.2	-0.8	0.2	1
1	0.4	-0.4	-0.8	-1.2	-1.2	-0.6	1	1.2
1	0	-0.4	-0.6	-0.8	-0.8	-1	2.6	0.8
1.2	0	-0.4	-0.8	-1	-0.8	-0.6	2.6	1
0.8	0.4	-0.4	-0.8	-1	-1	-0.4	1.6	0.8
0.8	0	-0.8	-1.2	-1.4	-1.2	0	2.6	0.8
1.2	0	-0.4	-0.8	-1	-0.8	-0.8	3	1
0.4	0	-0.2	-0.4	-0.4	-1	-0.8	2.6	0.4
0.6	0.4	-0.2	-0.6	-0.8	-0.8	-0.6	0.4	0.6
0.8	0	-0.8	-1.2	-1.6	-1.4	-0.2	2.6	1
1	0	-0.4	-0.6	-0.8	-0.8	-1	2.8	0.8
0.8	0	-0.6	-0.8	-1	-0.8	-1	2.4	0.6
0.8	0.2	-0.6	-1	-1.2	-1.2	-0.2	2.2	0.8
0.8	0.2	-0.4	-0.6	-0.8	-0.8	-0.6	1.8	0.8
1	0.4	-0.4	-1	-1.4	-1.4	-0.6	1.8	1
0.8	0.2	-0.6	-1	-1.2	-1.2	-0.4	2.6	0.8
0.8	0.2	-0.6	-1	-1.2	-1.2	-0.6	2.4	0.8
0.4	0.2	-0.2	-0.6	-0.8	-0.8	-0.8	1	0.6
0.6	0	-0.2	-0.4	-0.4	-0.4	-0.8	2.6	0.4
0.6	0.2	-0.4	-0.8	-1	-1	-0.8	1.6	0.8
0.8	0	-0.6	-1.2	-1.4	-1.2	-0.2	2.6	0.8
1	0	-0.4	-0.6	-0.6	-0.6	-0.6	2.6	0.8
0.6	-0.2	-0.8	-1.2	-1.4	-1	0.2	3.2	0.8
1	0	-0.4	-0.6	-0.8	-0.8	-1	2.2	0.8
0.8	0.2	-0.2	-0.6	-0.8	-0.8	-1	1.4	0.8
0.4	0	-0.2	-0.4	-0.4	-0.6	-1	2	0.4
1	0	-0.4	-0.6	-0.8	-0.8	-0.8	2.8	0.8
0.8	0.6	-0.2	-0.8	-1.2	-1.2	-0.8	1	1
0.2	0	-0.2	-0.4	-0.4	-0.8	-1.2	2.4	0.2
1	0.4	-0.4	-0.8	-1	-1	-0.6	1.8	1
1	0.2	-0.4	-1	-1.2	-1.2	-1.2	1.6	1
1	0.4	-0.4	-0.8	-1.2	-1.2	-1	0.6	1
0.8	0.4	-0.4	-0.8	-1.2	-1.2	-0.6	1.2	0.8
0.8	0.2	-0.2	-0.6	-0.8	-0.6	-0.8	1.6	0.8
1	0.2	-0.4	-0.8	-1	-1	-1	1.6	1
0.6	0.2	-0.4	-0.8	-1	-0.8	-0.6	2.4	0.6
0.8	0.4	-0.4	-0.8	-1.2	-1.2	-0.6	1.8	0.8
0.6	0	-0.6	-1	-1.2	-1	0	2.6	0.8
0.8	0.2	-0.6	-1	-1.2	-1.2	-0.2	2.6	0.8
0.6	0	-0.4	-0.6	-0.6	-0.8	-1	2.2	0.4
0.6	0.4	-0.2	-0.6	-1	-1	-0.6	0.8	0.8
0.6	0.2	-0.4	-0.8	-1	-1	-0.8	1.2	0.6
1	0.4	-0.4	-0.8	-1	-1.2	-0.8	0.8	1
1.2	0.4	-0.4	-0.8	-1	-1.2	-0.4	1.8	1.2
0.8	0.2	-0.2	-0.6	-0.8	-0.6	-1	1.8	0.8
1	0	-0.4	-0.8	-1	-0.8	-1	2.6	0.8
0.6	0.2	-0.2	-0.6	-0.6	-0.6	-0.8	2	0.6
1	0	-0.4	-0.6	-0.6	-1	-0.6	2.8	0.8
1	0.4	-0.4	-0.8	-1.2	-1.2	-0.8	1.2	1
1.2	0.4	-0.6	-1.4	-1.8	-1.8	-0.8	2.2	1.2
0.6	0.2	-0.4	-0.6	-0.8	-0.6	-1.2	2.4	0.6
1	0.4	-0.4	-0.8	-1.2	-1.2	-0.6	1.2	1
0.8	0.2	-0.4	-0.6	-0.8	-0.8	-1.4	2	0.6
0.6	0	-0.4	-0.6	-0.8	-0.6	-1	2.4	0.6
0.6	0	-0.6	-1	-1.2	-1	0	2.8	0.6
1.2	0.4	-0.4	-1	-1.2	-1.2	-0.8	1.2	1.2
1	0.4	-0.6	-1.2	-1.6	-1.6	-1.2	0.8	1
0.6	0.2	-0.2	-0.4	-0.6	-0.4	-1	1.8	0.6
0.8	0.2	-0.4	-1	-1.2	-1.2	-0.4	2	0.8
0.8	0.4	-0.2	-0.8	-1	-1.2	-0.6	0	0.8
1.4	0.6	-0.4	-1.2	-1.6	-1.8	-1.4	0.2	1.6
0.6	0.2	-0.2	-0.6	-0.8	-0.8	-0.8	1.4	0.6
0.8	0.2	-0.4	-0.6	-0.8	-0.6	-1	2.6	0.6
0.6	0.2	-0.2	-0.6	-0.8	-0.8	-0.6	1.4	0.6
0.6	0	-0.4	-0.8	-0.8	-0.8	-1	2.8	0.6
1	0.2	-0.4	-1	-1.2	-1.2	-0.4	1.8	1
1.2	0.2	-0.6	-1	-1.2	-1.2	-0.2	2.4	1.2
0.8	0	-0.4	-0.6	-0.8	-1.2	-1.2	2.4	0.8
1.2	0.2	-0.4	-0.6	-0.8	-0.8	-1	2.6	1
0.8	0.4	-0.2	-0.6	-1	-1	-1	1.2	1
1	0	-0.4	-0.6	-0.8	-0.8	-1	2.4	0.8
1	0	-0.4	-0.6	-0.8	-0.6	-0.6	2.8	0.8
1.4	0.4	-0.6	-1.2	-1.6	-1.6	-0.8	1.8	1.4
1.2	0.2	-0.4	-0.8	-1	-0.8	-1	2	1
1	0.2	-0.4	-0.8	-1	-1	-0.4	1.4	1
1.2	0.4	-0.4	-1	-1.4	-1.4	-0.6	1.6	1.2
1	0.4	-0.4	-1	-1.2	-1.2	-0.8	1	1.2
1.2	0.6	-0.6	-1.2	-1.6	-1.8	-1	1.4	1.2
0.6	0	-0.2	-0.4	-0.4	-0.4	-0.4	2.8	0.4
1	0	-0.4	-0.8	-0.8	-0.8	-1	2.6	0.8
0.4	0	-0.2	-0.4	-0.4	-0.6	-1	2	0.4
1.2	0.4	-0.4	-1	-1.2	-1.4	-0.8	1.4	1.2
1	0.4	-0.4	-0.8	-1.2	-1.2	-0.8	0.8	1.2
1	0.2	-0.4	-0.8	-1	-1	-0.6	2.2	1
0.4	0	-0.2	-0.2	-0.2	-1	-0.4	2.2	0.2
0.6	0.2	-0.2	-0.6	-0.8	-0.8	-0.4	1	0.6
1.2	0.2	-0.4	-0.8	-1	-0.8	-1	2.2	1
0.8	0.2	-0.4	-0.8	-1.2	-1	-0.4	2	0.8
1	0.2	-0.6	-1	-1.2	-1	-0.2	2.4	1
0.4	0	-0.2	-0.4	-0.4	-1	-0.2	2.4	0.2
0.6	0	-0.6	-0.8	-0.8	-0.8	-0.6	3	0.4
1.2	0.2	-0.6	-1	-1.4	-1.4	-0.6	1.6	1.2
1	0.4	-0.4	-1	-1.2	-1.2	-1	0.8	1
1.2	0.4	-0.4	-1	-1.4	-1.4	-0.8	0.8	1.2
1	0.2	-0.8	-1.4	-1.6	-1.6	-0.6	2.4	1.2
0.8	0.2	-0.4	-0.8	-1	-0.8	-0.8	1.8	0.8
1	0	-0.4	-0.6	-0.8	-0.8	-0.8	2.6	0.8
0.8	0.2	-0.4	-1	-1.2	-1.2	-0.4	1.8	0.8
1	0.2	-0.6	-1.2	-1.6	-1.6	-0.8	2.2	1
0.4	0	-0.4	-0.6	-0.6	-0.8	-1.2	2.2	0.4
0.8	0	-0.4	-0.8	-0.8	-0.8	-1	2.4	0.6
1	0.2	-0.4	-0.8	-1	-1	-0.4	2	1
0.8	0.2	-0.4	-0.8	-1	-1	-0.4	1.8	0.8
0.4	0	-0.4	-0.6	-0.8	-0.6	-1.4	2.2	0.6
1.2	0.2	-0.4	-0.8	-1.2	-1.2	-0.6	1.6	1.2
0.6	0	-0.4	-0.6	-0.6	-1.2	-1.2	2.8	0.4
1	0	-0.4	-0.6	-0.6	-0.6	-0.6	2.8	0.8
0.8	0	-0.8	-1.4	-1.6	-1.4	-0.2	2.8	1
0.6	0.2	-0.2	-0.6	-0.6	-0.6	-1.4	1.8	0.6
0.4	0.2	-0.2	-0.4	-0.4	-0.4	-0.4	2.2	0.4
0.2	0	-0.2	-0.4	-0.4	-0.4	-1.2	2	0.2
0.8	0.2	-0.4	-0.8	-1	-1	-1	1.2	0.8
1	0.4	-0.4	-1	-1.2	-1.4	-0.8	0.6	1.2
0.8	0.2	-0.6	-1	-1.4	-1.2	-0.8	1.8	1
1	0	-1	-1.4	-1.8	-1.6	-0.2	3	1
0.8	0.2	-0.4	-0.8	-1	-1	-1	1.6	0.8
0.8	0.2	-0.6	-1	-1.4	-1.2	-0.4	2.4	1
0.8	0.6	-0.2	-1	-1.2	-1.4	-1	0	1
0.4	0	-0.2	-0.2	-0.4	-1	-0.4	2.2	0.2
0.6	0	-0.4	-0.8	-0.8	-1.4	-1.6	2.6	0.6
1	0.4	-0.6	-1.4	-1.6	-1.8	-0.8	2	1.2
0.8	0	-0.6	-1	-1.2	-1	-1.2	3.2	0.8
1	0.4	-0.4	-1.2	-1.6	-1.6	-1	1.2	1.2
0.8	0.4	-0.4	-1	-1.2	-1.4	-0.8	1.2	0.8
1	0.2	-0.6	-1	-1.2	-1	-0.2	2.2	1
1	0	-0.4	-0.6	-0.8	-0.8	-1	2.4	0.8
0.8	0.2	-0.4	-1	-1.2	-1.2	-0.4	2.4	1
1.2	0.2	-0.4	-0.8	-1	-0.8	-0.8	2.2	1
0.4	0.2	-0.2	-0.6	-0.6	-0.6	-1	1.8	0.4
0.8	0.2	-0.4	-0.6	-1	-0.8	-0.6	1.6	0.8
0.8	0	-0.2	-0.4	-0.6	-0.8	-0.6	2.6	0.6
0.6	0	-0.4	-0.6	-0.6	-1.2	-0.6	3	0.4
0.4	0	-0.2	-0.4	-0.4	-1	-0.4	2.2	0.2
0.4	0	-0.4	-0.6	-0.6	-0.6	-1.6	2.4	0.4
1	0.4	-0.2	-0.6	-0.8	-0.8	-0.6	1.6	1
0.8	0.4	-0.4	-0.8	-1.2	-1.2	-0.6	1.6	0.8
1	0	-0.6	-0.8	-1	-1.2	-1	3.2	0.8
1	0.6	-0.4	-1	-1.6	-1.6	-1.2	1	1.2
0.6	0	-0.4	-0.6	-0.8	-1.2	-0.8	3	0.4
0.4	0	-0.2	-0.2	-0.2	-1	-0.4	2.2	0.2
1	0.2	-0.8	-1.4	-1.6	-1.6	-0.6	2.2	1.2
0.8	0.2	-0.4	-0.8	-1.2	-1	-0.6	1.6	0.8
0.4	0	-0.2	-0.4	-0.4	-0.8	-1.2	2	0.4
1	0	-0.4	-0.6	-0.8	-0.8	-0.8	2.2	0.8
1	0.4	-0.4	-0.8	-1.2	-1.2	-0.6	1	1
1	0	-0.2	-0.4	-0.6	-0.6	-0.4	2.6	0.8
0.8	0	-0.6	-1	-1.2	-1.2	-0.2	2.6	0.8
1.2	0.4	-0.4	-1	-1.2	-1.2	-0.8	1.2	1.2
1.4	0.4	-0.4	-1	-1.4	-1.4	-0.8	1.4	1.6
0.6	0.2	-0.2	-0.6	-0.8	-0.6	-0.8	1.8	0.6
1	0.2	-0.4	-1	-1.2	-1.2	-0.6	2.2	1
1	0.4	-0.6	-1.2	-1.6	-1.6	-1	1.2	1.2
1	0.4	-0.2	-0.8	-1.2	-1.2	-1	0.4	1.2
0.6	0.2	-0.6	-1	-1.2	-1	-0.2	1.8	0.8
0.6	0	-0.4	-0.6	-0.8	-1.2	-1.2	2.8	0.4
1	0.4	-0.4	-0.8	-1	-1.2	-0.8	0.8	1
1	0.2	-0.4	-0.8	-1	-1	-0.2	2	1
0.6	-0.2	-1	-1.4	-1.6	-1.2	0	3.4	0.8
0.4	0	-0.2	-0.2	-0.4	-0.6	-0.8	2.2	0.4
0.2	0	0	-0.2	-0.2	-0.8	-1.4	2	0.2
0.8	0.2	-0.2	-0.6	-0.8	-0.8	-1	1.2	0.8
0.8	0	-0.4	-0.6	-0.6	-1	-1	2.6	0.6
1	0.2	-0.4	-0.8	-1.2	-1.2	-0.4	1.6	1
1.2	0.2	-0.4	-0.8	-1	-0.8	-1	2	1
1.2	0.4	-0.2	-0.8	-1	-1	-0.4	1.8	1
1	0.8	-0.2	-1.2	-1.6	-1.8	-1.6	-0.2	1.4
0.6	0.4	-0.2	-0.4	-0.6	-0.6	-0.4	0.8	0.6
0.4	0	-0.2	-0.4	-0.4	-1	-0.6	2.4	0.2
1	0.4	-0.2	-0.8	-1.2	-1.2	-0.8	0.6	1.2
0.8	0.6	-0.2	-1	-1.2	-1.4	-1	0	1
0.8	0.2	-0.6	-1	-1.4	-1.4	-0.6	2	0.8
0.6	0	-0.4	-0.6	-0.8	-0.8	-0.6	2.8	0.4
0.6	0	-0.4	-0.8	-0.8	-0.8	-1	2.6	0.4
1.2	0.4	-0.4	-1	-1.2	-1.2	-0.6	1.8	1.2
1	0	-0.4	-0.6	-0.6	-1	-1	2.4	0.8
0.8	0	-0.4	-0.8	-1	-1	-1.4	2.6	0.6
1.2	0.2	-0.4	-0.6	-0.8	-0.8	-0.8	2.2	1
1	0	-0.4	-0.6	-0.8	-0.8	-0.8	2.8	0.8
0.6	0	-0.4	-0.6	-0.8	-0.8	-1	2.2	0.6
0.8	0.2	-0.6	-1.2	-1.4	-1.4	-0.4	2	0.8
1	0	-0.4	-0.8	-0.8	-0.8	-0.8	2.4	1
0.4	0	-0.2	-0.2	-0.4	-0.6	-0.4	2.2	0.2
0.6	0	-0.6	-1	-1.2	-1	0	3	0.6
1	0	-0.4	-0.6	-0.8	-1	-1	2.4	0.8
0.6	0	-0.6	-1	-1.2	-1.2	-0.2	2.2	0.8
1	0.2	-0.4	-0.8	-1	-0.8	-0.8	2.6	0.8
0.6	0.4	-0.2	-0.8	-1	-1	-0.6	1.2	0.6
0.8	0.2	-0.4	-1	-1.2	-1.2	-0.4	2.2	1
0.4	0	-0.2	-0.2	-0.4	-0.6	-0.4	2.4	0.2
1	0	-0.4	-0.6	-0.6	-0.6	-0.4	2.6	0.8
0.4	0.2	-0.2	-0.4	-0.6	-0.4	-0.6	1.8	0.4
1.2	0.2	-0.4	-0.8	-1	-0.8	-0.8	2.2	1
1	0.4	-0.4	-0.8	-1.2	-1.2	-0.8	0.8	1
1.2	0.2	-0.4	-0.8	-1	-0.8	-0.8	2.2	1
1.4	0.4	-0.4	-1	-1.4	-1.6	-1	1.2	1.6
0.8	0.4	-0.2	-0.8	-1	-1	-1	1.4	0.8
1.2	0	-0.6	-0.8	-1	-1	-1	2.8	1
1	0	-0.4	-0.8	-0.8	-0.6	-0.6	2.4	0.8
1.2	0.4	-0.4	-0.8	-1.2	-1.2	-0.8	0.6	1.2
0.4	0.2	-0.2	-0.4	-0.4	-0.4	-0.6	1.6	0.4
1	0	-0.4	-0.6	-0.6	-0.6	-0.8	2.4	0.8
0.2	0	-0.2	-0.4	-0.4	-0.4	-0.8	2.2	0.2
0.8	0.2	-0.4	-0.6	-0.8	-0.8	-1	2	0.8
1.2	0.2	-0.4	-0.6	-0.8	-0.6	-0.6	2.4	1
1.2	0.6	-0.4	-1	-1.4	-1.4	-1	0.4	1.2
0.4	0	-0.4	-0.4	-0.6	-0.8	-1	2.2	0.4
1	0.4	-0.2	-0.8	-1	-1.2	-0.6	1	1.2
1	0.4	-0.4	-0.8	-1.2	-1.2	-0.8	1	1
0.6	0	-0.4	-0.6	-0.6	-1.2	-0.6	2.6	0.4
1	0.8	-0.2	-1	-1.4	-1.6	-1.2	0.2	1.2
1	0	-0.4	-0.6	-0.6	-0.6	-0.8	2.4	0.8
1	0.4	-0.4	-0.8	-1.2	-1.2	-1	0.6	1
1	0.2	-0.4	-0.8	-1.2	-1.2	-1.2	1.4	1
0.4	0	-0.2	-0.4	-0.4	-0.6	-0.6	2.2	0.4
1	0.2	-0.4	-0.8	-1	-1	-0.4	1.8	1
0.8	0.2	-0.4	-0.8	-1	-1	-1.4	2.4	0.8
0.8	0.4	-0.2	-0.8	-1.2	-1.2	-0.8	0.4	0.8
1.2	0.2	-0.6	-1	-1.4	-1.2	-0.4	2.6	1
0.6	0	-0.2	-0.4	-0.6	-0.6	-1.2	2	0.4
1	0	-0.4	-0.6	-0.8	-0.8	-1	2.2	0.8
0.8	0.2	-0.4	-1	-1.2	-1.2	-0.6	1.8	0.8
1.4	0.6	-0.4	-1	-1.4	-1.6	-1.2	0.4	1.6
1	0.4	-0.2	-0.8	-1	-1.2	-0.8	1	1
0.8	0	-0.4	-0.6	-0.6	-1	-0.8	2.4	0.8
1.2	0.2	-0.4	-0.8	-0.8	-0.8	-1	2.2	1
0.4	0	-0.2	-0.4	-0.4	-0.6	-0.8	2.2	0.4
0.8	0.2	-0.6	-1	-1.4	-1.2	-0.2	2.8	1
1	0	-0.4	-0.6	-0.8	-0.8	-0.8	2.4	0.8
1.4	0.6	-0.4	-1	-1.4	-1.6	-1	0.6	1.4
1.2	0.4	-0.4	-1	-1.2	-1.4	-0.8	1.2	1.4
0.6	0	-0.4	-0.6	-0.6	-0.6	-0.8	2.2	0.4
0.8	0.2	-0.4	-0.8	-1	-1	-0.4	2	0.8
1.2	0.2	-0.4	-0.6	-0.8	-0.8	-0.8	2.2	1
1	0.2	-0.4	-1	-1.2	-1	-0.4	2	1
0.6	0	-0.2	-0.4	-0.4	-0.4	-1	2.6	0.4
0.8	0	-0.6	-1.2	-1.4	-1.2	-0.2	2.4	0.8
0.6	0	-0.6	-1	-1.2	-1	0	2.4	0.8
0.8	0.2	-0.4	-0.8	-1	-0.8	-0.8	2.4	0.8
1	0	-0.4	-0.6	-0.8	-1	-1	2.8	0.8
0.8	0.4	-0.4	-0.8	-1.2	-1.2	-0.6	1.2	1
1	0.2	-0.4	-1	-1.2	-1.2	-1.2	1.4	1
1	0.4	-0.4	-1	-1.2	-1.2	-0.8	1.2	1
1	0.4	-0.4	-0.8	-1.2	-1.2	-1	0.6	1.2
0.8	0.2	-0.4	-0.8	-1	-1	-0.6	1.6	0.8
0.8	0.2	-0.6	-1	-1.2	-1.2	-0.2	2.6	0.8
0.8	0.2	-0.4	-0.6	-0.8	-0.6	-1	2	0.6
1.2	0.4	-0.4	-1	-1.2	-1.2	-0.6	1.4	1.2
1	0	-0.6	-1	-1.2	-1	-0.8	3.2	0.8
0.8	0.2	-0.4	-0.8	-1	-1	-1	1.6	0.8
1	0	-0.4	-0.6	-0.8	-0.6	-0.6	2.4	0.8
1	0.2	-0.4	-0.8	-1	-1	-0.6	1.2	1
0.8	0.4	-0.2	-0.8	-1	-1	-0.6	1	0.8
1	0	-0.4	-0.6	-0.6	-0.6	-1	2.8	0.8
0.4	0.2	-0.2	-0.6	-0.6	-0.6	-0.8	2.2	0.4
0.6	0.2	-0.4	-0.8	-1	-1	-1.4	1.8	0.8
1	0.2	-0.4	-0.8	-1	-1	-0.6	2	1
1.4	0.4	-0.4	-1	-1.4	-1.4	-0.8	1.2	1.4
1	0	-0.4	-0.6	-0.6	-0.6	-0.8	2.4	0.8
1	0	-0.4	-0.6	-0.6	-0.6	-0.6	2.6	0.8
1	0	-0.4	-0.6	-0.6	-1	-1	2.4	0.8
1	0	-0.8	-1.4	-1.8	-1.6	-0.4	2.6	1
0.8	0.2	-0.4	-1	-1.2	-1.2	-0.4	1.8	0.8
0.6	0	-0.2	-0.4	-0.6	-0.6	-1	2.8	0.4
1	0.2	-0.4	-1	-1.2	-1.2	-0.6	2	1
0.8	0.2	-0.6	-1.2	-1.4	-1.2	-0.2	2.6	0.8
0.6	0	-0.4	-0.4	-0.6	-0.6	-0.8	2.8	0.4
1	0.4	-0.4	-0.8	-1.2	-1.2	-0.6	1.2	1.2
0.8	0	-0.4	-0.6	-0.6	-1	-0.8	2.6	0.6
0.6	0	-0.4	-0.6	-0.8	-0.8	-1.2	2.6	0.6
1.2	0	-0.4	-0.8	-1	-0.8	-0.8	2.4	1
1	0.2	-0.4	-0.8	-1.2	-1	-1	1.8	1
1	0.2	-0.6	-1.2	-1.4	-1.4	-0.4	2.2	1
0.8	0	-0.6	-0.8	-1	-0.8	-0.8	2.8	0.8
1	0	-0.4	-0.6	-0.6	-0.6	-0.6	2.6	0.8
0.8	0.2	-0.4	-0.8	-1	-0.8	-1.2	2	0.8
0.6	0.2	-0.4	-0.6	-0.8	-0.8	-0.4	2.2	0.6
0.4	0	-0.2	-0.2	-0.2	-1	-0.2	2.2	0.2
0.6	0.2	-0.4	-0.6	-0.8	-0.8	-1	1.4	0.6
1	0.2	-0.8	-1.4	-1.6	-1.6	-0.4	2.6	1
0.8	0.2	-0.4	-1	-1.2	-1	-0.4	2.6	0.8
1	0	-0.6	-1	-1.2	-1.2	-1	3	0.8
0.6	0.4	-0.2	-0.8	-1	-1	-0.6	0.6	0.6
1	0	-0.4	-0.6	-0.8	-0.8	-0.8	2.6	0.8
1	0	-0.4	-0.8	-0.8	-0.8	-0.8	2.8	0.8
1	0.4	-0.2	-0.8	-1	-1.2	-0.8	0.8	1
0.8	0.2	-0.4	-0.8	-1	-1	-1.4	2.8	0.8
0.8	0.2	-0.4	-0.8	-1	-1	-0.8	1.4	0.8
1	0.2	-0.6	-1.2	-1.4	-1.4	-0.6	2.2	1
1	0.4	-0.4	-1.2	-1.4	-1.6	-0.8	1.4	1
0.6	0	-0.6	-1	-1.2	-1	-1	2.8	0.8
1	0	-0.4	-0.6	-0.8	-0.8	-1	2.4	0.8
1	0.4	-0.2	-0.8	-1	-1	-0.4	1.4	1
1	0.8	-0.2	-1.2	-1.6	-1.8	-1.6	-0.2	1.2
0.6	-2	-2.4	-1.8	-2	-1.4	0.6	2.8	0.8
0.6	-1	-2	-2.6	-2.8	-2	1.4	3	0.8
0.6	-0.6	-1.4	-1.8	-1.8	-1	0.8	3	0.4
1	-0.8	-2.2	-3	-3.4	-3.2	0.2	4	1.2
1	0	-0.4	-0.6	-0.8	-1	-1	2.8	0.8
0.8	0.2	-0.4	-0.8	-1	-1	-1.2	1.2	1
0.8	0.2	-0.4	-0.8	-1	-0.8	-0.6	1.6	0.8
1.6	0.2	-0.8	-1.2	-1.6	-1.6	-0.4	2.4	1.4
0.8	0.4	-0.4	-1	-1.2	-1.2	-1	1.2	1
0.8	0.2	-0.4	-0.8	-1	-0.8	-0.8	2.2	0.8
0.8	0.2	-0.4	-0.8	-1	-1	-1	1.2	0.8
1.2	0.6	-0.4	-1.2	-1.6	-1.8	-1.2	1	1.2
1	0	-0.6	-1	-1.2	-1.2	-1.4	3	0.8
1	0	-0.4	-0.8	-0.8	-0.8	-0.8	2.4	1
1	0.4	-0.6	-1.2	-1.4	-1.6	-1.2	1.2	1
0	-2	-2.2	-0.2	-0.6	-2	2.6	3.6	0.4
1	-1.6	-3	-2.8	-0.8	-1.4	-0.2	4	1.2
0.6	-1.4	-2	-0.8	-1	-1.8	1.2	3.8	0.8
0.4	-2	-3	-1.6	-1	-1.8	0.6	4	0.6
1	-1.4	-2.2	-0.8	-0.4	-1.8	-0.6	4.4	1.4
0.2	-2	-2.4	-1.2	-1.4	-2.4	1.6	3.8	0.4
0.6	-1.8	-2.8	-1.4	-0.8	-2	0	4.2	0.8
0.4	-1.8	-2.2	-0.8	-0.8	-1.8	1	4	0.8
0.8	-1.6	-2.6	-1.2	-0.8	-2	0.2	4	1
0.8	-1.6	-3	-2.6	-0.8	-1.4	0	4	1.2
0.8	-1.6	-2.6	-1.6	-1	-2	-0.6	4.2	1.2
0.6	-1.6	-2.4	-1.2	-1.2	-2.2	0.6	3.8	0.8
0.2	-2	-2.8	-1	-0.8	-2.2	1.8	3.8	0.4
0.8	-1.2	-2.2	-1.2	-0.8	-1.2	0.4	3.6	1.2
0.6	-1.8	-2.6	-1.2	-0.8	-2	0.6	4	0.8
1	-1.4	-2.2	-1.2	-1	-1.6	0	4	1.2
0	-1.8	-1.4	-0.6	-1	-2.4	3	3.4	0.2
1	-1.2	-1.8	-0.4	-0.4	-1.4	-1	4.4	1.4
1	-1.4	-2.6	-2	-1.2	-1.4	0.2	3.6	1.2
1	-1.2	-2.2	-1	-0.4	-1.4	-0.4	4	1.4
1.2	-1.2	-2.2	-1	-0.2	-1.4	-0.8	4.4	1.6
0.4	-1.6	-1.8	-0.2	-0.8	-2.2	0.4	4	0.8
0	-1.6	-1.4	-0.2	-0.6	-2.2	2.8	3.4	0.4
0.4	-1.8	-2.6	-1.2	-1	-1.8	1	3.8	0.8
0.6	-1.2	-1.6	-2.2	-2.4	-1.8	1	3.2	0.8
1	-1	-2.2	-2	-2.4	-2.8	0.2	3.4	1.2
1.4	-0.6	-1.8	-1.8	-1.8	-1.8	-0.2	3.2	1.6
0.2	-1.2	-1.8	-2.2	-2.4	-1.2	2.2	2.8	0.2
0.2	-2.2	-3.8	-4.2	-2.8	-1.6	1.2	2.8	0.2
1	-0.8	-1	-0.8	-1.6	-2.4	-0.2	3.6	1.2
0.8	-1.2	-2	-2	-2.2	-2	0.4	3.4	1
1	-1	-1.6	-0.6	-1.2	-2	0	3.6	1.2
-0.2	-2.6	-4	-4.2	-2.4	-0.8	1.4	2.6	0
1.2	-1.4	-2.8	-3	-1.8	-2.4	-1	4.2	1.6
0.8	-1.2	-2.2	-2.2	-2	-1.6	0.6	3	1
1	-1	-1.8	-0.8	-0.6	-1.6	-0.2	3.8	1.4
0	-2.6	-4.2	-4.6	-3	-0.2	1.2	2.8	0
1.4	-0.8	-2.2	-2.8	-2.4	-2.6	-0.4	3.2	1.6
1.4	-1.2	-3	-3.6	-2.8	-0.4	0.2	3	1.6
1.2	-0.8	-1.6	-2	-2.2	-2	0	3.4	1.6
0.8	-1	-2	-2.2	-2.6	-2.6	0.4	2.8	1
1.6	-0.6	-2.2	-3	-2.4	-1.2	-0.2	2.2	2
1.2	-1.6	-3.6	-4.4	-4	-1.8	0.2	3.4	1.4
1	-1	-1.6	-2.2	-2.6	-2.2	-0.2	4.2	1.4
0	-2.2	-3.2	-2.8	-2.8	-2.8	2.4	3.2	0.2
1.2	-1.6	-3.4	-3.8	-2.2	-1.2	-0.4	4.2	1.4
1.6	-1	-3.2	-4	-3.2	-0.6	0.2	2.8	2
0.2	-1.2	-2.2	-2.6	-3	-2.4	2.2	2.8	0.4
1	-1.8	-4	-4.6	-3.2	-0.8	0.4	3.2	1.2
0.6	-1.4	-2.6	-3	-3	-2.4	1.4	2.8	0.6
0.4	-1.4	-2	-2.6	-3.2	-3	2	2.8	0.4
0.2	-1.6	-1.8	-0.8	-2	-2.2	2.8	3	0.2
0.2	-1.4	-1.4	-0.6	-2	-2.4	2.2	3	0.4
1.2	-0.8	-2	-2.2	-2.4	-2.2	0	2.4	1.4
0.8	-1.6	-3.2	-3.6	-2.4	-0.8	0.6	2.6	1
0.6	-1.2	-1.6	-0.6	-1.8	-2.4	1.4	3.2	0.8
0.6	-1.6	-1.8	-1.4	-1.6	-1	0.6	4.2	1
0.6	-1.4	-1.6	-0.2	-0.2	-1.4	0.6	3.8	1
0	-1.8	-3	-3.6	-3.8	-2.6	2.4	2.2	0
1.2	-0.8	-1.2	-1.2	-1.4	-2	0	3.6	1.4
1.2	-0.6	-1.6	-1.6	-1.6	-1.8	-0.2	2.6	1.4
0.8	-1.2	-2.2	-1.8	-1.8	-1.4	0.6	3	1
1	-1.4	-3	-3.4	-2.2	-1	0.2	3.2	1.4
0.2	-1.2	-2	-2.6	-3	-3	2.8	2.8	0.4
0	-1.6	-2.4	-3	-3.4	-3.2	3.6	3	0.2
1.4	-0.8	-2	-2	-2.2	-2.8	-0.6	3.4	1.6
0.4	-1.2	-1.6	-1.2	-2.2	-2.4	2	3	0.4
0	-1	-0.8	-1.4	-2.6	-2	3.2	2.4	0
1.6	-0.6	-1.8	-1.4	-0.6	-1.2	-0.6	3.2	1.8
1	-1.2	-2.4	-2.2	-2	-2.6	0	3.4	1.2
0.2	-2	-3.6	-4.2	-4	-2.6	1.6	2.6	0.4
0	-1	-0.4	-0.8	-2	-2	2.8	2.6	0.2
1.6	-0.4	-1.6	-1.4	-0.8	-1	-0.4	2.6	1.8
1.2	-0.6	-1.6	-1	-0.6	-1.2	0	2.8	1.4
1.2	-1.2	-2.6	-2.8	-3	-3	0	3.2	1.4
-0.2	-1.2	-0.6	-1.2	-2.4	-2	3.4	2.4	0
1	-1.6	-3.2	-3.6	-2.2	-1	0.4	3.2	1.2
1.4	-1	-3	-3.8	-3.2	-1.2	0.2	3	1.8
1.4	-0.8	-1.8	-0.8	-0.8	-1.8	-0.8	3.8	1.6
1.4	-1	-2.8	-3.2	-2.4	-1.6	-0.4	3.2	1.6
1.2	-0.8	-1.8	-1	-0.8	-1.6	-0.2	3.2	1.6
0.6	-1.2	-1.6	-0.8	-1.2	-1.8	1.2	3.2	0.8
0.6	-1.4	-2.6	-3	-3.4	-3.4	1.4	3	0.8
0.2	-2.2	-3.8	-4.2	-3.8	-3	1.6	3	0.4
1.4	-1.2	-3	-3.2	-1.8	-1.2	0	3.4	1.8
1	-1.2	-2	-1.4	-1.4	-1.8	0.2	3.4	1.2
1.2	-0.6	-1.4	-0.8	-1.4	-2.2	-0.4	3.6	1.4
0.8	-1.8	-3.6	-4	-2.6	-1.2	0.4	3.6	1.2
1.4	-0.6	-2	-1.8	-0.4	-1	-0.4	3	1.8
1.2	-0.8	-2	-1.8	-1.4	-1.4	0.2	3	1.4
1.2	-0.8	-1.6	-0.8	-0.6	-1.2	-0.2	3.2	1.4
1	-1.4	-2.2	-1	-0.8	-2	-0.4	4	1.2
1	-1.6	-3.2	-3.8	-2.4	-0.8	0.2	3.6	1.2
1	-1.2	-2.2	-1.2	-1	-2	0	3.8	1.2
1	-1	-2.4	-2.6	-1.8	-1.6	0.4	2.8	1.2
0.2	-2.2	-3.2	-2.2	-1	-2.4	1	4	0.6
0.8	-1	-1.8	-1.6	-2	-2	0.6	2.6	1
1.2	-0.8	-1.8	-2.2	-2.4	-2.2	0	3.2	1.4
0.2	-1.6	-2.2	-2.4	-3.2	-3.2	2.8	2.8	0.2
1.2	-0.8	-1.4	-0.6	-1.6	-2.4	-0.6	3.6	1.4
1.4	-1	-1.8	-0.8	-0.2	-1.2	-0.4	4	1.6
1.4	-1	-2.8	-3.6	-3.2	-1.4	-0.2	3.2	1.8
0	-2.4	-4.2	-4.6	-3.8	-0.8	1.4	2.6	0
0	-1.4	-1.4	-1.6	-2.8	-3	3	2.8	0.2
1.2	-0.8	-2.2	-2.6	-2.2	-2.2	-0.2	3	1.6
0.8	-1.6	-3.4	-4	-3.2	-0.6	0.6	3	1
1	-2.2	-4.2	-4.8	-2.8	0	0.4	3.8	1.2
0.4	-2	-3.6	-4	-2.8	-0.8	1	3	0.6
0.2	-1.2	-1.2	-0.4	-1.6	-1.8	2.2	2.8	0.4
1.2	-1	-2	-1.6	-1.4	-2	-0.2	3.4	1.4
1.4	-2	-4.4	-5	-3.4	-3	-0.6	3.2	1.8
1.2	-1.2	-2.8	-3	-2.6	-2.4	0.2	3.2	1.4
0.8	-2.4	-4.6	-5	-3.2	-2.6	0.2	3.2	1
1.2	-0.8	-1.8	-2.2	-2.4	-2.2	-0.4	3.6	1.6
1.2	-0.8	-1.8	-1.6	-1.8	-1.4	0	3.6	1.6
0.2	-2	-3.4	-4.2	-4	-1.4	1.4	2.6	0.4
1.2	-0.8	-1.6	-0.6	-0.8	-1.8	-0.6	3.8	1.6
0	-1	-1.8	-2.2	-2.2	-1.8	3.4	2.6	0.2
0	-2	-3.2	-3.6	-2.6	-1	1.8	2.4	0
1.6	-1	-3	-3.6	-2.2	-0.4	-0.2	3.6	2
0.8	-1.4	-2.4	-1.2	-0.6	-1.6	-0.4	4.2	1.2
1	-0.8	-2	-1.8	-1.4	-1.4	0.2	2.6	1.2
0.8	-1	-1.4	-1.6	-1.8	-1.2	0.6	2.8	1
0.2	-1.8	-2	-0.6	-1.2	-2	2.2	3.2	0.4
0.4	-1.2	-2	-2.6	-3.2	-3	1.6	2.8	0.6
1.6	-0.8	-2.6	-2.8	-2.2	-2	-0.2	2.4	2
1	-1.2	-2.8	-3.4	-3.2	-1.6	0.6	3	1.2
-0.2	-1	-0.6	-1.8	-3	-2.6	3.6	2.4	0
1.4	-0.6	-2	-2	-1.8	-1.4	0	2.8	1.6
-0.2	-1.6	-2	-2.4	-3	-2.4	3	2.4	0
1	-1.4	-2.4	-1.4	-0.4	-1.6	0	4	1.2
0.4	-1.2	-1.4	-0.6	-1.4	-2	1.4	3	0.6
0.2	-1.8	-2.6	-2.2	-2.2	-1.4	2	2.6	0.2
0	-1.2	-1.8	-2.8	-3.6	-3.2	3.2	2.4	0.2
0.8	-1.4	-2.4	-2.2	-1.6	-1.6	0.6	3.2	1
0	-1.6	-2.2	-2.2	-2.4	-1.8	2.4	2.4	0.2
1.4	-1	-2.4	-2.4	-1	-1.4	-0.2	3.6	1.6
0.6	-1.4	-2	-0.2	-0.6	-1.8	0.6	4	1
0.8	-1.8	-3.6	-4.2	-3.4	-1.4	0.6	3.6	1
1.4	-1.2	-3	-3.8	-3.2	-2.6	-0.4	3.6	1.8
1	-1.6	-3.4	-3.4	-2.8	-2.6	0	3	1.4
0.8	-2.2	-4	-4.6	-2.8	-0.2	0.6	3.8	1
1.4	-0.8	-1.6	-2	-2.4	-2.2	-0.4	3.6	1.6
1.2	-1.6	-3.6	-4.2	-2.6	-0.6	0.2	2.4	1.4
0.6	-1.2	-2	-2.4	-2.6	-2	1.2	2.6	0.6
0.6	-1	-1.6	-1	-2	-2.6	1	3.2	0.8
0.8	-1.4	-2.4	-2.8	-3.4	-3.2	0.2	3.8	1.2
0.8	-1.2	-2	-0.8	-1.2	-2	0.6	3.6	1
1	-1	-1.6	-1.2	-1.2	-1.6	0	3.4	1.4
1.2	-1.4	-3.4	-4.2	-3.8	-1.2	0.2	3.4	1.6
0.4	-1.2	-2.2	-2.8	-3	-2.6	2	2.8	0.4
1.4	-0.8	-2	-1.8	-2	-1.8	-0.6	3.8	1.8
1.4	-0.8	-2	-1.8	-1.4	-1.8	-0.4	3.2	1.6
1	-1.4	-3	-3.4	-2	-0.8	0.4	3.4	1.2
0.2	-1.8	-2.6	-0.8	-0.6	-2	1.4	3.6	0.6
0.2	-2.8	-4.8	-5.2	-3	-0.2	0.8	3.4	0.4
0.8	-1.2	-2.2	-1.8	-2.2	-2.8	0.4	3.4	1
1.4	-1	-2	-1.4	-0.4	-1.6	-0.6	3.8	1.6
0.2	-1.4	-1.6	-1.4	-1.8	-2.4	2.4	3.2	0.4
1.4	-1.6	-3.6	-4.2	-2.4	-1	0	3.6	1.8
0.8	-1.2	-2	-2.6	-3	-2.8	-0.4	4	1.2
0	-2.6	-4.4	-5	-4.4	-0.8	1.2	2.6	0
1	-1	-1.8	-0.8	-1.4	-2.2	0	3.6	1.2
1.2	-1.2	-3	-3.4	-2.2	-0.6	0.2	3.4	1.6
1.6	-0.8	-2.2	-2.6	-1.8	-2	-0.6	3.4	1.8
1	-0.8	-1.6	-0.6	-1.4	-2.2	-0.2	3.6	1.4
1	-1.2	-2.8	-3.2	-2.4	-2	0.4	2.4	1.2
1	-1.2	-2.8	-3	-1.8	-1.2	0.2	3	1.4
0	-1.8	-3	-3.6	-4	-3	2.8	2.4	0
1.4	-0.8	-2.6	-3	-2.2	-1.6	-0.6	3.2	1.8
0	-1.2	-2	-2.4	-2.4	-1.8	3	2.4	0.2
1	-1	-1.8	-0.8	-0.6	-1.2	0.2	3.4	1.4
0	-1.8	-2.2	-0.6	-1.6	-2.6	2.8	3.4	0.4
1	-1.2	-1.8	-1	-2.2	-3.2	-0.8	4	1.2
0	-1.4	-1.4	-0.8	-2.2	-2.4	3	2.8	0.2
1.2	-0.8	-2.2	-2.6	-1.6	-1.4	-0.2	2.8	1.6
0.4	-1.8	-2.6	-1.8	-2	-1.2	1.4	3.4	0.6
0.6	-1.4	-2	-0.8	-1.4	-2.2	1.2	3.4	0.8
0	-1.2	-0.8	-1.2	-2.4	-2.4	3.2	2.6	0.2
1	-1.8	-3.8	-4.6	-3.6	-0.4	0.4	3	1.2
0.6	-1.4	-2	-2.2	-2.4	-1.6	1	3	0.8
1.2	-1.2	-2	-2.2	-2.4	-2.2	-0.6	4.4	1.6
1.6	-1.8	-4.4	-5.4	-2.8	-0.8	0	1.8	1.8
0.2	-1.2	-1.8	-2.2	-2.2	-1.6	2	2.8	0.4
-0.2	-1.2	-0.6	-1.2	-2.6	-2.2	3.4	2.4	0
1.2	-1.2	-2.8	-3.2	-2.6	-2.2	-0.2	3.4	1.4
1.4	-0.8	-2	-1.4	-0.8	-1.8	-0.6	3.6	1.6
0.2	-1.6	-2	-1.4	-2.2	-2	2.2	2.8	0.4
1.4	-0.6	-1.4	-1.6	-1.8	-1.6	-0.2	3.4	1.6
1	-1.2	-2.4	-1.4	-0.4	-1.6	-0.2	4	1.4
0.4	-1.6	-2.8	-3.2	-3	-2	1.6	2.6	0.4
0	-2	-3.2	-3.4	-3.2	-1.8	2.4	2.6	0
0	-1.6	-1.6	-0.4	-1.8	-2.6	2.8	3	0.2
1	-1.2	-2.4	-1.8	-0.8	-1.6	0	3.6	1.4
1.2	-1	-2	-1.6	-1.2	-2	-0.4	3.6	1.6
0.8	-1.4	-2.2	-1	-0.6	-1.8	0	4	1.2
0.8	-1.4	-2.4	-1.4	-1	-1.8	-0.2	4	1.2
0.2	-2.2	-3	-1.4	-0.8	-2	1.2	4	0.6
0.4	-1.8	-2.6	-1	-0.8	-2.2	0.2	4	0.8
0.2	-1.8	-1.4	-0.2	-0.4	-2	1.4	4	0.6
1.2	-1.2	-2.4	-1.8	-0.8	-1.6	-0.2	3.8	1.4
0.6	-1.6	-2.6	-1.6	-1.2	-2	0.6	3.8	0.8
0.6	-1.4	-1.8	-1	-1	-1.8	0.6	3.8	1
-0.2	-1.8	-1.4	-0.2	-1	-3	3.8	3.4	0.2
0.4	-1.6	-2	-1	-1.2	-2	1.2	3.8	0.8
0.6	-1.4	-2	-1	-1	-2	0.8	3.8	0.8
1.2	-1	-1.6	-0.6	-0.6	-1.4	-0.2	4	1.4
1	-1	-1.6	-0.4	-0.6	-2	-0.8	4.2	1.4
1.2	-1	-2	-1	-0.4	-1	-0.2	3.8	1.6
1.2	-1	-2	-1.6	-0.6	-1.4	-0.2	3.4	1.4
1.2	-1	-2.4	-1.8	-1	-1.2	-0.2	3.6	1.4
0	-2.2	-3	-1	-0.8	-2.2	2.2	3.8	0.4
1	-1.6	-2.6	-1.2	-0.4	-1.6	-1	4.6	1.4
0.6	-1.4	-2	-1.2	-1.2	-2.2	0.4	4	1
0.4	-2	-2.8	-1.6	-1.2	-2.2	0.4	4	0.8
0.6	-1.6	-2.8	-1.8	-1	-2	0.4	3.8	0.8
1.2	-1	-2	-0.8	-0.2	-1.2	-0.4	4	1.6
1.2	-1	-2	-1	-0.8	-2	-0.6	4	1.4
0.8	-1.6	-2.8	-2.2	-1	-1.8	0	4	1
1.2	-1.2	-2.2	-1.2	-0.8	-1.6	-0.4	3.8	1.4
1	-1.2	-2	-1	-0.8	-1.8	-0.2	3.8	1.4
0.8	-1.4	-2	-0.6	-0.8	-2.2	-0.2	4.2	1.2
0.8	-1.4	-2.6	-2	-1	-1.8	0.2	4	1.2
0.8	-1.4	-2.2	-1.2	-1.2	-2.2	-0.2	4	1.2
0.6	-1.8	-2.6	-1.4	-1.2	-2	0.4	4	0.8
1.2	-1	-1.8	-0.8	-0.4	-1.6	-0.4	4	1.6
0.2	-2.4	-3.6	-2.4	-1	-2.2	1.2	4	0.4
0.8	-1.2	-1.8	-0.8	-0.8	-1.8	0	4	1.2
1.8	-0.6	-1.8	-1.4	-0.2	-0.6	-0.4	3.2	2
1	-1.4	-2.6	-1.8	-0.8	-1.8	-0.4	4.2	1.4
0.4	-1.8	-2.4	-1	-1	-2.2	-0.2	4.2	0.8
0.6	-1.8	-3	-2.6	-1	-1.8	1	3.8	0.8
0.6	-1.8	-2.8	-1.8	-0.6	-1.8	0	4	1
1.4	-0.8	-2	-1.8	-0.6	-1.2	-0.2	3.2	1.8
1.2	-0.8	-1.8	-0.6	-0.2	-1.2	-0.2	3.6	1.6
1.6	-0.6	-1.6	-1	-0.2	-1	-0.4	2.8	1.8
1.2	-1	-2.2	-1.8	-0.8	-1.6	-0.4	3.8	1.6
0	-2.2	-3.2	-2	-1	-2.2	2	3.6	0.4
0.6	-1.6	-2.8	-1.8	-1.2	-2	1	3.8	0.8
0.8	-1.6	-2.8	-2	-1	-1.6	0.4	3.8	1
0.2	-1.8	-2.2	-1	-1.4	-2.8	1.8	3.6	0.4
0.6	-1.6	-2.2	-1	-1	-2	-0.6	4.2	1
1.2	-1	-2.2	-1.6	-0.4	-1.2	-0.2	3.6	1.6
1.4	-0.8	-1.8	-1.4	-0.6	-1.2	-0.4	3.2	1.6
0.6	-1.4	-2.2	-1	-1	-1.8	0.8	3.6	0.8
1.2	-1	-2	-0.8	-0.4	-1.6	-0.6	4	1.6
1.4	-0.8	-1.8	-1.2	-0.8	-1.2	-0.4	3.6	1.6
1.4	-0.8	-2	-1.6	-0.6	-1.4	-0.4	3.4	1.6
1.2	-1.2	-2.4	-2	-1	-1.8	-0.6	4	1.6
0.6	-1.6	-2.2	-1	-0.8	-1.4	0.4	4.2	0.8
0.6	-1.8	-2.8	-1.2	-0.4	-2	0	4.2	0.8
1	-1.4	-2.4	-1.4	-1	-1.8	0	4	1.2
1	-1.2	-2	-1.2	-0.8	-1.2	0	3.6	1.4
1.4	-0.8	-2	-1.6	-0.8	-1	-0.2	3.4	1.6
-0.2	-2	-2	-0.8	-0.8	-2.2	3	3.6	0.2
0.2	-2.2	-3.2	-2.2	-1.2	-2.4	1.6	3.8	0.4
0.8	-1.6	-2.2	-1	-1	-1.8	-0.2	4.2	1
0.8	-1.8	-2.8	-1.6	-0.8	-1.8	-0.4	4.4	1
1	-1.4	-2.4	-2	-1	-1.2	0.2	3.6	1.2
0	-2.6	-3.8	-2.6	-1.2	-2.4	1.8	4	0.2
0.6	-1.8	-2.8	-1.6	-0.6	-1.6	1	3.8	0.8
1.4	-0.8	-2	-1.8	-0.6	-1.2	-0.2	3.2	1.6
1.2	-1	-1.8	-0.6	-0.4	-1.6	-0.2	3.8	1.4
1	-1.2	-2.2	-1	-0.6	-1.8	-0.6	4.2	1.4
0.4	-1.8	-2.4	-0.4	-0.4	-1.8	0.4	4.2	0.8
1	-1.2	-1.8	-0.6	-0.6	-1.6	-0.8	4.2	1.4
0.8	-1.4	-2	-1	-0.8	-1.4	0.4	4	1
0.8	-1.2	-1.8	-1	-1	-1.4	0.2	3.8	1.2
0.8	-1.2	-2.2	-1.2	-0.4	-1.4	0.2	3.6	1.2
1.4	-0.8	-2	-1.6	-0.6	-1	-0.4	3.4	1.8
0	-2	-1.8	-1	-1.2	-3	2	4	0.4
1	-1.2	-2.2	-1	-0.6	-2	-0.8	4.2	1.4
0.4	-2	-3.4	-2.8	-1.2	-2	1	3.8	0.6
1.2	-1	-2.2	-1.8	-1	-1.2	-0.2	3.4	1.6
1.2	-1	-2	-1.4	-0.6	-1.4	-0.2	3.4	1.4
0.8	-1.6	-2.4	-1	-0.8	-2	0	4	1
0	-2.4	-3.6	-2.2	-0.6	-2	1.8	4	0.4
0.6	-1.8	-2.8	-2	-1.2	-1.8	0.8	3.8	0.8
0.2	-1.8	-1.8	-0.8	-1	-2.4	1.2	4	0.6
-0.2	-2	-1.8	-0.8	-1	-2.6	3.4	3.6	0.2
1	-1.2	-2	-0.8	-0.6	-1.6	0	3.8	1.2
0.2	-1.8	-2	-0.2	-0.8	-2.2	2.2	3.8	0.4
0.8	-1.2	-1.6	-0.6	-0.8	-1.6	0.4	3.8	1.2
0.6	-1.6	-2.4	-1.2	-1	-1.8	0.8	3.6	0.8
0.6	-1.6	-2.8	-2	-1	-1.8	0.8	3.6	0.8
0.4	-1.6	-2.2	-1	-1	-2	1	3.8	0.8
0.6	-1.4	-1.8	-0.4	-0.6	-1.6	0.8	3.8	0.8
0.8	-1.4	-2.2	-1.2	-1	-1.6	0.4	3.6	1
1	-1.2	-2.2	-1.2	-0.6	-1.4	-0.4	4	1.4
1.2	-1.2	-2.4	-1.8	-0.4	-1.6	-0.8	4.2	1.6
1	-1.2	-1.8	-0.6	-1	-2	-0.2	3.8	1.4
0.2	-1.8	-2.2	-0.4	-0.8	-2.6	0.8	4	0.6
1	-1.2	-2.4	-2.2	-1	-1.6	0.2	3.4	1.4
0.6	-1.8	-2.8	-1.6	-1.2	-2	0.4	4	0.8
0	-2	-1.6	-0.2	-0.8	-3	3.6	3.8	0.2
1.2	-1.2	-2.4	-2	-1	-1.2	0	3.6	1.4
1	-1.4	-2.6	-2.4	-0.6	-1.2	0	3.8	1.4
1	-1.2	-2.2	-1.2	-1	-2	-0.4	4	1.2
0.2	-2	-2.4	-0.8	-1.2	-2.6	2	3.8	0.4
1.2	-1.2	-2.4	-1.8	-0.8	-1.6	-0.2	3.8	1.4
0.8	-1.4	-2.2	-1	-0.8	-1.8	0	4	1
0.4	-1.8	-3	-1.8	-0.8	-2	1.2	3.8	0.6
0.6	-1.6	-2	-0.8	-0.8	-1.8	1	3.8	0.8
-0.2	-2	-2.4	-0.2	-0.8	-2.2	3	3.4	0.2
0.2	-2	-2.8	-1.4	-1.2	-2	1.8	3.6	0.4
0.8	-1.4	-2	-0.8	-1	-1.8	0.4	4	1
1	-1.4	-2.6	-2.4	-0.6	-1.2	0.4	3.6	1.2
0.6	-1.4	-2.2	-0.8	-1	-1.8	1.2	3.4	0.8
0.6	-1.8	-2.6	-1.6	-1.4	-2.2	0.8	4	0.8
0	-2.6	-3.8	-2.6	-1	-2	1.8	3.8	0.2
1	-1.4	-2.6	-2	-1.2	-1.8	0.2	3.8	1.2
1.2	-1	-2	-1.2	-1	-1.2	-0.2	3.4	1.4
1.2	-1	-2.4	-2.4	-1	-1.4	0	3.6	1.4
0.6	-1.8	-2.8	-2	-1	-1.8	0.8	3.6	0.8
0.8	-1.4	-2.4	-1.4	-1.4	-2.4	0	4	1
0	-2.2	-3	-1.2	-0.8	-2.4	2.2	3.8	0.2
0.6	-2	-3	-1.6	-1	-2	0	4.2	0.8
0.8	-1.6	-2.6	-1.4	-0.8	-1.8	-0.2	4.2	1
0.2	-2.2	-3.4	-2.4	-1	-2	1.2	4	0.6
0.6	-1.8	-3	-2.4	-1.2	-2	0.2	4	1
0.8	-1.4	-2	-0.4	-0.4	-1.6	-0.4	4.2	1
0.2	-2	-2.6	-1	-1	-2.4	0.6	4.2	0.6
1.2	-1	-2.2	-1.8	-1	-1.6	-0.2	3.4	1.4
0.6	-1.8	-2.8	-2	-1	-2	0.6	4	0.8
0.8	-1.2	-2	-0.8	-0.4	-1.2	0.4	3.6	1.2
0	-2	-2	-0.6	-0.6	-2.4	2.8	3.8	0.4
1	-1.2	-2.2	-1	-0.8	-1.8	-0.2	4	1.2
1.2	-1	-2	-1.6	-0.8	-1	0	3.4	1.6
1	-1.2	-2.2	-1.4	-1.4	-2.2	-0.4	4	1.2
0.6	-1.8	-2.4	-0.8	-0.8	-1.8	0	4.2	0.8
0	-2.4	-3.6	-2.4	-0.8	-2.2	1.8	3.8	0.2
0	-2	-2.2	-0.6	-0.6	-1.8	2.4	3.6	0.4
1.2	-1	-2	-0.8	-0.4	-1.4	-0.6	4	1.6
1.4	-0.6	-1.6	-0.8	-0.4	-1.2	-0.4	3.4	1.8
0.2	-2	-2.8	-1.2	-0.8	-1.8	1.8	3.8	0.4
0.4	-2	-3.2	-2.6	-1	-1.8	0.8	3.8	0.8
1	-1	-1.6	-0.6	-0.8	-1.4	0.4	3.2	1.2
1.2	-1.2	-2.4	-1.8	-0.8	-1.2	-0.2	3.8	1.4
1.2	-1.2	-2.4	-1.8	-0.4	-1.2	-0.6	4.2	1.6
0.8	-1.4	-2.2	-1.2	-1.2	-2.2	0.2	3.8	1
1.2	-0.8	-1.8	-1.4	-0.8	-1.6	-0.2	3.4	1.6
1.2	-1	-2.2	-1.6	-0.8	-1.4	0	3.6	1.4
1.4	-1	-2.2	-1.6	0	-1	-0.6	4	1.8
1.4	-0.8	-1.6	-0.6	-0.2	-1.2	-0.4	3.4	1.6
0.8	-1.2	-1.8	-1	-1	-1.4	0.2	3.8	1.2
0.4	-1.6	-2.4	-1.2	-0.8	-1.6	1.2	3.8	0.8
0.6	-1.6	-2.8	-1.8	-1	-2	0.4	3.8	1
1	-1	-2	-1.2	-1	-1.6	0	3.6	1.4
0.4	-1.6	-2.2	-1	-1	-2	1	3.8	0.8
1	-1	-2	-1.4	-1.2	-1.8	-0.2	3.6	1.4
1.2	-1	-2.2	-1.8	-1	-1.6	-0.2	3.6	1.4
0.8	-1.2	-2	-0.8	-1	-1.8	0	4.2	1.2
1	-1.2	-2.4	-2	-1	-1.6	-0.4	3.8	1.4
0.4	-1.8	-2.4	-1	-1	-2.2	0.6	4	0.8
0.8	-1.4	-2.6	-1.8	-0.8	-1.8	0	4	1.2
0.4	-2	-3.2	-2.2	-0.8	-2	1	3.8	0.6
0.8	-1.6	-2.6	-1.2	-0.4	-1.6	-0.2	4.2	1
0.4	-1.8	-2.6	-1.4	-1.2	-2	1.4	3.6	0.6
1.2	-1	-2.2	-1.8	-1	-1.6	-0.2	3.6	1.4
0.8	-1.2	-1.8	-0.6	-0.6	-1.6	0.2	4	1.2
0.4	-2	-3	-1.4	-0.4	-1.8	-0.2	4.4	0.8
0.6	-1.4	-2.4	-1.2	-1	-1.6	0.6	3.8	1
1.2	-1	-2.2	-1.6	-0.4	-1.2	-0.4	3.8	1.6
-0.2	-2.2	-2.8	-1	-1	-2.4	2.8	3.6	0.2
0.4	-1.8	-2.6	-1.4	-1	-1.8	1.2	3.6	0.6
0.8	-1.6	-2.6	-1.4	-0.8	-1.8	-0.4	4.2	1.2
1.6	-0.4	-1.6	-1.2	-0.2	-1	-0.4	3	1.8
0.8	-1.4	-2.2	-1.2	-0.8	-1.6	0	3.8	1.2
1.6	-1.4	-3.8	-5	-4.2	-0.6	0	2.6	2
1.4	-0.6	-1.8	-1.6	-1.6	-1.6	-0.6	3.2	1.8
0.6	-1.2	-2	-1.6	-2.2	-2.6	0.8	3.2	0.8
1.4	-0.8	-2.4	-3	-3	-3	-0.4	3.2	1.6
0.8	-1.2	-2	-1.6	-1.8	-1.2	0.6	3.2	1.2
1	-1	-2	-1.6	-1.6	-2	0.4	3.2	1.2
0.4	-2.2	-3.4	-2.4	-1.6	-3.2	-0.2	4.2	0.6
0	-2.2	-2.6	-0.2	-0.6	-2.4	2.6	3.8	0.2
0.4	-1.8	-2.6	-1.4	-1	-1.8	1	3.8	0.6
1	-1.4	-2.4	-1.2	-0.6	-1.6	-0.4	4.2	1.2
1.2	-1	-2	-0.8	-0.6	-1.6	-0.4	3.8	1.4
0.8	-1.6	-2.8	-2.4	-0.8	-1.6	0.2	3.8	1
