# Supplementary material for: Systems approach reveals photosensitivity and PER2 level as determinants of clock‐modulator efficacy
Source: Mol Syst Biol. 2019 Jul 8;15(7):e8838. doi: 10.15252/msb.20198838 (PMC6613017; doi:10.15252/msb.20198838)
Supplement: Supplementary file 8 — Code EV1 [file MSB-15-e8838-s008.zip › MSB-19-8838_CodeEV1/data/totalparaset.xls]

## Sheet: Sheet1
19	6	0.0221017	0.0871939	25.8261	4.2563
21	4	0.030522	0.0883446	12.8733	168.705
15	10	0.00784143	0.0786312	38.054	0.909785
17	8	0.0124571	0.0800946	11.3803	4.62302
15	11	0.0252998	0.158738	0.56335	0.0592767
20	5	0.0388925	0.156001	147.813	0.0141205
23	1	0.0301936	0.196922	37.5349	1.96208
19	6	0.0326178	0.124569	13.4714	0.256324
21	4	0.0248737	0.0849677	19.4068	11.9706
21	3	0.0369841	0.138294	8.52451	0.764701
21	3	0.0286785	0.099367	6.57882	1.90907
17	9	0.0162697	0.0723104	134.087	1.36343
19	6	0.0325308	0.117221	54.7546	0.242333
20	5	0.0229735	0.0839331	21.3608	1.48774
16	9	0.00785147	0.0803493	30.3978	1.78495
16	10	0.0140902	0.0794606	14.2456	5.31375
16	10	0.0306552	0.168833	0.762235	0.130477
19	6	0.0191369	0.0784528	66.2258	2.10117
16	10	0.0133999	0.0765295	13.4817	14.8324
18	7	0.0139457	0.0741093	76.9932	2.70964
19	5	0.0330691	0.170494	3.0343	0.282216
17	7	0.0205287	0.158811	2.07274	0.49197
21	4	0.04088	0.103666	4.43822	2.70831
16	10	0.0133689	0.0725727	15.9131	17.4828
16	10	0.0373705	0.119714	4.20825	0.484736
20	5	0.037694	0.0772039	6.95846	5.65476
18	11	0.0493148	0.128022	3.00241	234.535
22	9	0.0400768	0.17993	3.63768	5.09221
21	4	0.0341547	0.0780833	7.38951	2.83881
19	6	0.0592703	0.144728	4.5285	0.318385
13	11	0.108636	0.131752	1.79699	3.17931
15	10	0.03807	0.108535	3.62448	1.20465
16	9	0.0246154	0.0769302	7.93009	4.98217
17	8	0.0197536	0.0733305	9.60938	3.94218
20	12	0.0262125	0.104666	5.70958	8.25288
45	2	0.0471916	0.187552	4.24408	10.5088
21	4	0.0534666	0.121668	4.52725	4.37423
17	9	0.033438	0.114088	4.28275	0.988622
16	9	0.0252979	0.0796918	7.87879	3.3875
45	2	0.0678475	0.106863	3.84144	2.20872
21	9	0.0402514	0.192621	2.65934	4.95586
20	5	0.0254474	0.0893472	19.2543	5.03967
20	11	0.0571671	0.0908279	4.8273	14.0043
20	4	0.0391935	0.107931	4.53752	2.75164
21	10	0.029982	0.147713	4.09436	4.28155
17	9	0.0152862	0.0713274	87.5041	6.45238
20	4	0.0496516	0.0825509	6.06104	3.01217
15	11	0.0839975	0.14547	1.77861	2.82903
17	9	0.0149046	0.0809792	21.7615	11.3827
20	4	0.0260241	0.101879	6.36415	2.55986
21	4	0.0275538	0.0849014	100.254	4.08126
21	4	0.0332924	0.0808579	7.21594	7.25036
16	10	0.0126765	0.0736092	13.7743	5.07311
22	2	0.0471994	0.132609	4.56844	4.01065
17	8	0.0729737	0.130224	2.13265	1.9262
18	7	0.0267648	0.101816	83.3989	0.332811
18	7	0.0170775	0.0791623	170.078	59.9381
20	4	0.0478189	0.0790142	6.61021	5.03283
21	11	0.0665155	0.101851	3.91911	15.1175
18	7	0.074508	0.121947	2.54921	2.49432
18	7	0.0148976	0.0733434	152.509	5.16403
18	7	0.0338302	0.106304	7.57027	0.516984
44	3	0.0420371	0.154662	3.99497	3.61569
22	2	0.032271	0.126605	7.27091	13.3343
16	10	0.011446	0.0709926	132.631	1.79003
21	4	0.0394318	0.137859	3.6755	0.284758
15	10	0.0112373	0.0994392	18.7877	0.392428
18	7	0.0190436	0.0821643	17.2138	2.68279
16	11	0.098051	0.122418	2.19202	12.4668
19	7	0.0749224	0.152697	1.71724	1.05232
15	11	0.0118059	0.0752415	419.589	2.56023
15	11	0.0404078	0.104576	3.91553	1.1093
15	11	0.0562625	0.170049	1.81154	1.04538
15	9	0.0976796	0.121566	2.31606	3.1015
21	3	0.0542588	0.0902187	4.48941	3.43149
19	6	0.0427996	0.0746888	7.08301	5.68346
19	5	0.0148241	0.100024	42.2167	1.6815
15	11	0.0249322	0.1519	2.41259	0.0639642
16	10	0.0133161	0.0810337	38.959	6.42137
18	11	0.0428518	0.0897402	4.08854	15.9154
15	10	0.0125268	0.0977433	9.54804	1.40218
21	3	0.0308471	0.0867956	8.01324	10.1669
16	10	0.0132131	0.0748196	61.5149	1.29314
22	6	0.0747848	0.175765	3.58206	9.47385
19	7	0.0505103	0.116679	4.3031	1.76703
22	2	0.0341	0.106798	7.19627	62.1557
22	12	0.0565513	0.105808	4.49362	12.7862
22	8	0.080926	0.117319	2.76893	4.4523
45	2	0.0297888	0.138001	6.20569	3.16473
26	3	0.0868164	0.172942	2.5145	5.5623
20	5	0.0645875	0.11275	4.1404	2.34654
21	5	0.0597	0.123527	4.39792	3.00793
22	3	0.0245158	0.107008	102.682	2.34104
18	7	0.0404427	0.0906504	5.49637	1.28744
15	11	0.019481	0.0937583	19.5355	0.762459
21	3	0.019282	0.0910019	15.2336	2.24431
15	10	0.0260593	0.0893475	6.31896	3.14088
16	10	0.0256292	0.0775156	7.44433	2.76248
16	10	0.0302594	0.162115	0.0701361	0.0841792
21	3	0.0401385	0.0896561	8.42831	5.11625
16	10	0.0412394	0.108759	5.21595	2.02766
44	3	0.0515703	0.131094	2.8417	3.12646
19	6	0.0415054	0.101965	3.42557	2.14056
15	9	0.0134569	0.188691	0.772225	0.512678
20	5	0.135034	0.181893	1.33983	1.83526
26	5	0.0461443	0.128861	5.26284	857.224
21	4	0.0237173	0.118086	8.38993	1.90443
21	4	0.0536257	0.106196	5.08877	1.07057
17	8	0.0105651	0.0728871	27.3097	6.77647
15	11	0.0128802	0.081158	51.8832	0.795151
17	8	0.0195514	0.0846587	13.341	1.28087
21	3	0.0262428	0.101928	12.2739	1.02283
35	2	0.159535	0.165582	1.17227	2.65276
19	5	0.0254792	0.0929286	6.46745	1.83047
18	7	0.048846	0.10068	4.83207	2.91873
21	4	0.0329933	0.113679	6.38991	3.55511
19	10	0.0415876	0.117682	2.91294	6.08076
17	7	0.0368904	0.0991054	5.63286	1.73057
21	6	0.0733758	0.183724	2.58452	5.94435
20	5	0.0202807	0.0714134	8.49037	5.22532
18	7	0.0803721	0.131211	2.12456	2.04086
19	5	0.0560088	0.124129	2.32319	3.13907
19	6	0.0161019	0.0816977	53.794	4.8366
20	4	0.0485602	0.13628	3.73308	2.20652
23	6	0.0563353	0.136031	3.48012	32.4377
22	9	0.0327242	0.141604	4.98701	198.901
19	5	0.0300003	0.097538	9.88064	1.8902
15	11	0.0200095	0.0963078	116.107	0.218578
15	10	0.0275487	0.106294	4.17535	0.912744
45	2	0.0765317	0.115391	3.05313	11.9791
21	4	0.0193477	0.0913409	31.1188	8.60148
45	2	0.0394111	0.115104	7.34482	8.07936
18	7	0.0254049	0.0731558	8.8278	11.7892
18	7	0.0135721	0.0708516	60.7844	3.00917
19	6	0.0456712	0.133541	2.65719	0.347426
19	5	0.0626331	0.162228	2.06101	0.681756
15	10	0.0779363	0.177675	0.820402	0.563515
18	6	0.106476	0.173263	1.0956	1.19447
19	11	0.0313779	0.105873	5.12836	6.8247
31	9	0.112778	0.120119	2.01356	5.4371
22	2	0.0261951	0.130228	142.784	2.48379
21	3	0.0277868	0.0929704	7.00142	4.97766
19	6	0.0245038	0.076364	18.0812	2.18529
22	11	0.0373151	0.136665	4.44695	10.3207
20	4	0.0363327	0.0835358	5.88623	5.83082
18	7	0.100393	0.172158	1.05861	1.27044
19	5	0.0570483	0.153798	2.75283	23.5956
16	9	0.00597767	0.074753	86.1752	17.0679
20	5	0.0585104	0.135352	2.49721	1.95363
17	8	0.022939	0.100298	118.167	0.229003
16	9	0.0267569	0.0766378	7.37959	2.95745
16	10	0.0115702	0.077965	257.409	11.2836
18	10	0.0707075	0.101847	3.22041	5.6633
21	4	0.0218253	0.100054	9.17301	3.2307
22	2	0.0406437	0.0969061	8.64512	13.5005
20	5	0.0236609	0.0847759	13.7763	9.79063
20	4	0.0306717	0.0833446	5.80096	3.08034
14	11	0.0518698	0.107389	3.12398	1.83872
20	4	0.0478046	0.101368	3.66698	6.27123
18	6	0.0166525	0.130337	12.5895	0.464378
19	9	0.0659571	0.126173	2.30532	4.94172
19	6	0.023397	0.0708037	10.0641	14.6368
21	3	0.0448627	0.182914	118.277	0.108484
21	3	0.0370625	0.0987089	4.82049	2.6978
19	5	0.00889819	0.0929459	102.721	258.998
18	9	0.0566869	0.130892	2.35694	9.81024
38	6	0.166389	0.18292	1.18238	2.18122
19	6	0.0195128	0.0861413	24.3369	41.4909
18	7	0.0175368	0.0769637	86.1603	1.83047
20	10	0.0649752	0.0850697	3.77461	15.7457
45	2	0.0305452	0.14381	4.6277	1.4414
21	3	0.0499628	0.0831898	5.94772	4.2758
44	3	0.096699	0.136654	2.06085	3.0265
18	8	0.0485715	0.102135	5.25387	2.81771
21	3	0.0207516	0.11188	182.073	35.6097
16	9	0.0115748	0.0868822	11.7646	2.65337
17	7	0.0548024	0.157379	2.30782	1.45304
18	7	0.0156544	0.08182	13.5294	5.17176
20	5	0.0271062	0.0795747	7.57505	8.05763
18	7	0.0264436	0.0802776	9.77595	1.42849
15	11	0.0330412	0.114949	4.02134	0.987144
20	4	0.0231118	0.112738	24.0153	0.885545
22	2	0.0244505	0.121486	12.4582	11.809
17	8	0.0202109	0.109934	39.9936	0.162566
18	12	0.0453598	0.115132	3.69577	10.2102
24	8	0.0655137	0.1374	3.92626	7.20239
18	7	0.0285338	0.105748	13.2101	0.629003
15	12	0.0708352	0.0842736	3.59139	15.175
21	4	0.0218245	0.0857969	25.4402	1.73747
21	11	0.0439018	0.0931863	5.11078	9.18424
21	12	0.102628	0.168628	2.0361	3.12878
14	12	0.0524363	0.125182	2.69141	0.93961
18	6	0.00399377	0.0918991	137.068	14.9998
17	11	0.0645435	0.118259	2.96845	1.81964
20	11	0.0463493	0.0929373	3.94306	10.1456
16	9	0.0300382	0.0990136	4.99885	0.923503
17	8	0.00909431	0.0711354	56.4274	5.19997
20	5	0.0317309	0.112922	369.804	0.141947
21	3	0.0249139	0.114317	11.7653	2.87045
19	6	0.0231511	0.0912151	31.4223	1.00844
21	3	0.0259164	0.110432	7.22969	2.34351
18	7	0.0382847	0.146421	2.97052	0.306341
15	11	0.0116878	0.0759067	47.2606	2.67523
16	9	0.00801302	0.0692953	5814.39	1.82071
19	5	0.0317266	0.120113	6.3781	1.18953
16	10	0.0130379	0.0694965	86.6264	2.74067
21	4	0.0208629	0.0862087	15.9616	13.2544
18	7	0.0169599	0.0807042	17.8924	3.61622
15	11	0.0113864	0.06994	52.7294	17.2155
21	4	0.020705	0.081943	29.8699	3.158
16	9	0.0230175	0.115812	7.07403	0.459345
17	9	0.0151644	0.0736003	61.8314	2.59319
16	9	0.0166021	0.0849738	10.897	1.31044
21	3	0.0268044	0.102411	9.4458	2.01622
18	7	0.0197923	0.0806419	24.771	1.15275
16	9	0.0115982	0.0873548	63.1539	0.457669
15	11	0.0103818	0.0733812	51.6137	16.3716
20	4	0.0232312	0.100232	19.0315	3.47827
22	2	0.0274191	0.147779	6.60902	3.18672
19	5	0.028771	0.0978952	8.85493	2.01124
19	6	0.0385194	0.138797	56.5744	0.0827647
20	5	0.0238164	0.0847375	29.0323	18.534
18	6	0.017668	0.0966688	8.88407	4.97857
21	3	0.0236654	0.0999141	23.0025	5.6838
20	5	0.0220566	0.087974	419.929	1.0731
16	10	0.0126501	0.0753837	215.894	4.13743
17	9	0.0168255	0.0758256	17.7812	2.75631
20	4	0.0209726	0.112069	17.3545	1.43551
22	2	0.0267975	0.133724	6.88658	3.34633
16	10	0.0280037	0.133435	4.85414	0.342901
15	10	0.0120735	0.124144	9.84823	0.267859
20	4	0.0164459	0.0952378	78.7925	2.90376
22	2	0.0302189	0.142685	6.5437	2.03555
16	10	0.0271322	0.151073	4.81639	0.0600993
17	8	0.0178302	0.0839508	11.63	1.6832
22	2	0.0239178	0.113525	9.1399	124.368
19	6	0.0155114	0.0838518	22.8075	108.023
22	2	0.0267128	0.128297	12.8178	2.24278
19	5	0.0300684	0.12	5.02387	0.967159
19	5	0.0238411	0.114396	9.29588	1.41202
19	5	0.0142107	0.0959613	22.9643	2.38523
17	8	0.00804288	0.0813076	293.58	58.7133
19	5	0.0338005	0.185371	2.52923	0.351667
20	4	0.0254465	0.094063	8.92667	14.9045
16	10	0.0119876	0.0752029	16.4534	5.17122
45	2	0.0259024	0.157387	6.59688	3.96143
16	10	0.0132758	0.0713546	24.2608	4.92047
18	7	0.014989	0.0761293	31.4287	15.3347
16	9	0.00693283	0.0700295	23.0887	13.8429
16	10	0.0253184	0.137472	9.42373	0.120083
22	2	0.0240219	0.122308	23.0401	4.38097
16	8	0.00943805	0.108604	6.91054	1.37503
19	6	0.0280473	0.117523	53.8278	0.255866
18	7	0.0341523	0.132701	11.8445	0.233928
19	6	0.0221624	0.0784219	82.4092	10.1026
21	3	0.0222409	0.106905	26.0893	1.58219
18	7	0.0134806	0.0765548	36.1847	6.34781
18	7	0.0235819	0.0912281	57.3117	0.465545
19	5	0.0182398	0.1057	11.2388	2.13067
22	2	0.0244181	0.144576	23.2939	0.762384
21	3	0.0216917	0.0980931	7.73984	2.87158
21	3	0.0237652	0.106311	9.2402	22.7758
16	9	0.0148849	0.113282	17.182	0.236323
21	3	0.0183342	0.116381	13.6254	16.9789
19	5	0.0189639	0.113987	38.1037	0.596798
19	6	0.0208035	0.0821191	167.276	20.9532
21	4	0.0420325	0.188608	3.35739	0.0307795
18	7	0.013717	0.0810439	47.6912	18.0992
16	10	0.0237594	0.113259	38.4519	0.193509
18	7	0.0121017	0.0781338	19.414	539.353
15	11	0.0123486	0.0797943	199.111	0.564955
19	6	0.0207082	0.076362	68.0304	1.23118
21	3	0.0516143	0.169618	3.15753	0.648368
17	8	0.0170761	0.110187	40.876	0.302052
20	5	0.0413577	0.146504	11.2075	0.0605707
17	8	0.0150551	0.0812929	52.5825	0.852485
17	8	0.0141326	0.0855967	19.5745	1.10371
20	4	0.0205968	0.0987331	8.6373	6.18959
21	4	0.0235404	0.0826281	13.3436	23.5121
19	5	0.0431248	0.159372	5.76654	0.455166
17	8	0.0093806	0.0697528	162.513	8.80224
21	3	0.0232198	0.102192	10.3013	13.6995
20	4	0.0223287	0.117493	93.4876	0.711163
21	4	0.032516	0.0944372	15.9844	38.4159
19	5	0.0223337	0.151782	19.1686	0.310422
17	8	0.0260456	0.159207	1.30764	0.228626
19	5	0.0267518	0.181043	3.37688	0.206319
16	9	0.0146064	0.0876064	10.0223	1.79914
21	4	0.0233594	0.088165	43.9392	0.758703
21	4	0.0316495	0.120481	9.68671	0.528321
15	11	0.0118439	0.0727063	13.3937	40.0797
16	10	0.0277154	0.137363	5.69376	0.11561
18	7	0.0182436	0.0762409	243.182	0.939068
16	10	0.0135521	0.0747166	12.9697	21.9826
16	10	0.0132738	0.0759678	16.6371	3.45231
21	4	0.0346393	0.110938	23.9985	0.528394
17	9	0.0170801	0.0728939	107.048	3.99071
21	4	0.0186463	0.0796174	809.113	8.17887
21	4	0.0265438	0.087995	19.8143	1.7344
19	6	0.0234634	0.0820828	11.8568	19.7594
22	2	0.0335171	0.127144	13.5808	1.93302
16	9	0.0118881	0.133646	9.31215	0.224981
16	10	0.0152313	0.078486	15.0801	4.21153
16	9	0.00739354	0.0703703	39.713	27.864
21	4	0.023653	0.0979011	15.7431	16.3995
19	6	0.0235186	0.0853016	14.3658	8.50859
19	6	0.0197479	0.0882566	15.3185	2.804
15	10	0.00509839	0.0724785	484.341	197.344
20	4	0.0141766	0.118935	14.8249	5.79705
17	9	0.0164664	0.0733156	17.1437	135.753
22	2	0.0208308	0.131604	10.3227	31.8984
20	5	0.0220726	0.083835	12.973	1.62516
15	10	0.00869126	0.103865	23.4766	0.320609
16	9	0.0156313	0.0932321	8.25925	1.78114
21	4	0.025204	0.0848812	11.7851	7.93113
19	6	0.0225558	0.0802694	12.6274	18.6907
20	5	0.0260816	0.0907186	13.6896	9.13402
21	3	0.0368763	0.123982	6.52248	1.15087
18	7	0.016832	0.0740917	13.3541	4.79127
16	10	0.0130861	0.0748066	40.0665	2.27708
45	2	0.0250851	0.181064	11.8945	0.909151
19	5	0.0481957	0.163877	2.22993	0.601144
16	9	0.00973497	0.0765006	32.6438	1.27479
17	8	0.0319615	0.173897	0.693662	0.254395
21	4	0.0186597	0.0947543	57.0503	24.2107
21	3	0.0207649	0.0966623	12.0049	2.95764
17	7	0.0179644	0.12305	5.21168	0.73977
22	3	0.0212298	0.0989929	43.7674	5.31638
15	10	0.0166717	0.136966	4.50321	0.403457
16	10	0.011223	0.0762287	29.6045	16.7489
21	3	0.0392596	0.135164	3.58841	1.15444
17	8	0.012586	0.0731182	21.2165	3.7571
19	5	0.00811693	0.104488	12.4533	8.0492
17	7	0.00824742	0.108701	12.311	0.697103
18	7	0.0166518	0.0752418	57.2729	7.54254
20	5	0.0244435	0.0836109	18.7587	34.2455
19	5	0.0260749	0.0992619	11.2768	1.38575
22	2	0.0330072	0.147781	8.06656	533.538
18	7	0.0216364	0.0914079	192.486	0.34884
21	3	0.0392345	0.158226	2.90376	0.695057
21	3	0.025616	0.104319	16.8273	55.673
15	10	0.00565167	0.0719839	19.8783	3.46533
15	10	0.0216233	0.119222	4.97555	0.599078
22	2	0.0339615	0.140375	10.398	1.54199
16	9	0.0305041	0.139045	3.14532	0.737629
20	4	0.057109	0.188084	1.52845	0.380749
21	3	0.0233249	0.11512	12.4356	6.20055
21	4	0.0222027	0.089861	16.1836	1.22616
16	10	0.0133477	0.0743798	19.132	4.89184
21	3	0.0240626	0.113807	10.4855	2.17091
17	9	0.017363	0.0728411	67.8645	1.45163
18	6	0.0165365	0.114925	13.0803	0.500903
19	6	0.0164366	0.0841795	118.477	11.788
15	11	0.010028	0.072104	33.8046	8.87799
15	10	0.0191125	0.139047	3.19165	0.656292
15	10	0.00960197	0.110861	38.6628	0.200921
17	7	0.0182151	0.15211	3.17687	0.623002
19	6	0.01755	0.0833454	20.5864	4.9953
20	4	0.0227414	0.0979452	15.7063	1.47867
15	11	0.028209	0.146214	3.65417	0.399713
23	1	0.0301271	0.192642	18.293	2.72011
15	10	0.0230227	0.165761	1.80802	0.559154
15	10	0.00515553	0.0712274	15.0794	9.73964
22	2	0.0314108	0.126431	8.9592	5.04777
20	4	0.0206823	0.0979445	12.4425	3.33256
16	9	0.00729367	0.0731991	18.7498	26.7969
16	10	0.0132347	0.0688149	29.9397	3.80254
20	5	0.0222633	0.0770288	31.6724	2.68873
16	10	0.0111003	0.0716706	31.477	175.708
20	4	0.0228344	0.104266	9.22827	3.23776
21	4	0.0237036	0.0883932	169.145	3.99795
22	3	0.0259823	0.10678	22.6786	39.3427
18	7	0.0123181	0.0782629	121.013	4.28304
19	6	0.0255311	0.102529	26.1058	0.586218
20	4	0.0304087	0.106775	12.5667	1.87051
19	6	0.0231203	0.0846039	41.8601	9.11959
22	2	0.0211212	0.102712	9.61948	4.84946
15	10	0.0188694	0.137666	3.75557	0.537532
19	6	0.020832	0.0850457	23.1169	10.3995
21	4	0.0351914	0.147826	4.64534	0.210048
45	2	0.0310288	0.17637	5.04	2.06427
16	9	0.00638567	0.0737811	14.7894	360.98
16	8	0.00552826	0.131123	15.2597	0.304296
18	7	0.0161227	0.0746849	18.2497	29.3009
15	11	0.01133	0.0747615	24.9235	3.57427
20	5	0.0203159	0.0806643	34.7114	1.36921
17	9	0.0169183	0.0716477	76.6406	60.8105
21	4	0.0189626	0.0930335	105.092	5.5151
22	2	0.0344111	0.134689	227.037	1.81155
20	4	0.013362	0.107444	16.7641	7.91707
15	10	0.0121983	0.147423	2.47952	0.156015
19	6	0.0226071	0.0818281	22.5227	8.21433
21	3	0.025891	0.111198	14.6269	8.64361
21	3	0.0237906	0.112966	10.344	102.013
16	9	0.0143601	0.0909484	9.17072	1.43947
16	9	0.0158943	0.0925903	9.59426	1.03234
20	5	0.0252387	0.0816707	16.5266	1.6982
15	11	0.0112906	0.0699559	40.8297	8.22742
16	9	0.0292986	0.14736	2.13374	0.43806
17	9	0.0152779	0.0698569	25.5089	33.8916
16	10	0.0147069	0.077007	21.1737	2.33673
17	8	0.016021	0.0894585	32.4665	0.542599
22	2	0.0343784	0.165938	4.99212	0.729893
17	9	0.0148609	0.0742408	16.7713	11.2285
16	9	0.00570952	0.069559	47.088	19.6913
19	5	0.0219518	0.105984	7.67647	3.14733
15	11	0.0125235	0.0733695	35.843	2.0637
21	3	0.0245651	0.0990394	7.65126	1.53315
18	7	0.0201844	0.0938397	16.8345	1.20495
22	2	0.0187315	0.133571	149.864	18.5512
21	3	0.0244029	0.105976	10.9852	1.94227
16	9	0.00559787	0.0736166	28.9638	66.8244
16	10	0.0109426	0.0736078	192.569	3.83327
19	5	0.0111837	0.126391	172.911	0.343283
17	9	0.0168695	0.0730985	36.0781	1.70945
20	5	0.0223161	0.07793	14.5651	420.954
17	9	0.0456265	0.18284	0.0109824	0.0853777
22	3	0.0273903	0.104001	79.6495	14.1597
18	7	0.0333017	0.143247	14.1955	0.0583699
16	10	0.0258978	0.127507	14.1124	0.227675
17	9	0.014218	0.0740069	109.756	6.63163
20	5	0.0240391	0.0913369	211.594	18.2188
19	5	0.00900684	0.104548	67.4734	1.19497
16	10	0.0129443	0.0717761	53.7682	2.31991
17	7	0.00596999	0.0958521	10.4977	3.15226
18	7	0.0206747	0.1037	257.875	0.248578
17	9	0.0147467	0.0749047	593.737	0.947413
20	5	0.0267595	0.0822857	19.7863	11.0906
16	9	0.00878678	0.0742901	13.7838	4.20331
20	5	0.0216704	0.0801217	949.84	1.73189
19	6	0.020222	0.0866136	47.8187	8.28344
15	10	0.0140468	0.109908	6.91693	0.670481
22	2	0.0307219	0.150221	51.1609	52.1123
16	10	0.0128826	0.070149	13.4674	15.5781
19	6	0.0224096	0.0829044	28.2744	5.99414
18	7	0.0225623	0.0830923	52.6467	0.764158
16	9	0.00793774	0.075345	27.3326	1.32276
21	4	0.02059	0.0828066	16.8952	3.12285
17	8	0.0286038	0.125486	6.77038	0.421156
21	3	0.0412421	0.187843	45.0068	0.035068
19	6	0.0567431	0.197882	0.485633	0.342961
17	8	0.0195821	0.144197	7.29157	0.0075776
16	10	0.0131621	0.0689284	12.7643	258.997
20	4	0.0261864	0.122249	12.9908	0.88239
21	4	0.0308807	0.0980445	18.8803	43.9053
19	6	0.0204639	0.0841835	19.3274	15.0046
15	11	0.0110467	0.0712308	55.2896	3.56873
17	9	0.0164661	0.0735389	20.7127	7.39658
16	9	0.00665362	0.0719525	24.7006	4.46282
21	3	0.0263886	0.118802	8.10757	1.82768
16	10	0.012361	0.0713424	161.093	45.9786
21	4	0.0290816	0.0922414	1311.27	2.16948
21	4	0.0245929	0.0940161	225.041	1.26664
17	8	0.0107682	0.0756287	11.2818	17.5606
22	2	0.0212197	0.122239	10.9692	4.54227
17	9	0.0156266	0.0723984	53.7085	5.97397
21	4	0.02132	0.0793187	12.591	3.77538
17	8	0.00906869	0.0838157	42.7379	1.68255
21	3	0.0273786	0.110419	6.55365	1.46277
22	2	0.0228755	0.118437	8.11484	7.8758
18	7	0.0313417	0.163123	2.3192	0.192866
15	11	0.016477	0.0907844	43.642	0.559903
20	4	0.0228425	0.0931308	12.1063	5.00553
18	7	0.0303949	0.11173	26.4371	0.298307
19	6	0.0441238	0.164311	1.60854	0.094355
19	6	0.023211	0.0810516	218.854	1.70417
19	6	0.0173328	0.0822024	16.9706	6.17115
45	2	0.0237512	0.151178	9.02521	17.2451
17	8	0.0155691	0.0788712	24.7211	0.995244
21	4	0.0249053	0.0892201	71.9719	1.00748
17	8	0.025969	0.106769	6.61453	1.12434
18	7	0.0251935	0.102274	62.223	0.297466
17	9	0.014086	0.073168	38.7849	18.0172
20	5	0.0191895	0.0823196	14.9475	59.4376
21	3	0.0393255	0.191414	1.03924	0.084774
16	10	0.0127277	0.0787666	109.142	3.07988
18	6	0.0130069	0.0938854	10.9565	1.78688
18	6	0.0254123	0.122632	8.31475	0.682905
19	6	0.0209467	0.0806159	22.1643	1.21406
22	3	0.0255024	0.0980736	123.996	11.9164
16	10	0.0118465	0.0706754	45.0163	6.03873
16	10	0.011465	0.07281	54.7461	21.3519
15	11	0.0113125	0.0704364	1047.41	10.6195
21	3	0.0366713	0.110913	6.0857	1.63645
20	4	0.0231101	0.0896964	10.4105	6.80247
16	9	0.0125289	0.120056	25.9792	0.284024
19	6	0.0442002	0.177442	0.566027	0.205276
21	3	0.0254485	0.10905	8.40311	3.22251
16	9	0.0111993	0.0944462	16.9357	0.78709
21	4	0.0222496	0.0819291	45.2054	39.1115
15	11	0.010382	0.0752024	60.7663	36.4897
17	8	0.016169	0.0951699	22.9834	0.684994
17	9	0.0171665	0.0762834	51.4934	1.17677
18	7	0.0285605	0.117773	27.6161	0.28672
20	4	0.0287271	0.101827	8.76792	1.35695
17	8	0.0193728	0.0838604	9.51488	5.52582
16	10	0.0115691	0.0710304	25.1228	27.4153
17	8	0.0185874	0.0827795	18.2326	0.930938
19	5	0.0145764	0.100229	10.643	5.32512
15	10	0.00486755	0.0720458	30.0337	4.23426
18	7	0.0145013	0.0721626	44.893	24.6213
21	3	0.0514976	0.178285	2.02939	0.730498
19	5	0.0209481	0.0985165	9.49468	74.5183
17	8	0.0330346	0.126729	4.09775	0.72298
21	3	0.0185544	0.1125	49.8836	12.4209
16	10	0.0143182	0.0801261	242.28	0.504785
16	10	0.0165704	0.0895056	362.702	0.330982
19	6	0.0212798	0.0824388	44.6405	10.5936
16	9	0.0304321	0.146002	2.27541	0.468468
19	5	0.0220766	0.11516	19.8645	0.812059
20	4	0.0361174	0.134046	5.93359	0.764602
22	2	0.0287385	0.120298	10.696	32.0845
18	6	0.0285517	0.139564	4.44423	0.882683
16	10	0.0134975	0.0720655	65.5055	165.894
20	5	0.01889	0.0781073	33.6635	2.90614
22	2	0.0344369	0.129214	36.8188	5.13136
22	9	0.0418705	0.149042	3.26018	6.12911
19	9	0.0584007	0.0968814	3.66085	4.76546
20	5	0.0414363	0.116956	3.30746	2.29202
21	3	0.0831223	0.172969	2.94663	2.25536
15	11	0.0187912	0.110157	55.9135	0.22345
18	7	0.0207808	0.0803644	85.1262	0.837765
19	6	0.0165969	0.0864199	42.3852	9.11798
22	3	0.0318854	0.128497	11.9613	1.41287
19	5	0.0269247	0.112434	17.9744	0.77362
18	7	0.018367	0.081316	10.8513	12.1496
18	7	0.0187436	0.0762698	15.3996	5.80036
22	2	0.04128	0.171147	29.3875	0.425225
16	9	0.0347061	0.147936	2.30482	0.580858
17	9	0.0147533	0.0740453	84.7494	97.7261
19	5	0.0494771	0.176392	2.4937	0.411011
11	21	0.00161641	0.158144	2.42952	6.74104
12	23	0.0105702	0.111475	4.23777	9.16281
12	20	0.0139701	0.109872	3.87705	246.265
12	21	0.0203934	0.168959	2.30006	3.32984
11	22	0.000767512	0.128242	3.51671	3.29727
12	20	0.020302	0.127625	3.372	52.2294
12	21	0.0133994	0.134113	3.43815	6.99082
12	20	0.0156315	0.154622	2.57962	3.80076
11	22	0.0149783	0.180778	1.84949	2.06934
12	23	0.00804013	0.110925	4.14331	8.3571
12	21	0.0184495	0.12892	3.58284	4.43249
11	22	0.0128276	0.109684	3.97914	27.9487
11	22	0.00475654	0.131395	3.18731	17.4981
13	20	0.0144324	0.0985326	4.53759	76.2423
11	22	0.0130031	0.164416	2.21613	2.73834
12	21	0.016185	0.11334	3.70469	3.84763
11	20	0.0103662	0.148524	2.44847	5.89527
12	20	0.00506715	0.154052	2.9711	1.96059
13	21	0.0204922	0.0995715	4.5485	23.3308
12	21	0.00577887	0.120519	3.65849	2.85839
12	21	0.00365983	0.113474	4.69637	8.57725
11	21	0.00178876	0.124415	3.74113	18.0455
11	20	0.00266019	0.169233	2.15306	4.48711
12	21	0.0137379	0.113065	3.77166	62.8965
17	13	0.0516566	0.106087	3.2128	2.97056
10	23	0.0460774	0.102605	3.15137	2.55043
14	19	0.0359417	0.0801804	5.61368	10.9213
16	13	0.0438706	0.0932655	3.46069	30.2668
19	17	0.0502347	0.124272	3.0436	8.21269
10	21	0.0272391	0.139484	2.17175	1.17264
14	18	0.0399641	0.092877	4.32056	5.68849
9	24	0.000578859	0.137244	2.05083	1.29938
18	18	0.0477474	0.151528	2.30909	13.2875
12	23	0.031552	0.119126	3.95392	3.94956
15	19	0.0398363	0.080669	4.35461	5.94118
11	22	0.00368518	0.102872	4.32292	3.90091
16	22	0.00288587	0.125586	3.16875	29.4259
13	22	0.0500731	0.0878487	4.36521	3.45925
15	23	0.00550983	0.113772	3.53956	3.08472
16	15	0.0469123	0.0897147	4.61837	3.28614
12	21	0.0464564	0.0756108	4.60412	5.93515
17	20	0.0254415	0.083636	5.9342	7.38561
17	21	0.0375802	0.128234	3.6681	4.22407
16	14	0.0520731	0.122881	3.99243	3.96329
13	20	0.0567931	0.122198	2.89752	8.67359
14	22	0.0255863	0.127309	3.94368	5.65099
17	21	0.00835166	0.119605	4.16379	3.71702
14	14	0.0651875	0.103099	2.86372	3.82544
19	18	0.0210146	0.140275	3.769	5.56346
14	22	0.0577331	0.076568	4.10211	13.3407
8	23	0.0498748	0.0831736	3.5848	7.83356
8	24	0.0172651	0.171266	1.48968	2.99164
8	24	0.00337449	0.108881	2.7828	3.98393
19	14	0.0457139	0.0732971	5.7793	135.646
18	19	0.024749	0.0970139	4.28373	18.8624
8	24	0.0113033	0.180611	1.1537	1.47236
16	15	0.031066	0.131281	3.74654	8.82096
12	20	0.00116235	0.110128	4.08601	9.23808
18	19	0.108771	0.116986	1.97031	5.11072
12	19	0.0280632	0.103601	4.0641	2.26125
13	20	0.0310274	0.0683609	6.20119	71.7851
16	17	0.0363289	0.0830273	4.32686	5.74867
13	24	0.0163623	0.127487	2.54968	2.32277
11	18	0.0605885	0.103627	2.8285	5.16242
13	16	0.0666601	0.111969	2.92344	31.976
10	23	0.0782721	0.181016	1.04289	1.0931
8	24	0.0139029	0.0949623	3.17248	4.752
8	21	0.0326195	0.150132	1.57503	3.8026
12	22	0.00690391	0.0852305	6.01263	9.1598
10	24	0.0343643	0.113688	2.85388	2.26921
21	16	0.0764877	0.118528	2.7743	5.32601
8	22	0.00951224	0.151668	1.52762	2.29943
13	21	0.0138265	0.0736261	6.53343	47.0563
11	23	0.0045024	0.069747	5.79494	17.3878
19	14	0.0739581	0.115582	2.99378	2.36042
8	22	0.0119117	0.107318	2.46339	16.5233
18	18	0.0314776	0.12931	3.0878	3.20286
17	21	0.0252229	0.107383	4.32486	4.29064
11	22	0.0061767	0.096368	5.32254	3.43034
15	21	0.0463337	0.140607	2.27048	1.76981
10	24	0.000168996	0.0806566	5.64722	18.2414
11	21	0.0136879	0.0891378	4.22439	95.8833
12	20	0.0961934	0.116679	2.14892	2.55107
20	16	0.0756883	0.122505	3.09236	8.53503
18	17	0.0286409	0.117149	4.51734	5.32627
12	21	0.0226548	0.0966621	3.9927	3.35043
10	22	0.0167476	0.0987008	4.39232	1.91913
17	19	0.0416731	0.150593	2.67601	3.10132
12	23	0.00349022	0.0807356	5.68246	6.22473
13	21	0.0238331	0.0769543	5.34885	32.0514
12	21	0.00715981	0.082836	5.54269	10.0422
10	23	0.00149101	0.174097	1.79701	1.51566
14	23	0.0173141	0.125003	3.21972	3.4771
11	22	0.0147533	0.129282	2.79565	2.15029
12	24	0.0250182	0.0774682	4.58528	6.84779
10	24	0.00320352	0.191254	1.9494	3.40308
10	23	0.025893	0.0695859	5.10186	47.5359
17	14	0.0504624	0.0889857	4.4685	3.34459
9	22	0.0526576	0.0989511	3.03882	8.68603
9	23	0.0131027	0.181897	1.12145	0.828652
12	21	0.00283092	0.105827	4.62915	3.46747
14	24	0.0316967	0.114326	3.33684	2.54434
17	21	0.0440392	0.154874	2.24331	6.17779
7	24	0.0230361	0.141021	1.95825	3.63629
12	24	0.0364685	0.0804762	4.70236	3.95892
15	23	0.0238708	0.178399	1.62104	2.05086
17	20	0.00287684	0.145362	3.9714	12.4002
17	20	0.0286344	0.125941	3.01636	5.15747
9	23	0.00339711	0.0846998	3.69011	15.7375
12	21	0.0269367	0.0937549	4.30595	2.98711
22	13	0.0667874	0.190988	3.34325	3.7089
20	14	0.0531828	0.109428	4.15249	4.7942
22	13	0.0584347	0.168586	3.72371	11.1626
16	15	0.0489145	0.0993943	4.66154	3.95601
16	16	0.0377452	0.104811	3.96915	2.58129
16	23	0.0704789	0.182748	1.48065	2.94007
10	23	0.000305353	0.110156	3.8964	1.74072
13	15	0.0563313	0.129635	2.20816	5.64935
16	20	0.0895191	0.183183	1.3336	3.74184
14	23	0.00371551	0.11144	4.60907	4.95462
12	21	0.00750797	0.13419	3.26643	3.07124
13	21	0.0231885	0.0716345	5.42917	18.3265
17	14	0.0340855	0.0786338	4.97562	35.4508
11	21	0.0118857	0.122739	2.81879	5.40339
10	20	0.116875	0.167755	1.19659	1.87997
21	13	0.0433663	0.103684	5.28924	8.48633
16	22	0.040677	0.0896391	4.30732	6.92424
6	24	0.00748289	0.11024	2.4573	11.9643
16	18	0.0320733	0.0783991	5.69675	10.1959
8	23	0.0544705	0.115863	2.1625	24.28
11	23	0.00167744	0.107755	3.98193	4.93052
10	22	0.0106642	0.0924301	3.61904	4.5264
14	19	0.0544281	0.10676	2.4526	5.09536
5	24	0.0513356	0.122168	2.14771	4.3051
13	21	0.0307214	0.0951499	3.72782	4.04565
12	20	0.0442643	0.0878968	3.02299	9.93078
12	23	0.0143985	0.101154	4.08656	3.17894
11	21	0.00401221	0.16812	2.13483	2.15498
16	21	0.0530868	0.164373	2.23725	2.78376
17	19	0.0587501	0.118523	3.75679	3.2638
21	13	0.0580754	0.131968	3.68136	4.13952
15	22	0.0086372	0.155238	2.96043	4.28358
16	14	0.0814666	0.167103	1.57482	1.20567
20	17	0.0157869	0.122189	4.38393	8.51144
18	13	0.0507349	0.0771478	4.28761	310.581
8	24	0.0311403	0.191305	0.982443	1.30594
18	13	0.0680752	0.115417	3.84353	5.05049
10	23	0.00445009	0.0986476	4.06862	5.61077
13	19	0.0220624	0.0906638	4.91765	4.71392
15	24	0.00872078	0.114166	4.55318	9.79441
13	16	0.05792	0.0833388	3.71914	8.75821
16	16	0.0367502	0.101509	5.51942	9.80544
12	22	0.0252885	0.0842786	4.87818	3.56025
16	20	0.0282382	0.119969	3.25596	3.31466
11	22	0.00147374	0.120659	3.37423	10.8807
18	19	0.0111096	0.160666	3.10739	10.1188
9	24	0.0554881	0.176169	1.26884	1.50863
11	23	0.00349563	0.106373	4.04146	2.44143
11	20	0.0310354	0.112693	2.92799	5.01029
18	18	0.0261589	0.140045	3.9828	4.61366
15	15	0.0644901	0.122762	3.48302	3.20772
17	22	0.029056	0.148781	2.45697	10.1998
9	24	0.00309445	0.115283	3.16011	2.12149
14	23	0.0153841	0.110328	3.66929	3.39397
13	22	0.0327191	0.0884823	5.24613	6.09358
9	24	0.000966916	0.0999533	3.97706	2.16442
21	14	0.0449203	0.0973996	4.74309	106.708
18	17	0.0296524	0.10029	4.47791	6.46552
27	20	0.10044	0.100776	2.3995	7.63633
14	22	0.0308176	0.092087	5.31968	7.82094
13	15	0.0784876	0.147201	1.70443	4.3488
12	21	0.00834601	0.0914487	4.57971	4.12275
9	24	0.000469444	0.113209	3.14727	23.1011
8	24	0.0188967	0.189045	1.40575	1.2718
8	24	0.00365337	0.0945264	3.22701	91.2266
13	23	0.0236653	0.0790178	5.51497	173.433
16	16	0.0389125	0.116455	3.17464	6.51037
9	24	0.00134485	0.125322	2.49876	2.63119
7	24	0.000802126	0.10104	2.74447	7.52186
18	20	0.00941199	0.129158	3.95109	6.67464
18	13	0.0431683	0.0910449	4.04446	10.435
16	15	0.0491032	0.123794	4.28299	4.32478
22	14	0.01891	0.175929	4.53224	13.9062
14	16	0.0429005	0.0834938	3.76176	74.9231
8	22	0.01084	0.102109	2.69818	46.1157
13	23	0.0818539	0.185163	1.21823	1.4869
10	24	0.00470485	0.114111	3.22167	1.68501
9	24	0.0200224	0.0841877	3.48747	19.1836
16	15	0.035179	0.0925185	5.60393	4.90486
11	23	0.00143654	0.105486	4.17313	4.96323
15	21	0.107008	0.152505	1.40056	2.45083
16	19	0.0608339	0.0892181	3.11976	190.542
9	23	0.00358244	0.108343	3.09187	9.32685
12	22	0.0126812	0.0965205	4.76367	41.4986
11	23	0.0141043	0.0893129	5.3659	37.7843
11	22	0.0049478	0.128962	3.16563	3.03519
12	21	0.0183965	0.114867	3.7418	4.04637
12	21	0.0133518	0.139174	3.17599	11.1286
11	22	0.00357479	0.127455	3.55782	9.4603
12	19	0.00302667	0.163594	2.74399	5.70422
12	22	0.0128294	0.0997316	4.72592	19.9648
12	21	0.0204745	0.12214	3.36186	4.77751
12	20	0.0167024	0.107871	4.13497	26.0225
11	20	0.00473779	0.143663	2.87398	42.0664
12	20	0.0175399	0.115377	3.7366	20.0451
12	20	0.0166471	0.11315	3.78726	7.41506
12	20	0.0095683	0.11393	4.09141	2.46564
11	21	0.00902927	0.177553	1.81048	1.12744
13	20	0.00824703	0.0994837	4.98646	11.5689
12	22	0.00912092	0.0877982	5.21322	12.2729
13	21	0.0168992	0.0960454	4.8047	7.59733
11	22	0.00437882	0.148011	2.74038	10.401
12	21	0.00416748	0.132684	3.74551	4.55505
12	20	0.0202046	0.111679	4.068	17.2693
12	21	0.0189933	0.128374	3.58717	15.2634
11	23	0.00969379	0.117663	3.39652	4.7346
12	21	0.00290322	0.101394	5.02451	235.598
11	22	0.00640885	0.102021	4.7825	8.44332
12	22	0.0157303	0.116831	3.96168	8.95551
12	21	0.0117802	0.116257	3.65112	2.40107
11	22	0.00720317	0.112777	3.68862	2.54902
11	21	0.0143843	0.179473	2.0024	1.85123
12	22	0.0193375	0.112728	3.71109	4.83741
11	22	0.015421	0.113874	3.78688	4.39196
12	21	0.0176051	0.119946	3.84566	74.8464
11	22	0.00210539	0.123084	3.37828	1.72509
12	22	0.0167098	0.138573	3.22885	51.2962
12	20	0.0134343	0.113356	3.97017	4.87135
13	21	0.00445427	0.0865691	6.20322	3233.12
11	23	0.0072218	0.116353	3.88293	4.56738
12	20	0.0164724	0.139071	3.38718	7.21324
11	24	0.010131	0.113539	3.56154	8.16048
11	23	0.00315456	0.118569	3.93294	29.6328
11	24	0.00380209	0.0811576	5.69418	31.2811
12	21	0.0020746	0.0924818	5.08529	4.70211
12	22	0.000516698	0.0769444	6.33045	9.44818
12	22	0.0136385	0.0996764	4.85723	8.13008
11	23	0.011293	0.138125	2.82629	8.28982
11	23	0.0149987	0.107227	3.86673	93.2553
12	22	0.0137502	0.106692	4.15402	19.7706
11	21	0.0160024	0.125568	3.29422	12.5361
12	20	0.0176057	0.144871	3.09607	3.39456
12	22	0.00692254	0.0971395	4.50382	4.35759
12	22	0.00711348	0.0831124	5.79945	14.7717
11	22	0.0104417	0.0973851	4.20544	27.7563
11	22	0.00276615	0.177788	1.53571	1.03693
13	20	0.0150015	0.0907404	5.58385	130.844
12	22	0.00955189	0.0866422	5.5509	209.846
12	22	0.0155032	0.101259	4.92017	10.3845
13	19	0.0160135	0.127065	3.73804	12.8594
11	22	0.00307626	0.197702	1.93822	2.60582
12	21	0.0189671	0.115154	3.67099	4.09483
13	20	0.0153453	0.0953462	4.84877	19.1443
13	21	0.0137699	0.0862062	5.46695	222.606
12	19	0.0193731	0.183406	2.20244	10.7169
11	23	0.0127556	0.130318	3.18184	13.491
12	20	0.0255759	0.197768	1.76055	1.88893
12	21	0.0183334	0.16058	2.59274	2.86797
13	21	0.0168464	0.0968261	4.64258	34.4945
12	22	0.0214261	0.155111	2.85733	19.23
11	23	0.00177919	0.117242	3.38896	5.93286
11	24	0.00324867	0.0807152	5.70922	21.6686
11	22	0.00167736	0.0974316	4.66218	3.68412
11	22	0.00371105	0.141877	2.90512	2.18622
12	20	0.00578182	0.151256	3.06475	6.82384
12	20	0.0102389	0.146308	2.88779	1.60952
13	19	0.0164675	0.115092	3.96703	7.3161
13	19	0.0191476	0.100793	4.5715	64.4441
11	23	0.000466659	0.094251	4.32983	6.0811
13	21	0.00991694	0.0919686	5.51786	50.0056
12	19	0.0182534	0.152811	3.14046	39.7992
11	22	0.00420957	0.119403	3.95483	3.75422
11	24	0.0116108	0.130166	3.08214	6.06529
13	21	0.0161212	0.0883995	5.32312	17.5546
11	23	0.00268179	0.0899636	4.71834	4.31379
11	22	0.00515559	0.114825	4.0445	15.6991
11	23	0.00297843	0.158675	2.67301	10.7568
12	22	0.0190134	0.113412	3.58577	7.35286
12	19	0.0181984	0.167051	2.65961	5.4302
12	19	0.0185209	0.155766	2.67147	124.778
11	22	0.00304118	0.105866	3.85583	3.10835
11	21	0.0023941	0.129698	3.11348	10.0998
12	20	0.0131869	0.108069	3.92443	4.02833
12	21	0.0161872	0.106268	3.88245	9.35843
12	22	0.0165126	0.105772	3.99093	85.3454
12	20	0.0192985	0.127745	3.16681	4.80481
12	20	0.00748901	0.115139	3.78558	9.1061
12	21	0.0150844	0.0972442	4.47637	74.5011
12	21	0.0106571	0.13409	2.97873	2.1379
11	23	0.000307875	0.141978	2.73446	1.84809
10	23	0.000307042	0.105497	4.12619	3.5312
11	21	0.00579238	0.152445	2.86176	5.68725
11	24	0.00910995	0.0900806	4.80279	19.5435
12	21	0.0192186	0.127766	3.3356	5.12297
11	20	0.00547806	0.169122	2.5432	47.3276
13	21	0.0178257	0.095567	4.86219	24.0117
12	23	0.00609726	0.102934	4.62208	4409.36
11	22	0.0124465	0.110065	3.98817	3.89514
11	21	0.0127675	0.148548	2.75153	6.89514
12	22	0.0132777	0.0990957	4.76886	18.2064
11	22	0.00654941	0.129172	3.03272	2.71359
11	23	0.00803855	0.120132	3.40705	8.70288
12	20	0.0160074	0.129091	3.06614	4.27601
11	21	0.00474355	0.152844	2.45411	26.3842
12	21	0.0194926	0.121498	3.34127	55.4449
12	20	0.0148584	0.115112	3.78434	4.98632
12	23	0.00711029	0.098998	4.47916	122.172
11	22	0.00871791	0.0989333	4.01944	250.154
12	21	0.0220538	0.118804	3.66494	10.8026
12	22	0.0164255	0.155221	2.7936	14.6267
12	22	0.0208623	0.100446	4.46139	15.596
13	20	0.0162896	0.0901887	5.29615	240.218
12	23	0.0127269	0.09317	4.96632	53.4966
12	22	0.0172719	0.107773	3.88858	28.4339
11	22	0.0178224	0.108589	4.15677	12.2626
11	22	0.00714572	0.156089	2.67304	10.0172
12	21	0.0177617	0.147121	3.00788	4.53975
12	21	0.0150813	0.13201	3.31687	3.96317
12	22	0.0176207	0.150444	2.88082	7.44258
12	22	0.023505	0.129051	3.22642	4.24529
12	20	0.00510177	0.129154	3.72913	5.42662
12	20	0.0174838	0.151983	2.99588	7.07428
12	22	0.0167256	0.0889777	5.11024	71.2218
11	23	0.00947224	0.122956	3.37281	5.80937
12	21	0.0061443	0.0940417	4.64547	73.8855
12	19	0.0165078	0.198591	2.20173	10.2549
11	22	0.00807333	0.124208	3.2836	2.77593
13	21	0.0140344	0.0884995	5.21982	12.6762
11	22	0.0161543	0.104	4.41391	7.52803
12	20	0.0166361	0.183101	2.14541	2.55156
11	23	0.00834714	0.171271	2.39507	7.24402
12	20	0.00959149	0.128713	3.19506	38.0916
11	22	0.00115372	0.190548	1.40559	1.04511
12	21	0.00524209	0.0852048	5.88207	8.37164
12	21	0.0129891	0.125846	3.31495	24.6357
11	24	0.00900988	0.120162	3.33553	6.17211
11	22	0.00508257	0.0823666	4.95042	9.471
13	21	0.0132043	0.101997	4.76369	14.926
12	22	0.00373516	0.109297	4.6602	8.16138
11	22	0.0132984	0.109161	3.89939	5.40735
11	23	0.00650029	0.0840031	5.48378	153.988
12	22	0.0117478	0.0929764	4.63867	6.17188
12	22	0.000872814	0.101803	5.1618	17.8927
12	21	0.00296839	0.0872854	5.66372	5.48794
13	19	0.0170558	0.101215	4.52335	14.7492
12	21	0.0119809	0.1121	3.70384	14.1394
11	23	0.00984959	0.109295	3.92855	9.41442
12	21	0.014938	0.0918755	4.82976	10.1221
12	20	0.0167842	0.118679	3.7235	65.6321
12	21	0.0188874	0.0947586	4.90244	310.86
12	22	0.0162237	0.0920952	5.04868	18.5918
12	20	0.0183554	0.128368	3.32686	3.13289
12	22	0.0144278	0.0998691	4.82988	34.6847
12	20	0.0163787	0.130874	3.48965	9.87784
11	23	0.00732343	0.109629	4.27828	31.0777
11	23	0.0131199	0.163153	2.22579	3.35893
12	21	0.00627515	0.131309	3.41011	4.12383
12	21	0.0189402	0.114914	3.60331	111.565
12	22	0.0171709	0.0917879	5.1451	121.473
12	20	0.0111738	0.125625	3.30545	2.65705
12	21	0.00957416	0.170224	2.67107	4.35033
12	21	0.0138166	0.106407	4.0304	11.1884
12	22	0.00670057	0.0997727	4.57449	4.12291
12	20	0.0212028	0.161347	2.53921	17.9609
12	21	0.016303	0.110935	3.58423	8.50585
12	21	0.0162837	0.1414	2.97408	2.91688
12	22	0.00312081	0.0777869	6.3826	17.5707
12	21	0.0137419	0.108468	3.98659	4.92323
19	19	0.0054394	0.146864	4.14348	4.58789
14	19	0.0298717	0.0827749	5.72589	5.34891
9	24	0.0245069	0.0863094	4.17853	6.9365
17	18	0.0673904	0.0929929	3.88169	2.89834
16	16	0.0342594	0.0906325	4.10924	4.2057
11	22	0.0302876	0.104067	3.03892	2.31988
10	24	0.0129195	0.149633	2.98552	6.50124
11	21	0.00131195	0.189758	2.26557	11.4045
12	21	0.0182946	0.122558	3.2636	5.95463
12	21	0.0107959	0.140157	2.96949	2.64517
11	22	0.00402674	0.110947	3.8464	2.45312
11	24	0.00378225	0.104194	4.30134	24.8278
