# Supplementary material for: Systems approach reveals photosensitivity and PER2 level as determinants of clock‐modulator efficacy
Source: Mol Syst Biol. 2019 Jul 8;15(7):e8838. doi: 10.15252/msb.20198838 (PMC6613017; doi:10.15252/msb.20198838)
Supplement: Supplementary file 8 — Code EV1 [file MSB-15-e8838-s008.zip › MSB-19-8838_CodeEV1/data/exp_prc67hlightpulse.xls]

## Sheet: Sheet1
6.02645	-0.176418
7.29597	-0.683881
9.29093	-1.93761
8.74685	-2.38537
11.6486	-2.17642
12.6461	-3.10179
12.7368	-2.38537
14.8224	-2.20627
15.0038	-1.90776
16.364	-0.982388
16.4547	-0.534627
16.0919	0.0325373
14.9131	0.0922388
15.5479	0.480299
17.9962	1.73403
20.5353	1.79373
19.7191	2.15194
19.2657	2.56985
21.9861	2.54
23.437	1.19672
0.797229	0.898209
3.60831	-0.146567
